# Supplementary material for: Do universal codon-usage patterns minimize the effects of mutation and translation error?
Source: Genome Biol. 2005 Oct 19;6(11):R91. doi: 10.1186/gb-2005-6-11-r91 (PMC1297647; doi:10.1186/gb-2005-6-11-r91)
Supplement: Additional data file 1 — A tar archive containing the used CUTG records, separated for archaea, bacteria, and eukaryotes, the data used to produce the histograms in Figure 1, the kinemages used to produce Figures 2 and 4, and the data used to produce the scatterplots in Figures 3 and 5. [file gb-2005-6-11-r91-S1.tgz › CodeError/data/kinemages_uns/bac_mp_GAUC.kin]

@kinemage 1

@viewid {oblique}
@zoom 1.05
@zslab 467
@center 0.500 0.289 0.204
@matrix
-0.55836 -0.72046 -0.41133  0.82346 -0.42101 -0.38036  0.10085 -0.55108
0.82833

@2viewid {top}
@2zoom 0.82
@2zslab 470
@2center 0.500 0.289 0.204
@2matrix
-0.38337  0.43731 -0.81351  0.87217 -0.11840 -0.47466 -0.30389 -0.89148
-0.33602

@3viewid {side}
@3zoom 0.82
@3zslab 470
@3center 0.500 0.289 0.204
@3matrix
-0.49808 -0.81559 -0.29450  0.86714 -0.46911 -0.16738 -0.00164 -0.33875
0.94088

@4viewid {End-O-Line}
@4zoom 1.43
@4zslab 469
@4center 0.500 0.289 0.204
@4matrix
 0.00348 -0.99984 -0.01766  0.57533 -0.01244  0.81784 -0.81792 -0.01301
0.57519

@perspective
@fontsizelabel 24
@onewidth
@zclipoff
@localrotation  1 0 0 .5 .866 0 .5 .289 .816

@group {Tetrahedron}
@vectorlist  {Edges}  color=white     nobutton
P   {0 0 0} 0 0 0
     0.5 0 0
  {1 0 0} 1 0 0
     0.5  0.5  0
  {0 1 0} 0 1 0
P    0 0 0
    0  0.5  0
  {0 1 0} 0 1 0
   0  0.5  0.5
  {0 0 1} 0 0 1
P    0 0 0
   0 0 0.5
  {0 0 1} 0 0 1
   0.5  0 0.5
  {1 0 0} 1 0 0

@labellist {labels} color=white    nobutton
  {U}  0  0  0
   {A}  1.1    0  0
   {C}  0    1.05   0
   {G}   0  0   1.08


@group  {Lines}
@vectorlist {A=U&C=G} color= green    off
 P   0   0.5   0.5
     .1  .4  .4
     .25 .25 .25
     .4  .1  .1
 L   0.500, 0.000, 0.000

@vectorlist {A=G&C=U} color= red    off
 P   0.5   0   0.5
     .25 .25 .25
 L   0, 0.500, 0.000

@vectorlist {A=C&G=U} color= red    off
 P   0.5   0.5   0
     .25 .25 .25
 L   0.000, 0.000, 0.500

@group {Original Data} recessiveon
@balllist {First Position} color=yellow
r=16.7783659268 0.210157968406 0.261897620476 0.397720455909
r=17.2268587922 0.226075671805 0.255767122368 0.374622424093
r=17.6505829707 0.268967074472 0.21124476558 0.329050004105
r=18.48615716 0.263864906787 0.212531827095 0.332845561767
r=17.9430504253 0.272291688019 0.212949677155 0.325791739264
r=18.3620905964 0.313752873891 0.158752778886 0.311130745407
r=19.0660944206 0.295733832215 0.163591455437 0.331878263209
r=16.8088301815 0.149044949159 0.298679083911 0.445424308657
r=15.6970940627 0.107650714511 0.312453916646 0.487342438819
r=17.8032257537 0.252489787979 0.249007975102 0.342112429488
r=17.6294764983 0.253392440188 0.23731853406 0.367567933403
r=17.8144914359 0.235523717684 0.263443082151 0.370023419204
r=17.0212373509 0.232597482123 0.248757148343 0.370042864111
r=16.6497753613 0.23815996636 0.246090808633 0.365796653595
r=16.5349585757 0.229516846198 0.247546768918 0.383525184109
r=17.3827227605 0.237887765772 0.237155803416 0.370721505751
r=18.3509506208 0.223493734623 0.254849230417 0.377353092636
r=16.4330275067 0.153943827203 0.278269270582 0.460354702919
r=17.2728368084 0.176265228488 0.270982809265 0.42699956662
r=17.7817120677 0.273500870863 0.205921871112 0.33137596417
r=17.5583607281 0.267786079232 0.196667436905 0.345169323988
r=15.5743394184 0.266143380429 0.149271137026 0.419884877028
r=16.9785886805 0.285383903793 0.163737280296 0.387043422196
r=17.2268197543 0.324537646057 0.160383160175 0.34403776213
r=15.7665459075 0.211917868767 0.26150198899 0.396230963957
r=16.4971080451 0.218471955224 0.247937258638 0.390772528538
r=15.195400308 0.375950725584 0.157202183753 0.286920815641
r=17.7117239766 0.214389509126 0.251036682616 0.406060606061
r=17.6485488936 0.212633832976 0.267880085653 0.386117059243
r=16.5074044188 0.206051873199 0.262553488778 0.396122609379
r=17.3637805191 0.199592487597 0.274074238129 0.402185949681
r=18.3162642552 0.217719647013 0.265928044996 0.392443269977
r=18.4968271127 0.279121094708 0.207170533131 0.341867346772
r=18.3784173822 0.35011052731 0.154205036491 0.295679992891
r=18.9970209615 0.351641910755 0.151419801644 0.288309965604
r=17.3888164285 0.315484751132 0.153186092424 0.328371589097
r=17.8480410804 0.324231132862 0.156127764492 0.316222679495
r=17.446010314 0.316857168236 0.153949683899 0.325513736324
r=17.4747522752 0.317456021285 0.152825613009 0.32732628086
r=19.9826307526 0.286660635597 0.186593515627 0.341027811014
r=16.2868733942 0.300921414016 0.167803667937 0.329937095774
r=17.5109239996 0.273894475403 0.197053911936 0.346720124039
r=18.596662759 0.29340583858 0.194161419576 0.338088151116
r=17.7993717151 0.300994986263 0.170932741412 0.338885180758
r=19.1169212121 0.314258373206 0.162743221691 0.319872408293
r=19.5430217681 0.29262843155 0.168147989946 0.356864742315
r=18.459289385 0.335920241832 0.149139634926 0.320020927799
r=17.6428169778 0.298854634139 0.187425143304 0.336518317442
r=17.5559862753 0.299397156813 0.186137217815 0.336927980312
r=19.8921270697 0.320030371314 0.160012736357 0.306946213383
r=18.7674642445 0.340209004192 0.164378151771 0.279938027827
r=19.3470152544 0.310790687539 0.179793338902 0.308311843969
r=19.4414951692 0.310415020964 0.190405298657 0.32065382512
r=19.5605465446 0.303804071866 0.182729962102 0.318699969127
r=17.1524788297 0.275849536616 0.190305288025 0.358849718335
r=17.3009385637 0.271249739879 0.211885048766 0.341558268772
r=18.0097546184 0.234283552321 0.229807262644 0.390128496761
r=17.7976207283 0.202358560348 0.268487013124 0.396136695057
r=16.6097445905 0.186984308748 0.288161992818 0.403692109523
r=16.6337566269 0.186357629682 0.289453975543 0.402117243593
r=16.8757890908 0.200545575361 0.259707860715 0.425303971742
r=16.7125239909 0.187324097401 0.290904804111 0.399224565892
r=16.778308205 0.38887142408 0.0992769569318 0.333228544483
r=18.4276902744 0.398524154578 0.113272053931 0.293282975921
r=18.7140646968 0.399321720151 0.111791846828 0.263838428491
r=16.907177679 0.403676332436 0.095071084111 0.338448049101
r=17.7487719991 0.397604864348 0.10290441063 0.30281798821
r=16.7363969156 0.217183781045 0.266378836844 0.373267592321
r=16.3428683011 0.218665323657 0.259842246606 0.388432297376
r=16.9034529959 0.234911061579 0.242777850618 0.372973209213
r=16.7587556576 0.22972972973 0.249214403786 0.381921427792
r=17.0061220609 0.236962551064 0.242331916987 0.381525555723
r=16.7112607721 0.230243971528 0.248422200143 0.382589372893
r=17.0696674219 0.392348230217 0.11816257936 0.252732478526
r=17.3843600589 0.386973281513 0.12871045971 0.245290112148
r=17.1925938361 0.395478734574 0.123362871148 0.231324881959
r=17.1934757732 0.394477040959 0.121661038626 0.241656102404
r=17.2054970178 0.215769476407 0.265985429904 0.38210238036
r=17.3192355284 0.195193109197 0.261415207928 0.388533851996
r=16.3871967941 0.214531599001 0.263040336355 0.387334121666
r=19.3946498423 0.312365930599 0.152365930599 0.363154574132
r=17.8600755307 0.391543555782 0.0917303447105 0.363151638648
r=19.2850820945 0.37889761712 0.122706286515 0.284282619636
r=18.1469224479 0.35969533183 0.127777658059 0.29911040499
r=18.131168114 0.360756873348 0.1377020859 0.249858162916
r=18.0274392757 0.522392372147 0.0470480593277 0.148126745642
r=16.4763141261 0.196921592956 0.26764168793 0.414123243457
r=16.0672019021 0.219811947073 0.255122049128 0.41731383841
r=16.3460602839 0.26827451793 0.196909225775 0.30916150887
r=16.2669898799 0.265200600996 0.19788906411 0.317616380863
r=16.8787836438 0.282927536397 0.191863406648 0.30494175966
r=16.5335554179 0.296743769792 0.172208453807 0.323282390197
r=16.6429626982 0.276171657682 0.204714310379 0.303558068344
r=16.6542922045 0.27549855822 0.205317219211 0.304036433207
r=16.6659518476 0.276259952365 0.204905069752 0.303719632528
r=16.6465027336 0.277045890888 0.204297988838 0.302584154957
r=16.7679283701 0.264795678722 0.233501643964 0.356211836543
r=16.9888137362 0.256964505831 0.237455355732 0.35673535826
r=16.9954354015 0.215096959778 0.274413529733 0.368645538858
r=17.0536712685 0.20446208787 0.279806438915 0.383576687099
r=18.0215546793 0.269509938038 0.23044982699 0.337828920898
r=17.2410370698 0.317140644019 0.180203607392 0.310777913024
r=18.668476945 0.384985858163 0.10878707275 0.309719722609
r=17.6657816162 0.371878063582 0.104616964661 0.331030297372
r=22.2157005191 0.418208896384 0.0933769902976 0.241025865656
r=19.8933144504 0.376723010759 0.10417618425 0.30241497188
r=17.8880912087 0.347772935048 0.116987349846 0.358881683852
r=19.7674521156 0.367793555828 0.100151373171 0.322987097239
r=18.4129184661 0.3777177394 0.0889578553877 0.322341652013
r=20.0792520244 0.426721983405 0.0956712986104 0.236179146256
r=18.4234151399 0.392627255706 0.0952977319825 0.307902190026
r=20.9593778113 0.321289500389 0.143322398697 0.345573832393
r=17.4161293846 0.221455812421 0.254531757616 0.385164084938
r=16.8727681464 0.226916925393 0.229501498595 0.389030012231
r=17.5012254152 0.222398628267 0.245673641762 0.391991871209
r=17.0207308883 0.21258804052 0.257802180214 0.400083558599
r=17.4953063572 0.22675004266 0.225461971629 0.401360731448
r=16.8182634772 0.229723038137 0.225097567705 0.390053108215
r=17.2180753277 0.245389744769 0.246263508853 0.355070131065
r=17.4440090668 0.231202642316 0.260475357814 0.370312803575
r=17.8363907222 0.294661179576 0.191112688711 0.321050237934
r=17.0818348132 0.280509076247 0.199838722401 0.309255055264
r=16.3278423011 0.191613447053 0.300314334831 0.397843256127
r=16.8198201093 0.212835749941 0.271975279296 0.381079153791
r=16.782153783 0.284124134393 0.195588612465 0.34644780713
r=18.3955437348 0.237450833489 0.230052444278 0.386589248923
r=18.4446987318 0.270648531441 0.20375845982 0.349070241146
r=19.1702783707 0.358690917012 0.123175778697 0.287246787192
r=19.2140949386 0.306914283286 0.134970889465 0.316624877821
r=17.8635497842 0.353177556184 0.12966959369 0.291524036315
r=17.8347884305 0.238693259403 0.248541399429 0.370484545041
r=17.0552424017 0.244724283718 0.243508555461 0.366732594219
r=18.4004720239 0.333007458598 0.152109055666 0.315342800556
r=17.6222875401 0.306145829982 0.157267994218 0.330394788866
r=18.9175802644 0.321754323928 0.166477727741 0.320027872825
r=16.9275789474 0.320765238279 0.156307639514 0.324239694591
r=17.628128751 0.263832074289 0.247409751874 0.338598429429
r=17.8160657435 0.254624481957 0.246831092692 0.344475892045
r=17.2268918647 0.268496819551 0.246568463341 0.339917419931
r=17.5673186714 0.265538053704 0.228816031579 0.34394170448
r=17.3785762681 0.255547607437 0.240342878033 0.342399880588
r=17.4049701552 0.252602103572 0.241604181772 0.347273403386
r=17.5763073644 0.25760362069 0.237538291989 0.346482599895
r=17.5565311861 0.257061265167 0.237745136062 0.346606863282
r=17.3757415352 0.327627707943 0.154158866007 0.377534100027
r=18.7844861725 0.33754704631 0.150425462281 0.326215022091
r=18.0722275298 0.261592708403 0.21429046637 0.327123943849
r=18.4820129306 0.3845903751 0.0882107049301 0.310952953052
r=19.6453162834 0.267097728178 0.19477826435 0.360906104128
r=16.8964544554 0.231564425046 0.251016551071 0.382756317498
r=16.7050923376 0.197172145991 0.278155594613 0.380799768438
r=17.2061885747 0.196999422966 0.285112521639 0.400115406809
r=17.3808665333 0.208242761499 0.288214068342 0.369511346839
r=16.6716677352 0.191948436908 0.268982869748 0.410436700789
r=18.5607761808 0.325594680438 0.160249525855 0.317665607934
r=17.4738988864 0.28837504564 0.181444385435 0.321497327978
r=18.923557753 0.323045319289 0.154310140827 0.317829145121
r=17.5396330825 0.283043709227 0.180871432885 0.329198848892
r=18.561440738 0.335804299481 0.157935919611 0.306688081707
r=18.0958688491 0.330129636311 0.178793800034 0.297900956287
r=18.8987035008 0.364859142893 0.13741143017 0.302615529244
r=18.0090387336 0.339368468376 0.146093619857 0.297837025262
r=17.9981117765 0.338354817941 0.146418256568 0.299565463973
r=17.5599639408 0.271016670244 0.229090648923 0.338413107248
r=17.7553295221 0.225413130862 0.275480125056 0.366815542653
r=16.8411349438 0.26314043005 0.23935934873 0.354260684895
r=17.4791528539 0.254980676473 0.247594129376 0.343559323726
r=19.0601314259 0.323027226581 0.153853253346 0.325149976927
r=18.4064266612 0.290715216348 0.190461496263 0.337859151066
r=19.9030130323 0.279862206358 0.188843695526 0.356810824272
r=20.300806298 0.328962850899 0.147167591192 0.336583179246
r=18.6542392165 0.334249504511 0.149139219355 0.317659241478
r=17.8962957413 0.3079536481 0.178355646154 0.318219381852
r=17.8731439564 0.28574430383 0.195752622253 0.333270872958
r=18.0057338601 0.320317016766 0.166289265754 0.310922142995
r=18.9503380669 0.325813274247 0.156116762346 0.315103904388
r=18.7342293092 0.325841698499 0.158568002132 0.321636907406
r=17.7649097921 0.31488540005 0.159077043629 0.326258640472
r=19.6756218634 0.3206415012 0.162448178049 0.321077896574
r=16.8519135089 0.174673966535 0.278174212598 0.428364911417
r=17.6227354609 0.30594581357 0.178232625284 0.313634254485
r=17.3333606063 0.326053897739 0.144504275422 0.282290030663
r=17.0807078702 0.318016276519 0.160795767863 0.290754275811
r=16.9871942853 0.320033195265 0.160453570694 0.286549879394
r=17.7915975507 0.317274089407 0.157889494676 0.340612157404
r=17.5467436894 0.344193177463 0.15479384548 0.318677106719
r=17.6509690546 0.317714915988 0.15995122859 0.341579177942
r=19.1856839153 0.332559260395 0.135302107523 0.35113701091
r=18.5401088637 0.296061973431 0.195923132751 0.310198479063
r=18.1704975408 0.299692992074 0.16681808214 0.339682340779
r=16.541664556 0.219302413147 0.251820527641 0.391957385495
r=16.9727826035 0.201404734033 0.261720997599 0.416023491597
r=15.5902784841 0.174219843056 0.312549425148 0.398990206217
r=17.7064747238 0.275167785235 0.214418257808 0.298527652047
r=17.6132235109 0.157160936949 0.294798647275 0.434033901118
r=19.7076147402 0.302851483514 0.18280856683 0.329509346759
r=20.4902284363 0.340534811675 0.162175933475 0.360304907875
r=17.4527084778 0.190765820909 0.277167119828 0.396105820651
r=16.8753217414 0.19766029534 0.264942785911 0.418589784568
r=16.8947621497 0.179116833204 0.27787563902 0.419424838269
r=17.0068388492 0.201023866176 0.260472997332 0.415999711587
r=16.386690938 0.187603732344 0.257866123237 0.421793912946
r=16.5648849719 0.208168436796 0.244246359745 0.398595614929
r=17.3233932961 0.190402700312 0.269273117814 0.415804768867
r=17.2964937531 0.210628034027 0.248969001567 0.403687246055
r=16.3860390186 0.187799005283 0.259812937933 0.418359995969
r=16.3828591934 0.188097479532 0.25762318945 0.421354539681
r=16.7247937886 0.211489614671 0.279097836465 0.383311415755
r=18.089948657 0.393057480367 0.100772124332 0.321586484525
r=16.8806984366 0.367538816956 0.153656046849 0.344275506367
r=17.1223060019 0.385566782618 0.104411683507 0.306443597813
r=19.3410683834 0.398052916699 0.0971186307608 0.283818795635
r=17.4904476074 0.367360729822 0.134518731258 0.296236854331
r=19.0624782297 0.370048051072 0.136190368551 0.274877474904
r=17.5261311362 0.371174277264 0.148121630032 0.268666662995
r=18.2467936417 0.397420221055 0.0971972475964 0.300390802944
r=18.3342648306 0.356270693182 0.158248803222 0.294206963453
r=18.9705047432 0.409293133295 0.0989844200808 0.254760530871
r=18.9621110009 0.399950401746 0.0878707469497 0.26937555798
r=17.6595625276 0.323338031979 0.180798200276 0.294469836117
r=18.128286826 0.391780170892 0.122333737075 0.265486024706
r=16.0751632023 0.182667947934 0.290823693852 0.407638271522
r=18.4759738618 0.262866931402 0.194796327242 0.367132050384
r=18.1740298573 0.280336151337 0.189287173785 0.364894513227
r=17.6196455773 0.259630794095 0.212466556206 0.36019984789
r=17.5951572157 0.25756735044 0.21331724321 0.360974189991
r=17.3814639892 0.252332220912 0.247763734744 0.344110690457
r=16.7738186025 0.160011219016 0.291729481471 0.43473687901
r=17.6074944625 0.267702330243 0.211976948133 0.325783011776
r=17.1401430113 0.27761376291 0.20521654836 0.321401189729
r=17.479585181 0.214410419358 0.257201717937 0.388910227312
r=18.05077193 0.312383242014 0.157774639236 0.330666442361
r=18.2195316219 0.32865453381 0.157655974809 0.319047873192
r=18.3625350869 0.373583270943 0.155217471147 0.239168820895
r=17.4482653692 0.248397073244 0.248679942672 0.341178245455
r=17.3214607493 0.300765141765 0.190209625607 0.281714303821
r=16.8870425831 0.207496803069 0.258184143223 0.398305626598
r=17.6206707267 0.278862827722 0.188042739181 0.326616499405
r=16.9658052918 0.251550829219 0.263071274845 0.339030256995
r=18.5015084311 0.285714285714 0.211540335943 0.341953929627
r=17.6218985531 0.263987138264 0.250160771704 0.331149517685
r=18.4108190023 0.320036983225 0.18060141769 0.295117333686
r=17.0716072337 0.273452952812 0.216021474993 0.320641424131
r=18.9674004299 0.288057028228 0.215145436309 0.316929359507
r=17.9911058122 0.279737985815 0.211668656352 0.322119573557
r=17.433328949 0.22643229071 0.235860973387 0.359948107241
r=17.3443169796 0.270046758322 0.25242515179 0.322457952404
r=18.1008495991 0.277924316419 0.228382648664 0.332636912068
r=17.3666942454 0.25792946853 0.24827928759 0.333995600653
r=17.1062258914 0.285235702321 0.243000717875 0.312335486959
r=17.2153197952 0.241568073459 0.249514391665 0.350520925305
r=17.4319930881 0.233399160701 0.245186373735 0.382745001234
r=19.4448106753 0.290731900111 0.186672491081 0.35278271813
r=18.3287034491 0.277666682168 0.215563719791 0.33069339162
r=16.9252969214 0.294790556833 0.175853754276 0.315258229126
r=16.3027262579 0.226788085406 0.26312559061 0.351199754489
r=16.4223852938 0.314371488398 0.173514088825 0.307842849926
r=17.1399710369 0.360880985645 0.128614263421 0.285413449676
r=17.9882431572 0.301430879298 0.191737825987 0.315624278791
r=18.0045453397 0.289859928096 0.203974073167 0.325090524851
r=17.9279031902 0.265967123644 0.214995776753 0.331654863232
r=17.1261067264 0.21417874898 0.269862968575 0.370494154373
r=17.220026448 0.189339506616 0.303474294488 0.383120796122
r=17.5768385782 0.217115689382 0.289864915855 0.354803411063
r=17.6678887563 0.225192965704 0.282684809422 0.357523673112
r=17.4066716801 0.220517641161 0.262037559274 0.369279939838
r=17.3120142811 0.223455951858 0.262398317157 0.373782357666
r=17.1471250632 0.2110702481 0.281495578744 0.373688942164
r=17.7622969054 0.238021211681 0.255673398228 0.359116664245
r=17.6088528889 0.222183790583 0.24644288971 0.381086392579
r=16.4182543129 0.220623718181 0.26152129328 0.391723971529
r=17.6261798397 0.228880229395 0.257995735608 0.364421733696
r=17.3852579685 0.220483766483 0.274932200226 0.367546142275
r=17.1646331946 0.231566707466 0.261982864137 0.359265605875
r=17.6643899637 0.244458895573 0.259307429686 0.348344442638
r=16.9993160123 0.250614250614 0.249098227822 0.349783051911
r=17.0140204759 0.240686320978 0.264148260499 0.361456062186
r=17.8314077152 0.21638497389 0.279274524117 0.369981470043
r=17.1830804085 0.249535747447 0.264856081708 0.351903435469
r=17.1889051435 0.227190086031 0.268162201916 0.363894286657
r=16.6149720367 0.199875915661 0.282413548134 0.394579326839
r=16.5719680661 0.228911009755 0.251563072211 0.37000366215
r=16.6816536128 0.230924802353 0.245047343262 0.383491910278
r=17.3006039163 0.229366192887 0.245531629354 0.389221008967
r=16.6575947811 0.233869172196 0.247695596028 0.375317273011
r=17.1304344399 0.218735788995 0.267192158052 0.372037794957
r=16.5430024714 0.219049196621 0.256438628458 0.383809839324
r=16.0468712358 0.199683519551 0.266114330066 0.411484750576
r=16.0804885177 0.191129595741 0.281630344369 0.406082182665
r=16.753787395 0.207679113339 0.247877908255 0.41892070194
r=16.9871672059 0.198676932217 0.259635995793 0.402949606211
r=18.3889515403 0.191542064493 0.254954062331 0.41406953702
r=17.1305489019 0.199197823465 0.264129245786 0.395787170785
r=16.406931756 0.211008627638 0.265585101879 0.394518580313
r=15.7811838349 0.179127647854 0.300215333767 0.42290550353
r=16.1258162329 0.204019582582 0.251816542128 0.408734862149
r=17.7602675936 0.366821341705 0.138940159735 0.287485696871
r=17.2855530405 0.370140151293 0.137688383276 0.28446607635
r=17.6860372403 0.375364088169 0.134074166643 0.280276594858
r=16.8994413264 0.368519399334 0.129612013318 0.314704083713
r=17.0931291286 0.371431237171 0.134260123157 0.288766560926
r=16.1458407365 0.180837543784 0.288397755804 0.401382474195
r=17.4670389472 0.20733140964 0.273729369914 0.378433258523
r=17.2245552336 0.14889943893 0.278993772736 0.453665454097
r=18.3954752206 0.278329197684 0.209961745244 0.319117038875
r=17.437395375 0.264145638575 0.255710972095 0.328038237155
r=17.5412771711 0.288091523661 0.216068642746 0.329901196048
r=17.4460649899 0.252562402955 0.24246554034 0.347676110024
r=17.3730573722 0.250201244832 0.244787379139 0.348788430169
r=17.4023258992 0.251172861783 0.241645615301 0.345555154577
r=17.8420726312 0.267838584197 0.224634023221 0.339816491968
r=17.9041811577 0.289340931786 0.210142557074 0.327132330154
r=17.5729955738 0.26194134095 0.235989796335 0.347246765674
r=17.4024485144 0.250738331719 0.244426213196 0.349011078868
r=18.1154028169 0.268495181616 0.233802816901 0.3280948851
r=17.9981981577 0.268926688347 0.224742186125 0.342919412235
r=17.5699999972 0.268519626405 0.210637039957 0.338526453593
r=17.118577174 0.272931755814 0.204282693778 0.358405686266
r=18.8765175818 0.31028741328 0.176134786918 0.292051536174
r=17.641854756 0.297716962343 0.202817836462 0.312838859588
r=17.9823781889 0.296519366432 0.210856737211 0.306385598296
r=18.0157817518 0.284616806451 0.229939234306 0.310494212241
r=17.376038973 0.2509202098 0.246111656327 0.346503455044
r=17.3923835464 0.252437798068 0.244534597803 0.344903311997
r=17.8599025598 0.283730256969 0.190028222013 0.322844976977
r=15.7006038193 0.217266554022 0.264641183409 0.365925973157
r=16.4676358928 0.218005023579 0.253685841836 0.393519064497
r=16.7352388973 0.250238616585 0.248161248667 0.339003986301
r=16.4737267175 0.199586088537 0.277017818384 0.397102619757
r=17.5022958854 0.213644614764 0.255067567568 0.40076643808
r=18.4935195877 0.221200199479 0.243863245969 0.382722890231
r=17.5568305352 0.361446309899 0.116518013291 0.310423224904
r=17.8964820296 0.364957716702 0.132135306554 0.285034732709
r=19.2545663728 0.351078955754 0.139390423223 0.303176492611
r=18.8225667657 0.336260528878 0.141668552309 0.314612926272
r=18.8806728569 0.336901969779 0.142297836869 0.313417283841
r=18.8147645599 0.336327663461 0.142427393503 0.313829073971
r=18.9465987773 0.305414847162 0.148864628821 0.345021834061
r=20.5570647933 0.36371124031 0.13690245478 0.291698966408
r=18.8400868937 0.341649725867 0.149665664219 0.305872437179
r=20.7086162845 0.370754403456 0.13260219342 0.268660684613
r=20.2639942061 0.326374984024 0.140842670302 0.326161973331
r=16.6688767101 0.233873259449 0.252912759307 0.391426135672
r=15.7695430667 0.173514083357 0.289551441001 0.40103045331
r=18.7786795027 0.34109021358 0.147191584316 0.297730315588
r=18.2907608341 0.316789532298 0.161898602958 0.320133702626
r=18.2834296319 0.31599532333 0.163255048607 0.319733256626
r=18.0406527275 0.298611486304 0.167125902714 0.338285878942
r=19.6348743211 0.319796141245 0.161856570805 0.320240262104
r=18.3421718249 0.311804793849 0.169705086459 0.322695998707
r=18.7302660434 0.31716401213 0.163041420403 0.326144801022
r=18.2204782261 0.295254847903 0.178054411528 0.335107021743
r=18.1609744628 0.293810574092 0.177175967423 0.335052152048
r=20.6827580267 0.289490696009 0.173279439467 0.342968657681
r=18.162493113 0.303407625643 0.173427982083 0.330485751458
r=18.2196654973 0.305245217314 0.171596903448 0.33127620492
r=18.1671742395 0.305453086516 0.172671785785 0.329625873463
r=18.1730176024 0.305685864519 0.171583174631 0.330616896622
r=19.5294278418 0.312241075989 0.160632200216 0.334544009988
r=18.8938972474 0.313648861565 0.164555593315 0.340742685903
r=18.4481548274 0.32337143014 0.159571937081 0.307714832133
r=16.9401354557 0.163312027534 0.280514412144 0.439109458546
r=16.9299972009 0.146561249294 0.304638200702 0.439168119429
r=16.7876422494 0.161897977759 0.291780442439 0.43725513475
r=16.8083702726 0.153672080498 0.296242328087 0.437727026011
r=16.7701004917 0.169879313315 0.286038272751 0.428221731773
r=16.5470024284 0.171683848797 0.280733104238 0.422817869416
r=17.5269468266 0.176732381276 0.291801462046 0.417862696384
r=17.2382143316 0.176443850267 0.283368983957 0.424385026738
r=16.9540743966 0.162488413701 0.290219367262 0.436363734345
r=16.5410090965 0.163065949969 0.29951416167 0.431879264007
r=16.6573602365 0.149883391638 0.300120772947 0.438759786773
r=17.4586656938 0.160785354205 0.290395330326 0.434797028389
r=17.6699202324 0.157564441678 0.294797987656 0.436440018671
r=16.6798008793 0.171642320238 0.287831513261 0.414444759609
r=17.4088861015 0.169145256585 0.288265615116 0.426954497127
r=16.7421897327 0.157103284527 0.295787315178 0.434723171565
r=16.6295000785 0.15950952366 0.283458465534 0.440308275479
r=16.950456813 0.151659154413 0.302155778997 0.435418408762
r=17.343424836 0.190756464685 0.270551910459 0.420168371285
r=17.4223912751 0.169785916252 0.300480229792 0.414164534805
r=17.0520727183 0.148220939279 0.307060284704 0.435436542057
r=17.0586132942 0.163831867058 0.290566959922 0.430107526882
r=16.9368146483 0.156792232311 0.288351463934 0.44559321526
r=17.2993455191 0.170810412786 0.296725429896 0.419608437649
r=17.3727779034 0.16410281614 0.292770432988 0.420995724185
r=16.5245385839 0.210810960344 0.283213687982 0.348299376184
r=17.0947226802 0.233500167807 0.24839853497 0.36457953335
r=17.7107298369 0.215468258186 0.25798144136 0.362956301353
r=16.9040851045 0.245189406638 0.233702089619 0.338853503185
r=16.8610980231 0.203636418233 0.29024601307 0.367504545182
r=17.1657302022 0.253881278539 0.214872798434 0.344748858447
r=17.3030609659 0.255571503534 0.223693551872 0.334194181217
r=18.0981522442 0.231305370114 0.251459041861 0.383549565436
r=17.4863099005 0.347304959908 0.128679026429 0.341839471605
r=16.6861410138 0.218161344477 0.284329856621 0.341889713576
r=17.0332316588 0.314252526056 0.169825761795 0.353000238682
r=18.5973521146 0.3093745695 0.171304587409 0.357969417275
r=16.8091800726 0.203591639135 0.274639364103 0.405678584279
r=16.4389197516 0.186302789399 0.291367323739 0.407591001539
r=15.5542714691 0.159648390065 0.312013686271 0.410118446888
r=17.5208902229 0.19698738258 0.280862653549 0.384803512868
r=18.0980730468 0.325954001206 0.145835127918 0.343957274528
r=17.9803119542 0.33478533858 0.144790375367 0.313147853846
r=17.3942494155 0.240230460922 0.200734802939 0.380406646627
r=16.6896797252 0.217697811448 0.243615774866 0.358383952134
r=16.4363396877 0.274211961935 0.207062077632 0.339496146007
r=16.4171160297 0.273400827657 0.206880365311 0.338986233261
r=19.7145129031 0.388295519452 0.120772511177 0.259255919021
r=17.3195113114 0.263665164428 0.201329704163 0.366739547544
r=18.0991275941 0.279576506037 0.199846580189 0.327354337565
r=17.3309109511 0.256163199358 0.226057730735 0.340012383858
r=19.0030776794 0.313351594325 0.169511167299 0.312368310156
r=18.2916011461 0.270755597015 0.203491471215 0.355010660981
r=17.8021661253 0.268444398196 0.206357106768 0.344699339416
r=18.6503306067 0.274978376375 0.204744841221 0.339626838008
r=17.6889068553 0.261854100524 0.215316428823 0.345096457665
r=17.655099362 0.264013304946 0.213748401278 0.340980140374
r=17.0602696593 0.203948430741 0.275799501984 0.38625952901
r=15.4756475014 0.215705190044 0.259502218792 0.393305035694
r=17.2650642578 0.206291242232 0.277596258569 0.381766929336
r=17.4071255222 0.431796048111 0.0886579692807 0.220507902295
r=17.8488055029 0.351955061453 0.143829749787 0.305215452759
r=16.5113429583 0.284575396046 0.21311415327 0.334085891297
r=17.2124074941 0.193946320086 0.281079460903 0.390456214572
r=16.5587220232 0.207701887154 0.279126353099 0.376702749305
r=17.4569971095 0.218254759294 0.265698195953 0.382786803548
r=17.166214804 0.193290020993 0.28351370088 0.392148373769
r=16.3760464727 0.209807410509 0.284069499686 0.382823948085
r=16.5673195462 0.197593714769 0.286006200676 0.382275225479
r=19.1946741263 0.284581019582 0.20892655839 0.321781971525
r=17.2806478143 0.276981970857 0.212398122993 0.351321313905
r=17.1827048452 0.231697513592 0.245848045511 0.354781910832
r=17.2396388962 0.230773338297 0.243594926898 0.357590200425
r=17.1825303058 0.276284755486 0.221460304655 0.324117492171
r=17.8372908168 0.270565548469 0.225686286124 0.332773905661
r=17.4242992525 0.258492617194 0.22700651866 0.338227885529
r=17.4114692093 0.260397361873 0.226185752851 0.337053543599
r=17.4167875424 0.259541277449 0.226918573799 0.336684709989
r=18.0235611729 0.286512098196 0.195076069321 0.317927434336
r=17.2816051865 0.261205482969 0.204724363501 0.353055138971
r=16.5700488659 0.206022570673 0.266527617416 0.38889716563
r=17.1750774674 0.233703690556 0.245062889733 0.36454746607
r=17.3779281371 0.231582826608 0.226976229961 0.380725999631
r=16.9303288377 0.229125625095 0.226953578825 0.377531949285
r=17.4707423575 0.224947633648 0.246045960961 0.372666282141
r=17.4180318539 0.306349543427 0.168188575069 0.324952219155
r=16.9587809202 0.229421696919 0.227838750528 0.372836639932
r=17.34234609 0.349301504041 0.126318043141 0.345394208639
r=17.4534865019 0.320793643826 0.16061630306 0.329441201001
r=18.4565085271 0.347552602436 0.13665559247 0.309368770764
r=17.0178213354 0.232665515718 0.233869996387 0.364114505962
r=17.1798240884 0.240336301677 0.212079001045 0.373712750609
r=17.4367665886 0.347161815546 0.125738820118 0.347329095573
r=17.9073764406 0.352117565378 0.121916223097 0.325966211525
r=18.1202812691 0.346332381147 0.134691899612 0.314017547439
r=16.7195740886 0.227174643097 0.232905097389 0.369678608686
@balllist {Second Position} color=red
r=47.2304489102 0.270095980804 0.258798240352 0.20075984803
r=46.2521312957 0.270288412056 0.242812073479 0.205580292216
r=45.2480107562 0.315810000821 0.224135807538 0.159803760571
r=45.4259795721 0.328133688431 0.219087476953 0.161403611461
r=44.9404734037 0.319155478118 0.2171005432 0.163267397766
r=45.0073293051 0.338577590302 0.205989093466 0.151142906002
r=46.3160083636 0.348422043701 0.203440812883 0.160730225108
r=48.6048905445 0.216117076879 0.286914378029 0.220621495771
r=49.0560599698 0.184789859907 0.318879252835 0.228854323935
r=45.8023347598 0.295127407119 0.228039291967 0.188017895351
r=47.0617378769 0.289770227742 0.239078203783 0.191939359074
r=47.5357143776 0.302291408367 0.225742756119 0.204757312761
r=47.2946579485 0.271766769416 0.252586895829 0.194642505008
r=46.826904768 0.262656587684 0.254608396327 0.194359420687
r=47.5984032066 0.25730265345 0.25808932729 0.188868862243
r=47.100977344 0.266190310213 0.254025792959 0.187800627396
r=47.695677519 0.276534874406 0.237855467185 0.200205985009
r=49.9133075702 0.226057552964 0.290221516804 0.206472983231
r=48.4438531324 0.237010641884 0.283045215968 0.20221986806
r=45.5936185121 0.315103259517 0.223463548146 0.169420253794
r=45.8460943285 0.305322344604 0.217874656602 0.178926288223
r=46.2746373626 0.262585034014 0.258907079315 0.21333632354
r=47.7130395537 0.312505256076 0.269237238247 0.172371261178
r=49.8880311888 0.348401666551 0.173324183321 0.150327649193
r=46.2593497006 0.233836942982 0.284706875075 0.205287901314
r=46.7454822477 0.250029771525 0.277589697351 0.20162977833
r=44.9388414913 0.34590079791 0.200503942886 0.158928654752
r=48.3066736133 0.269750132908 0.256353003721 0.199929115719
r=47.5433970021 0.265274803712 0.247787294789 0.205389007852
r=47.4922609379 0.246092044363 0.261680202602 0.199414898262
r=48.0794045446 0.250365432318 0.265547484054 0.209337349398
r=48.9730352502 0.282219743988 0.226992823894 0.210798099302
r=47.4444153874 0.332352412248 0.222309415208 0.158386057842
r=46.322528776 0.371149595103 0.193772702532 0.137875876165
r=46.577443339 0.384896580445 0.172396773248 0.137522557957
r=46.7811685128 0.338934431183 0.194690284361 0.143205493417
r=45.4890750607 0.34219453868 0.214745194001 0.147711473222
r=46.6984101034 0.341233173148 0.192931595798 0.14386354947
r=46.8285148504 0.341343714011 0.194285845749 0.143010161895
r=45.9042625266 0.326640791432 0.233344033618 0.178101380337
r=45.529894569 0.29312483388 0.209621688668 0.152166208913
r=47.5137409819 0.324784001911 0.204735803692 0.155868165205
r=47.7386849685 0.341534058386 0.21100171723 0.155809959931
r=47.4575891219 0.343448768297 0.204833677413 0.148487341477
r=46.3528117384 0.359425837321 0.202424242424 0.152153110048
r=47.5624134453 0.334521677701 0.226223529218 0.163613662127
r=46.3299250087 0.338594349494 0.227270084874 0.146087664225
r=47.4473346757 0.332469212785 0.210479336548 0.150113962434
r=47.4876737238 0.331766931097 0.209206495823 0.149701434323
r=45.7742286862 0.35607916136 0.211046340747 0.160419320074
r=44.9700292849 0.367093991129 0.191870709035 0.140014581688
r=46.2937991138 0.342834053681 0.192568917299 0.160979551811
r=47.4261455915 0.347450932734 0.199580725527 0.164884243787
r=46.5962716875 0.340793944903 0.20355050988 0.161589452164
r=47.4392584045 0.304424859168 0.226876249319 0.166681809922
r=46.6069396861 0.311593201721 0.22958520535 0.163112819096
r=48.319036117 0.279673908136 0.266526850732 0.177391856734
r=46.5696972336 0.259631844792 0.261956590655 0.211129192468
r=46.6189483739 0.239964509993 0.270674853973 0.206265501672
r=46.5807005931 0.240302232041 0.269279871149 0.206260644773
r=46.2546114408 0.248399995337 0.275550529838 0.234014525361
r=46.510316784 0.244813629477 0.267864456214 0.204363563329
r=50.208947375 0.385539138636 0.221251178875 0.121848475322
r=49.372951186 0.4033656251 0.181015928667 0.118063044665
r=47.3003889173 0.389423807485 0.156874663278 0.119371267274
r=51.1233345024 0.389490824826 0.229097513622 0.124506795265
r=48.893696966 0.369641038304 0.196888792864 0.118213525109
r=46.2820853186 0.2517489068 0.261418456023 0.207037354009
r=46.8434224585 0.246231078112 0.269369725281 0.198030872137
r=46.42695092 0.261395918011 0.255364713081 0.192342992002
r=47.4615016404 0.262984888024 0.253411941902 0.189895072036
r=47.4508656292 0.26633694479 0.254518874756 0.189949858593
r=47.5228940658 0.263327875501 0.253539185875 0.187861724432
r=45.1074572057 0.366297356737 0.175384870742 0.122685588614
r=44.3396301772 0.359857670843 0.174464412416 0.1315432759
r=42.8608433696 0.351190011939 0.174113115629 0.132170219404
r=44.3737604137 0.363883684665 0.170568899559 0.128577358448
r=46.5118193568 0.261828731016 0.263409142573 0.198926186121
r=46.0717165879 0.248772807261 0.262619246087 0.200287116792
r=45.7409397977 0.242504270135 0.280370516358 0.201550387597
r=49.7235760252 0.342712933754 0.216277602524 0.157034700315
r=49.7284178638 0.323552385804 0.224995754797 0.158498896247
r=47.3318121354 0.390433469727 0.159655149778 0.136010152951
r=47.0565829835 0.366933943506 0.164583892473 0.139884456477
r=42.8263463892 0.339422531396 0.1775646956 0.142327763779
r=42.5246194741 0.418087258018 0.110324569007 0.0934219397091
r=47.8659129357 0.242866034881 0.27724048097 0.203385917978
r=49.4027263043 0.254519909216 0.278481989841 0.18541277463
r=44.3943367478 0.304452672895 0.22877795496 0.15510329108
r=44.598739508 0.300388660549 0.235230278271 0.157093365453
r=44.6810821163 0.31250532946 0.227174277609 0.152129794382
r=45.4461531048 0.306725870852 0.243460002754 0.158680985819
r=44.4919750828 0.309368054395 0.226022160164 0.154660732442
r=44.51481967 0.309277014771 0.22646700446 0.154507561765
r=44.4654777489 0.309068390609 0.227122150391 0.154947941477
r=44.3946717611 0.308655280823 0.226684250005 0.155122410903
r=47.5469457492 0.293917332081 0.228452325035 0.174495068107
r=47.5494412971 0.286609880211 0.228456967666 0.181897341888
r=45.7257614442 0.253831275108 0.251450676983 0.203838714477
r=46.6715429779 0.263721273179 0.247506325106 0.204206801735
r=46.0544652772 0.304932807596 0.230980928623 0.178659370725
r=45.4485032644 0.315923425916 0.232101361071 0.155969901516
r=48.5538974052 0.363770240734 0.174976920882 0.143035748307
r=48.5538434247 0.342887820363 0.187106110826 0.148219037393
r=46.5348594144 0.411539893559 0.164841542741 0.118914124269
r=48.5330337907 0.384851683234 0.185840986783 0.131003954064
r=49.7970519826 0.342191984692 0.201339428085 0.153236951207
r=48.8282130181 0.375434296836 0.184704101492 0.147379802494
r=49.5261763063 0.368311769981 0.165919809947 0.141256070152
r=45.9648047586 0.393182045386 0.150054983505 0.117364790563
r=49.1904520387 0.372924275262 0.165385547981 0.136792228797
r=48.1700038232 0.35001061997 0.230288155193 0.16073914993
r=46.6746749847 0.272446913697 0.247186779039 0.20248128443
r=47.437111939 0.26862626507 0.265915352876 0.177081569292
r=48.1504960467 0.277807766805 0.266344902042 0.185533293113
r=48.3942905324 0.252880121472 0.272658774328 0.188159621866
r=48.8950718182 0.282401316695 0.265386669015 0.170476751419
r=47.9955337804 0.269815298138 0.265118642641 0.172382688831
r=45.8214252472 0.269763163946 0.262451138193 0.204690733502
r=46.3674215401 0.262871575675 0.2663687585 0.20050514863
r=46.0098690419 0.34185976861 0.214384754468 0.15447416002
r=44.3533769811 0.315316989368 0.212856629473 0.16009781837
r=46.524120423 0.245026492156 0.263118392532 0.216141529569
r=46.2674157357 0.264582838127 0.261540289993 0.199524601854
r=46.3510814055 0.304334444729 0.214003590664 0.175378302129
r=48.0413566211 0.297855403634 0.243959542986 0.190906536805
r=46.5898766016 0.319830475064 0.221893685525 0.179709573559
r=44.6497850142 0.35280984535 0.202570246134 0.138586364626
r=46.0924273512 0.350558837278 0.206451064553 0.146933831966
r=44.3261181723 0.326425063253 0.21390831969 0.149203750558
r=46.3593555675 0.296395911781 0.25048620019 0.185087102247
r=46.4933878899 0.278546932554 0.250694053819 0.186242310972
r=47.4140042813 0.364333572121 0.19761914795 0.136627196494
r=46.5492509752 0.342759505992 0.206505823299 0.140390129396
r=47.6104431987 0.35839460848 0.195286580483 0.150502854885
r=45.9312757689 0.336378844422 0.215201818728 0.141766396431
r=46.097393031 0.300558358962 0.228658445553 0.18843868502
r=45.1900095421 0.285919336905 0.238340240574 0.191731527343
r=45.8133085593 0.296507086263 0.226369824796 0.20008927575
r=46.171110527 0.296391868764 0.228310303535 0.179966381521
r=45.716399935 0.289333224547 0.225432250091 0.18296210139
r=46.0582313755 0.2894606255 0.226097895558 0.181103796851
r=46.1911292293 0.293450681937 0.227296613798 0.183286730768
r=46.1949192375 0.293125734175 0.226774632129 0.18203130866
r=51.0790339663 0.31874832843 0.199144156191 0.174110724793
r=48.0896948126 0.346833578792 0.182089674358 0.151080019637
r=44.4961399774 0.311090413146 0.239505022953 0.170381212162
r=48.9263764437 0.377332375509 0.168409432922 0.128608098986
r=48.3109765118 0.335169282055 0.216674030877 0.174076812361
r=47.9316366801 0.264102813253 0.242069150859 0.196652844198
r=46.1530458063 0.2548294352 0.2498316925 0.207597490544
r=47.995518292 0.242989036353 0.262319676861 0.209117137911
r=45.4777559343 0.24730458221 0.274367446309 0.199134857838
r=46.4899839382 0.224933650433 0.313169958295 0.202943508083
r=45.9439445193 0.359024746932 0.21218837831 0.148413042982
r=44.7549124788 0.326550934378 0.210871892323 0.152361254025
r=45.1235912654 0.353224612689 0.220428672846 0.153846928449
r=45.558671961 0.326924914298 0.208498782776 0.153307141683
r=46.3459084095 0.368132773248 0.211679433325 0.145251626719
r=45.7653313353 0.345917117066 0.184286107231 0.152211033197
r=46.7976676611 0.385504071104 0.184205823855 0.144026974952
r=45.4142485223 0.36081156209 0.175873910434 0.147420265771
r=45.4342464281 0.359805114729 0.176642023448 0.147893620414
r=46.4111194105 0.292766688131 0.23087930171 0.187736996494
r=47.189699866 0.2836980795 0.237338097365 0.191469405985
r=46.1796777276 0.28203256349 0.239116007433 0.188943456331
r=45.9674118058 0.285675291517 0.23079714125 0.189097602951
r=46.0709947393 0.350992155053 0.217212736502 0.140101522843
r=46.3699625591 0.331653294932 0.220805046973 0.146129054378
r=48.8874783764 0.350004150411 0.204158711712 0.158379679588
r=47.8963829215 0.373844343587 0.218748249005 0.131422648064
r=46.7313891273 0.353850524571 0.199531996228 0.138799092906
r=44.8297546875 0.326556847189 0.215451857565 0.147540080436
r=44.6893223779 0.309803823875 0.232596300902 0.15244267004
r=45.8134507612 0.340311235305 0.201074388129 0.139598188476
r=47.622893477 0.36738761876 0.19549216101 0.134664450935
r=47.7079120547 0.360235112967 0.206893488496 0.133339255574
r=47.185248549 0.342204684745 0.207474883161 0.137019002043
r=48.9546092079 0.387409993454 0.184158847916 0.129773074405
r=48.6650580709 0.225116879921 0.273991141732 0.217150590551
r=45.2904559187 0.33046762219 0.216346153846 0.150192049907
r=44.370963528 0.331064742104 0.191671029342 0.146772866652
r=45.4155394962 0.334024434689 0.202725853799 0.145904337144
r=45.1799695988 0.334270112185 0.200664068493 0.14549203738
r=48.1792674984 0.339740647234 0.207118451765 0.140690972237
r=46.7909228495 0.352132727372 0.218036467174 0.142419098724
r=48.0714231288 0.336416115501 0.213165566919 0.140743124317
r=49.0998811725 0.367874512553 0.230513078912 0.128729790124
r=45.3792764507 0.33053548326 0.211605818687 0.163043135275
r=46.3904371417 0.344193477648 0.214748911375 0.153049716488
r=47.3127129923 0.249441575167 0.265406451574 0.197190216336
r=48.5463285252 0.25311005734 0.274379476598 0.202833277118
r=44.704399051 0.219417239491 0.314739339376 0.244418760265
r=44.9032696183 0.338310528415 0.209701194874 0.148310008151
r=48.7653727256 0.226353243843 0.27712193199 0.220440258097
r=47.2177759254 0.352040605785 0.198861057236 0.166425948087
r=48.9399538562 0.387127017773 0.228517854231 0.156346812327
r=46.4276311483 0.244384882028 0.272309060217 0.214798396969
r=47.1108232436 0.24595665793 0.292047561209 0.206865690724
r=47.3596822565 0.230387001253 0.288148807593 0.209130906224
r=48.0522992285 0.254055807917 0.285132309467 0.205025596654
r=46.7000706367 0.225276346395 0.285977636126 0.215318803753
r=46.6717951561 0.241399386102 0.271824003788 0.198944729898
r=48.5490557571 0.244147217559 0.276908359055 0.19775816321
r=47.1754968728 0.252963644941 0.276840199047 0.205994247714
r=46.5462028446 0.22518660336 0.286461537073 0.21573649485
r=46.6861087493 0.225314439204 0.285889310794 0.215213497351
r=44.9682128587 0.240186629677 0.325088721154 0.182216137342
r=50.7956248928 0.421104731736 0.216128819376 0.101432059658
r=49.95487455 0.426153763499 0.251705797024 0.143233224091
r=47.2471273811 0.374523770084 0.182927502623 0.128761526144
r=47.6884153254 0.414147758499 0.158789353851 0.123576980451
r=44.9485229548 0.352134983317 0.225514212105 0.135469020568
r=45.7339992397 0.383840044386 0.190666515972 0.117572718773
r=45.0071177251 0.372402474018 0.174403939042 0.128360329796
r=50.1420177899 0.436236783428 0.205063655326 0.0846100362032
r=47.7381278391 0.408928910352 0.20671039035 0.106265421034
r=46.0346762493 0.402980380842 0.16487305251 0.110461627236
r=46.081817161 0.386082729888 0.190754885428 0.116139271898
r=44.6175011747 0.358122250224 0.199041049079 0.142052169208
r=47.1762190766 0.400846207413 0.169370195941 0.109693431331
r=47.6801996105 0.247195514879 0.273983936197 0.207519051999
r=46.417423631 0.320264256494 0.231212453357 0.185039440821
r=47.0106129762 0.323373293731 0.23669629261 0.177077602011
r=46.7689098749 0.305068517336 0.22824455732 0.177141760943
r=46.8180832306 0.304658192687 0.22854385523 0.175727289438
r=46.312067164 0.287687518537 0.229132137169 0.183059714326
r=48.7115048207 0.225046453739 0.27647863128 0.213687199804
r=45.4254294162 0.322225006264 0.217539463794 0.166424455024
r=44.6682919241 0.309452361046 0.222071781188 0.166869282986
r=47.2333085652 0.258231781836 0.262491707113 0.206868256573
r=47.7703704253 0.343471431338 0.196472270528 0.14070523291
r=47.3744686983 0.356460479266 0.205262315205 0.138976356941
r=44.0721325781 0.406638320314 0.172677317738 0.102659000909
r=45.3974961907 0.285660405823 0.23383872671 0.188127027231
r=44.0941293483 0.341818143411 0.201714665946 0.14105858442
r=47.2360012788 0.244709079284 0.265920716113 0.19793797954
r=44.9030340098 0.324547133398 0.210340392603 0.154388383655
r=45.6024585391 0.289973414356 0.239334092923 0.182997847829
r=46.2808908671 0.310698853114 0.229929497385 0.185256181162
r=45.9189152733 0.299356913183 0.231390675241 0.173191318328
r=44.8260717651 0.341478448466 0.211464799894 0.138290846652
r=44.2220237355 0.308349816332 0.234176320995 0.154987284544
r=45.3832377991 0.328714715575 0.219981372689 0.171077518269
r=45.4777318373 0.314974914366 0.214177870023 0.170257202529
r=46.4543150878 0.275065762663 0.254168209808 0.197105189578
r=45.3340314048 0.287179845069 0.24760974248 0.19628027078
r=46.1721440547 0.300148860045 0.224778668617 0.194928312136
r=45.4835541049 0.289611864046 0.226566380473 0.198360888384
r=45.0959033262 0.286850921273 0.25735821967 0.185929648241
r=46.1161579846 0.274236270528 0.254517629054 0.200364942021
r=47.5902525302 0.29054554431 0.259688965687 0.188471982227
r=47.3817422905 0.332241255577 0.238696995226 0.164654123374
r=46.941296278 0.312404470694 0.212464927374 0.174690353284
r=44.2399567095 0.30073459317 0.214658217911 0.176021981719
r=45.420034007 0.26742355876 0.23135648068 0.206191565712
r=45.6099067095 0.310430396539 0.208698552748 0.171397005233
r=46.1051765975 0.343323365769 0.187788507888 0.150060867505
r=45.1132157858 0.323701823217 0.221993999538 0.162289406877
r=46.37169295 0.315928507919 0.221086813654 0.166939422445
r=46.108983172 0.312780196219 0.223409784939 0.175946982002
r=46.5398648183 0.268663183447 0.237530849808 0.202161893709
r=47.1311426378 0.258717635567 0.234889628263 0.215998781927
r=46.3718039393 0.286431212739 0.235491661007 0.206701381028
r=46.5918446726 0.282883743137 0.2329513806 0.200445611522
r=46.0335077187 0.271997660379 0.239021537047 0.200990161058
r=46.7740011095 0.27578517128 0.238123133318 0.199300590681
r=46.4950174838 0.26910007201 0.235420142321 0.202054419243
r=46.4951199186 0.291980241174 0.234229260497 0.198300159814
r=46.5444844902 0.270481880355 0.246474333779 0.207955349422
r=46.6033265774 0.263059476415 0.263391241404 0.199390758837
r=46.7563424748 0.283802661569 0.233144621719 0.20355120947
r=46.9528666952 0.273471897405 0.232726154792 0.202070775278
r=45.8328890575 0.273684210526 0.247980416157 0.201101591187
r=46.5438987698 0.290630249824 0.240773857909 0.188153687747
r=45.637853939 0.287207904229 0.265356265356 0.187673166397
r=47.3585907669 0.283628779979 0.24542610674 0.193857237653
r=47.4745190409 0.290212813746 0.238609691729 0.187029030266
r=46.6897888579 0.295357474466 0.252274837512 0.18556174559
r=46.5072858591 0.274955841344 0.236986945429 0.194546109401
r=46.4686658449 0.245370126854 0.274040707015 0.200660473434
r=46.7001512002 0.258534474149 0.256703399141 0.20125178946
r=47.5491620702 0.256423515352 0.257204908991 0.190947324876
r=48.1081577503 0.255901909352 0.259775513939 0.192124687367
r=47.2044145701 0.258983835775 0.253395377833 0.188293182527
r=47.1698733768 0.259410843313 0.249153655702 0.210297610025
r=47.1097382011 0.251962895478 0.25842305781 0.199320854729
r=47.6158374518 0.236939164756 0.277552150082 0.197054204798
r=47.5807099784 0.233904508401 0.274969223091 0.204212277491
r=48.1595564938 0.24838369178 0.297884505432 0.203962703963
r=47.4167313161 0.243707801122 0.279987796948 0.207508088536
r=48.8271891551 0.260448567826 0.265762925599 0.20379210953
r=46.7686476874 0.237595714246 0.279050851261 0.216812049477
r=47.1081205373 0.244991673436 0.273629409865 0.194275212555
r=49.1144397817 0.22184385798 0.274275126446 0.210326005308
r=47.1932283432 0.235995877351 0.268616335996 0.200644163875
r=46.159990294 0.34927808732 0.190989172747 0.134271158568
r=46.0877405735 0.344807365273 0.192458804902 0.12883363631
r=45.7724220699 0.346390840839 0.187066819191 0.133330769896
r=46.299654821 0.329890602704 0.211456139159 0.141333152137
r=45.6309128569 0.331545064378 0.196771785781 0.134679977608
r=46.1140561049 0.225163510121 0.270977341062 0.216267319674
r=46.8626711858 0.258919983511 0.257958136765 0.205881005817
r=49.5347666317 0.234621945455 0.285447109357 0.220667118811
r=46.0131205542 0.323252688172 0.208833057623 0.161833126551
r=45.4910409784 0.295424193435 0.239825683559 0.190412595769
r=45.2585614145 0.29994799792 0.241497659906 0.176755070203
r=46.0978318582 0.287958878232 0.22892831718 0.18221859112
r=46.0308752404 0.285709186789 0.22909559813 0.182760684202
r=45.8303474558 0.282401058583 0.239384097197 0.191050162396
r=45.920660035 0.300145499896 0.236749116608 0.182646910354
r=45.9298630557 0.306428841982 0.231396990462 0.174761544024
r=46.4616797098 0.292850462459 0.233039773615 0.18009804558
r=46.0588356514 0.286384709578 0.229589180927 0.182396872168
r=45.0667955523 0.294044971584 0.239683716333 0.186162589573
r=46.2255866238 0.303564840828 0.231337226791 0.179910666145
r=45.3978974711 0.30823555909 0.221951168012 0.168506253563
r=47.9129042242 0.29798911332 0.217058797067 0.16941832741
r=44.7715937364 0.325510406343 0.193815659068 0.155361744301
r=44.7328798731 0.30007745362 0.220447755689 0.179729281157
r=45.4951681086 0.317788056258 0.214483783664 0.174037224367
r=45.1132518195 0.310540421894 0.220061920935 0.189471130519
r=46.0601670901 0.289877229674 0.224728814571 0.184330405986
r=45.9650668613 0.290125902996 0.224321632599 0.184541976909
r=45.4079694014 0.297568945883 0.213199980195 0.168341832945
r=46.0107941467 0.242771065132 0.26288774827 0.192112729939
r=47.7563480411 0.249830810207 0.259196804796 0.197076380811
r=45.5356590871 0.28521700073 0.234742574813 0.177306159115
r=46.5175462117 0.233859976781 0.267881479986 0.209328151027
r=47.5536996773 0.254790237999 0.257059298104 0.206459257765
r=47.3687921538 0.273729705768 0.236604421788 0.206294675015
r=46.3382259531 0.359741168241 0.192418677859 0.131908009794
r=45.6325208396 0.373905164603 0.181629417095 0.126812141347
r=47.0665375988 0.374247103088 0.190876782838 0.131956838912
r=47.0610469512 0.361175166466 0.193039817148 0.130936914444
r=47.0449218279 0.362479252831 0.192305605497 0.131346537535
r=47.0112408949 0.361175416891 0.192744030948 0.131177466243
r=47.6988578166 0.353886462882 0.208034934498 0.140174672489
r=47.4836629845 0.391908914729 0.192813307494 0.130927002584
r=47.1666681059 0.366699708226 0.186837418726 0.131457804808
r=46.653293453 0.408374875374 0.16630109671 0.120505151213
r=47.7875615388 0.37771056107 0.195969837686 0.133855919567
r=46.7554784233 0.258920959688 0.2682174319 0.201964843909
r=46.8090726811 0.245779447356 0.268259365395 0.21176260969
r=46.42568051 0.35282116672 0.195358622888 0.133331208161
r=46.9622033974 0.343972951375 0.200871666661 0.138868117091
r=46.945396091 0.345660625969 0.202105119902 0.137357063101
r=46.5691319898 0.331712500225 0.245376123327 0.14526266501
r=46.4132083 0.356796505278 0.21510738988 0.138012377139
r=47.0154477686 0.343740866689 0.201912794716 0.138879624249
r=46.8497679315 0.351782560953 0.219981136557 0.142183202586
r=47.5581185485 0.340343518229 0.199475673801 0.144834118413
r=47.38920179 0.338682820877 0.203555806217 0.144021565804
r=48.0763203186 0.371527077845 0.241389377394 0.169025392213
r=46.9690002687 0.337754528003 0.209404559611 0.141275244983
r=47.0938632908 0.339078323032 0.209179222328 0.141592154813
r=46.9704324503 0.338833227459 0.20883252163 0.141502004183
r=47.0415283696 0.338471496067 0.209048737314 0.141587968343
r=47.2957168152 0.347710118608 0.217893422621 0.142642301799
r=48.1942619791 0.349362043931 0.214742500541 0.144907164262
r=46.3077035403 0.339018877593 0.19323682549 0.140676042934
r=48.8016738369 0.2274138037 0.280452953107 0.21888636224
r=48.2886193434 0.219510398507 0.303582390061 0.217447884696
r=48.1573453639 0.225929003918 0.295935731529 0.2255332621
r=48.2760869776 0.225648198405 0.300467621394 0.21620809152
r=47.890942187 0.22960182296 0.294665962208 0.214766189539
r=47.6013087743 0.219656357388 0.288705612829 0.221626575029
r=48.4165703051 0.238163327316 0.290407335252 0.214927880749
r=48.7678070588 0.246310160428 0.286016042781 0.20628342246
r=48.4468853485 0.227584732671 0.295389191869 0.218102649221
r=48.2345406244 0.225087864379 0.289745710151 0.230308042175
r=47.8564877561 0.215954522739 0.297538730635 0.235965350658
r=48.7750405943 0.232488723799 0.278721146193 0.220880870257
r=49.1265324413 0.227425963384 0.276956589389 0.226388672787
r=47.2642490427 0.221954332719 0.286626010495 0.219578783151
r=48.3721111664 0.235872037468 0.290593919492 0.220758246639
r=48.0047477066 0.217937187466 0.291830053603 0.223297478145
r=48.4094673662 0.222431648499 0.301647137666 0.210075498173
r=48.5313244274 0.225897901328 0.289979808692 0.22330770329
r=48.116636868 0.245694230027 0.290597259745 0.213189888074
r=48.4726820161 0.232574839549 0.279834836857 0.217988420627
r=47.9392881573 0.221130355266 0.300195171218 0.226262129959
r=47.6386193548 0.229521016618 0.30752688172 0.217008797654
r=49.0300591567 0.227216877941 0.301627258833 0.216218646049
r=47.8082990428 0.236453415342 0.301381729978 0.219235933642
r=48.3738501008 0.231483756819 0.284317098344 0.216051506365
r=44.7242420017 0.265301464791 0.245259139383 0.195803421995
r=46.6370637522 0.281040696911 0.237877748756 0.189330376034
r=45.7361039938 0.279278911008 0.237910313535 0.197645423701
r=44.3496769695 0.280813498715 0.229388758521 0.175081014639
r=46.4237883228 0.25715763727 0.240336370734 0.215741888284
r=45.2894773646 0.296738421396 0.22726679713 0.172080887149
r=44.9296649724 0.300393040508 0.222321682735 0.175254567467
r=48.4038723601 0.283201074862 0.238862997019 0.202250493345
r=49.3899250144 0.344974861826 0.179604472252 0.147073998538
r=44.3470452658 0.273395823318 0.236068941227 0.191449704218
r=50.270660463 0.324421990612 0.182724162622 0.16152120296
r=50.3899428296 0.335204573633 0.181636589062 0.17543738807
r=49.4835737137 0.287461973766 0.227372346341 0.198030813516
r=48.9247603684 0.271833022713 0.232578821601 0.201026981463
r=47.6575290157 0.245868330581 0.238099201684 0.211640762139
r=47.2489838252 0.249013395587 0.252737479851 0.216330387416
r=48.9064940994 0.338444310449 0.220044792833 0.145102937376
r=47.4462018579 0.344638121807 0.200484819492 0.141388819253
r=46.2093115397 0.287533400134 0.230815798263 0.191779392118
r=44.6827660729 0.26701986077 0.240942647193 0.194296569297
r=45.7268611337 0.267415756164 0.240054706775 0.182689213418
r=45.6194095999 0.266570031619 0.238405671927 0.18460047917
r=46.0536837033 0.404705154799 0.163623948362 0.108034751837
r=47.2434122529 0.298157154969 0.232608986658 0.159341394851
r=45.6469005466 0.318829862959 0.21640486244 0.16527874721
r=45.671466338 0.307481600022 0.220151384951 0.166201843171
r=46.8608303132 0.350294985251 0.211335861778 0.146052816407
r=47.8983195629 0.325126599147 0.225646321962 0.157349413646
r=46.8573073981 0.317135076922 0.219574437676 0.159570826965
r=46.3672825405 0.323390584456 0.21759545286 0.163622883974
r=46.4326757114 0.314649376953 0.219375489949 0.163144302096
r=46.1761280102 0.314214930864 0.218012938063 0.163645846583
r=46.4009648585 0.258458191337 0.262112571919 0.204271376002
r=46.3958047463 0.245176538684 0.269969129848 0.200077175381
r=46.8436053559 0.263117432251 0.264655006727 0.199884681914
r=44.0053489023 0.374104596036 0.16141247658 0.120331416876
r=47.2220422751 0.348455604118 0.184262708633 0.151922794873
r=47.1272332764 0.314688954111 0.198232563867 0.170489563389
r=45.8402458206 0.250897548132 0.265408184688 0.210780216574
r=45.2626011687 0.245061787528 0.262285659546 0.212817319667
r=47.2727522177 0.275291537925 0.250473437656 0.195330409648
r=45.968881002 0.250508806317 0.266108487808 0.208836803332
r=45.7431517689 0.27789407578 0.266694578187 0.193165166422
r=45.6735930101 0.253276493799 0.261485343856 0.203600620068
r=46.1584074151 0.32879629243 0.221410379525 0.170765312513
r=46.2599669054 0.309088663868 0.238083477402 0.181094097308
r=44.8631417885 0.268358181313 0.244189276785 0.195840731361
r=45.0641407018 0.26920759104 0.242578841938 0.195260711229
r=45.3495887326 0.303909869634 0.224003764769 0.171958072124
r=45.5485344969 0.302735930394 0.229082341172 0.179596027405
r=45.1603937518 0.293434497232 0.224183881965 0.178318646998
r=45.1801992515 0.294155006479 0.224797457799 0.178201200842
r=45.1431503135 0.29388382694 0.223929135613 0.178213090891
r=44.9926931126 0.306863874715 0.213205728126 0.171385237614
r=46.1714133526 0.289203872391 0.245018002299 0.176142431157
r=46.9100223472 0.249357517971 0.261369138515 0.20162762114
r=45.7517334375 0.274809792576 0.250647829328 0.195117910854
r=46.75514192 0.272489404828 0.247503224618 0.19767827529
r=46.2028274991 0.261807344547 0.257665302824 0.191140071728
r=47.0252983212 0.278437205914 0.233174463435 0.194438541635
r=46.6570485453 0.320152898705 0.212019537057 0.148906349543
r=46.3683199662 0.275010552976 0.244670747151 0.185257492613
r=49.5008017984 0.340684044318 0.211315099288 0.157308783386
r=47.7595866731 0.323866379878 0.206312277775 0.152407708178
r=47.6392097453 0.356411960133 0.194551495017 0.144673311185
r=45.8048624082 0.267434857671 0.247641225358 0.187658088088
r=46.0358821949 0.267250385553 0.245161932242 0.190463161037
r=49.6084119549 0.34024757444 0.210605553697 0.157243225159
r=48.8144300856 0.349548715575 0.200347141865 0.14422587364
r=48.0991635381 0.345694756172 0.202407671904 0.142062844317
r=45.9283498864 0.262629149578 0.255083813253 0.187061463052
@balllist {Third Position} color=blue
r=0.270825834833 0.110277944411 0.401119776045 0.362977404519
r=0.283935112881 0.132615845882 0.344393976685 0.330364934106
r=0.296940307086 0.275720502504 0.185811642992 0.195007800312
r=0.273281863678 0.278556586379 0.182797272381 0.186601890603
r=0.273678179768 0.282617607871 0.168520036897 0.182663728605
r=0.32915632066 0.296452526174 0.182864960383 0.165013585666
r=0.313450961691 0.310602447942 0.160057713706 0.172921022706
r=0.212056029649 0.0353321296208 0.46560866673 0.450061769457
r=0.186592605597 0.0119728942102 0.519118008497 0.455005091113
r=0.335647305972 0.13439019646 0.352937171756 0.311807041432
r=0.320593956211 0.133091942743 0.354438090082 0.308246759839
r=0.361222206916 0.147908343665 0.333057813289 0.344721495155
r=0.313832964889 0.143039511785 0.359767931833 0.302072630279
r=0.310436519035 0.150819650756 0.347711855843 0.296792132396
r=0.254966258287 0.105519164628 0.395784877978 0.318867308503
r=0.29073628442 0.140153363541 0.360404322063 0.294004879749
r=0.229151913944 0.0472621159238 0.492647479545 0.351604966527
r=0.18954330274 0.0310813608447 0.506562694086 0.433593264785
r=0.228273703472 0.0643809890692 0.439495353205 0.416863292724
r=0.318419905449 0.28805673053 0.217566558845 0.173724807166
r=0.304462553596 0.278620760482 0.22385683843 0.170992836787
r=0.512063511998 0.196486506691 0.239919264409 0.261269342902
r=0.422985114793 0.286785524066 0.11421803605 0.214223642531
r=0.495263328948 0.305994615883 0.244661700681 0.234681534759
r=0.272297986901 0.120906497368 0.439124844296 0.322115964158
r=0.308141065991 0.164781136762 0.379833619707 0.285585478301
r=0.360858569362 0.373104381503 0.164294713266 0.0810508142411
r=0.209644798866 0.0441609073188 0.507708665603 0.393088782562
r=0.252162169879 0.0801927194861 0.438900785153 0.377551748751
r=0.23161715134 0.0675923500131 0.454720111781 0.364422321195
r=0.217148476258 0.0459448086464 0.494474220411 0.389606218994
r=0.298944239721 0.0622090768037 0.51330973623 0.338816427463
r=0.32137289715 0.234914251148 0.244461883042 0.267709712754
r=0.364760916655 0.385801406307 0.0995745531697 0.155515812626
r=0.378724908611 0.37858806472 0.104961979239 0.161476408619
r=0.314909241883 0.380410186339 0.105001389848 0.156795430778
r=0.312059321877 0.372559924365 0.113749698756 0.141482676158
r=0.3186644336 0.379274055785 0.105717750438 0.158214567545
r=0.317922464297 0.381002710651 0.103177943451 0.155616784651
r=0.323826888843 0.184579916538 0.291825955 0.277905856947
r=0.344906175246 0.309958359174 0.147337645078 0.181934969434
r=0.290391260185 0.27929633166 0.190949766264 0.234307318962
r=0.348637985117 0.243354321694 0.255237550086 0.258500286205
r=0.319781071977 0.347018921814 0.1450103224 0.165825869643
r=0.380245741627 0.320765550239 0.14322169059 0.184306220096
r=0.312243407975 0.269529645632 0.2148384235 0.210254809509
r=0.365435647018 0.351267294501 0.12518893152 0.13928612952
r=0.333409342116 0.269310523933 0.211564883814 0.234932857633
r=0.335435918944 0.26975355888 0.210469626919 0.235176569081
r=0.418661114921 0.365298324679 0.111565592241 0.142314098168
r=0.348631144055 0.376359438605 0.0986694209855 0.149371164712
r=0.330308575164 0.247003595685 0.206615697527 0.228307848763
r=0.33810828219 0.217111259646 0.291760345142 0.278240262502
r=0.312154048404 0.246168078584 0.22070058872 0.229260914161
r=0.252970016355 0.271988006542 0.121252044339 0.176494639288
r=0.275328059277 0.168259800159 0.296383382287 0.287772103448
r=0.224889839679 0.0931986865398 0.444259683966 0.317595477313
r=0.267340025784 0.0731660925249 0.43413572289 0.381765538813
r=0.22682711637 0.0510883785503 0.478737464994 0.407022964014
r=0.22593297805 0.0509799697537 0.478494304956 0.406934681213
r=0.285693288724 0.0583229386461 0.472167496299 0.381156666395
r=0.22067966101 0.0532333768496 0.48078049888 0.399788676741
r=0.412275888086 0.430116315624 0.0826784030179 0.111285759195
r=0.436166876999 0.399983479342 0.0932086329615 0.111941223171
r=0.446411839736 0.372248085575 0.0963820469961 0.114566209415
r=0.42859347404 0.461451744222 0.108755558339 0.0899668065385
r=0.441179295657 0.403500108028 0.0979351214544 0.120281490169
r=0.276249628504 0.0982794078199 0.411204925467 0.350202885962
r=0.251490062381 0.0685417536834 0.455322179114 0.368867302887
r=0.268594204799 0.127485686814 0.343953498536 0.30225951663
r=0.240570630239 0.117339125838 0.360018082348 0.314049690796
r=0.245649939202 0.119765551351 0.370499911194 0.297583102209
r=0.238511938918 0.117238952182 0.360215838299 0.313444077966
r=0.324987426864 0.433362380182 0.0568322337026 0.0798207394498
r=0.325480011437 0.419595675057 0.0635609823253 0.079334738269
r=0.325992260573 0.421474810864 0.0628993454484 0.0874495287349
r=0.322091477164 0.431913795618 0.0548201083725 0.0719061669116
r=0.247632911529 0.0843030493283 0.419664216668 0.391476602332
r=0.236028526443 0.0872464573493 0.380800222284 0.388209687876
r=0.245277414269 0.0710813296544 0.41434765471 0.413743266325
r=0.368022712934 0.274952681388 0.182776025237 0.19167192429
r=0.490727525896 0.352657497028 0.129631516386 0.107013075225
r=0.460685201637 0.375387847093 0.0957703332531 0.104899236341
r=0.446263328743 0.36207163385 0.0909890549057 0.102561038442
r=0.315726507434 0.391679913313 0.0528758427167 0.106681932256
r=0.319063083887 0.45502263315 0.0279302706347 0.0406915149764
r=0.226142386631 0.0459271289773 0.484705659273 0.38320149386
r=0.222905031728 0.0401735398107 0.500409146351 0.382466920904
r=0.309267673901 0.296578586208 0.156154370539 0.172286938686
r=0.308177785504 0.295595594353 0.164854159165 0.174864962189
r=0.325119760785 0.304916178251 0.159636516608 0.157919719855
r=0.354304832714 0.303008398733 0.178128872367 0.160711827069
r=0.325862385547 0.289556550074 0.180106827008 0.169646111557
r=0.324846013464 0.289648955467 0.180528524091 0.169407794986
r=0.325380638312 0.289483497788 0.181065668595 0.168854712487
r=0.327598038393 0.289456225341 0.181001871163 0.168745887367
r=0.295843588539 0.111437294504 0.424084077031 0.315230155002
r=0.300793476406 0.117990454818 0.403746957868 0.321536711021
r=0.261219858156 0.132123195953 0.31473491048 0.317710658136
r=0.282583644003 0.0678369420429 0.452160947211 0.404068034468
r=0.319330747566 0.191727689708 0.267482095437 0.280502132454
r=0.377836007525 0.268451919885 0.160672789643 0.212515215226
r=0.466802672517 0.395088338442 0.0823219269204 0.128900452751
r=0.425246627142 0.424116521171 0.0750198403436 0.101909341301
r=0.443553034451 0.396460719683 0.0578527782036 0.0825905078955
r=0.435129979993 0.413601348477 0.0759306227256 0.0997337702232
r=0.433501435102 0.421228872117 0.0790900393324 0.106144360583
r=0.458339277734 0.427982411879 0.0737547754631 0.104072659122
r=0.469639799234 0.443061103283 0.0629502393125 0.100787227353
r=0.428209937019 0.414725582325 0.0707287813656 0.0905728281516
r=0.454658567497 0.453985966438 0.0635884821806 0.103460645284
r=0.410607887098 0.287069596205 0.200717437991 0.204989026031
r=0.273317387824 0.0793822684684 0.447596402844 0.353171053251
r=0.231030103625 0.185583914627 0.313063989355 0.248180852923
r=0.229725970851 0.11424761058 0.407931921379 0.308767027593
r=0.222474959962 0.075129988703 0.459027706327 0.335826580572
r=0.219330797558 0.166381346089 0.352199353763 0.243120654824
r=0.237858532933 0.173914986327 0.34219751933 0.24763673378
r=0.309756909634 0.200367900667 0.352908714647 0.259094044608
r=0.242993588498 0.14901884593 0.436435464024 0.281069878894
r=0.29660174596 0.292753269514 0.203458641612 0.193331188783
r=0.283316456451 0.272979866595 0.201023762151 0.203052003261
r=0.28782780929 0.07202503052 0.456512170613 0.383592303157
r=0.272552412646 0.0919182315189 0.423033040171 0.372189208462
r=0.341013388048 0.195691202873 0.268940754039 0.279097204411
r=0.231973403259 0.0825529125304 0.500468252482 0.323515639633
r=0.29839490111 0.2251790525 0.271141336487 0.226657467639
r=0.415682857765 0.376660858201 0.12372032237 0.0836963624483
r=0.431725128554 0.364221665038 0.10802770813 0.101398155624
r=0.397876172049 0.379818425361 0.110619139753 0.103772882869
r=0.282261265362 0.116274258286 0.380291306327 0.347188314644
r=0.273395293136 0.151657563826 0.306799005643 0.320226452069
r=0.33952126754 0.360515781046 0.143487421516 0.158665880072
r=0.295308613585 0.349865975391 0.144063742374 0.159743013131
r=0.353125812524 0.33209222993 0.163960853241 0.182119790746
r=0.316696092309 0.344786170806 0.154034229829 0.170033886673
r=0.344700486698 0.178017974978 0.280209608552 0.298199516288
r=0.317400505408 0.128040028303 0.331021934701 0.348690993632
r=0.369194509541 0.169233344493 0.281832384778 0.305099877246
r=0.301632977199 0.196612140271 0.252383424763 0.275521000927
r=0.291460474977 0.185048640587 0.26327520244 0.28729412107
r=0.279559341891 0.181142972983 0.267456076094 0.290399608985
r=0.295586090841 0.187051948846 0.260095754466 0.290925295959
r=0.292032866212 0.186008341281 0.261298924048 0.290437560464
r=0.494018721583 0.308103771062 0.233270928056 0.236266381385
r=0.429958762887 0.36716576665 0.0896743577156 0.119743086238
r=0.344479542279 0.289934136119 0.210232186814 0.164260528242
r=0.431489227568 0.459351796231 0.0456117589502 0.0800222322684
r=0.280120953877 0.224649252132 0.270286941724 0.273463030934
r=0.271490562817 0.0936102379058 0.438120599505 0.337799592592
r=0.27465731585 0.0983679032738 0.425291270979 0.344221418506
r=0.211588228505 0.064858626659 0.436872475476 0.408886324293
r=0.247157638466 0.0734936092514 0.372989305278 0.388770541692
r=0.225132457864 0.0996105194223 0.468720918209 0.331403164099
r=0.333591024381 0.349793204305 0.137787628819 0.130064209492
r=0.281879227935 0.334438377535 0.14144704086 0.154525010788
r=0.325822579589 0.329238267384 0.148474671849 0.129820303807
r=0.263264376426 0.331308448718 0.143114564264 0.147735046491
r=0.347466600774 0.352812783132 0.158347747303 0.127666584301
r=0.404428424967 0.311952332132 0.126646352572 0.14994802402
r=0.455576387594 0.285822223258 0.20430301759 0.17506526198
r=0.445443334558 0.262766207258 0.216223213694 0.203289921304
r=0.443715172028 0.259435971026 0.221032108842 0.205539779321
r=0.339378121199 0.186735350934 0.27373542248 0.277598912499
r=0.266053059402 0.101697186244 0.381375614113 0.353595355069
r=0.32454101407 0.161667109105 0.310326519777 0.306167595788
r=0.319462363229 0.161801665052 0.307259055095 0.306656547197
r=0.313457498846 0.293354868482 0.156206737425 0.134102445778
r=0.270418706713 0.235548241103 0.215559212782 0.222690804361
r=0.329572175645 0.170664895825 0.374201045904 0.260977836806
r=0.300264918474 0.266011094302 0.191656861097 0.14005154928
r=0.348191417577 0.331452240585 0.113907814688 0.129509621478
r=0.314591298918 0.264723706683 0.184397553854 0.214588727894
r=0.277064896691 0.232986226946 0.211472057466 0.240182528714
r=0.30510175371 0.316559067258 0.166915590673 0.169589516284
r=0.328433209118 0.345142176117 0.127975291234 0.13511347232
r=0.307782653756 0.327026146694 0.134908649433 0.14993633591
r=0.301174779615 0.338877228332 0.123114488008 0.130059049058
r=0.316348679904 0.333024219943 0.127809295221 0.155247654375
r=0.285891978346 0.0545644685039 0.494924950787 0.401697834646
r=0.3516035265 0.30364508146 0.16317797484 0.175944782429
r=0.365084935058 0.334143544487 0.127664348216 0.150549697106
r=0.358015390063 0.332527673632 0.149439775062 0.150693279984
r=0.358972663683 0.333560183961 0.148454151693 0.150912788174
r=0.312423105737 0.356039511348 0.142862710624 0.144889377753
r=0.386852543394 0.371078136122 0.126594754422 0.140885944259
r=0.310638479014 0.350913785483 0.147612992269 0.15006125503
r=0.320810761074 0.367611619857 0.13354948955 0.133067519607
r=0.356955097662 0.274557445331 0.20011990786 0.192846549494
r=0.291773440682 0.326509194574 0.173866733498 0.141333291564
r=0.25601446998 0.0868099341044 0.437760110116 0.347294206345
r=0.199325092756 0.0359318267495 0.52592210472 0.373246562568
r=0.262021290833 0.0942271427702 0.428249893546 0.369487195085
r=0.327713646532 0.307736330056 0.165218597714 0.160900404072
r=0.205606257391 0.0242328679018 0.514201539451 0.428764082242
r=0.38020154335 0.261667973425 0.19077291297 0.225353856312
r=0.344405348117 0.27231778901 0.236038643405 0.131888961357
r=0.239510946742 0.0869682873085 0.444054997874 0.366764171488
r=0.225294892284 0.0699354343796 0.481365466982 0.364316307614
r=0.215065741493 0.0504335222854 0.479626013237 0.415369854425
r=0.236281202682 0.0887591030355 0.439108803807 0.367834739347
r=0.230446016487 0.0906234728426 0.42296112815 0.373174177327
r=0.254878637842 0.136773612761 0.349374062058 0.334026618492
r=0.2122594177 0.0581758452014 0.476056388874 0.387971336257
r=0.244541993213 0.0890615251168 0.424573524265 0.372909469968
r=0.233867498455 0.0926459551851 0.419414269235 0.373275150283
r=0.2303421573 0.0903747145386 0.423732070922 0.372991635474
r=0.246234295905 0.146115184378 0.451333969844 0.267280358848
r=0.331276446908 0.447634131855 0.0943047581337 0.0785323038342
r=0.309011551066 0.502874335142 0.105356471284 0.0711330790308
r=0.40009717851 0.447904588372 0.0437303296339 0.0521230191596
r=0.437840935856 0.401350396483 0.101397503337 0.0913087854283
r=0.371518351142 0.365692444144 0.124931367994 0.102061071926
r=0.375350094698 0.357465040533 0.129282384813 0.107267253691
r=0.418980453497 0.34130651495 0.123888151481 0.108543953472
r=0.328654247285 0.498022009638 0.0879426502673 0.0550001198782
r=0.340074316202 0.406440456357 0.0995381598094 0.0810223749974
r=0.398398892095 0.442152336988 0.0464252740912 0.048473744951
r=0.417560678504 0.415174585855 0.0719149885924 0.0586400158714
r=0.336661626301 0.257368331126 0.233017242607 0.193075192573
r=0.413490394358 0.419334717276 0.0883138228179 0.0588780821059
r=0.234213495444 0.0432119383964 0.442782337011 0.450906736417
r=0.284540324271 0.198407992381 0.383177905953 0.218898052815
r=0.303223664835 0.198711465537 0.333560112964 0.238495309543
r=0.277577270443 0.193181200853 0.366876723119 0.24700703508
r=0.27332876274 0.190764973005 0.369307466589 0.250677419135
r=0.314144621374 0.19736832267 0.263889269665 0.279126280136
r=0.235276794166 0.0377590015076 0.452196473022 0.45573747502
r=0.332674517665 0.305036331746 0.184214482586 0.17464294663
r=0.343050968618 0.306968431997 0.185027438693 0.170228435239
r=0.267800272356 0.0981528684661 0.426009986382 0.333531198715
r=0.331138016498 0.376753448212 0.10599522307 0.151339868194
r=0.354262048354 0.298180071516 0.150611090356 0.170304744623
r=0.295390393317 0.393100817901 0.132041267016 0.0688034731345
r=0.325334389379 0.167798144377 0.28130421664 0.299049558724
r=0.325150238475 0.338663121857 0.131330978509 0.136848871299
r=0.210576086957 0.0484814578005 0.471467391304 0.399808184143
r=0.281362621859 0.307941242344 0.165543916024 0.17685099626
r=0.341620458286 0.17173059881 0.270413976453 0.327763007976
r=0.318624516716 0.181779784918 0.279443776601 0.277981740797
r=0.320729903537 0.171985530547 0.269573954984 0.318810289389
r=0.310710165984 0.31074714921 0.162726192049 0.165235768062
r=0.269581237638 0.282918903645 0.162757841198 0.196595083357
r=0.353487834933 0.241023069208 0.214500644792 0.224695515117
r=0.323393736524 0.253421477673 0.185537461994 0.22089468195
r=0.284124409519 0.180061564311 0.328341838796 0.288302564863
r=0.360717705353 0.225591457883 0.251517900761 0.255495847582
r=0.378140868611 0.191846648037 0.235695071949 0.29325428952
r=0.346501099837 0.184098488611 0.268821400695 0.312034343291
r=0.373168222063 0.252333094042 0.248683895669 0.228164632687
r=0.372802637 0.190064159162 0.290011183707 0.273706515981
r=0.257471735374 0.132436435448 0.388175759072 0.336213280671
r=0.277236481637 0.196116363485 0.278178206288 0.235077537521
r=0.322655592243 0.199854283898 0.292484769567 0.255116340356
r=0.403651208434 0.320641507318 0.13940447485 0.140694218584
r=0.367112622262 0.205603614608 0.263667964109 0.249570810886
r=0.451890975979 0.36439289061 0.112733737212 0.136949085875
r=0.461868411807 0.397450509408 0.088909450395 0.109935292532
r=0.318834064159 0.301177013616 0.159127625202 0.15718901454
r=0.329996933108 0.240312874502 0.225364998776 0.220610027963
r=0.34006549282 0.242414398025 0.217919563381 0.239328178806
r=0.305490409321 0.104705640891 0.402082583732 0.344789359794
r=0.290369314009 0.0579045507232 0.500292723411 0.376448739627
r=0.328449475511 0.13587653762 0.377669609841 0.341634593616
r=0.316669372165 0.0981141083791 0.441553274449 0.344394047903
r=0.301579093815 0.101869607905 0.41282613691 0.342950847068
r=0.292979865355 0.111539366182 0.39983269206 0.336748279213
r=0.297030906302 0.0958441982476 0.422203672975 0.355565035178
r=0.314028301613 0.146229841639 0.360540462008 0.308746186256
r=0.292542787517 0.124172627938 0.380724785787 0.325713387312
r=0.278845940403 0.102062975027 0.421009771987 0.35776330076
r=0.320522608632 0.144217336961 0.360010293361 0.313506359826
r=0.289637822941 0.102912919837 0.419710794163 0.345707478288
r=0.349739045288 0.142656058752 0.347747858017 0.320073439412
r=0.355280984122 0.144041619249 0.344388446323 0.306237468162
r=0.35289706728 0.176120027184 0.31491452768 0.296565424225
r=0.372514930325 0.148829272917 0.342117736278 0.315954118874
r=0.323675355158 0.133786287832 0.352035487675 0.33485316413
r=0.35180538533 0.150371402043 0.338579387187 0.316991643454
r=0.311210264219 0.117243119553 0.375366371269 0.339055446881
r=0.232080062917 0.0538892328635 0.46075088136 0.413526587193
r=0.296801624663 0.134261078004 0.36875187269 0.318260811666
r=0.269302353374 0.108188545689 0.408645890789 0.318831586689
r=0.282298542061 0.0954675776246 0.433264198133 0.310437381809
r=0.267210045865 0.105958053168 0.405129803625 0.322705615176
r=0.30276752059 0.128442221212 0.392147946036 0.317518063766
r=0.28130658274 0.113397382806 0.401040251781 0.330044724201
r=0.189644759722 0.0553780617678 0.415269279135 0.42267588431
r=0.208584102479 0.0433272334054 0.468946930627 0.411073032773
r=0.270002726833 0.0999912037648 0.448410080486 0.346703610855
r=0.258701113529 0.128637834279 0.413595163738 0.322899188336
r=0.228024860386 0.0857052783282 0.482705818771 0.334804539723
r=0.251144532017 0.108770650436 0.434774072308 0.345104198805
r=0.224066758034 0.0634606518869 0.448096494062 0.38982810584
r=0.228828684461 0.0294456407432 0.477690420151 0.440132204918
r=0.213060551404 0.0543416645195 0.470548827622 0.348003091987
r=0.395301029825 0.361767090442 0.107292151823 0.12848090712
r=0.397083445728 0.36263414062 0.106843370668 0.122969565472
r=0.384869415312 0.379407910126 0.0773324873991 0.106917755326
r=0.373993884623 0.349323911123 0.11269280424 0.122171638241
r=0.367414816197 0.362101138272 0.0821981713006 0.113267400634
r=0.202628808778 0.0356777533244 0.513995226434 0.400080592666
r=0.274414693354 0.111284141743 0.371776668346 0.349104566482
r=0.226857389481 0.0360893602154 0.495509382001 0.431284296196
r=0.309786531569 0.230639991729 0.203534256962 0.253127584781
r=0.359164968019 0.181204751529 0.276375904969 0.314472481901
r=0.333042953718 0.198491939678 0.245709828393 0.269162766511
r=0.286538310622 0.166573008515 0.278875205301 0.309567986009
r=0.282881631587 0.163385743057 0.280425180968 0.312891668008
r=0.33617476242 0.186214363046 0.277853963671 0.290797546012
r=0.352248715741 0.205481485881 0.245360334947 0.274608783443
r=0.348094969182 0.213121104645 0.242390069212 0.259004510864
r=0.304405069134 0.175229426176 0.278018604137 0.298988529292
r=0.282545706846 0.162803920892 0.282124960317 0.3131927677
r=0.351005287868 0.187595749938 0.274623177662 0.277489498394
r=0.324958789509 0.171624298355 0.307560459269 0.287156697485
r=0.332735190985 0.232922529016 0.242461588271 0.222154575975
r=0.328094291241 0.227405641279 0.223266903594 0.217598632417
r=0.345014866204 0.266798810704 0.163567888999 0.194093161546
r=0.352592188249 0.247077047911 0.206469221407 0.230369195589
r=0.377235014863 0.253516127601 0.201550645548 0.231604108434
r=0.373674175735 0.236050460941 0.227282179247 0.252755250572
r=0.282627518751 0.179980170393 0.268365722532 0.295749585201
r=0.286855502137 0.18249785178 0.266429163388 0.293477046396
r=0.336514531861 0.242016141011 0.182106253404 0.235678566124
r=0.312691427296 0.141964484968 0.352185417796 0.317307998852
r=0.260355796225 0.0909166979437 0.43671861352 0.34055617566
r=0.330452417046 0.166807029364 0.281623715681 0.321879737241
r=0.241162182626 0.0545151683408 0.461410327596 0.38660340215
r=0.246403993546 0.0653741427995 0.428575030254 0.381807180315
r=0.270989748989 0.106555106112 0.405330525849 0.327866127334
r=0.289038824764 0.438440013991 0.0567943336831 0.0756383350822
r=0.274006040471 0.426797040169 0.057535487768 0.0874735729387
r=0.359734231499 0.384145687964 0.1087158133 0.11885303881
r=0.335110268151 0.385685556146 0.103146777585 0.121471411537
r=0.338182062114 0.384151258888 0.104735903639 0.122024183862
r=0.336357194362 0.384691091899 0.103687061508 0.121636596862
r=0.291654148472 0.37480349345 0.130698689956 0.121397379913
r=0.384213178295 0.384221576227 0.114599483204 0.109366925065
r=0.348788886835 0.382684262697 0.101549593141 0.111750474622
r=0.372638351612 0.393619142572 0.109737454304 0.101163177135
r=0.30959621693 0.379712861586 0.116985472671 0.104077024667
r=0.303541428165 0.10262655787 0.408029878618 0.357122559169
r=0.261447682965 0.064692868491 0.395002152964 0.427682667894
r=0.350638291361 0.338304112209 0.1155753905 0.135141855276
r=0.323137139868 0.330345938694 0.123052309628 0.136886327093
r=0.321900200119 0.331387814059 0.122632668021 0.13719622526
r=0.386695193329 0.274335008194 0.175716318188 0.183604372648
r=0.315833884237 0.280080087368 0.137582817619 0.148117946851
r=0.314206683607 0.279471583153 0.13563891057 0.155041931569
r=0.333750376064 0.29096688915 0.161373657959 0.177746644682
r=0.313461591415 0.277037049566 0.181438852571 0.176997302257
r=0.316044232725 0.278391561674 0.180163757767 0.17640887743
r=0.342380459187 0.356422429673 0.142479303226 0.13788465415
r=0.312853818331 0.296206510581 0.162770331793 0.157069368486
r=0.316490559787 0.29644735825 0.163967797627 0.158151639752
r=0.316626062923 0.29672681073 0.16398080145 0.158191145932
r=0.317720685146 0.296697188497 0.163676347975 0.158589790699
r=0.288863288122 0.284688723682 0.167186879292 0.14292605414
r=0.329129599308 0.294124007538 0.160215020544 0.176357008249
r=0.3171065216 0.296436774247 0.149574956764 0.151281535097
r=0.223430643476 0.0427140310983 0.493577530576 0.399622026919
r=0.217947798758 0.0362658678518 0.524516905247 0.397647752105
r=0.20651074439 0.0362103763505 0.539158652895 0.388816336222
r=0.215023740136 0.049304830696 0.503665817711 0.393900045927
r=0.213533288553 0.0433970313318 0.513308600212 0.397289530506
r=0.256007697595 0.0714776632302 0.476701030928 0.374158075601
r=0.220414734848 0.0373911955531 0.519830559974 0.399310085971
r=0.199787165775 0.035 0.538663101604 0.393475935829
r=0.207907050937 0.0376225992111 0.536276432929 0.392105868236
r=0.218642960513 0.0474467645235 0.528168286128 0.383295431052
r=0.225882725304 0.0482050641346 0.486006996502 0.404006330168
r=0.233933138764 0.039466702043 0.513597771292 0.40819846113
r=0.22123333852 0.0402468751621 0.556765727919 0.37539546704
r=0.239745851652 0.0496383491703 0.516806126791 0.384945397816
r=0.21901554446 0.0402137194999 0.535927216936 0.38106132996
r=0.2173333813 0.0411555203799 0.520775623269 0.39669748534
r=0.221263384957 0.0588068985016 0.468507523639 0.394799945549
r=0.221911362199 0.0503355020293 0.513736207705 0.392323224083
r=0.224284156696 0.0407902354303 0.542165187186 0.377122732536
r=0.234225752884 0.0468560657062 0.508056191374 0.399084421705
r=0.215783373596 0.0435518432079 0.524573830679 0.395938254924
r=0.207957771261 0.0449657869013 0.548191593353 0.364613880743
r=0.20925170068 0.0302376457191 0.579939464773 0.358836045431
r=0.23502871746 0.0554857712132 0.516546108199 0.375384415472
r=0.219972280926 0.0415786110975 0.527252174768 0.390671843515
r=0.295016058758 0.166562927922 0.315960551613 0.286616318796
r=0.268493149086 0.164932658213 0.331630940742 0.25722665655
r=0.269673547807 0.141805992724 0.347913174999 0.279238032948
r=0.26031744329 0.181584534585 0.300435802883 0.243736730361
r=0.325971675193 0.1197375533 0.355655679976 0.336987677508
r=0.275687932159 0.197521200261 0.296020874103 0.221722113503
r=0.31718062372 0.219247838449 0.258793681171 0.233640460536
r=0.258332787505 0.0825880673469 0.478607717177 0.342906327413
r=0.470830178099 0.352716676717 0.13634786572 0.200552310062
r=0.279294123696 0.165328085272 0.302863467269 0.279654676851
r=0.505256386347 0.25932532421 0.267599649932 0.258730209245
r=0.526888552142 0.254167240667 0.282683565229 0.268942003031
r=0.300035981813 0.0541035621995 0.476072094469 0.404795394328
r=0.283119301529 0.034088360619 0.507845426917 0.413715770507
r=0.285865643268 0.0377531804082 0.506167591421 0.410451388321
r=0.243643599578 0.0685342671336 0.461286198655 0.349730420766
r=0.367926608666 0.293780687398 0.191747781893 0.174045998794
r=0.363851591878 0.314677289151 0.184813282398 0.163549531855
r=0.297098363393 0.164453907816 0.216933867735 0.333896960588
r=0.292454135954 0.181562244062 0.234069296569 0.307042838293
r=0.407288873224 0.235629894111 0.197423264937 0.225458571494
r=0.408579479823 0.23425987818 0.197158028345 0.22767317326
r=0.30020337469 0.404992892451 0.0638434020039 0.0608844282395
r=0.254448618982 0.251929855874 0.234750792022 0.208379813484
r=0.33375183309 0.249663098389 0.20264199971 0.217997802365
r=0.292744705557 0.219349521541 0.23961651204 0.25071310099
r=0.327478016575 0.336599241466 0.132146368872 0.131830313246
r=0.296213752665 0.252898454158 0.235107942431 0.209588219616
r=0.295915995823 0.2495126168 0.235678456221 0.221682565911
r=0.311971926356 0.22565179785 0.260126034845 0.227678240455
r=0.302981436735 0.224958416609 0.250853137974 0.242085758315
r=0.30724782315 0.227181180814 0.247325875933 0.240700248189
r=0.255583060671 0.0848708643885 0.424384066901 0.379282211665
r=0.274094539842 0.126567624928 0.359926683388 0.358527879606
r=0.259679928247 0.0975078480364 0.430777115767 0.361201870716
r=0.368512311959 0.46791376438 0.0512549250308 0.0671979355655
r=0.462628236191 0.359100642398 0.120817811153 0.15793611217
r=0.39367196878 0.185692211611 0.294176374176 0.257012716275
r=0.268791643394 0.0825255730246 0.419490031571 0.384691968347
r=0.291121065236 0.089261423508 0.397681770285 0.384270523997
r=0.261077843118 0.08462075152 0.41408352437 0.375037376657
r=0.263072471838 0.0757738589096 0.425054430443 0.391886662175
r=0.274913544065 0.09069499686 0.372566464308 0.41223571279
r=0.288372604284 0.0992636696731 0.378664036077 0.389110062007
r=0.337883512171 0.235188509874 0.211306417269 0.231013318859
r=0.322728081008 0.197703136577 0.279081254631 0.277846381823
r=0.284932458856 0.176454878404 0.291699043524 0.281044541161
r=0.28193926375 0.181273523664 0.279697981714 0.276240851803
r=0.35037276817 0.238020807072 0.209230407234 0.244172170961
r=0.340966927952 0.208620451359 0.247148564245 0.261311956615
r=0.303735936833 0.208317498017 0.236337369765 0.263077292679
r=0.306640744003 0.209350200177 0.237193839872 0.262947336461
r=0.305444566367 0.208894650636 0.237035494218 0.26312033331
r=0.341157382369 0.251792978578 0.188633103675 0.214510781386
r=0.291797930757 0.208219785606 0.226834804834 0.219686404033
r=0.266276732839 0.102089463295 0.399996275466 0.364818056538
r=0.30179342823 0.145208429472 0.357471631583 0.312401642351
r=0.323994250967 0.194472084024 0.282107978625 0.250635710337
r=0.294084558266 0.177653179775 0.301964944183 0.274486033237
r=0.333494429434 0.167602683586 0.314592756747 0.285510458092
r=0.353363856445 0.312805266511 0.133191760459 0.148948821406
r=0.306775854791 0.201298016041 0.255804136767 0.264140987759
r=0.511902799336 0.382968474014 0.101107959107 0.114275009367
r=0.390081559194 0.314867652869 0.13243492384 0.143716254774
r=0.397954551495 0.344673311185 0.127530454042 0.145603543743
r=0.315407556109 0.20114827157 0.293170594612 0.238687919059
r=0.273348788617 0.181831749664 0.265285309189 0.285458434904
r=0.508866733579 0.380785100926 0.100869856139 0.114865618378
r=0.466678824346 0.3886600324 0.0933348761861 0.111594538301
r=0.445049377678 0.35275964089 0.11224750051 0.128060599878
r=0.277930405705 0.189705188848 0.289552281464 0.266730497163
@balllist {Total Position} color=green
{Achromobacter denitrificans} r=64.2796406719 0.19684396454 0.307271878958 0.320485902819
{Acidithiobacillus ferrooxidans} r=63.7629252008 0.209659976581 0.280991057511 0.303522550138
{Acinetobacter baumannii} r=63.195534034 0.286832525933 0.207064072037 0.227953854996
{Acinetobacter calcoaceticus} r=64.1854185958 0.290185060532 0.204805525476 0.22695035461
{Acinetobacter sp. ADP1} r=63.1572020088 0.291354924669 0.199523419084 0.223907621878
{Actinobacillus actinomycetemcomitans} r=63.6985762222 0.316260996789 0.182535610912 0.209095745692
{Actinobacillus pleuropneumoniae} r=65.6955537459 0.318252774619 0.175696660675 0.221843170341
{Actinoplanes teichomyceticus} r=65.6257767557 0.133498051886 0.350400709557 0.372035857962
{Actinosynnema pretiosum subsp. auranticum} r=64.9397466381 0.101471156209 0.383483725993 0.390400617956
{Aeromonas hydrophila} r=63.9412078195 0.227335797186 0.276661479608 0.280645788757
{Aeromonas salmonicida} r=65.0118083314 0.225418203558 0.276944942642 0.289251350772
{Aeromonas salmonicida subsp. salmonicida} r=65.7114280204 0.228574489905 0.274081217186 0.306500742373
{Agrobacterium rhizogenes} r=64.6297282644 0.215801254441 0.287037325335 0.288919333133
{Agrobacterium tumefaciens} r=63.7871166482 0.217212068267 0.282803686934 0.285649402226
{Agrobacterium tumefaciens str. C58} r=64.3883280406 0.197446221426 0.300473658062 0.297087118285
{Agrobacterium vitis} r=64.774436389 0.214743813175 0.283861972813 0.284175670965
{Allochromatium vinosum} r=66.2757800538 0.182430241651 0.328450725716 0.309721348057
{Amycolatopsis mediterranei} r=66.5358783797 0.137027580337 0.35835116049 0.366806983645
{Amycolatopsis orientalis} r=65.9449636442 0.159218953147 0.331174459479 0.348694242468
{Anabaena sp.} r=63.6937504852 0.29222028697 0.215650659368 0.22484034171
{Anabaena variabilis} r=63.7089176102 0.283909728106 0.212799643979 0.231696149666
{Anaplasma marginale} r=62.361040293 0.241738307044 0.216032493584 0.29816351449
{Anaplasma phagocytophilum} r=65.114613349 0.294891561312 0.182397518198 0.257879441968
{Aquifex aeolicus VF5} r=67.610114272 0.326311309497 0.192789681392 0.243015648694
{Arthrobacter aurescens} r=62.298193595 0.188887103039 0.328444569454 0.307878276476
{Arthrobacter nicotinovorans} r=63.5507313588 0.211094287837 0.301786858565 0.292662595056
{Aster yellows phytoplasma} r=60.4951003686 0.364985301666 0.174000279968 0.175633428211
{Azoarcus evansii} r=66.2280423888 0.176100183118 0.338366117313 0.333026168114
{Azoarcus sp. EbN1} r=65.4441080657 0.186033785391 0.318189388532 0.323019271949
{Azorhizobium caulinodans} r=64.2312825081 0.173245422525 0.326317934387 0.319986609612
{Azospirillum brasilense} r=65.66033354 0.16530090952 0.344698647531 0.333709839357
{Azotobacter vinelandii} r=67.5882437452 0.187382822601 0.335410201707 0.314019265581
{Bacillus amyloliquefaciens} r=66.2626153972 0.282129252702 0.224647277127 0.255987705789
{Bacillus anthracis} r=65.0657070749 0.369020509573 0.149184097397 0.196357227227
{Bacillus anthracis str. A2012} r=65.9531892092 0.371708851974 0.14292618471 0.19576964406
{Bacillus anthracis str. Ames} r=64.4848941832 0.344943122885 0.150959255544 0.209457504431
{Bacillus cereus} r=63.649175463 0.346328531969 0.16154088575 0.201805609625
{Bacillus cereus ATCC 10987} r=64.463084851 0.345788132389 0.150866343378 0.209197284446
{Bacillus cereus ATCC 14579} r=64.6211895899 0.346600815315 0.150096467403 0.208651075802
{Bacillus circulans} r=66.2107201681 0.265960447856 0.237254501415 0.265678349432
{Bacillus firmus} r=62.1616741384 0.301334869023 0.174921000561 0.221346091374
{Bacillus halodurans} r=65.3150562417 0.292658269658 0.197579827298 0.245631869402
{Bacillus licheniformis} r=66.6839857127 0.292764739554 0.220133562297 0.250799465751
{Bacillus megaterium} r=65.5767419089 0.330487558791 0.173592247075 0.217732797293
{Bacillus pumilus} r=65.8499786922 0.331483253589 0.169463051568 0.218777246146
{Bacillus sp.} r=67.4176786213 0.298893251628 0.203069980888 0.243577737984
{Bacillus sphaericus} r=65.1546500407 0.341927295276 0.16719955044 0.201798240515
{Bacillus subtilis} r=65.4235609956 0.300211456952 0.203156454555 0.240521712503
{Bacillus subtilis subsp. subtilis str. 168} r=65.379095918 0.300305882263 0.201937780186 0.240601994572
{Bacillus thuringiensis} r=66.0850168708 0.347135952451 0.160874889782 0.203226543875
{Bacillus thuringiensis serovar israelensis} r=64.0861246734 0.361220811309 0.151639427264 0.189774591409
{Bacteroides fragilis} r=65.9711229434 0.300209445635 0.192992651243 0.232533081514
{Bacteroides thetaiotaomicron} r=67.205749043 0.291659071115 0.227248789775 0.254592777136
{Bacteroides thetaiotaomicron VPI-5482} r=66.4689722805 0.296922031785 0.202327020234 0.236516778484
{Bartonella henselae} r=64.8447072506 0.284087467442 0.179477860561 0.234008722515
{Bdellovibrio bacteriovorus HD100} r=64.1832063091 0.250367580586 0.245951212135 0.264147730439
{Bifidobacterium longum NCC2705} r=66.5536805751 0.202385382332 0.313531265781 0.295038610269
{Bordetella bronchiseptica} r=64.6346579876 0.178385499222 0.321526442223 0.329677142112
{Bordetella bronchiseptica RB50} r=63.4555200808 0.159345732431 0.345858103928 0.33899352507
{Bordetella parapertussis} r=63.440390198 0.159213277159 0.345742717216 0.338437523193
{Bordetella pertussis} r=63.4160938203 0.169089503115 0.33580862895 0.346825054499
{Bordetella pertussis Tohama I} r=63.4435204359 0.161790367909 0.346516586402 0.334458935321
{Borrelia afzelii} r=67.3995314681 0.401508959447 0.134402179608 0.188787593
{Borrelia burgdorferi} r=68.2368083374 0.400624419674 0.12916553852 0.174429081253
{Borrelia burgdorferi B31} r=66.4608654538 0.38699787107 0.121682852367 0.165925301726
{Borrelia garinii} r=68.4591056554 0.418206300495 0.144308052024 0.184307216968
{Borrelia hermsii} r=67.0836482607 0.390248670226 0.132576108316 0.180437667829
{Bradyrhizobium japonicum} r=63.2947318627 0.189070698555 0.313000739444 0.310169277431
{Bradyrhizobium japonicum USDA 110} r=63.437780822 0.177812718484 0.328178050334 0.3184434908
{Brucella melitensis} r=63.5989981207 0.207930888801 0.280698687412 0.289191905948
{Brucella melitensis 16M} r=64.4608279282 0.203351247864 0.287548142679 0.295288730208
{Brucella melitensis biovar Abortus} r=64.7026376293 0.207688349068 0.289116900979 0.289686172175
{Brucella suis 1330} r=64.4726667768 0.203603599737 0.287392408106 0.294631725097
{Buchnera aphidicola} r=62.5021120544 0.397335989045 0.116793227935 0.151746268863
{Buchnera aphidicola str. APS} r=62.0494702475 0.388808875804 0.122245284817 0.152056042106
{Buchnera aphidicola str. Bp} r=60.3794294662 0.389381185792 0.120125110742 0.150314876699
{Buchnera aphidicola str. Sg} r=61.8893276642 0.396758173748 0.115683348853 0.147379875921
{Burkholderia cepacia} r=63.9649492861 0.187300418917 0.316352929715 0.324168389604
{Burkholderia mallei} r=63.6269806428 0.177070791269 0.301611558766 0.325676885555
{Burkholderia pseudomallei} r=62.373414006 0.176039066264 0.319252835808 0.334209258529
{Butyrivibrio fibrisolvens} r=69.4862485804 0.310010515247 0.183806519453 0.237287066246
{Campylobacter fetus} r=68.0792209204 0.355917812871 0.148785871965 0.209554536707
{Campylobacter jejuni} r=67.0775794315 0.38157297798 0.126043923182 0.175064002976
{Campylobacter jejuni subsp. jejuni NCTC 11168} r=65.6497687602 0.362900303062 0.127783535146 0.180518633303
{Candidatus Blochmannia floridanus} r=61.2732410106 0.363953106019 0.122714208072 0.166289286317
{Candidatus Carsonella ruddii} r=60.8711218338 0.465167421105 0.0617676329898 0.0940800667758
{Caulobacter crescentus CB15} r=64.5683694484 0.161904918938 0.343195942724 0.333570218432
{Caulobacter vibrioides} r=65.6928332381 0.1715017987 0.344671061773 0.328397844648
{Chlamydia muridarum} r=61.0496647057 0.289768592344 0.193947183758 0.212183912879
{Chlamydia trachomatis} r=61.1739071735 0.287061618633 0.199324500515 0.216524902835
{Chlamydophila caviae GPIC} r=61.8849855209 0.300116348036 0.192891400288 0.204997091299
{Chlamydophila pneumoniae} r=62.3340133554 0.302159346459 0.197932442976 0.214225067695
{Chlamydophila pneumoniae AR39} r=61.4608001666 0.29169875405 0.203614432517 0.209288304114
{Chlamydophila pneumoniae CWL029} r=61.4939578879 0.291474842819 0.204104249254 0.209317263319
{Chlamydophila pneumoniae J138} r=61.4568102348 0.291603946921 0.204364296246 0.209174095497
{Chlamydophila pneumoniae TW-183} r=61.3687725332 0.291719132351 0.203994703335 0.208817484409
{Chlorobium tepidum} r=64.6107177078 0.223383435103 0.295346015344 0.281979019884
{Chlorobium tepidum TLS} r=64.8390485098 0.22052161362 0.289886427089 0.286723137057
{Chloroflexus aurantiacus} r=62.9824167039 0.200350476946 0.280199705732 0.296731637157
{Chromobacterium violaceum ATCC 12472} r=64.0077978904 0.178673434364 0.326491237078 0.330617174434
{Citrobacter freundii} r=64.3953507041 0.255390145114 0.24297095035 0.265663474692
{Citrobacter rodentium} r=63.0673763417 0.30050532994 0.190992586035 0.226421009922
{Clostridium acetobutylicum} r=67.6891770228 0.381281479113 0.122028640184 0.193885307889
{Clostridium beijerinckii} r=66.644871668 0.379627468372 0.12224763861 0.193719558689
{Clostridium botulinum} r=69.1941129679 0.408736503209 0.105357103747 0.14751016594
{Clostridium difficile} r=68.8614782211 0.39172534749 0.12198259792 0.177717565389
{Clostridium pasteurianum} r=68.1186446263 0.370397930619 0.132472272421 0.206087665214
{Clostridium perfringens} r=69.0540044114 0.390403421514 0.119536750042 0.191479852952
{Clostridium perfringens str. 13} r=68.4087345716 0.396363537554 0.105942634883 0.188128316506
{Clostridium tetani} r=66.47226672 0.411543203706 0.10548502116 0.148038921657
{Clostridium tetani E88} r=68.0685257461 0.406512499136 0.108090587381 0.182718354702
{Clostridium thermocellum} r=69.5399895216 0.319456572188 0.191442663961 0.237100669451
{Comamonas testosteroni} r=64.3641217571 0.191094998195 0.316438313166 0.313605474206
{Corynebacterium diphtheriae} r=64.5409101891 0.227042368363 0.269493613609 0.271430811482
{Corynebacterium efficiens} r=65.8814474328 0.204818001884 0.306650155061 0.295430730639
{Corynebacterium efficiens YS-314} r=65.6374963807 0.180199383565 0.329829553623 0.308023253679
{Corynebacterium glutamicum} r=66.609708973 0.225177568482 0.281015998136 0.271652712564
{Corynebacterium glutamicum ATCC 13032} r=65.0516557906 0.224484440867 0.277471243226 0.270024176942
{Corynebacterium jeikeium} r=63.3492574845 0.23850693646 0.287207787231 0.272951636392
{Corynebacterium striatum} r=64.0544241953 0.21436435464 0.321093193446 0.283962610366
{Coxiella burnetii} r=64.1428615101 0.309758072567 0.202985361597 0.222951862246
{Coxiella burnetii RSA 493} r=61.7185282508 0.289601977404 0.204573038008 0.224134958965
{Deinococcus radiodurans R1} r=63.1397905334 0.16955498991 0.339981632659 0.332525696284
{Delftia acidovorans} r=63.3597882577 0.189778939862 0.318849536487 0.317597654702
{Desulfitobacterium hafniense} r=63.4742485766 0.261383260665 0.22617765239 0.26697443789
{Desulfovibrio vulgaris} r=66.6688737591 0.205953049884 0.324826746582 0.300337141787
{Dichelobacter nodosus} r=65.3329702346 0.271886019668 0.232264493944 0.251812427448
{Ehrlichia canis} r=64.2357462426 0.362720540187 0.149822115734 0.169843171422
{Ehrlichia chaffeensis} r=65.7382474183 0.340564928534 0.149816554049 0.188318955137
{Ehrlichia ruminantium} r=62.5875441286 0.353140348266 0.151399017711 0.181500223248
{Enterobacter aerogenes} r=64.4764052634 0.217121143157 0.293106301982 0.300919987311
{Enterobacter cloacae} r=63.8220255847 0.224976260033 0.267000538308 0.291067119087
{Enterococcus faecalis} r=66.1539975728 0.352618937255 0.164405208377 0.203545292374
{Enterococcus faecalis V583} r=64.4668471289 0.332923770455 0.16927918663 0.210175977131
{Enterococcus faecium} r=66.8811492756 0.337413720779 0.175241720488 0.217550172818
{Enterococcus hirae} r=63.1755508086 0.333976751169 0.175181229357 0.212013325898
{Erwinia amylovora} r=64.0702222687 0.24746946941 0.252092601993 0.275078876912
{Erwinia chrysanthemi} r=63.323475791 0.222861282388 0.272064422656 0.294966137673
{Erwinia pyrifoliae} r=63.4093949336 0.244745750102 0.251590224305 0.281702190976
{Escherichia coli} r=64.0400621755 0.252847354246 0.236503253293 0.266476362309
{Escherichia coli CFT073} r=63.3864366781 0.243309824191 0.243016776855 0.270885367683
{Escherichia coli K12} r=63.7427608726 0.241068567352 0.245052717808 0.272925603074
{Escherichia coli O157:H7} r=64.0630226845 0.246035417158 0.241643553417 0.273564875541
{Escherichia coli O157:H7 EDL933} r=64.0434832898 0.245398446874 0.24193956408 0.273025244135
{Eubacterium acidaminophilum} r=68.9487942231 0.318159935812 0.195524650085 0.262637068735
{Francisella tularensis subsp. tularensis} r=67.304139748 0.350515463918 0.140729831451 0.199012709322
{Fremyella diplosiphon} r=62.9128470494 0.287539085889 0.221342558712 0.220588561418
{Fusobacterium nucleatum subsp. nucleatum ATCC 25586} r=67.8398786019 0.407091515613 0.100743965601 0.173194428102
{Geobacillus stearothermophilus} r=68.2364137491 0.275638754121 0.227246412317 0.269481982475
{Geobacter sulfurreducens PCA} r=65.0995816983 0.196425825402 0.310402100478 0.305736251429
{Gloeobacter violaceus PCC 7421} r=63.1327954598 0.183456494821 0.317759519364 0.310872892496
{Gluconacetobacter diazotrophicus} r=65.4132950952 0.168282361993 0.328101557992 0.339372956338
{Gluconacetobacter xylinus} r=63.1057801061 0.17634698432 0.311856939976 0.319138915457
{Gordonia westfalica} r=63.3867841313 0.172164202254 0.350291248751 0.31492779099
{Haemophilus ducreyi} r=64.8383117245 0.344804210558 0.170075177661 0.198714286802
{Haemophilus ducreyi 35000HP} r=62.5106905932 0.316454785851 0.177921106206 0.209461197597
{Haemophilus influenzae} r=64.372971598 0.335169399788 0.174404495174 0.200498792459
{Haemophilus influenzae Rd KW20} r=63.36156942 0.313759024081 0.177494926642 0.210080345689
{Haemophilus influenzae biotype aegyptius} r=65.2548157483 0.352249951953 0.17598770008 0.193202097576
{Helicobacter hepaticus ATCC 51449} r=64.2656286093 0.329333028503 0.163242086612 0.200020004501
{Helicobacter pylori} r=66.1519475496 0.345395145752 0.175306757205 0.207235922059
{Helicobacter pylori 26695} r=63.8687305905 0.320982079242 0.179396914662 0.216182404113
{Helicobacter pylori J99} r=63.8760733766 0.319198634565 0.181364129619 0.217666287902
{IncN plasmid R46} r=64.3104614724 0.250172903103 0.244568457704 0.267916338747
{Klebsiella aerogenes} r=65.2110824475 0.203602798869 0.298064612178 0.303960101236
{Klebsiella oxytoca} r=63.3453536855 0.235613367549 0.262933958647 0.283123912338
{Klebsiella pneumoniae} r=63.766027023 0.234152544348 0.261883441907 0.279771157958
{Lactobacillus acidophilus} r=65.4445836641 0.322458083372 0.175757575758 0.199784648516
{Lactobacillus casei} r=65.046807927 0.285972250794 0.208941918672 0.235559669935
{Lactobacillus delbrueckii} r=69.1200635843 0.266843750865 0.255734484381 0.258722780222
{Lactobacillus helveticus} r=68.497454138 0.322939429596 0.185857567098 0.202685792197
{Lactobacillus johnsonii NCC 533} r=65.7338197614 0.339850756556 0.15419301009 0.195322651954
{Lactobacillus plantarum} r=63.0406417277 0.299744733991 0.192735019191 0.226782730061
{Lactobacillus plantarum WCFS1} r=62.8395312309 0.276178118217 0.213273660207 0.241965357237
{Lactobacillus sakei} r=64.124286375 0.325729106443 0.178093081519 0.206703282585
{Lactococcus lactis} r=66.9016647531 0.346114356375 0.159861404863 0.194960609214
{Lactococcus lactis subsp. cremoris} r=66.7499240176 0.337700986053 0.166790046687 0.20163749963
{Lactococcus lactis subsp. lactis} r=65.2513331206 0.331989104376 0.163222138266 0.197778897191
{Lactococcus lactis subsp. lactis bv. diacetylactis} r=68.9465797513 0.347025238199 0.158138773729 0.202032875118
{Lechevalieria aerocolonigenes} r=65.8028635581 0.151451771654 0.349030101706 0.349071112205
{Legionella pneumophila} r=63.2647949062 0.313352839073 0.18591891799 0.213257028941
{Leptospira interrogans} r=62.0694090694 0.33042072811 0.15461321766 0.19320419814
{Leptospira interrogans serovar Copenhageni str. Fiocruz L1-130} r=62.8542627564 0.328189461613 0.170987132241 0.195783964313
{Leptospira interrogans serovar Lai str. 56601} r=62.5261365478 0.32928783047 0.169857263627 0.194318234982
{Listeria innocua} r=66.2832881548 0.33768474933 0.169290219022 0.208730835798
{Listeria ivanovii} r=64.7245190823 0.355801346986 0.166475022359 0.200660716567
{Listeria monocytogenes} r=66.0330306624 0.335014938991 0.173576595926 0.210794519096
{Listeria seeligeri} r=68.6063758489 0.356015130935 0.166454891995 0.204311440214
{Listonella anguillarum} r=64.2763404121 0.300384967341 0.202549619766 0.222029387944
{Mannheimia haemolytica} r=64.8527081232 0.323465221432 0.185144575671 0.211355116277
{Mesorhizobium loti} r=64.1103920183 0.185184640806 0.318329029777 0.312147269392
{Methylobacterium extorquens} r=65.7184362215 0.163482206041 0.354007526306 0.330701110428
{Micrococcus sp. 28} r=60.556698826 0.162621408439 0.351846219356 0.337632053856
{Microcystis aeruginosa} r=62.9374579887 0.307071547902 0.196446016799 0.202579354757
{Micromonospora echinospora} r=66.5842024938 0.135915682898 0.362040706239 0.361079413819
{Microscilla sp. PRE1} r=67.305592209 0.305520020908 0.190814179012 0.240429717053
{Moraxella catarrhalis} r=69.7745876406 0.333326539486 0.20891081037 0.216180227186
{Mycobacterium avium} r=64.1198505728 0.174039663415 0.331177059306 0.325889463036
{Mycobacterium avium subsp. paratuberculosis} r=64.2114398773 0.171184129216 0.346118604701 0.329923927635
{Mycobacterium avium subsp. paratuberculosis str. k10} r=64.4695101476 0.153312452247 0.348550153283 0.347975199639
{Mycobacterium bovis} r=65.2954192804 0.181279592376 0.328238036869 0.329620015863
{Mycobacterium bovis AF2122/97} r=63.3172075912 0.167834517194 0.322268295838 0.336762298009
{Mycobacterium leprae} r=63.4915587658 0.19544714522 0.288481475197 0.310522321107
{Mycobacterium smegmatis} r=66.084708471 0.164241921024 0.340745955247 0.333844756112
{Mycobacterium tuberculosis} r=64.7165326191 0.184217734695 0.316794241626 0.327530321245
{Mycobacterium tuberculosis CDC1551} r=63.1661093617 0.16854385461 0.321896248081 0.335790547034
{Mycobacterium tuberculosis H37Rv} r=63.2993101 0.167928877758 0.322414857055 0.336519890835
{Mycobacterium ulcerans} r=61.9392409432 0.199263809575 0.351840175821 0.277602637315
{Mycoplasma agalactiae} r=69.2168499967 0.420598781319 0.13706856728 0.167183616006
{Mycoplasma bovis} r=67.1445845377 0.432188971866 0.170239438385 0.186213936496
{Mycoplasma capricolum} r=64.7695305615 0.402665047025 0.110356505255 0.162442714372
{Mycoplasma fermentans} r=67.4673246447 0.404517023894 0.119101829316 0.166234853838
{Mycoplasma gallisepticum} r=62.8104889133 0.361729385761 0.161654770452 0.177922315609
{Mycoplasma gallisepticum R} r=65.1718275641 0.370451045331 0.152046423112 0.166572482456
{Mycoplasma genitalium} r=62.9522293148 0.361627755411 0.148804573518 0.168523648754
{Mycoplasma hominis} r=68.7174656789 0.443893004707 0.130067851063 0.146666986342
{Mycoplasma hyopneumoniae} r=66.4124669858 0.390546686631 0.154832451127 0.160498253162
{Mycoplasma mycoides subsp. mycoides SC} r=65.4035798846 0.418141950375 0.103427582227 0.137898634353
{Mycoplasma penetrans} r=65.4614888404 0.400402572496 0.116846873657 0.14805161525
{Mycoplasma pneumoniae} r=62.6137253285 0.31294287111 0.204285497321 0.209865732633
{Mycoplasma pulmonis} r=65.717996297 0.40398703186 0.126672585278 0.144685846048
{Myxococcus xanthus} r=63.9895763082 0.157691800403 0.335863322353 0.355354686646
{Neisseria gonorrhoeae} r=65.1779378171 0.260513060093 0.269728895517 0.25702318134
{Neisseria meningitidis} r=65.4878664983 0.267473636868 0.25318119312 0.26015580826
{Neisseria meningitidis MC58} r=64.6661327226 0.252626837428 0.269195945548 0.261449547971
{Neisseria meningitidis Z2491} r=64.6865692091 0.250996838711 0.270389521676 0.262459632855
{Nitrosomonas europaea ATCC 19718} r=64.0076757746 0.245796020706 0.246928380526 0.26876556164
{Nonomuraea sp. ATCC 39727} r=65.7206002174 0.140938891421 0.340134861924 0.368053851278
{Nostoc punctiforme} r=63.3655983964 0.298321222751 0.204576964838 0.222283471143
{Nostoc sp. PCC 7120} r=62.151485904 0.298011518651 0.20410525608 0.219499635984
{Novosphingobium aromaticivorans} r=64.9806940186 0.19026502322 0.315234470477 0.3097698942
{Oceanobacillus iheyensis HTE831} r=66.1522803717 0.344202707188 0.153414044278 0.207570514488
{Oenococcus oeni} r=65.9482623686 0.327765028197 0.171176460123 0.209442991585
{Onion yellows phytoplasma} r=62.7300580582 0.391107469719 0.153312018634 0.136877098313
{Pantoea agglomerans} r=63.1710959493 0.233951874481 0.254607628674 0.276118277137
{Parachlamydia sp. UWE25} r=61.7407403361 0.327082135677 0.174418423354 0.186540586513
{Paracoccus denitrificans} r=64.3336199488 0.166895780051 0.33185741688 0.332017263427
{Pasteurella multocida} r=62.8050673583 0.303783734488 0.187975682602 0.219285293107
{Pectobacterium atrosepticum} r=62.9098842892 0.237751614128 0.257606448074 0.283263704266
{Pectobacterium carotovorum} r=65.1010238149 0.259397641249 0.240304536643 0.268397283862
{Pectobacterium carotovorum subsp. carotovorum} r=63.8615437299 0.245109860665 0.250375133976 0.274383708467
{Pediococcus pentosaceus} r=63.5476009334 0.324087526967 0.184930803211 0.1995479828
{Photobacterium damselae subsp. piscicida (causative agent of fish} r=61.5632122068 0.288240557596 0.204318545729 0.224074597344
{Photorhabdus luminescens} r=64.7041260639 0.285931604337 0.216542484597 0.237567464298
{Photorhabdus luminescens subsp. laumondii TTO1} r=63.792231386 0.282711459284 0.20379466279 0.237757152679
{Pirellula sp. 1} r=64.1717684463 0.227186539228 0.272790340664 0.281785287227
{Plasmid ColIb-P9} r=63.0390660897 0.260939353758 0.250517598344 0.258078023589
{Plasmid F} r=64.6511345225 0.256639941501 0.22961879641 0.273606504575
{Plasmid R100} r=63.1967494501 0.243879940396 0.247889022919 0.281463610776
{Plasmid R64} r=62.5752974396 0.274806572545 0.249680944405 0.242143255962
{Plasmid Ti} r=63.7042804167 0.23528950105 0.264681068142 0.274864127769
{Plasmid pSB102} r=65.2797173537 0.218793713486 0.297683699498 0.302476754711
{Porphyromonas gingivalis} r=67.1037894474 0.273029839725 0.234515897532 0.250838126341
{Porphyromonas gingivalis W83} r=65.5926553194 0.26330847892 0.240171138911 0.25350002842
{Prochlorococcus marinus} r=61.5689048393 0.305388885774 0.176638815679 0.210658143143
{Prochlorococcus marinus str. MIT 9313} r=62.0898728871 0.233271752925 0.252716678466 0.268987377029
{Prochlorococcus marinus subsp. marinus str. CCMP1375} r=62.4841829793 0.329731591849 0.164982126261 0.205396313678
{Prochlorococcus marinus subsp. pastoris str. CCMP1986} r=63.7070160461 0.367218286941 0.135104073902 0.181803203238
{Proteus mirabilis} r=63.4202930072 0.308769905377 0.190953150242 0.211700900069
{Proteus vulgaris} r=64.7062352229 0.282033770172 0.216808628532 0.23754665842
{Providencia rettgeri} r=64.376951855 0.273720572629 0.218775041691 0.24897667468
{Pseudomonas aeruginosa} r=63.971461954 0.195849191106 0.303158800705 0.305815135959
{Pseudomonas aeruginosa PAO1} r=64.6415383998 0.168653897635 0.346218882054 0.325189439226
{Pseudomonas alcaligenes} r=64.2770919931 0.21314114658 0.301008728901 0.301046461902
{Pseudomonas chlororaphis} r=64.576402801 0.20206360574 0.319063154823 0.300787777513
{Pseudomonas fluorescens} r=63.7417584926 0.198128303148 0.304628411077 0.304406982655
{Pseudomonas putida} r=64.3789952559 0.20359349644 0.300118047512 0.303277075854
{Pseudomonas putida KT2440} r=63.9391734532 0.192004839453 0.313039798013 0.310436132195
{Pseudomonas resinovorans} r=64.5714451257 0.225410431498 0.283481040244 0.288721003438
{Pseudomonas sp.} r=64.4458801667 0.205612766292 0.291214003092 0.304918376438
{Pseudomonas sp. ADP} r=63.3004268307 0.195248723207 0.315307435557 0.316292677042
{Pseudomonas sp. ND6} r=64.7030449232 0.218966742641 0.283716883562 0.293826434331
{Pseudomonas stutzeri} r=64.6277624867 0.198956194575 0.309123049727 0.305108131947
{Pseudomonas syringae} r=63.3472612974 0.215968992248 0.28590371277 0.293480212158
{Pseudomonas syringae pv. glycinea} r=64.5635697177 0.226376921548 0.281489911306 0.280911866183
{Pseudomonas syringae pv. maculicola} r=62.9900670187 0.237980727342 0.276456340286 0.278007214177
{Pseudomonas syringae pv. phaseolicola} r=64.7451261731 0.224381457958 0.283897367839 0.290422472904
{Pseudomonas syringae pv. syringae} r=65.6296021113 0.213461358489 0.289973234507 0.297287888146
{Pseudomonas syringae pv. tomato} r=64.2246746518 0.231754874652 0.285236768802 0.284818941504
{Pseudomonas syringae pv. tomato str. DC3000} r=64.0074012669 0.206463015643 0.293505172871 0.29916528098
{Ralstonia solanacearum} r=63.3157179445 0.166378425126 0.339068378836 0.336255462489
{Rhizobium etli} r=63.5689208909 0.207235520636 0.292339448014 0.296505421092
{Rhizobium leguminosarum} r=64.5001180364 0.198512287798 0.303632714347 0.297756940614
{Rhizobium leguminosarum bv. trifolii} r=65.6910602086 0.193578559954 0.312857113809 0.297261026048
{Rhizobium leguminosarum bv. viciae} r=64.1292193971 0.199603687046 0.302073592495 0.295438690238
{Rhizobium sp.} r=64.6030753373 0.202196284506 0.302831253263 0.299951156249
{Rhizobium sp. NGR234} r=63.9340472553 0.194803158302 0.305300646016 0.304391806085
{Rhodobacter capsulatus} r=63.8523534473 0.164000248692 0.319645253094 0.343738279895
{Rhodobacter sphaeroides} r=63.8697825986 0.156120445849 0.341848832696 0.340455830977
{Rhodococcus equi} r=65.1833466156 0.185351336295 0.331390831391 0.323195672252
{Rhodococcus erythropolis} r=64.6625996355 0.190340855873 0.317739652159 0.311118961028
{Rhodococcus rhodochrous} r=67.4441655558 0.179231970216 0.3344742689 0.317555395424
{Rhodococcus sp. DK17} r=64.1503411214 0.181854729382 0.325984723118 0.319234473022
{Rhodopseudomonas palustris CGA009} r=63.7391190514 0.173153650987 0.329103668602 0.326207299569
{Rhodospirillum centenum} r=65.1244523011 0.143472382192 0.350726960122 0.357787904585
{Rhodospirillum rubrum} r=63.5321051275 0.164785708151 0.330327235249 0.31912737267
{Rickettsia conorii} r=64.3155589174 0.359288839822 0.145740494768 0.18341258752
{Rickettsia montanensis} r=63.7703770598 0.359193885729 0.145663519615 0.178756426044
{Rickettsia prowazekii} r=63.8433287256 0.367054279712 0.132824491078 0.17350837336
{Rickettsia rickettsii} r=63.5730900319 0.349244637721 0.151253652239 0.192736291364
{Rickettsia typhi} r=63.0914568016 0.355025813274 0.13774336008 0.178904646389
{Rubrivivax gelatinosus} r=62.4625256502 0.147226269076 0.357790107767 0.339243462178
{Ruegeria sp. PR1b} r=64.6041248263 0.192511844965 0.301154725009 0.311139610274
{Saccharopolyspora erythraea} r=66.9861792548 0.1398702482 0.353316754698 0.368538956368
{Salmonella enterica} r=64.7183823063 0.277407292528 0.207443019943 0.244692583402
{Salmonella enterica subsp. enterica serovar Choleraesuis} r=63.2876013214 0.246924861179 0.257304186875 0.277641104941
{Salmonella enterica subsp. enterica serovar Dublin} r=63.1328815393 0.262177153753 0.234425377015 0.258606344254
{Salmonella enterica subsp. enterica serovar Typhi} r=63.8304351587 0.235698096567 0.250089687607 0.279820895718
{Salmonella enterica subsp. enterica serovar Typhi Ty2} r=63.6868142442 0.233098724892 0.251436052746 0.281480260793
{Salmonella enterica subsp. enterica serovar Typhimurium} r=63.5688481174 0.239929427804 0.25296122539 0.275800954329
{Salmonella enteritidis} r=64.114981382 0.257821856658 0.235581158258 0.265690728588
{Salmonella typhi} r=64.1821391825 0.269630292804 0.227976538916 0.253632795014
{Salmonella typhimurium} r=64.3390803527 0.243340409862 0.249016058029 0.275444446849
{Salmonella typhimurium LT2} r=63.7438298727 0.233308987396 0.252046784813 0.281533572912
{Serratia entomophila} r=63.533203657 0.250045301046 0.249369903632 0.263915657689
{Serratia marcescens} r=64.548743571 0.248038609177 0.254546624062 0.269995591955
{Shewanella oneidensis MR-1} r=63.3006326593 0.269892571504 0.225016598747 0.24306242771
{Shewanella violacea} r=65.3595756894 0.266108836805 0.214869464813 0.248474215364
{Shigella boydii} r=63.9931261843 0.300865543442 0.177839444995 0.213835480674
{Shigella dysenteriae} r=62.7273268174 0.281623821291 0.209911604519 0.240979112111
{Shigella flexneri} r=63.8547813124 0.289274516764 0.208963722141 0.237342310366
{Shigella flexneri 2a} r=63.502707747 0.277069229762 0.225761111496 0.250906864444
{Shigella flexneri 2a str. 2457T} r=63.7188335818 0.240259203289 0.246402064477 0.27552781541
{Shigella flexneri 2a str. 301} r=63.6443059098 0.241687184281 0.245095131263 0.274307445101
{Shigella sonnei} r=63.604386493 0.274438447954 0.195111485204 0.242288458682
{Sinorhizobium fredii} r=62.0240893933 0.200667368041 0.293238116492 0.291782233983
{Sinorhizobium meliloti} r=64.4843397302 0.18625084391 0.316533753384 0.310383873656
{Sodalis glossinidius} r=62.6013504014 0.234087548893 0.254842513054 0.279396627552
{Sphingomonas elodea} r=63.2324351118 0.162653744553 0.335436541988 0.331011390978
{Sphingomonas paucimobilis} r=65.3023995563 0.177936331854 0.313567298642 0.329677625387
{Sphingomonas sp.} r=66.1333014906 0.200495003786 0.295266064535 0.305627897527
{Spiroplasma citri} r=64.184095313 0.386542497377 0.121910341611 0.17265652326
{Spiroplasma kunkelii} r=63.8030089097 0.388553307158 0.123766737139 0.166440148998
{Staphylococcus aureus} r=66.6808382031 0.369823915602 0.14632767312 0.184662123444
{Staphylococcus aureus subsp. aureus MW2} r=66.2187239851 0.361040417164 0.145951715681 0.189007084084
{Staphylococcus aureus subsp. aureus Mu50} r=66.2637767469 0.361177493832 0.146446448668 0.188929335079
{Staphylococcus aureus subsp. aureus N315} r=66.1623626492 0.360731390751 0.146286161986 0.188881045692
{Staphylococcus carnosus} r=66.9371107424 0.344701601164 0.162532751092 0.202197962154
{Staphylococcus epidermidis} r=68.4249409561 0.379947243755 0.148105081826 0.177330964686
{Staphylococcus epidermidis ATCC 12228} r=66.3555438865 0.36367789893 0.146017558695 0.183026905537
{Staphylococcus warneri} r=67.7345480891 0.390916140467 0.136213581478 0.16344300432
{Staphylococcus xylosus} r=68.3611519618 0.36126613556 0.151265993553 0.188031639188
{Stenotrophomonas maltophilia} r=63.7278965615 0.198473592335 0.309720023275 0.31683784625
{Stigmatella aurantiaca} r=62.8400634308 0.161328799735 0.317604319787 0.346825243631
{Streptococcus agalactiae} r=65.5549983041 0.344071830836 0.152708532568 0.188734459675
{Streptococcus agalactiae 2603V/R} r=65.5761013714 0.330369474122 0.161940859749 0.19862938227
{Streptococcus agalactiae NEM316} r=65.550725923 0.331014587786 0.162664278843 0.198095514996
{Streptococcus gordonii} r=64.9964799107 0.301552998241 0.19607278141 0.222384305533
{Streptococcus mutans} r=66.3639165053 0.318890911297 0.171515592768 0.202123528698
{Streptococcus mutans UA159} r=65.6718262771 0.311672414564 0.169085597248 0.205539184842
{Streptococcus pneumoniae} r=65.9137843509 0.319971154078 0.181465404973 0.215358216097
{Streptococcus pneumoniae R6} r=66.092058366 0.304211805233 0.1863229793 0.218979480804
{Streptococcus pneumoniae TIGR4} r=65.8662204855 0.303628318881 0.186965177136 0.218494198427
{Streptococcus pyogenes} r=69.1014588046 0.339146734509 0.185716040029 0.216626234682
{Streptococcus pyogenes M1 GAS} r=65.4443472001 0.312456221409 0.181867624496 0.209610121642
{Streptococcus pyogenes MGAS315} r=65.6300193479 0.313590299532 0.181581307801 0.210339999828
{Streptococcus pyogenes MGAS8232} r=65.4542327527 0.313671041568 0.181828369622 0.209773007859
{Streptococcus pyogenes SSI-1} r=65.5322666572 0.313618183028 0.18143608664 0.210264885221
{Streptococcus salivarius} r=67.1140079451 0.31487997276 0.181904167376 0.206704121976
{Streptococcus suis} r=67.4172888257 0.319044971011 0.1798377048 0.220668952805
{Streptococcus thermophilus} r=65.0729648893 0.319609027327 0.167461239778 0.199890803388
{Streptomyces antibioticus} r=65.9652399361 0.144479954111 0.351514965276 0.352539282568
{Streptomyces atroolivaceus} r=65.4365643431 0.134112505218 0.377579165337 0.351421252077
{Streptomyces aureofaciens} r=65.1514983577 0.141345786009 0.375624942288 0.350534911024
{Streptomyces avermitilis} r=65.2994809904 0.142875036533 0.366791922397 0.34927838782
{Streptomyces avermitilis MA-4680} r=64.8745759673 0.147626055869 0.364670945057 0.346759150606
{Streptomyces carzinostaticus subsp. neocarzinostaticus} r=64.4043189003 0.154272623139 0.348713249332 0.339534173349
{Streptomyces clavuligerus} r=66.1639318665 0.150762301382 0.367346452424 0.344033554368
{Streptomyces coelicolor} r=66.2058085561 0.152584670232 0.369349376114 0.341381461676
{Streptomyces coelicolor A3(2)} r=65.608866796 0.142565248528 0.37396166402 0.348857417267
{Streptomyces collinus} r=64.9941926814 0.145200192957 0.37247605265 0.348494245745
{Streptomyces fradiae} r=64.739730718 0.13801432617 0.361222166694 0.359577155867
{Streptomyces galilaeus} r=66.4676394269 0.144246926683 0.36090474927 0.354625453259
{Streptomyces glaucescens} r=67.0176860121 0.141745760075 0.376173434988 0.346074719499
{Streptomyces globisporus} r=64.1837957736 0.147745000709 0.363754550182 0.339656313525
{Streptomyces griseus} r=66.0000128124 0.148410337851 0.371595583848 0.342924691242
{Streptomyces griseus subsp. griseus} r=64.9642708206 0.138731997458 0.369464330683 0.351572711684
{Streptomyces hygroscopicus} r=65.2602308296 0.146916023553 0.351204375613 0.348394573067
{Streptomyces lavendulae} r=65.7036926026 0.14263085259 0.368623931798 0.350349778711
{Streptomyces lividans} r=65.6843458607 0.159080310048 0.367771452464 0.336826997298
{Streptomyces peucetius} r=66.129299044 0.149738940502 0.362790419341 0.343745792379
{Streptomyces rochei} r=65.2071442493 0.137634379251 0.377276428867 0.352545642313
{Streptomyces sp.} r=64.9051904203 0.146106223526 0.382095144998 0.33724340176
{Streptomyces venezuelae} r=66.1761255057 0.13808225199 0.38997272918 0.340215968913
{Streptomyces violaceoruber} r=65.3426732793 0.154249866447 0.371551089358 0.338076262254
{Streptomyces viridochromogenes} r=65.9666002851 0.145721728019 0.368113235366 0.342573024688
{Synechococcus elongatus PCC 7942} r=61.5437966444 0.214225117686 0.281477792993 0.276906372325
{Synechococcus sp.} r=64.0002795815 0.22649117431 0.272635741489 0.270378855311
{Synechococcus sp. PCC 6301} r=63.7165073785 0.212184387306 0.281268309965 0.279946586001
{Synechococcus sp. PCC 7002} r=61.5140795173 0.235862479979 0.254508883674 0.252557082728
{Synechococcus sp. WH 8102} r=63.6108580211 0.193510536268 0.295412687927 0.306744703658
{Synechocystis sp.} r=62.730895499 0.249380300065 0.246053489889 0.246183953033
{Synechocystis sp. PCC 6803} r=62.549906562 0.258404127497 0.234936305259 0.247696403073
{Thauera aromatica} r=66.7603573918 0.199031504108 0.322976585352 0.309568795398
{Thermoanaerobacter tengcongensis} r=67.347065093 0.348332166151 0.1482104548 0.229821926735
{Thermosynechococcus elongatus BP-1} r=61.3124804033 0.218961751022 0.274420755039 0.270998031548
{Thermotoga maritima} r=67.8091485082 0.299333280293 0.206716524783 0.257750550296
{Thermotoga neapolitana} r=69.5141834963 0.299582127933 0.2118749139 0.267449602792
{Thermus aquaticus} r=66.5927897681 0.181719058367 0.326027934971 0.336168264041
{Thermus thermophilus} r=65.6467994215 0.164074724244 0.343930524085 0.340777917836
{Thermus thermophilus HB27} r=63.4976661281 0.147756633685 0.352093493125 0.344070199116
{Thiocapsa roseopersicina} r=65.0135176477 0.171511681767 0.331628777352 0.316954773683
{Treponema denticola} r=67.3724937548 0.319392999684 0.185875900881 0.221035403566
{Treponema denticola ATCC 35405} r=65.7903654039 0.331366916513 0.176696159086 0.206028734985
{Treponema pallidum} r=63.9006593186 0.23073925629 0.216161489646 0.302027666444
{Treponema pallidum subsp. pallidum str. Nichols} r=61.664899934 0.222093305427 0.239542572876 0.286574453241
{Tropheryma whipplei TW08/27} r=62.5704896946 0.259085870737 0.214846683114 0.24921464364
{Tropheryma whipplei str. Twist} r=62.4451051094 0.258076912485 0.214148021861 0.250419961897
{Ureaplasma urealyticum} r=66.0683999811 0.3993311889 0.116079953847 0.142725033033
{Vibrio alginolyticus} r=64.8173721833 0.27125072509 0.222896494281 0.24482025196
{Vibrio cholerae} r=64.0797799739 0.282689822461 0.206297814113 0.23687696238
{Vibrio cholerae O1 biovar eltor str. N16961} r=63.2951219947 0.260998106973 0.228608542575 0.25230910934
{Vibrio fischeri} r=66.1913860093 0.333415273681 0.170997799316 0.196750479936
{Vibrio harveyi} r=66.4861344616 0.28292688344 0.221415245203 0.240649431414
{Vibrio parahaemolyticus} r=64.9553895192 0.278364030639 0.220536666888 0.241984244097
{Vibrio vulnificus} r=65.3295850735 0.274673586227 0.227488776309 0.243642654146
{Vibrio vulnificus CMCP6} r=64.4245640034 0.267153964696 0.228515018915 0.250108839359
{Vibrio vulnificus YJ016} r=64.1384751954 0.268469805541 0.226362405091 0.248442078382
{Wautersia eutropha} r=63.7168175784 0.182425828822 0.320765380268 0.323271038892
{Wautersia metallidurans} r=62.1455467876 0.195816451219 0.296466010676 0.31730336356
{Wautersia oxalatica} r=64.3683495419 0.188972174173 0.324342793687 0.314284493989
{Wigglesworthia glossinidia endosymbiont of Glossina brevipalpis} r=61.7809867364 0.424604802842 0.100441790297 0.136012418246
{Wolbachia endosymbiont of Drosophila melanogaster} r=65.5334760142 0.35317043599 0.149636756524 0.205024786601
{Wolinella succinogenes} r=64.0322482034 0.261652187256 0.235174363771 0.253862723654
{Xanthomonas axonopodis pv. citri str. 306} r=63.3214449581 0.175789813747 0.321992559054 0.328642799831
{Xanthomonas campestris} r=62.1124442571 0.18067503273 0.313031260976 0.324596864323
{Xanthomonas campestris pv. campestris} r=64.9908271703 0.19272234958 0.31008505266 0.317718196618
{Xanthomonas campestris pv. campestris str. ATCC 33913} r=63.3981682778 0.173190895406 0.324892206377 0.330957279759
{Xanthomonas citri} r=62.3941117856 0.192798827716 0.307776847394 0.329408275766
{Xanthomonas oryzae pv. oryzae} r=62.5292851607 0.183377959414 0.30871852687 0.324995302518
{Xenorhabdus nematophila} r=65.6909650537 0.282855273962 0.213881118394 0.241186867633
{Xylella fastidiosa} r=63.8633428007 0.261257923767 0.243187618342 0.270087264345
{Xylella fastidiosa 9a5c} r=62.3307790925 0.225503524436 0.260578788607 0.277222394451
{Xylella fastidiosa Temecula1} r=62.5857188618 0.227084817667 0.255290583517 0.276363921152
{Yersinia enterocolitica} r=62.8824918066 0.272738477397 0.218231492219 0.246749245085
{Yersinia pestis} r=63.7267922417 0.260640643408 0.23397239718 0.257893963227
{Yersinia pestis CO92} r=62.8884289411 0.253414870815 0.229175923463 0.259874608402
{Yersinia pestis KIM} r=62.8983092048 0.25463418951 0.229392350174 0.259400693634
{Yersinia pestis biovar Mediaevails str. 91001} r=62.8653824222 0.254106585008 0.22929440121 0.259339378063
{Yersinia pseudotuberculosis} r=63.3574116679 0.28172298383 0.198971633707 0.234607817779
{Zymomonas mobilis} r=63.7448164699 0.252876380322 0.225525723545 0.249627991387
{uncultured Acidobacteria bacterium} r=63.7463479459 0.18582318398 0.309297677133 0.318447614436
{uncultured bacterium} r=63.2286043331 0.217907304202 0.284394116881 0.290689006425
{uncultured bacterium 442} r=64.4570643081 0.232848105153 0.252195811068 0.276346661753
{uncultured bacterium 443} r=63.4272408951 0.222862049806 0.262194608611 0.28105268475
{uncultured bacterium 463} r=64.8295351082 0.223662507716 0.264604393714 0.284205093956
{uncultured bacterium 560} r=64.4284442557 0.313102569548 0.171133290861 0.207602463368
{uncultured bacterium 561} r=63.6338767412 0.235243421978 0.242771211482 0.274078373435
{uncultured bacterium 562} r=67.3550506878 0.357651340791 0.146247033845 0.205659333797
{uncultured bacterium 578} r=65.6031547342 0.319842558858 0.166454501558 0.208521721317
{uncultured bacterium 580} r=66.4936728239 0.349545957918 0.152912513843 0.199881875231
{uncultured bacterium 581} r=63.1380912996 0.23374954832 0.258227272119 0.263486837703
{uncultured bacterium 582} r=63.4890550719 0.229806145631 0.240842080825 0.28321144885
{uncultured marine gamma proteobacterium EB000-45B06} r=67.5540452771 0.356064830304 0.145738076651 0.206479313037
{uncultured marine gamma proteobacterium EBAC20E09} r=67.1884853506 0.363442104451 0.138532747049 0.193928874489
{uncultured marine gamma proteobacterium EBAC31A08} r=66.6644941849 0.348262259403 0.149782357342 0.194713663878
{uncultured proteobacterium} r=62.9258543807 0.226502993841 0.259180397369 0.274490189634
@group {Rekeyed Data} recessiveon
@balllist {First Position} color=gold
r=18.5518946669 0.130223955209 0.210157968406 0.261897620476
r=17.7913512556 0.143534781733 0.226075671805 0.255767122368
r=16.6296748517 0.190738155842 0.268967074472 0.21124476558
r=16.1014329704 0.190757704352 0.263864906787 0.212531827095
r=16.3138545199 0.188966895562 0.272291688019 0.212949677155
r=15.6953017514 0.216363601816 0.313752873891 0.158752778886
r=15.5326755011 0.20879644914 0.295733832215 0.163591455437
r=20.9429226446 0.106851658272 0.149044949159 0.298679083911
r=21.8246901529 0.0925529300235 0.107650714511 0.312453916646
r=17.1886779588 0.15638980743 0.252489787979 0.249007975102
r=17.0662803795 0.141721092349 0.253392440188 0.23731853406
r=17.5146681176 0.131009780962 0.235523717684 0.263443082151
r=17.572039928 0.148602505423 0.232597482123 0.248757148343
r=17.8267274989 0.149952571412 0.23815996636 0.246090808633
r=18.1611116149 0.139411200774 0.229516846198 0.247546768918
r=17.7016279927 0.154234925061 0.237887765772 0.237155803416
r=17.3887658128 0.144303942324 0.223493734623 0.254849230417
r=20.9132168335 0.107432199296 0.153943827203 0.278269270582
r=20.2050208743 0.125752395628 0.176265228488 0.270982809265
r=16.2677833347 0.189201293854 0.273500870863 0.205921871112
r=16.1932315438 0.190377159876 0.267786079232 0.196667436905
r=16.1045243135 0.164700605517 0.266143380429 0.149271137026
r=15.3432570433 0.163835393715 0.285383903793 0.163737280296
r=18.5561681033 0.171041431638 0.324537646057 0.160383160175
r=18.9076415921 0.130349178286 0.211917868767 0.26150198899
r=18.0748588064 0.1428182576 0.218471955224 0.247937258638
r=14.9702617747 0.179926275022 0.375950725584 0.157202183753
r=18.6120196625 0.128513202197 0.214389509126 0.251036682616
r=18.6309539165 0.133369022127 0.212633832976 0.267880085653
r=18.9301088197 0.135272028644 0.206051873199 0.262553488778
r=18.8154754337 0.124147324592 0.199592487597 0.274074238129
r=17.3573642419 0.123909038014 0.217719647013 0.265928044996
r=17.2395893424 0.17184102539 0.279121094708 0.207170533131
r=16.3175561822 0.200004443309 0.35011052731 0.154205036491
r=16.2450429962 0.208628321997 0.351641910755 0.151419801644
r=17.5836481292 0.202957567347 0.315484751132 0.153186092424
r=16.2114430223 0.20341842315 0.324231132862 0.156127764492
r=17.5010036404 0.203679411541 0.316857168236 0.153949683899
r=17.4704529974 0.202392084846 0.317456021285 0.152825613009
r=15.680392667 0.185718037762 0.286660635597 0.186593515627
r=18.0407265552 0.201337822273 0.300921414016 0.167803667937
r=17.9583449359 0.182331488621 0.273894475403 0.197053911936
r=17.1550229542 0.174344590727 0.29340583858 0.194161419576
r=16.8951985696 0.189187091567 0.300994986263 0.170932741412
r=15.7376204479 0.20312599681 0.314258373206 0.162743221691
r=15.9581326593 0.182358836189 0.29262843155 0.168147989946
r=15.6846474815 0.194919195442 0.335920241832 0.149139634926
r=17.4975629384 0.177201905115 0.298854634139 0.187425143304
r=17.5751465265 0.17753764506 0.299397156813 0.186137217815
r=15.0370036414 0.213010678946 0.320030371314 0.160012736357
r=16.0581789622 0.21547481621 0.340209004192 0.164378151771
r=16.0853350729 0.20110412959 0.310790687539 0.179793338902
r=16.6976756922 0.178525855259 0.310415020964 0.190405298657
r=16.0759028558 0.194765996904 0.303804071866 0.182729962102
r=15.908300705 0.174995457023 0.275849536616 0.190305288025
r=17.0429681825 0.175306942582 0.271249739879 0.211885048766
r=17.5634749928 0.145780688274 0.234283552321 0.229807262644
r=18.3148350653 0.133017731471 0.202358560348 0.268487013124
r=19.8113520596 0.121161588911 0.186984308748 0.288161992818
r=19.8087517839 0.122071151183 0.186357629682 0.289453975543
r=17.7499340677 0.114442592182 0.200545575361 0.259707860715
r=19.6058559751 0.122546532596 0.187324097401 0.290904804111
r=15.4548223544 0.178623074505 0.38887142408 0.0992769569318
r=15.2118378627 0.19492081557 0.398524154578 0.113272053931
r=15.4846354118 0.225048004531 0.399321720151 0.111791846828
r=15.4078987971 0.162804534352 0.403676332436 0.095071084111
r=16.322339789 0.196672736813 0.397604864348 0.10290441063
r=18.2808123806 0.143169789791 0.217183781045 0.266378836844
r=18.908530957 0.133060132361 0.218665323657 0.259842246606
r=17.5291299175 0.149337878589 0.234911061579 0.242777850618
r=17.9012007123 0.139134438692 0.22972972973 0.249214403786
r=17.4420791881 0.139179976227 0.236962551064 0.242331916987
r=17.9525214588 0.138744455436 0.230243971528 0.248422200143
r=16.0335505407 0.236756711897 0.392348230217 0.11816257936
r=15.7609535641 0.239026146629 0.386973281513 0.12871045971
r=16.0606946668 0.24983351232 0.395478734574 0.123362871148
r=15.769217015 0.24220581801 0.394477040959 0.121661038626
r=18.9545825682 0.136142713328 0.215769476407 0.265985429904
r=19.1250776565 0.154857830879 0.195193109197 0.261415207928
r=19.5049437818 0.135093942977 0.214531599001 0.263040336355
r=15.6179678693 0.172113564669 0.312365930599 0.152365930599
r=15.1895422828 0.153574460859 0.391543555782 0.0917303447105
r=14.9130672107 0.214113476729 0.37889761712 0.122706286515
r=15.3159049156 0.213416605121 0.35969533183 0.127777658059
r=16.0539138491 0.251682877836 0.360756873348 0.1377020859
r=14.6584374287 0.282432822884 0.522392372147 0.0470480593277
r=18.999347712 0.121313475657 0.196921592956 0.26764168793
r=19.2351592043 0.107752165388 0.219811947073 0.255122049128
r=16.5471377381 0.225654747426 0.26827451793 0.196909225775
r=16.6387697307 0.219293954031 0.265200600996 0.19788906411
r=16.2353015081 0.220267297296 0.282927536397 0.191863406648
r=15.9535294728 0.207765386204 0.296743769792 0.172208453807
r=16.4414053723 0.215555963594 0.276171657682 0.204714310379
r=16.4486559645 0.215147789362 0.27549855822 0.205317219211
r=16.4055524022 0.215115345356 0.276259952365 0.204905069752
r=16.4063208186 0.216071965317 0.277045890888 0.204297988838
r=17.8074116004 0.14549084077 0.264795678722 0.233501643964
r=17.985255231 0.148844780176 0.256964505831 0.237455355732
r=17.9225741854 0.141843971631 0.215096959778 0.274413529733
r=19.2367281206 0.132154786116 0.20446208787 0.279806438915
r=16.9700631244 0.162211314074 0.269509938038 0.23044982699
r=16.2692608387 0.191877835565 0.317140644019 0.180203607392
r=16.1537935495 0.196507346478 0.384985858163 0.10878707275
r=16.5870135649 0.192474674385 0.371878063582 0.104616964661
r=13.8365430781 0.247388247662 0.418208896384 0.0933769902976
r=15.1433486139 0.21668583311 0.376723010759 0.10417618425
r=16.4739653321 0.176358031253 0.347772935048 0.116987349846
r=15.3710058343 0.209067973762 0.367793555828 0.100151373171
r=16.4380269022 0.2109827532 0.3777177394 0.0889578553877
r=15.412486735 0.241427571728 0.426721983405 0.0956712986104
r=16.6934898967 0.204172822286 0.392627255706 0.0952977319825
r=15.2557674946 0.18981426852 0.321289500389 0.143322398697
r=17.8404961055 0.138848345026 0.221455812421 0.254531757616
r=17.5043189981 0.154551563781 0.226916925393 0.229501498595
r=17.441141373 0.139935858762 0.222398628267 0.245673641762
r=18.4612024658 0.129526220667 0.21258804052 0.257802180214
r=17.0586657325 0.146427254262 0.22675004266 0.225461971629
r=17.566985203 0.155126285943 0.229723038137 0.225097567705
r=17.1544673869 0.153276615314 0.245389744769 0.246263508853
r=17.7325282151 0.138009196296 0.231202642316 0.260475357814
r=16.2667097343 0.193175893778 0.294661179576 0.191112688711
r=16.8264023684 0.210397146088 0.280509076247 0.199838722401
r=19.1564591656 0.110228961989 0.191613447053 0.300314334831
r=18.6400773544 0.134109816972 0.212835749941 0.271975279296
r=17.3496223202 0.173839446012 0.284124134393 0.195588612465
r=16.9997205793 0.14590747331 0.237450833489 0.230052444278
r=15.9742603528 0.176522767593 0.270648531441 0.20375845982
r=14.8825037574 0.230886517099 0.358690917012 0.123175778697
r=14.8205336916 0.241489949428 0.306914283286 0.134970889465
r=15.6634482392 0.225628813812 0.353177556184 0.12966959369
r=17.5920253946 0.142280796127 0.238693259403 0.248541399429
r=17.8849931266 0.145034566602 0.244724283718 0.243508555461
r=16.4721237114 0.19954068518 0.333007458598 0.152109055666
r=16.8944299703 0.206191386934 0.306145829982 0.157267994218
r=16.3976276863 0.191740075506 0.321754323928 0.166477727741
r=17.0107560736 0.198687427615 0.320765238279 0.156307639514
r=17.1316246365 0.150159744409 0.263832074289 0.247409751874
r=17.7277227278 0.154068533306 0.254624481957 0.246831092692
r=16.8549243152 0.145017297177 0.268496819551 0.246568463341
r=17.2650650432 0.161704210238 0.265538053704 0.228816031579
r=17.6488258288 0.161709633942 0.255547607437 0.240342878033
r=17.7693425767 0.15852031127 0.252602103572 0.241604181772
r=17.5475386784 0.158375487427 0.25760362069 0.237538291989
r=17.601492363 0.158586735489 0.257061265167 0.237745136062
r=18.5177503333 0.140679326023 0.327627707943 0.154158866007
r=16.1329228408 0.185812469318 0.33754704631 0.150425462281
r=15.7947534436 0.196992881378 0.261592708403 0.21429046637
r=16.2366371641 0.216245966918 0.3845903751 0.0882107049301
r=16.6909030664 0.177217903344 0.267097728178 0.19477826435
r=18.3888642422 0.134662706385 0.231564425046 0.251016551071
r=18.4553891846 0.143872490958 0.197172145991 0.278155594613
r=19.7669395108 0.117772648586 0.196999422966 0.285112521639
r=18.6946482398 0.13403182332 0.208242761499 0.288214068342
r=18.9475179223 0.128631992555 0.191948436908 0.268982869748
r=15.1138924974 0.196490185773 0.325594680438 0.160249525855
r=16.6196088718 0.208683240947 0.28837504564 0.181444385435
r=14.5121346587 0.204815394763 0.323045319289 0.154310140827
r=16.4770369371 0.206886008996 0.283043709227 0.180871432885
r=14.9366655604 0.199571699201 0.335804299481 0.157935919611
r=15.7762735773 0.193175607369 0.330129636311 0.178793800034
r=14.6782382177 0.195113897694 0.364859142893 0.13741143017
r=15.7597880503 0.216700886505 0.339368468376 0.146093619857
r=15.7815192171 0.215661461518 0.338354817941 0.146418256568
r=16.9552120795 0.161479573585 0.271016670244 0.229090648923
r=18.1365611283 0.132291201429 0.225413130862 0.275480125056
r=17.7166276417 0.143239536324 0.26314043005 0.23935934873
r=17.6888999878 0.153865870424 0.254980676473 0.247594129376
r=14.6540311753 0.197969543147 0.323027226581 0.153853253346
r=16.4775545088 0.180964136323 0.290715216348 0.190461496263
r=16.1605460341 0.174483273844 0.279862206358 0.188843695526
r=13.9729065967 0.187286378663 0.328962850899 0.147167591192
r=15.3752463378 0.198952034656 0.334249504511 0.149139219355
r=16.7352232605 0.195471323894 0.3079536481 0.178355646154
r=17.0954713249 0.185232200959 0.28574430383 0.195752622253
r=16.7340800269 0.202471574484 0.320317016766 0.166289265754
r=15.6294429457 0.202966059019 0.325813274247 0.156116762346
r=15.7339514364 0.193953391964 0.325841698499 0.158568002132
r=16.0380571952 0.199778915848 0.31488540005 0.159077043629
r=15.6160857915 0.195832424176 0.3206415012 0.162448178049
r=20.1512723959 0.118786909449 0.174673966535 0.278174212598
r=16.2803065248 0.202187306661 0.30594581357 0.178232625284
r=16.238928043 0.247151796176 0.326053897739 0.144504275422
r=16.2413474934 0.230433679807 0.318016276519 0.160795767863
r=16.2778815124 0.232963354648 0.320033195265 0.160453570694
r=16.950150907 0.184224258513 0.317274089407 0.157889494676
r=16.0580144388 0.182335870339 0.344193177463 0.15479384548
r=16.992733661 0.180754677481 0.317714915988 0.15995122859
r=15.5688509383 0.181001621172 0.332559260395 0.135302107523
r=15.9778944299 0.197816414755 0.296061973431 0.195923132751
r=15.6076859956 0.193806585007 0.299692992074 0.16681808214
r=18.640898572 0.136919673716 0.219302413147 0.251820527641
r=18.4994495694 0.12085077677 0.201404734033 0.261720997599
r=17.8777235512 0.114240525579 0.174219843056 0.312549425148
r=16.1594830012 0.21188630491 0.275167785235 0.214418257808
r=20.1226842969 0.114006514658 0.157160936949 0.294798647275
r=15.7303440307 0.184830602897 0.302851483514 0.18280856683
r=13.0456655789 0.136984346975 0.340534811675 0.162175933475
r=18.6655410741 0.135961238612 0.190765820909 0.277167119828
r=18.59313742 0.118807134181 0.19766029534 0.264942785911
r=20.0105248229 0.123582689507 0.179116833204 0.27787563902
r=18.5756015348 0.122503424904 0.201023866176 0.260472997332
r=19.3579783222 0.132736231473 0.187603732344 0.257866123237
r=18.9308635014 0.14898958853 0.208168436796 0.244246359745
r=19.545042061 0.124519413007 0.190402700312 0.269273117814
r=18.5391754222 0.136715718351 0.210628034027 0.248969001567
r=19.3323615024 0.134028060814 0.187799005283 0.259812937933
r=19.3529262615 0.132924791337 0.188097479532 0.25762318945
r=18.232444419 0.126101133109 0.211489614671 0.279097836465
r=14.7092540736 0.184583910777 0.393057480367 0.100772124332
r=13.2869499104 0.134529629829 0.367538816956 0.153656046849
r=15.3370547758 0.203577936061 0.385566782618 0.104411683507
r=14.5332848557 0.221009656905 0.398052916699 0.0971186307608
r=14.8829806931 0.201883684588 0.367360729822 0.134518731258
r=15.0039069164 0.218884105473 0.370048051072 0.136190368551
r=15.167475981 0.212037429709 0.371174277264 0.148121630032
r=15.2683303379 0.204991728404 0.397420221055 0.0971972475964
r=14.7719734704 0.191273540142 0.356270693182 0.158248803222
r=14.7655047092 0.236961915753 0.409293133295 0.0989844200808
r=14.3251056014 0.242803293324 0.399950401746 0.0878707469497
r=15.6385806452 0.201393931628 0.323338031979 0.180798200276
r=15.0594836699 0.220400067327 0.391780170892 0.122333737075
r=20.0221263777 0.118870086691 0.182667947934 0.290823693852
r=15.6288828075 0.175204690972 0.262866931402 0.194796327242
r=15.7861307842 0.165482161651 0.280336151337 0.189287173785
r=17.0273056743 0.167702801809 0.259630794095 0.212466556206
r=17.1457166741 0.168141216359 0.25756735044 0.21331724321
r=17.8108785593 0.155793353887 0.252332220912 0.247763734744
r=21.0244510317 0.113522420503 0.160011219016 0.291729481471
r=16.4275790439 0.194537709847 0.267702330243 0.211976948133
r=16.6670621031 0.195768499002 0.27761376291 0.20521654836
r=17.8033347596 0.139477635392 0.214410419358 0.257201717937
r=17.3365304297 0.199175676389 0.312383242014 0.157774639236
r=15.5869833019 0.194641618189 0.32865453381 0.157655974809
r=15.0107687545 0.232030437014 0.373583270943 0.155217471147
r=17.4184742158 0.161744738629 0.248397073244 0.248679942672
r=16.1100662096 0.227310928808 0.300765141765 0.190209625607
r=19.4836364335 0.13601342711 0.207496803069 0.258184143223
r=16.7797088495 0.206477933692 0.278862827722 0.188042739181
r=18.1269834869 0.146347638942 0.251550829219 0.263071274845
r=16.2094817855 0.160791448715 0.285714285714 0.211540335943
r=17.9694054864 0.154702572347 0.263987138264 0.250160771704
r=16.2529390613 0.204244265399 0.320036983225 0.18060141769
r=16.8972410082 0.189884148064 0.273452952812 0.216021474993
r=15.821579205 0.179868175956 0.288057028228 0.215145436309
r=16.5414678691 0.186473784277 0.279737985815 0.211668656352
r=17.335643413 0.177758628662 0.22643229071 0.235860973387
r=16.7014089728 0.155070137483 0.270046758322 0.25242515179
r=16.6709438207 0.161056122849 0.277924316419 0.228382648664
r=17.5198748201 0.159795643227 0.25792946853 0.24827928759
r=16.723375099 0.159428092845 0.285235702321 0.243000717875
r=16.9491967716 0.158396609571 0.241568073459 0.249514391665
r=17.753078243 0.13866946433 0.233399160701 0.245186373735
r=15.28721924 0.169812890678 0.290731900111 0.186672491081
r=16.8288665254 0.176076206421 0.277666682168 0.215563719791
r=15.8733029696 0.214097459766 0.294790556833 0.175853754276
r=17.2812191934 0.158886569495 0.226788085406 0.26312559061
r=16.494603088 0.20427157285 0.314371488398 0.173514088825
r=15.956231804 0.225091301257 0.360880985645 0.128614263421
r=15.6133399677 0.191207015924 0.301430879298 0.191737825987
r=16.3928566682 0.181075473886 0.289859928096 0.203974073167
r=16.6013384325 0.187382236372 0.265967123644 0.214995776753
r=18.2439353295 0.145464128072 0.21417874898 0.269862968575
r=18.7918950169 0.124065402773 0.189339506616 0.303474294488
r=17.860135174 0.138215983699 0.217115689382 0.289864915855
r=17.9454766406 0.134598551763 0.225192965704 0.282684809422
r=18.0176069908 0.148164859727 0.220517641161 0.262037559274
r=18.0121303408 0.140363373319 0.223455951858 0.262398317157
r=18.5970238859 0.133745230992 0.2110702481 0.281495578744
r=17.1958680834 0.147188725846 0.238021211681 0.255673398228
r=17.5182485541 0.150286927128 0.222183790583 0.24644288971
r=18.6144740276 0.12613101701 0.220623718181 0.26152129328
r=17.4401237622 0.148702301301 0.228880229395 0.257995735608
r=18.288014092 0.137037891015 0.220483766483 0.274932200226
r=17.6514960787 0.147184822521 0.231566707466 0.261982864137
r=17.2624631567 0.147889232103 0.244458895573 0.259307429686
r=17.0800204874 0.150504469653 0.250614250614 0.249098227822
r=17.6928983515 0.133709356337 0.240686320978 0.264148260499
r=18.1809666127 0.13435903195 0.21638497389 0.279274524117
r=17.3625717954 0.133704735376 0.249535747447 0.264856081708
r=18.2595546422 0.140753425396 0.227190086031 0.268162201916
r=19.7262635823 0.123131209366 0.199875915661 0.282413548134
r=17.9939815753 0.149522255884 0.228911009755 0.251563072211
r=18.2671048595 0.140535944107 0.230924802353 0.245047343262
r=17.926306734 0.135881168792 0.229366192887 0.245531629354
r=18.3071721429 0.143117958766 0.233869172196 0.247695596028
r=17.8958153876 0.142034257996 0.218735788995 0.267192158052
r=18.4919933755 0.140702335597 0.219049196621 0.256438628458
r=20.1327853889 0.122717399806 0.199683519551 0.266114330066
r=19.8883062711 0.121157877225 0.191129595741 0.281630344369
r=18.4141163845 0.125522276466 0.207679113339 0.247877908255
r=18.5060510753 0.138737465779 0.198676932217 0.259635995793
r=18.1198328349 0.139434336156 0.191542064493 0.254954062331
r=18.5666193836 0.140885759964 0.199197823465 0.264129245786
r=19.4637412938 0.12888769017 0.211008627638 0.265585101879
r=20.9702786765 0.097751514848 0.179127647854 0.300215333767
r=18.5690057969 0.135429013141 0.204019582582 0.251816542128
r=16.1821710669 0.206752801688 0.366821341705 0.138940159735
r=16.3856392619 0.207705389081 0.370140151293 0.137688383276
r=16.0806738199 0.21028515033 0.375364088169 0.134074166643
r=15.940869437 0.187164503635 0.368519399334 0.129612013318
r=16.205876902 0.205542078746 0.371431237171 0.134260123157
r=19.6619404153 0.129382226217 0.180837543784 0.288397755804
r=18.19250322 0.140505961923 0.20733140964 0.273729369914
r=19.8622260779 0.118441334238 0.14889943893 0.278993772736
r=16.9409590148 0.192592018197 0.278329197684 0.209961745244
r=17.3481795625 0.152105152175 0.264145638575 0.255710972095
r=16.5893309691 0.165938637546 0.288091523661 0.216068642746
r=17.9059621817 0.157295946681 0.252562402955 0.24246554034
r=18.0154375172 0.15622294586 0.250201244832 0.244787379139
r=17.4816342583 0.161626368339 0.251172861783 0.241645615301
r=16.839731124 0.167710900615 0.267838584197 0.224634023221
r=16.6389398737 0.173384180986 0.289340931786 0.210142557074
r=17.6011504405 0.154822097041 0.26194134095 0.235989796335
r=17.9951536206 0.155824376217 0.250738331719 0.244426213196
r=16.7128318527 0.169607116383 0.268495181616 0.233802816901
r=16.9188330693 0.163411713292 0.268926688347 0.224742186125
r=16.7205618724 0.182316880046 0.268519626405 0.210637039957
r=16.9938875095 0.164379864141 0.272931755814 0.204282693778
r=16.1962774038 0.221526263627 0.31028741328 0.176134786918
r=16.6470138245 0.186626341607 0.297716962343 0.202817836462
r=16.4738589787 0.186238298061 0.296519366432 0.210856737211
r=16.4248970399 0.174949747002 0.284616806451 0.229939234306
r=17.788589717 0.156464678828 0.2509202098 0.246111656327
r=17.7432066089 0.158124292132 0.252437798068 0.244534597803
r=17.1496575271 0.203396544041 0.283730256969 0.190028222013
r=18.9731235706 0.152166289412 0.217266554022 0.264641183409
r=18.706010938 0.134790070088 0.218005023579 0.253685841836
r=18.3497659677 0.162596148448 0.250238616585 0.248161248667
r=19.3024188482 0.126293473323 0.199586088537 0.277017818384
r=18.5597841001 0.130521379589 0.213644614764 0.255067567568
r=17.4591075354 0.152213664321 0.221200199479 0.243863245969
r=15.9959012843 0.211612451906 0.361446309899 0.116518013291
r=15.8908616372 0.217872244035 0.364957716702 0.132135306554
r=15.7066001356 0.206354128412 0.351078955754 0.139390423223
r=16.352506998 0.20745799254 0.336260528878 0.141668552309
r=16.2898528818 0.207382909512 0.336901969779 0.142297836869
r=16.3377046562 0.207415869064 0.336327663461 0.142427393503
r=16.1121454667 0.200698689956 0.305414847162 0.148864628821
r=14.7720956762 0.207687338501 0.36371124031 0.13690245478
r=16.0336567764 0.202812172735 0.341649725867 0.149665664219
r=14.9523162781 0.227982718511 0.370754403456 0.13260219342
r=15.2012447976 0.206620372343 0.326374984024 0.140842670302
r=18.4454733529 0.121787845573 0.233873259449 0.252912759307
r=19.4817141283 0.135904022331 0.173514083357 0.289551441001
r=15.7968114247 0.213987886516 0.34109021358 0.147191584316
r=16.0079736596 0.201178162118 0.316789532298 0.161898602958
r=16.0081607076 0.201016371436 0.31599532333 0.163255048607
r=15.4478885764 0.19597673204 0.298611486304 0.167125902714
r=14.5064015299 0.198107025846 0.319796141245 0.161856570805
r=15.4549195081 0.195794120984 0.311804793849 0.169705086459
r=15.4444694009 0.193649766444 0.31716401213 0.163041420403
r=16.2521249027 0.191583718826 0.295254847903 0.178054411528
r=16.2434989193 0.193961306437 0.293810574092 0.177175967423
r=13.5983420031 0.194261206843 0.289490696009 0.173279439467
r=16.0562770767 0.192678640816 0.303407625643 0.173427982083
r=16.0284618438 0.191881674317 0.305245217314 0.171596903448
r=16.0535312493 0.192249254236 0.305453086516 0.172671785785
r=16.0627007256 0.192114064228 0.305685864519 0.171583174631
r=14.8502832977 0.192582713807 0.312241075989 0.160632200216
r=15.7342619557 0.181052859217 0.313648861565 0.164555593315
r=15.9047020959 0.209341800646 0.32337143014 0.159571937081
r=19.6043905507 0.117064101776 0.163312027534 0.280514412144
r=19.765870591 0.109632430574 0.146561249294 0.304638200702
r=19.1381993496 0.109066445051 0.161897977759 0.291780442439
r=19.6041773958 0.112358565404 0.153672080498 0.296242328087
r=19.4925131375 0.115860682161 0.169879313315 0.286038272751
r=19.4328276169 0.124765177549 0.171683848797 0.280733104238
r=19.1132963795 0.113603460294 0.176732381276 0.291801462046
r=19.1866727415 0.115802139037 0.176443850267 0.283368983957
r=19.4593134328 0.110928484692 0.162488413701 0.290219367262
r=19.12425577 0.105540624354 0.163065949969 0.29951416167
r=19.3064967362 0.111236048642 0.149883391638 0.300120772947
r=19.6565073685 0.114022287079 0.160785354205 0.290395330326
r=19.2697364803 0.111197551994 0.157564441678 0.294797987656
r=19.4828915176 0.126081406893 0.171642320238 0.287831513261
r=18.7801105025 0.115634631172 0.169145256585 0.288265615116
r=19.7752527287 0.11238622873 0.157103284527 0.295787315178
r=19.8796991844 0.116723735327 0.15950952366 0.283458465534
r=19.5707728071 0.110766657829 0.151659154413 0.302155778997
r=18.5386189296 0.11852325357 0.190756464685 0.270551910459
r=19.5413745377 0.115569319151 0.169785916252 0.300480229792
r=19.4949670158 0.10928223396 0.148220939279 0.307060284704
r=18.7787723432 0.115493646139 0.163831867058 0.290566959922
r=18.9213157672 0.109263088495 0.156792232311 0.288351463934
r=18.6745344496 0.112855719669 0.170810412786 0.296725429896
r=19.3996402392 0.122131026687 0.16410281614 0.292770432988
r=17.8762827227 0.15767597549 0.210810960344 0.283213687982
r=16.9550040311 0.153521763873 0.233500167807 0.24839853497
r=16.7874004249 0.163593999101 0.215468258186 0.25798144136
r=17.201530846 0.182255000559 0.245189406638 0.233702089619
r=18.0879169833 0.138613023515 0.203636418233 0.29024601307
r=16.4836029714 0.186497064579 0.253881278539 0.214872798434
r=16.8536394428 0.186540763377 0.255571503534 0.223693551872
r=17.617052219 0.133686022589 0.231305370114 0.251459041861
r=18.0252950601 0.182176542058 0.347304959908 0.128679026429
r=17.6441550786 0.155619085326 0.218161344477 0.284329856621
r=18.6649556114 0.162921473466 0.314252526056 0.169825761795
r=17.8993751173 0.161351425816 0.3093745695 0.171304587409
r=18.9620820915 0.116090412482 0.203591639135 0.274639364103
r=19.457887753 0.114738885323 0.186302789399 0.291367323739
r=20.135092172 0.118219476777 0.159648390065 0.312013686271
r=18.0181055083 0.137346451003 0.19698738258 0.280862653549
r=16.0217953927 0.184253596348 0.325954001206 0.145835127918
r=16.2550492908 0.207276432207 0.33478533858 0.144790375367
r=17.4210098685 0.178628089512 0.240230460922 0.200734802939
r=17.9639441778 0.180302461552 0.217697811448 0.243615774866
r=17.1560067688 0.179229814426 0.274211961935 0.207062077632
r=17.1605757457 0.180732573772 0.273400827657 0.206880365311
r=14.6904242471 0.23167605035 0.388295519452 0.120772511177
r=17.4752328723 0.168265583865 0.263665164428 0.201329704163
r=16.408160138 0.193222576209 0.279576506037 0.199846580189
r=17.3520505568 0.177766686049 0.256163199358 0.226057730735
r=15.3087472395 0.20476892822 0.313351594325 0.169511167299
r=16.6350645035 0.170742270789 0.270755597015 0.203491471215
r=17.1194313968 0.18049915562 0.268444398196 0.206357106768
r=16.4636908241 0.180649944396 0.274978376375 0.204744841221
r=17.1594975558 0.177733012987 0.261854100524 0.215316428823
r=17.1326391958 0.181258153402 0.264013304946 0.213748401278
r=18.7572374671 0.133992538265 0.203948430741 0.275799501984
r=19.3194818223 0.13148755547 0.215705190044 0.259502218792
r=18.5879154448 0.134345569864 0.206291242232 0.277596258569
r=15.9267516044 0.259038080313 0.431796048111 0.0886579692807
r=16.510596256 0.198999736001 0.351955061453 0.143829749787
r=16.9853722798 0.168224559387 0.284575396046 0.21311415327
r=18.8225012436 0.134518004439 0.193946320086 0.281079460903
r=18.9130946009 0.136469010442 0.207701887154 0.279126353099
r=18.41725475 0.133260241204 0.218254759294 0.265698195953
r=19.002816553 0.131047904358 0.193290020993 0.28351370088
r=18.865800473 0.123299141721 0.209807410509 0.284069499686
r=19.2944594224 0.134124859076 0.197593714769 0.286006200676
r=15.7572296948 0.184710450503 0.284581019582 0.20892655839
r=16.661504479 0.159298592245 0.276981970857 0.212398122993
r=17.4651510473 0.167672530065 0.231697513592 0.245848045511
r=17.4155976193 0.16804153438 0.230773338297 0.243594926898
r=17.0989963742 0.178137447688 0.276284755486 0.221460304655
r=16.7881193961 0.170974259746 0.270565548469 0.225686286124
r=17.3317139143 0.176272978617 0.258492617194 0.22700651866
r=17.3026517354 0.176363341677 0.260397361873 0.226185752851
r=17.3287096986 0.176855438764 0.259541277449 0.226918573799
r=16.4718251561 0.200484398147 0.286512098196 0.195076069321
r=15.968836819 0.181015014559 0.261205482969 0.204724363501
r=19.1083862783 0.138552646281 0.206022570673 0.266527617416
r=17.6446662783 0.15668595364 0.233703690556 0.245062889733
r=16.8749054675 0.1607149438 0.231582826608 0.226976229961
r=17.5963790526 0.166388846795 0.229125625095 0.226953578825
r=17.5894813428 0.156340123251 0.224947633648 0.246045960961
r=16.2676225006 0.200509662349 0.306349543427 0.168188575069
r=17.5528312917 0.169902912621 0.229421696919 0.227838750528
r=15.5912747609 0.178986244179 0.349301504041 0.126318043141
r=16.0630307246 0.189148852114 0.320793643826 0.16061630306
r=15.6646290152 0.20642303433 0.347552602436 0.13665559247
r=17.3312436675 0.169349981933 0.232665515718 0.233869996387
r=17.6258040216 0.173871946669 0.240336301677 0.212079001045
r=15.6000567403 0.179770268763 0.347161815546 0.125738820118
r=15.8179106409 0.2 0.352117565378 0.121916223097
r=15.7181178746 0.204958171802 0.346332381147 0.134691899612
r=17.7697235401 0.170241650828 0.227174643097 0.232905097389
@balllist {Second Position} color=orange
r=33.0661195618 0.270345930814 0.270095980804 0.258798240352
r=33.5685926821 0.28131922225 0.270288412056 0.242812073479
r=32.3045483133 0.30025043107 0.315810000821 0.224135807538
r=32.1231324465 0.291375223155 0.328133688431 0.219087476953
r=32.4681398681 0.300476580916 0.319155478118 0.2171005432
r=30.0554445089 0.30429041023 0.338577590302 0.205989093466
r=29.7843508962 0.287406918308 0.348422043701 0.203440812883
r=34.2394719073 0.276347049321 0.216117076879 0.286914378029
r=33.7132929019 0.267476563323 0.184789859907 0.318879252835
r=33.7921392036 0.288815405563 0.295127407119 0.228039291967
r=32.4399100177 0.279212209401 0.289770227742 0.239078203783
r=33.6814007468 0.267208522753 0.302291408367 0.225742756119
r=33.117060376 0.281003829747 0.271766769416 0.252586895829
r=33.2393006437 0.288375595302 0.262656587684 0.254608396327
r=32.9146934642 0.295739157017 0.25730265345 0.25808932729
r=32.6901814003 0.291983269432 0.266190310213 0.254025792959
r=33.3335889628 0.285403673399 0.276534874406 0.237855467185
r=32.7535097526 0.277247947002 0.226057552964 0.290221516804
r=33.1567237795 0.277724274089 0.237010641884 0.283045215968
r=31.9283030648 0.292012938542 0.315103259517 0.223463548146
r=31.4723558105 0.29787671057 0.305322344604 0.217874656602
r=27.4413271586 0.265171563131 0.262585034014 0.258907079315
r=27.8841624827 0.245886244499 0.312505256076 0.269237238247
r=29.6807736714 0.327946500935 0.348401666551 0.173324183321
r=33.1297089122 0.276168280628 0.233836942982 0.284706875075
r=32.5150386567 0.270750752794 0.250029771525 0.277589697351
r=29.8712058669 0.294666604451 0.34590079791 0.200503942886
r=32.3747775303 0.273967747652 0.269750132908 0.256353003721
r=33.8968745435 0.281548893647 0.265274803712 0.247787294789
r=33.54018456 0.292812854773 0.246092044363 0.261680202602
r=33.6372287332 0.274749734231 0.250365432318 0.265547484054
r=33.4789571546 0.279989332816 0.282219743988 0.226992823894
r=31.4831015627 0.286952114702 0.332352412248 0.222309415208
r=29.6585377119 0.2972018262 0.371149595103 0.193772702532
r=29.8272341524 0.30518408835 0.384896580445 0.172396773248
r=29.6843550843 0.323169791039 0.338934431183 0.194690284361
r=29.5817202074 0.295348794097 0.34219453868 0.214745194001
r=29.7689835661 0.321971681585 0.341233173148 0.192931595798
r=29.6371812414 0.321360278346 0.341343714011 0.194285845749
r=30.3155409321 0.261913794613 0.326640791432 0.233344033618
r=30.8929683526 0.345087268539 0.29312483388 0.209621688668
r=31.5423656123 0.314612029192 0.324784001911 0.204735803692
r=30.9562501065 0.291654264453 0.341534058386 0.21100171723
r=29.996840848 0.303230212812 0.343448768297 0.204833677413
r=29.7451147076 0.285996810207 0.359425837321 0.202424242424
r=29.1698802665 0.275641130953 0.334521677701 0.226223529218
r=28.8743425591 0.288047901407 0.338594349494 0.227270084874
r=30.8642005168 0.306937488233 0.332469212785 0.210479336548
r=30.8341341775 0.309325138757 0.331766931097 0.209206495823
r=29.8106238031 0.272455177819 0.35607916136 0.211046340747
r=30.6904349538 0.301020718148 0.367093991129 0.191870709035
r=31.2009541814 0.303617477209 0.342834053681 0.192568917299
r=31.1335439635 0.288084097952 0.347450932734 0.199580725527
r=30.9493791109 0.294066093053 0.340793944903 0.20355050988
r=30.5965720052 0.302017081592 0.304424859168 0.226876249319
r=31.8973900278 0.295708773833 0.311593201721 0.22958520535
r=31.3756301498 0.276407384399 0.279673908136 0.266526850732
r=33.446693251 0.267282372086 0.259631844792 0.261956590655
r=34.5212359188 0.283095134362 0.239964509993 0.270674853973
r=34.6506406572 0.284157252036 0.240302232041 0.269279871149
r=31.9999130547 0.242034949464 0.248399995337 0.275550529838
r=34.7065416813 0.28295835098 0.244813629477 0.267864456214
r=25.4098719465 0.271361207168 0.385539138636 0.221251178875
r=27.063999604 0.297555401567 0.4033656251 0.181015928667
r=28.2546666768 0.334330261964 0.389423807485 0.156874663278
r=24.8745794107 0.256904866287 0.389490824826 0.229097513622
r=26.6840593517 0.315256643724 0.369641038304 0.196888792864
r=34.0533961192 0.279795283167 0.2517489068 0.261418456023
r=33.3625178487 0.28636832447 0.246231078112 0.269369725281
r=32.9008820305 0.290896376907 0.261395918011 0.255364713081
r=33.0078774655 0.293708098039 0.262984888024 0.253411941902
r=32.5202104644 0.289194321861 0.26633694479 0.254518874756
r=32.9561641825 0.295271214192 0.263327875501 0.253539185875
r=29.09609997 0.335632183908 0.366297356737 0.175384870742
r=29.9454740498 0.334134640841 0.359857670843 0.174464412416
r=30.1697700851 0.342526653028 0.351190011939 0.174113115629
r=29.6385327718 0.336970057327 0.363883684665 0.170568899559
r=33.7122641684 0.275835940291 0.261828731016 0.263409142573
r=33.8474926522 0.28832082986 0.248772807261 0.262619246087
r=33.5015711509 0.27557482591 0.242504270135 0.280370516358
r=28.1606855156 0.283974763407 0.342712933754 0.216277602524
r=24.9643896838 0.292952963152 0.323552385804 0.224995754797
r=28.3948001297 0.313901227544 0.390433469727 0.159655149778
r=28.7193473373 0.328597707544 0.366933943506 0.164583892473
r=30.8767551874 0.340685009226 0.339422531396 0.1775646956
r=26.8408300364 0.378166233266 0.418087258018 0.110324569007
r=32.9940807933 0.27650756617 0.242866034881 0.27724048097
r=32.072461682 0.281585326314 0.254519909216 0.278481989841
r=32.4505700873 0.311666081065 0.304452672895 0.22877795496
r=32.2290056588 0.307287695727 0.300388660549 0.235230278271
r=32.0508461267 0.308190598548 0.31250532946 0.227174277609
r=30.3595263147 0.291133140576 0.306725870852 0.243460002754
r=32.7668168163 0.309949053 0.309368054395 0.226022160164
r=32.7786594399 0.309748419004 0.309277014771 0.22646700446
r=32.7477020941 0.308861517523 0.309068390609 0.227122150391
r=32.7631939588 0.309538058269 0.308655280823 0.226684250005
r=32.7316654998 0.303135274777 0.293917332081 0.228452325035
r=33.1052983009 0.303035810234 0.286609880211 0.228456967666
r=34.7336826442 0.290879333433 0.253831275108 0.251450676983
r=34.6520983056 0.284565599979 0.263721273179 0.247506325106
r=32.8221906436 0.285426893055 0.304932807596 0.230980928623
r=30.8832508689 0.296005311497 0.315923425916 0.232101361071
r=27.3115462795 0.318217090077 0.363770240734 0.174976920882
r=26.8537529885 0.321787031418 0.342887820363 0.187106110826
r=27.4330208979 0.304704439431 0.411539893559 0.164841542741
r=26.9483557777 0.29830337592 0.384851683234 0.185840986783
r=26.745055464 0.303231636016 0.342191984692 0.201339428085
r=26.5555668775 0.292481799178 0.375434296836 0.184704101492
r=26.2741346642 0.32451234992 0.368311769981 0.165919809947
r=28.0039355977 0.339398180546 0.393182045386 0.150054983505
r=26.704677329 0.32489794796 0.372924275262 0.165385547981
r=27.9093987338 0.258962074906 0.35001061997 0.230288155193
r=33.0842383028 0.277885022835 0.272446913697 0.247186779039
r=31.7220612934 0.288376812763 0.26862626507 0.265915352876
r=32.0614201322 0.27031403804 0.277807766805 0.266344902042
r=32.7800485443 0.286301482334 0.252880121472 0.272658774328
r=30.9338480928 0.281735262871 0.282401316695 0.265386669015
r=31.4870595447 0.292683370389 0.269815298138 0.265118642641
r=33.0710011434 0.26309496436 0.269763163946 0.262451138193
r=33.3843865055 0.270254517194 0.262871575675 0.2663687585
r=31.146281087 0.289281316902 0.34185976861 0.214384754468
r=32.5235388984 0.311728562789 0.315316989368 0.212856629473
r=35.0581666065 0.275713585742 0.245026492156 0.263118392532
r=33.9376677071 0.274352270026 0.264582838127 0.261540289993
r=31.403260041 0.306283662478 0.304334444729 0.214003590664
r=31.484315078 0.267278516576 0.297855403634 0.243959542986
r=31.2539837252 0.278566265852 0.319830475064 0.221893685525
r=28.5462376959 0.30603354389 0.35280984535 0.202570246134
r=28.8182506253 0.296056266202 0.350558837278 0.206451064553
r=29.0660925819 0.310462866498 0.326425063253 0.21390831969
r=32.6829396396 0.268030785782 0.296395911781 0.25048620019
r=32.9112628042 0.284516702655 0.278546932554 0.250694053819
r=29.2676592826 0.301420083435 0.364333572121 0.19761914795
r=29.592029159 0.310344541312 0.342759505992 0.206505823299
r=29.9803801499 0.295815956152 0.35839460848 0.195286580483
r=29.5234434092 0.30665294042 0.336378844422 0.215201818728
r=33.6378490546 0.282344510465 0.300558358962 0.228658445553
r=33.6545504566 0.284008895178 0.285919336905 0.238340240574
r=33.566499087 0.27703381319 0.296507086263 0.226369824796
r=32.8697683393 0.29533144618 0.296391868764 0.228310303535
r=33.7048916977 0.302272423972 0.289333224547 0.225432250091
r=33.6480331965 0.303337682091 0.2894606255 0.226097895558
r=33.3290574116 0.295965973497 0.293450681937 0.227296613798
r=33.3649407862 0.298068325036 0.293125734175 0.226774632129
r=28.5056085983 0.307996790586 0.31874832843 0.199144156191
r=29.2990054705 0.319996727213 0.346833578792 0.182089674358
r=32.2153476273 0.27902335174 0.311090413146 0.239505022953
r=26.2717489236 0.325650092583 0.377332375509 0.168409432922
r=30.5815406983 0.274079874706 0.335169282055 0.216674030877
r=33.2631037934 0.297175191689 0.264102813253 0.242069150859
r=34.7185945584 0.287741381756 0.2548294352 0.2498316925
r=34.558814813 0.285574148875 0.242989036353 0.262319676861
r=35.0110794605 0.279193113642 0.24730458221 0.274367446309
r=32.7013479902 0.25895288319 0.224933650433 0.313169958295
r=29.3667762312 0.280373831776 0.359024746932 0.21218837831
r=31.1964552632 0.310215919275 0.326550934378 0.210871892323
r=29.0749201537 0.272499786016 0.353224612689 0.220428672846
r=31.0310252314 0.311269161243 0.326924914298 0.208498782776
r=29.3100089003 0.274936166708 0.368132773248 0.211679433325
r=31.2992652571 0.317585742506 0.345917117066 0.184286107231
r=28.3905385969 0.286263130089 0.385504071104 0.184205823855
r=29.7150821101 0.315894261704 0.36081156209 0.175873910434
r=29.6964951879 0.315659241409 0.359805114729 0.176642023448
r=32.9235545693 0.288617013665 0.292766688131 0.23087930171
r=34.527596176 0.287494417151 0.2836980795 0.237338097365
r=33.0534980309 0.289907972746 0.28203256349 0.239116007433
r=33.8817020509 0.294429964282 0.285675291517 0.23079714125
r=28.8981588081 0.291693585602 0.350992155053 0.217212736502
r=30.7496371911 0.301412603717 0.331653294932 0.220805046973
r=30.1990242951 0.287457458288 0.350004150411 0.204158711712
r=27.8353993328 0.275984759343 0.373844343587 0.218748249005
r=29.0845250463 0.307818386295 0.353850524571 0.199531996228
r=30.8386162339 0.310451214809 0.326556847189 0.215451857565
r=31.3634416975 0.305157205183 0.309803823875 0.232596300902
r=30.4268555805 0.31901618809 0.340311235305 0.201074388129
r=29.4205932609 0.302455769295 0.36738761876 0.19549216101
r=29.272998821 0.299532142963 0.360235112967 0.206893488496
r=29.5779772344 0.313301430051 0.342204684745 0.207474883161
r=29.4424079508 0.298658084224 0.387409993454 0.184158847916
r=33.701418785 0.283741387795 0.225116879921 0.273991141732
r=30.8799417769 0.302994174057 0.33046762219 0.216346153846
r=30.5576956672 0.330491361903 0.331064742104 0.191671029342
r=30.8529518693 0.317345374368 0.334024434689 0.202725853799
r=30.9677706854 0.319573781943 0.334270112185 0.200664068493
r=29.2270248375 0.312449928764 0.339740647234 0.207118451765
r=29.0122807121 0.287411706729 0.352132727372 0.218036467174
r=29.2386052817 0.309675193263 0.336416115501 0.213165566919
r=27.0533101429 0.272882618411 0.367874512553 0.230513078912
r=31.8222330229 0.294815562778 0.33053548326 0.211605818687
r=29.5165246657 0.28800789449 0.344193477648 0.214748911375
r=32.9436585572 0.287961756923 0.249441575167 0.265406451574
r=32.4606382846 0.269677188945 0.25311005734 0.274379476598
r=34.4740423415 0.221424660867 0.219417239491 0.314739339376
r=33.085183508 0.30367826856 0.338310528415 0.209701194874
r=34.2237542555 0.27608456607 0.226353243843 0.27712193199
r=30.5496076776 0.282672388891 0.352040605785 0.198861057236
r=27.3133913983 0.228008315669 0.387127017773 0.228517854231
r=33.955038594 0.268507660786 0.244384882028 0.272309060217
r=32.3090382529 0.255130090136 0.24595665793 0.292047561209
r=33.519526093 0.27233328493 0.230387001253 0.288148807593
r=32.2403760864 0.255786285961 0.254055807917 0.285132309467
r=32.6393865573 0.273427213725 0.225276346395 0.285977636126
r=32.6647283828 0.287831880212 0.241399386102 0.271824003788
r=33.1768451013 0.281186260176 0.244147217559 0.276908359055
r=32.2597516905 0.264201908298 0.252963644941 0.276840199047
r=32.8015960401 0.272615364717 0.22518660336 0.286461537073
r=32.6384414964 0.273582752651 0.225314439204 0.285889310794
r=33.1168471908 0.252508511826 0.240186629677 0.325088721154
r=25.2440289017 0.26133438923 0.421104731736 0.216128819376
r=26.5137217784 0.178907215387 0.426153763499 0.251705797024
r=26.8848869381 0.313787201148 0.374523770084 0.182927502623
r=26.7627103912 0.303485907199 0.414147758499 0.158789353851
r=28.3448966879 0.28688178401 0.352134983317 0.225514212105
r=28.9272119473 0.307920720869 0.383840044386 0.190666515972
r=30.0032908451 0.324833257145 0.372402474018 0.174403939042
r=25.4754453416 0.274089525043 0.436236783428 0.205063655326
r=28.8141349122 0.278095278264 0.408928910352 0.20671039035
r=27.5100999823 0.321684939411 0.402980380842 0.16487305251
r=26.714164036 0.307023112786 0.386082729888 0.190754885428
r=31.0496389713 0.300784531488 0.358122250224 0.199041049079
r=28.3749249895 0.320090165314 0.400846207413 0.169370195941
r=34.4091554123 0.271301496924 0.247195514879 0.273983936197
r=30.2256012547 0.263483849328 0.320264256494 0.231212453357
r=29.8083050464 0.262852811649 0.323373293731 0.23669629261
r=31.5953406396 0.289545164401 0.305068517336 0.22824455732
r=31.6456336322 0.291070662645 0.304658192687 0.22854385523
r=33.9620406958 0.300120629968 0.287687518537 0.229132137169
r=34.3347038352 0.284787715177 0.225046453739 0.27647863128
r=32.4283305601 0.293811074919 0.322225006264 0.217539463794
r=32.3344338662 0.30160657478 0.309452361046 0.222071781188
r=33.0531201145 0.272408254478 0.258231781836 0.262491707113
r=29.7283344253 0.319351065224 0.343471431338 0.196472270528
r=29.3438069697 0.299300848588 0.356460479266 0.205262315205
r=30.4900437482 0.318025361039 0.406638320314 0.172677317738
r=33.9830513214 0.292373840235 0.285660405823 0.23383872671
r=32.4027834611 0.315408606223 0.341818143411 0.201714665946
r=33.3035897635 0.291432225064 0.244709079284 0.265920716113
r=31.4742335537 0.310724090344 0.324547133398 0.210340392603
r=34.5123423706 0.287694644892 0.289973414356 0.239334092923
r=31.6116225984 0.274115468339 0.310698853114 0.229929497385
r=34.0943105748 0.296061093248 0.299356913183 0.231390675241
r=31.2266793513 0.308765904988 0.341478448466 0.211464799894
r=32.6779037414 0.302486578129 0.308349816332 0.234176320995
r=32.3117298748 0.280226393466 0.328714715575 0.219981372689
r=32.5768630065 0.300590013083 0.314974914366 0.214177870023
r=32.8731968594 0.273660837951 0.275065762663 0.254168209808
r=34.0138372287 0.268930141671 0.287179845069 0.24760974248
r=32.9567383536 0.280144159202 0.300148860045 0.224778668617
r=34.1537174503 0.285460867097 0.289611864046 0.226566380473
r=33.6249144071 0.269861210816 0.286850921273 0.25735821967
r=33.4763075983 0.270881158397 0.274236270528 0.254517629054
r=32.1888782123 0.261293507776 0.29054554431 0.259688965687
r=29.7282916094 0.264407625823 0.332241255577 0.238696995226
r=32.5501503511 0.300440248647 0.312404470694 0.212464927374
r=31.3572132852 0.3085852072 0.30073459317 0.214658217911
r=34.8140473727 0.295028394848 0.26742355876 0.23135648068
r=31.2685679882 0.309474045481 0.310430396539 0.208698552748
r=29.251045097 0.318827258838 0.343323365769 0.187788507888
r=31.350678536 0.292014770367 0.323701823217 0.221993999538
r=31.8863702822 0.296045255982 0.315928507919 0.221086813654
r=32.437863306 0.28786303684 0.312780196219 0.223409784939
r=34.5526705741 0.291644073036 0.268663183447 0.237530849808
r=35.9722933093 0.290393954243 0.258717635567 0.234889628263
r=35.400754093 0.271375745227 0.286431212739 0.235491661007
r=35.084352425 0.283719264741 0.282883743137 0.2329513806
r=34.0821095716 0.287990641516 0.271997660379 0.239021537047
r=33.9013563039 0.286791104721 0.27578517128 0.238123133318
r=35.0358909013 0.293425366425 0.26910007201 0.235420142321
r=33.6107331221 0.275490338515 0.291980241174 0.234229260497
r=32.9102743124 0.275088436444 0.270481880355 0.246474333779
r=33.1364525037 0.274158523344 0.263059476415 0.263391241404
r=33.8338777403 0.279501507242 0.283802661569 0.233144621719
r=34.7877034655 0.291731172524 0.273471897405 0.232726154792
r=34.0156664533 0.27723378213 0.273684210526 0.247980416157
r=33.9232079391 0.28044220452 0.290630249824 0.240773857909
r=32.9714511056 0.259762664018 0.287207904229 0.265356265356
r=33.8515262881 0.277087875628 0.283628779979 0.24542610674
r=34.5770209716 0.28414846426 0.290212813746 0.238609691729
r=33.6780313766 0.266805942433 0.295357474466 0.252274837512
r=34.4865282776 0.293511103826 0.274955841344 0.236986945429
r=34.2858558944 0.279928692697 0.245370126854 0.274040707015
r=33.4450243994 0.283510337251 0.258534474149 0.256703399141
r=32.8387051511 0.295424250781 0.256423515352 0.257204908991
r=32.5901882665 0.292197889343 0.255901909352 0.259775513939
r=33.2030052518 0.299327603865 0.258983835775 0.253395377833
r=34.1806993128 0.281137890961 0.259410843313 0.249153655702
r=33.4670410375 0.290293191983 0.251962895478 0.25842305781
r=33.3322476832 0.288454480364 0.236939164756 0.277552150082
r=34.1888694696 0.286913991016 0.233904508401 0.274969223091
r=31.4212429704 0.249769098826 0.24838369178 0.297884505432
r=32.8779430999 0.268796313394 0.243707801122 0.279987796948
r=32.386952602 0.269996397046 0.260448567826 0.265762925599
r=33.3357368503 0.266541385017 0.237595714246 0.279050851261
r=33.5230503136 0.287103704145 0.244991673436 0.273629409865
r=34.9280583207 0.293555010266 0.22184385798 0.274275126446
r=32.7106241863 0.294743622778 0.235995877351 0.268616335996
r=29.3676791272 0.325461581365 0.34927808732 0.190989172747
r=29.3983739541 0.333900193514 0.344807365273 0.192458804902
r=29.3546180452 0.333211570073 0.346390840839 0.187066819191
r=28.1743325429 0.317320106 0.329890602704 0.211456139159
r=29.2529743214 0.337003172234 0.331545064378 0.196771785781
r=34.8125271769 0.287591829144 0.225163510121 0.270977341062
r=34.2547715823 0.277240873906 0.258919983511 0.257958136765
r=32.7627108382 0.259263826376 0.234621945455 0.285447109357
r=32.6204931924 0.306081127654 0.323252688172 0.208833057623
r=34.1508581877 0.274337527237 0.295424193435 0.239825683559
r=32.1380990316 0.281799271971 0.29994799792 0.241497659906
r=33.6507455827 0.300894213468 0.287958878232 0.22892831718
r=33.7868520726 0.302434530879 0.285709186789 0.22909559813
r=33.4989074808 0.287164681824 0.282401058583 0.239384097197
r=32.5193539179 0.280458473142 0.300145499896 0.236749116608
r=32.0634865402 0.287412623532 0.306428841982 0.231396990462
r=33.0957264877 0.294011718346 0.292850462459 0.233039773615
r=33.7346741716 0.301629237327 0.286384709578 0.229589180927
r=33.2047735628 0.280108722511 0.294044971584 0.239683716333
r=32.4444173142 0.285187266236 0.303564840828 0.231337226791
r=32.1459433271 0.301307019334 0.30823555909 0.221951168012
r=31.5462525157 0.315533762203 0.29798911332 0.217058797067
r=31.8156782568 0.325312190287 0.325510406343 0.193815659068
r=32.4190579574 0.299745509534 0.30007745362 0.220447755689
r=32.7319867185 0.293690935711 0.317788056258 0.214483783664
r=33.4713265656 0.279926526651 0.310540421894 0.220061920935
r=33.8852006153 0.301063549769 0.289877229674 0.224728814571
r=33.8505114477 0.301010487495 0.290125902996 0.224321632599
r=32.0204384562 0.320889240976 0.297568945883 0.213199980195
r=34.5415539719 0.302228456658 0.242771065132 0.26288774827
r=33.1193375261 0.293896004185 0.249830810207 0.259196804796
r=34.1645553975 0.302734265342 0.28521700073 0.234742574813
r=34.2347307873 0.288930392206 0.233859976781 0.267881479986
r=32.9287656744 0.281691206132 0.254790237999 0.257059298104
r=32.9035590606 0.283371197429 0.273729705768 0.236604421788
r=27.7021154793 0.315932144106 0.359741168241 0.192418677859
r=28.9393233324 0.317653276956 0.373905164603 0.181629417095
r=28.7580077918 0.302919275161 0.374247103088 0.190876782838
r=28.9129134928 0.314848101942 0.361175166466 0.193039817148
r=28.9520359349 0.313868604138 0.362479252831 0.192305605497
r=28.9683290714 0.314903085918 0.361175416891 0.192744030948
r=28.6071546006 0.297903930131 0.353886462882 0.208034934498
r=28.4751018793 0.284350775194 0.391908914729 0.192813307494
r=29.3990483869 0.315005068239 0.366699708226 0.186837418726
r=28.9389610463 0.304818876703 0.408374875374 0.16630109671
r=28.3220144275 0.292463681677 0.37771056107 0.195969837686
r=32.6247617666 0.270896764503 0.258920959688 0.2682174319
r=34.7207139112 0.274198577559 0.245779447356 0.268259365395
r=29.5877579713 0.318489002231 0.35282116672 0.195358622888
r=29.9180382591 0.316287264873 0.343972951375 0.200871666661
r=29.948847989 0.314877191029 0.345660625969 0.202105119902
r=29.25444173 0.277648711438 0.331712500225 0.245376123327
r=29.3175309999 0.290083727703 0.356796505278 0.21510738988
r=30.1374594004 0.315466714346 0.343740866689 0.201912794716
r=29.3305052162 0.286053099904 0.351782560953 0.219981136557
r=30.4863536882 0.315346689557 0.340343518229 0.199475673801
r=30.4283892089 0.313739807103 0.338682820877 0.203555806217
r=28.8058466034 0.218058152548 0.371527077845 0.241389377394
r=30.1962246568 0.311565667403 0.337754528003 0.209404559611
r=30.0597495553 0.310150299827 0.339078323032 0.209179222328
r=30.159020239 0.310832246728 0.338833227459 0.20883252163
r=30.0874359277 0.310891798276 0.338471496067 0.209048737314
r=29.0760125986 0.291754156972 0.347710118608 0.217893422621
r=29.1685091394 0.290988291266 0.349362043931 0.214742500541
r=30.265743958 0.327068253983 0.339018877593 0.19323682549
r=33.2989832868 0.273246880954 0.2274138037 0.280452953107
r=33.9576943824 0.259459326737 0.219510398507 0.303582390061
r=33.3043464398 0.252602002454 0.225929003918 0.295935731529
r=33.5864896041 0.257676088681 0.225648198405 0.300467621394
r=33.3823101966 0.260966025293 0.22960182296 0.294665962208
r=33.6144851924 0.270011454754 0.219656357388 0.288705612829
r=33.714984727 0.256501456684 0.238163327316 0.290407335252
r=33.2195863699 0.261390374332 0.246310160428 0.286016042781
r=33.3484059229 0.258923426239 0.227584732671 0.295389191869
r=33.8820793845 0.254858383295 0.225087864379 0.289745710151
r=33.8291958714 0.250541395969 0.215954522739 0.297538730635
r=33.7701346502 0.267909259751 0.232488723799 0.278721146193
r=33.9166401985 0.269228774441 0.227425963384 0.276956589389
r=34.1267652473 0.271840873635 0.221954332719 0.286626010495
r=33.3248067181 0.252775796401 0.235872037468 0.290593919492
r=33.9469333211 0.266935280786 0.217937187466 0.291830053603
r=33.1096428111 0.265845715662 0.222431648499 0.301647137666
r=34.0933919837 0.26081458669 0.225897901328 0.289979808692
r=32.4949456482 0.250518622154 0.245694230027 0.290597259745
r=34.6390827823 0.269601902967 0.232574839549 0.279834836857
r=34.097084103 0.252412343556 0.221130355266 0.300195171218
r=33.07669969 0.245943304008 0.229521016618 0.30752688172
r=32.7974276584 0.254937217178 0.227216877941 0.301627258833
r=33.5659128368 0.242928921038 0.236453415342 0.301381729978
r=34.0782717041 0.268147638473 0.231483756819 0.284317098344
r=35.6824382139 0.29363597383 0.265301464791 0.245259139383
r=33.335963408 0.291751178299 0.281040696911 0.237877748756
r=33.9173078386 0.285165351756 0.279278911008 0.237910313535
r=33.6614036701 0.314716728126 0.280813498715 0.229388758521
r=35.6458639445 0.286764103712 0.25715763727 0.240336370734
r=32.3193583148 0.303913894325 0.296738421396 0.22726679713
r=33.061722 0.302030709291 0.300393040508 0.222321682735
r=32.8591938669 0.275685434773 0.283201074862 0.238862997019
r=28.0294584531 0.328346667384 0.344974861826 0.179604472252
r=35.8831812967 0.299085531238 0.273395823318 0.236068941227
r=30.1469693165 0.331332643806 0.324421990612 0.182724162622
r=29.9508971368 0.307721449235 0.335204573633 0.181636589062
r=33.8376679933 0.287134866377 0.287461973766 0.227372346341
r=34.8260908546 0.294561174223 0.271833022713 0.232578821601
r=36.2611446696 0.304391705597 0.245868330581 0.238099201684
r=34.6041849785 0.281918737146 0.249013395587 0.252737479851
r=28.2881591055 0.296407959342 0.338444310449 0.220044792833
r=29.2065181359 0.313488239447 0.344638121807 0.200484819492
r=31.1131972715 0.289871409486 0.287533400134 0.230815798263
r=33.9032033671 0.297740922741 0.26701986077 0.240942647193
r=32.3150872305 0.309840323643 0.267415756164 0.240054706775
r=32.3763997355 0.310423817285 0.266570031619 0.238405671927
r=28.5200513552 0.323636145003 0.404705154799 0.163623948362
r=31.0785013933 0.309892463522 0.298157154969 0.232608986658
r=31.8316071573 0.299486527391 0.318829862959 0.21640486244
r=32.9951171173 0.306165171856 0.307481600022 0.220151384951
r=30.1697901955 0.292316336564 0.350294985251 0.211335861778
r=31.0330863791 0.291877665245 0.325126599147 0.225646321962
r=31.7617808141 0.303719658437 0.317135076922 0.219574437676
r=31.6045961045 0.29539107871 0.323390584456 0.21759545286
r=32.2205737627 0.302830831001 0.314649376953 0.219375489949
r=32.2827419686 0.30412628449 0.314214930864 0.218012938063
r=34.1189972398 0.275157860743 0.258458191337 0.262112571919
r=33.369179766 0.284777156087 0.245176538684 0.269969129848
r=34.1370971279 0.272342879108 0.263117432251 0.264655006727
r=28.2578183783 0.344151510508 0.374104596036 0.16141247658
r=29.4365199994 0.315358892376 0.348455604118 0.184262708633
r=32.5183735571 0.316588918633 0.314688954111 0.198232563867
r=34.3454958859 0.272914050606 0.250897548132 0.265408184688
r=34.7357933621 0.27983523326 0.245061787528 0.262285659546
r=33.6353499489 0.278904614771 0.275291537925 0.250473437656
r=34.422478939 0.274545902543 0.250508806317 0.266108487808
r=34.1322653697 0.262246179611 0.27789407578 0.266694578187
r=34.9318256678 0.281637542277 0.253276493799 0.261485343856
r=31.9426364505 0.279028015532 0.32879629243 0.221410379525
r=31.4166279502 0.271733761423 0.309088663868 0.238083477402
r=33.7263251458 0.291611810541 0.268358181313 0.244189276785
r=33.5871137056 0.292952855794 0.26920759104 0.242578841938
r=33.0064879314 0.300128293473 0.303909869634 0.224003764769
r=32.8310211919 0.288585701029 0.302735930394 0.229082341172
r=33.1997019938 0.304062973804 0.293434497232 0.224183881965
r=33.1509635277 0.302846334879 0.294155006479 0.224797457799
r=33.2262384771 0.303973946556 0.29388382694 0.223929135613
r=32.102687581 0.308545159546 0.306863874715 0.213205728126
r=31.3649532115 0.289635694153 0.289203872391 0.245018002299
r=33.921403397 0.287645722373 0.249357517971 0.261369138515
r=33.1242120415 0.279424467242 0.274809792576 0.250647829328
r=32.0124955797 0.282329095264 0.272489404828 0.247503224618
r=32.2047638591 0.289387280901 0.261807344547 0.257665302824
r=33.3415654839 0.293949789017 0.278437205914 0.233174463435
r=30.3761677906 0.318921214695 0.320152898705 0.212019537057
r=32.4522499611 0.29506120726 0.275010552976 0.244670747151
r=27.3267738347 0.290692073008 0.340684044318 0.211315099288
r=29.7761493871 0.317413634169 0.323866379878 0.206312277775
r=28.7371867144 0.304363233666 0.356411960133 0.194551495017
r=32.9145187606 0.297265828883 0.267434857671 0.247641225358
r=31.7955320342 0.297124521168 0.267250385553 0.245161932242
r=27.2871396563 0.291903646705 0.34024757444 0.210605553697
r=27.6553037947 0.305878268919 0.349548715575 0.200347141865
r=28.5766081717 0.309834727607 0.345694756172 0.202407671904
r=32.7696682926 0.295225574117 0.262629149578 0.255083813253
@balllist {Third Position} color=cyan
r=0.273990311988 0.125624875025 0.110277944411 0.401119776045
r=0.281835781035 0.192625243327 0.132615845882 0.344393976685
r=0.323150285547 0.343460054192 0.275720502504 0.185811642992
r=0.315968385446 0.352044250637 0.278556586379 0.182797272381
r=0.312641893002 0.366198626627 0.282617607871 0.168520036897
r=0.326934189989 0.355668927777 0.296452526174 0.182864960383
r=0.312293505139 0.356418815646 0.310602447942 0.160057713706
r=0.263110352436 0.0489974341918 0.0353321296208 0.46560866673
r=0.257748265872 0.0139040061796 0.0119728942102 0.519118008497
r=0.286879418001 0.200865590352 0.13439019646 0.352937171756
r=0.272115254271 0.204223207336 0.133091942743 0.354438090082
r=0.246740726216 0.17431234789 0.147908343665 0.333057813289
r=0.297363536869 0.195119926104 0.143039511785 0.359767931833
r=0.302117697752 0.204676361005 0.150819650756 0.347711855843
r=0.290038640481 0.179828648891 0.105519164628 0.395784877978
r=0.307526683793 0.205437434646 0.140153363541 0.360404322063
r=0.281536675981 0.108485438004 0.0472621159238 0.492647479545
r=0.263758644126 0.0287626802843 0.0310813608447 0.506562694086
r=0.289361843954 0.0792603650022 0.0643809890692 0.439495353205
r=0.319310073377 0.320651903459 0.28805673053 0.217566558845
r=0.314400874649 0.326529564302 0.278620760482 0.22385683843
r=0.311811144814 0.302324885998 0.196486506691 0.239919264409
r=0.315687709056 0.384772797354 0.286785524066 0.11421803605
r=0.237562146993 0.214662148678 0.305994615883 0.244661700681
r=0.297535912775 0.117852694178 0.120906497368 0.439124844296
r=0.309395584327 0.16979976523 0.164781136762 0.379833619707
r=0.272900365839 0.38155009099 0.373104381503 0.164294713266
r=0.270236208351 0.0550416445153 0.0441609073188 0.507708665603
r=0.273806244019 0.10335474661 0.0801927194861 0.438900785153
r=0.289795915658 0.113265217012 0.0675923500131 0.454720111781
r=0.273999952185 0.069974751949 0.0459448086464 0.494474220411
r=0.243422630831 0.0856647595035 0.0622090768037 0.51330973623
r=0.292817425646 0.252914153056 0.234914251148 0.244461883042
r=0.287200198039 0.359108227897 0.385801406307 0.0995745531697
r=0.270787772567 0.354973547422 0.37858806472 0.104961979239
r=0.294872818693 0.357792993035 0.380410186339 0.105001389848
r=0.318245581657 0.372207700721 0.372559924365 0.113749698756
r=0.293608424618 0.356793626232 0.379274055785 0.105717750438
r=0.29336965304 0.360202561247 0.381002710651 0.103177943451
r=0.320604371327 0.245688271515 0.184579916538 0.291825955
r=0.318114873676 0.360769026313 0.309958359174 0.147337645078
r=0.288974032261 0.295446583113 0.27929633166 0.190949766264
r=0.282906308534 0.242907842015 0.243354321694 0.255237550086
r=0.291046117216 0.342144886143 0.347018921814 0.1450103224
r=0.302816362649 0.351706539075 0.320765550239 0.14322169059
r=0.30433154878 0.305377121359 0.269529645632 0.2148384235
r=0.320060350365 0.38425764446 0.351267294501 0.12518893152
r=0.286260587442 0.284191734619 0.269310523933 0.211564883814
r=0.285391576262 0.284600245119 0.26975355888 0.210469626919
r=0.324681092456 0.380821984912 0.365298324679 0.111565592241
r=0.305746358583 0.375599975697 0.376359438605 0.0986694209855
r=0.294806925437 0.318072858025 0.247003595685 0.206615697527
r=0.276126868586 0.212888132709 0.217111259646 0.291760345142
r=0.299626333691 0.303870418535 0.246168078584 0.22070058872
r=0.299806473424 0.430265309831 0.271988006542 0.121252044339
r=0.308846036334 0.247584714106 0.168259800159 0.296383382287
r=0.302515771187 0.144946152181 0.0931986865398 0.444259683966
r=0.282841364592 0.110932645772 0.0731660925249 0.43413572289
r=0.276028633822 0.063151192441 0.0510883785503 0.478737464994
r=0.276906457249 0.063591044077 0.0509799697537 0.478494304956
r=0.25792030835 0.0883528986605 0.0583229386461 0.472167496299
r=0.276519106158 0.0661974475294 0.0532333768496 0.48078049888
r=0.279256298223 0.375919522163 0.430116315624 0.0826784030179
r=0.258353889387 0.394866664525 0.399983479342 0.0932086329615
r=0.263097844849 0.416803658014 0.372248085575 0.0963820469961
r=0.263967279111 0.3398258909 0.461451744222 0.108755558339
r=0.279863682899 0.378283280348 0.403500108028 0.0979351214544
r=0.300692050664 0.140312780751 0.0982794078199 0.411204925467
r=0.291019370307 0.107268764315 0.0685417536834 0.455322179114
r=0.301470438094 0.22630129802 0.127485686814 0.343953498536
r=0.284779744344 0.208593101018 0.117339125838 0.360018082348
r=0.284199438509 0.212151435247 0.119765551351 0.370499911194
r=0.28429345609 0.209101131552 0.117238952182 0.360215838299
r=0.302658702491 0.429984646666 0.433362380182 0.0568322337026
r=0.306221086904 0.437508604348 0.419595675057 0.0635609823253
r=0.317807012678 0.428176314953 0.421474810864 0.0628993454484
r=0.302726431823 0.441359929098 0.431913795618 0.0548201083725
r=0.289617861957 0.104556131672 0.0843030493283 0.419664216668
r=0.321023450862 0.143743632491 0.0872464573493 0.380800222284
r=0.301952069144 0.10082774931 0.0710813296544 0.41434765471
r=0.276870541577 0.350599369085 0.274952681388 0.182776025237
r=0.251440291313 0.41069791136 0.352657497028 0.129631516386
r=0.256192550735 0.423942583313 0.375387847093 0.0957703332531
r=0.264359860654 0.444378272803 0.36207163385 0.0909890549057
r=0.327474916542 0.448762311714 0.391679913313 0.0528758427167
r=0.230611418657 0.476355581239 0.45502263315 0.0279302706347
r=0.277036357341 0.0861657178896 0.0459271289773 0.484705659273
r=0.252347242858 0.0769503929349 0.0401735398107 0.500409146351
r=0.3775309118 0.374980104567 0.296578586208 0.156154370539
r=0.376891277091 0.364685284293 0.295595594353 0.164854159165
r=0.36627224989 0.377527585286 0.304916178251 0.159636516608
r=0.364651466688 0.358150901831 0.303008398733 0.178128872367
r=0.360915709436 0.360690511361 0.289556550074 0.180106827008
r=0.360984721173 0.360414725455 0.289648955467 0.180528524091
r=0.361657308973 0.36059612113 0.289483497788 0.181065668595
r=0.36246854649 0.360796016128 0.289456225341 0.181001871163
r=0.271858069961 0.149248473462 0.111437294504 0.424084077031
r=0.277459578051 0.156725876292 0.117990454818 0.403746957868
r=0.290695558339 0.235431235431 0.132123195953 0.31473491048
r=0.274157773384 0.0759340762778 0.0678369420429 0.452160947211
r=0.292904516944 0.260288082401 0.191727689708 0.267482095437
r=0.32853138595 0.358360075246 0.268451919885 0.160672789643
r=0.255285253012 0.393689281886 0.395088338442 0.0823219269204
r=0.264790200504 0.398954297185 0.424116521171 0.0750198403436
r=0.290770035886 0.463095994218 0.396460719683 0.0578527782036
r=0.288306014617 0.410734258574 0.413601348477 0.0759306227256
r=0.261376341054 0.393536727969 0.421228872117 0.0790900393324
r=0.277424804332 0.394190153536 0.427982411879 0.0737547754631
r=0.255933976522 0.393201430052 0.443061103283 0.0629502393125
r=0.266806215483 0.423972808158 0.414725582325 0.0707287813656
r=0.249400986627 0.378964906097 0.453985966438 0.0635884821806
r=0.313950214907 0.307223939773 0.287069596205 0.200717437991
r=0.279333851606 0.119850275437 0.0793822684684 0.447596402844
r=0.31601820439 0.253171243095 0.185583914627 0.313063989355
r=0.293483371368 0.169053440447 0.11424761058 0.407931921379
r=0.286662430696 0.130015724398 0.075129988703 0.459027706327
r=0.30043957057 0.238298645324 0.166381346089 0.352199353763
r=0.316498666235 0.236250760563 0.173914986327 0.34219751933
r=0.311516248309 0.187629340078 0.200367900667 0.352908714647
r=0.293902886181 0.133475811152 0.14901884593 0.436435464024
r=0.310325620256 0.31045690009 0.292753269514 0.203458641612
r=0.33666119153 0.322944367993 0.272979866595 0.201023762151
r=0.252199370185 0.0878704957106 0.07202503052 0.456512170613
r=0.285255222243 0.112859519848 0.0919182315189 0.423033040171
r=0.289235184303 0.256270838677 0.195691202873 0.268940754039
r=0.282521119283 0.0934631953549 0.0825529125304 0.500468252482
r=0.298838404283 0.277022143373 0.2251790525 0.271141336487
r=0.333911973957 0.415922456981 0.376660858201 0.12372032237
r=0.353482186819 0.426352471208 0.364221665038 0.10802770813
r=0.34505516556 0.405789552017 0.379818425361 0.110619139753
r=0.282899746975 0.156246120743 0.116274258286 0.380291306327
r=0.288346489014 0.221316978462 0.151657563826 0.306799005643
r=0.291886431175 0.337330917365 0.360515781046 0.143487421516
r=0.313344498914 0.346327269105 0.349865975391 0.144063742374
r=0.282041134023 0.321827126083 0.33209222993 0.163960853241
r=0.31417709976 0.331145712692 0.344786170806 0.154034229829
r=0.275847428388 0.243572900182 0.178017974978 0.280209608552
r=0.292154696383 0.192247043364 0.128040028303 0.331021934701
r=0.26593575388 0.243834393483 0.169233344493 0.281832384778
r=0.29060796428 0.275483434039 0.196612140271 0.252383424763
r=0.291030300117 0.264382035903 0.185048640587 0.26327520244
r=0.287424374149 0.261001341938 0.181142972983 0.267456076094
r=0.286539028969 0.261927000729 0.187051948846 0.260095754466
r=0.28665813077 0.262255174207 0.186008341281 0.261298924048
r=0.224179259266 0.222358919497 0.308103771062 0.233270928056
r=0.25891804689 0.423416789396 0.36716576665 0.0896743577156
r=0.34903350097 0.335573148826 0.289934136119 0.210232186814
r=0.263891707789 0.41501421255 0.459351796231 0.0456117589502
r=0.291667354295 0.231600775211 0.224649252132 0.270286941724
r=0.270729940436 0.130469569998 0.0936102379058 0.438120599505
r=0.294781944226 0.132119407241 0.0983679032738 0.425291270979
r=0.263360136242 0.0893825735718 0.064858626659 0.436872475476
r=0.298210841855 0.164746543779 0.0734936092514 0.372989305278
r=0.315969921602 0.10026539827 0.0996105194223 0.468720918209
r=0.304893523601 0.382354957384 0.349793204305 0.137787628819
r=0.326842146937 0.369589570817 0.334438377535 0.14144704086
r=0.325057577545 0.39246675696 0.329238267384 0.148474671849
r=0.321430344958 0.377841940526 0.331308448718 0.143114564264
r=0.307633503346 0.361172885265 0.352812783132 0.158347747303
r=0.275391625725 0.411453291276 0.311952332132 0.126646352572
r=0.267733286303 0.334809497172 0.285822223258 0.20430301759
r=0.286975657557 0.317720657743 0.262766207258 0.216223213694
r=0.286963193712 0.313992140811 0.259435971026 0.221032108842
r=0.29272768289 0.261930314087 0.186735350934 0.27373542248
r=0.263792656582 0.163331844573 0.101697186244 0.381375614113
r=0.275768260384 0.22183877533 0.161667109105 0.310326519777
r=0.285908491009 0.224282732656 0.161801665052 0.307259055095
r=0.313166375608 0.416335948316 0.293354868482 0.156206737425
r=0.302218910182 0.326201741754 0.235548241103 0.215559212782
r=0.276125206829 0.194156221466 0.170664895825 0.374201045904
r=0.297360996309 0.402280495321 0.266011094302 0.191656861097
r=0.293408104699 0.425130323249 0.331452240585 0.113907814688
r=0.315067654639 0.33629001157 0.264723706683 0.184397553854
r=0.323499057043 0.315359186874 0.232986226946 0.211472057466
r=0.304993409863 0.346935825785 0.316559067258 0.166915590673
r=0.293743294293 0.391769060328 0.345142176117 0.127975291234
r=0.296391661909 0.388128867964 0.327026146694 0.134908649433
r=0.306416483364 0.407949234601 0.338877228332 0.123114488008
r=0.271355998046 0.38391883046 0.333024219943 0.127809295221
r=0.274022586606 0.048812746063 0.0545644685039 0.494924950787
r=0.324025247272 0.35723216127 0.30364508146 0.16317797484
r=0.344867963069 0.387642410191 0.334143544487 0.127664348216
r=0.341803810056 0.367339271322 0.332527673632 0.149439775062
r=0.342302422574 0.367072876172 0.333560183961 0.148454151693
r=0.285969700203 0.356208400275 0.356039511348 0.142862710624
r=0.292408880689 0.361441165197 0.371078136122 0.126594754422
r=0.288316436593 0.351411967217 0.350913785483 0.147612992269
r=0.298878905828 0.365771370985 0.367611619857 0.13354948955
r=0.31533581356 0.332476097315 0.274557445331 0.20011990786
r=0.306953609714 0.358290780364 0.326509194574 0.173866733498
r=0.292881222857 0.128135749435 0.0868099341044 0.437760110116
r=0.272687209251 0.0648995059622 0.0359318267495 0.52592210472
r=0.287957421332 0.108035768599 0.0942271427702 0.428249893546
r=0.334189649307 0.366144668158 0.307736330056 0.165218597714
r=0.269382654968 0.0328015104048 0.0242328679018 0.514201539451
r=0.279521051588 0.322205257294 0.261667973425 0.19077291297
r=0.234402995183 0.359754606229 0.27231778901 0.236038643405
r=0.298515965998 0.10221254333 0.0869682873085 0.444054997874
r=0.279733215605 0.0843827910247 0.0699354343796 0.481365466982
r=0.290662477738 0.0545706100525 0.0504335222854 0.479626013237
r=0.279849145602 0.104297353811 0.0887591030355 0.439108803807
r=0.302196904486 0.11324122168 0.0906234728426 0.42296112815
r=0.316445079446 0.179825706689 0.136773612761 0.349374062058
r=0.283061169566 0.0777964296673 0.0581758452014 0.476056388874
r=0.298214147864 0.113455480651 0.0890615251168 0.424573524265
r=0.305049797938 0.114664625297 0.0926459551851 0.419414269235
r=0.302470215693 0.112901579065 0.0903747145386 0.423732070922
r=0.318847822709 0.135270486931 0.146115184378 0.451333969844
r=0.2799360891 0.379528806177 0.447634131855 0.0943047581337
r=0.240883798889 0.320636114544 0.502874335142 0.105356471284
r=0.270447800856 0.456242062835 0.447904588372 0.0437303296339
r=0.25604906319 0.405943314752 0.401350396483 0.101397503337
r=0.325142706181 0.407315115935 0.365692444144 0.124931367994
r=0.303826224406 0.405985320963 0.357465040533 0.129282384813
r=0.27917828049 0.426261380097 0.34130651495 0.123888151481
r=0.293238615913 0.359035220216 0.498022009638 0.0879426502673
r=0.288216478435 0.412999008836 0.406440456357 0.0995381598094
r=0.281809256182 0.46294864397 0.442152336988 0.0464252740912
r=0.323746122959 0.454270409682 0.415174585855 0.0719149885924
r=0.302346560233 0.316539233694 0.257368331126 0.233017242607
r=0.274958759415 0.4334733778 0.419334717276 0.0883138228179
r=0.272128671134 0.0630989881757 0.0432119383964 0.442782337011
r=0.306099934566 0.19951604885 0.198407992381 0.383177905953
r=0.295189145306 0.229233111957 0.198711465537 0.333560112964
r=0.297586116307 0.192935040947 0.193181200853 0.366876723119
r=0.298840170078 0.189250141271 0.190764973005 0.369307466589
r=0.286965542965 0.259616127529 0.19736832267 0.263889269665
r=0.267788693668 0.0543070504505 0.0377590015076 0.452196473022
r=0.320073888688 0.336106239038 0.305036331746 0.184214482586
r=0.327576406553 0.33777569407 0.306968431997 0.185027438693
r=0.293030301262 0.142305946437 0.0981528684661 0.426009986382
r=0.29255730612 0.365911460524 0.376753448212 0.10599522307
r=0.295784042443 0.380904093505 0.298180071516 0.150611090356
r=0.297592389995 0.406054441949 0.393100817901 0.132041267016
r=0.299761129356 0.251848080259 0.167798144377 0.28130421664
r=0.340355102857 0.393157028335 0.338663121857 0.131330978509
r=0.294082489404 0.0802429667519 0.0484814578005 0.471467391304
r=0.324852461115 0.349663845373 0.307941242344 0.165543916024
r=0.282889783524 0.230092416762 0.17173059881 0.270413976453
r=0.285826566025 0.260794697683 0.181779784918 0.279443776601
r=0.286930647627 0.23963022508 0.171985530547 0.269573954984
r=0.321335796273 0.361290890679 0.31074714921 0.162726192049
r=0.334291049237 0.3577281718 0.282918903645 0.162757841198
r=0.302026546047 0.319780770884 0.241023069208 0.214500644792
r=0.306516960942 0.340146378383 0.253421477673 0.185537461994
r=0.34241343298 0.20329403203 0.180061564311 0.328341838796
r=0.299699150959 0.267394793775 0.225591457883 0.251517900761
r=0.284262968756 0.279203990494 0.191846648037 0.235695071949
r=0.288851915299 0.235045767402 0.184098488611 0.268821400695
r=0.314531337437 0.270818377602 0.252333094042 0.248683895669
r=0.312431036867 0.24621814115 0.190064159162 0.290011183707
r=0.283888319975 0.143174524809 0.132436435448 0.388175759072
r=0.301870448889 0.290627892706 0.196116363485 0.278178206288
r=0.293310645754 0.252544606179 0.199854283898 0.292484769567
r=0.339530943603 0.399259799249 0.320641507318 0.13940447485
r=0.296295300744 0.281157610397 0.205603614608 0.263667964109
r=0.317864759763 0.385924286304 0.36439289061 0.112733737212
r=0.308569700202 0.403704747665 0.397450509408 0.088909450395
r=0.316948567252 0.382506346642 0.301177013616 0.159127625202
r=0.305631436884 0.313712098759 0.240312874502 0.225364998776
r=0.31783104745 0.300337859788 0.242414398025 0.217919563381
r=0.284841951684 0.148422415584 0.104705640891 0.402082583732
r=0.257513728877 0.0653539862388 0.0579045507232 0.500292723411
r=0.271021679692 0.144819258924 0.13587653762 0.377669609841
r=0.265553266495 0.115938569269 0.0981141083791 0.441553274449
r=0.288647285358 0.142353408118 0.101869607905 0.41282613691
r=0.275399486943 0.151879662544 0.111539366182 0.39983269206
r=0.267700869337 0.1263870936 0.0958441982476 0.422203672975
r=0.278469999793 0.184483510097 0.146229841639 0.360540462008
r=0.294154525484 0.169389198962 0.124172627938 0.380724785787
r=0.271856178363 0.119163952226 0.102062975027 0.421009771987
r=0.281042050147 0.182266009852 0.144217336961 0.360010293361
r=0.269032307628 0.131668807712 0.102912919837 0.419710794163
r=0.292310484764 0.189522643819 0.142656058752 0.347747858017
r=0.286144056975 0.205332466266 0.144041619249 0.344388446323
r=0.307666053369 0.212400020911 0.176120027184 0.31491452768
r=0.268671220911 0.193098871931 0.148829272917 0.342117736278
r=0.267111297585 0.179325060363 0.133786287832 0.352035487675
r=0.272165327928 0.194057567317 0.150371402043 0.338579387187
r=0.276414801611 0.168335062297 0.117243119553 0.375366371269
r=0.280015282059 0.0718332985838 0.0538892328635 0.46075088136
r=0.304169987389 0.17872623764 0.134261078004 0.36875187269
r=0.291061671626 0.164333976834 0.108188545689 0.408645890789
r=0.285626274642 0.160830842433 0.0954675776246 0.433264198133
r=0.292752009735 0.166206528031 0.105958053168 0.405129803625
r=0.288002124023 0.161891768986 0.128442221212 0.392147946036
r=0.293618826503 0.155517641213 0.113397382806 0.401040251781
r=0.280130441021 0.106676774787 0.0553780617678 0.415269279135
r=0.27878868132 0.0766528031941 0.0433272334054 0.468946930627
r=0.29293938733 0.104895104895 0.0999912037648 0.448410080486
r=0.306599679177 0.134867813647 0.128637834279 0.413595163738
r=0.29596781225 0.0967843631778 0.0857052783282 0.482705818771
r=0.310893667771 0.111351078451 0.108770650436 0.434774072308
r=0.287961861227 0.0986147482116 0.0634606518869 0.448096494062
r=0.241825311459 0.052731734188 0.0294456407432 0.477690420151
r=0.294987550184 0.127106415872 0.0543416645195 0.470548827622
r=0.292982895661 0.402459850615 0.361767090442 0.107292151823
r=0.296552241532 0.407552923239 0.36263414062 0.106843370668
r=0.291830344274 0.436341847149 0.379407910126 0.0773324873991
r=0.290901989671 0.415811646395 0.349323911123 0.11269280424
r=0.29911665946 0.442433289793 0.362101138272 0.0821981713006
r=0.292687515163 0.0502464275751 0.0356777533244 0.513995226434
r=0.292867722125 0.167834623429 0.111284141743 0.371776668346
r=0.27791359621 0.0371169615883 0.0360893602154 0.495509382001
r=0.308800454739 0.312698166529 0.230639991729 0.203534256962
r=0.289201731607 0.227946861601 0.181204751529 0.276375904969
r=0.306127416834 0.286635465419 0.198491939678 0.245709828393
r=0.288451525364 0.244983800176 0.166573008515 0.278875205301
r=0.287732327481 0.243297407967 0.163385743057 0.280425180968
r=0.303331466662 0.245134127271 0.186214363046 0.277853963671
r=0.305115679831 0.27454939573 0.205481485881 0.245360334947
r=0.306429545819 0.285484315278 0.213121104645 0.242390069212
r=0.286561102003 0.247763440395 0.175229426176 0.278018604137
r=0.287447471892 0.241878351092 0.162803920892 0.282124960317
r=0.313188167304 0.260291574005 0.187595749938 0.274623177662
r=0.294905391292 0.233658544891 0.171624298355 0.307560459269
r=0.310374490832 0.302461306738 0.232922529016 0.242461588271
r=0.280915865433 0.331728822709 0.227405641279 0.223266903594
r=0.32278057586 0.375540138751 0.266798810704 0.163567888999
r=0.313676404572 0.316084535094 0.247077047911 0.206469221407
r=0.306132850089 0.313329118417 0.253516127601 0.201550645548
r=0.298833969851 0.28391210924 0.236050460941 0.227282179247
r=0.283670479673 0.255904521874 0.179980170393 0.268365722532
r=0.28537434391 0.257595938437 0.18249785178 0.266429163388
r=0.327521871936 0.340199039461 0.242016141011 0.182106253404
r=0.318811192313 0.188542098384 0.141964484968 0.352185417796
r=0.285261421549 0.131808512877 0.0909166979437 0.43671861352
r=0.303092796018 0.229689517714 0.166807029364 0.281623715681
r=0.281961856125 0.0974711019131 0.0545151683408 0.461410327596
r=0.274909703139 0.124243646632 0.0653741427995 0.428575030254
r=0.289147349129 0.160248240705 0.106555106112 0.405330525849
r=0.294445153331 0.429127317244 0.438440013991 0.0567943336831
r=0.290310077891 0.428193899124 0.426797040169 0.057535487768
r=0.289237602293 0.388285459926 0.384145687964 0.1087158133
r=0.294763157184 0.389696254732 0.385685556146 0.103146777585
r=0.293784112271 0.38908865361 0.384151258888 0.104735903639
r=0.29449855323 0.38998524973 0.384691091899 0.103687061508
r=0.304795610121 0.373100436681 0.37480349345 0.130698689956
r=0.290905206548 0.391812015504 0.384221576227 0.114599483204
r=0.282865915942 0.40401566954 0.382684262697 0.101549593141
r=0.279340732006 0.395480225989 0.393619142572 0.109737454304
r=0.294823826374 0.399224641077 0.379712861586 0.116985472671
r=0.266433058664 0.132221004344 0.10262655787 0.408029878618
r=0.296579657062 0.11262231065 0.064692868491 0.395002152964
r=0.307663532436 0.410978642015 0.338304112209 0.1155753905
r=0.301060419493 0.409715424584 0.330345938694 0.123052309628
r=0.302331888623 0.40878329266 0.331387814059 0.122632668021
r=0.345337853625 0.366344300971 0.274335008194 0.175716318188
r=0.311359246623 0.434219148162 0.280080087368 0.137582817619
r=0.296844133774 0.429847574708 0.279471583153 0.13563891057
r=0.311519756498 0.369912808209 0.29096688915 0.161373657959
r=0.290894905681 0.364526795606 0.277037049566 0.181438852571
r=0.298336507585 0.365035803128 0.278391561674 0.180163757767
r=0.331507290286 0.363213612951 0.356422429673 0.142479303226
r=0.302421002331 0.38395378914 0.296206510581 0.162770331793
r=0.300659136581 0.381433204372 0.29644735825 0.163967797627
r=0.301011981576 0.381101241888 0.29672681073 0.16398080145
r=0.300913933775 0.381036672828 0.296697188497 0.163676347975
r=0.307886248212 0.405198342886 0.284688723682 0.167186879292
r=0.2891369596 0.369303963669 0.294124007538 0.160215020544
r=0.303208915723 0.402706733893 0.296436774247 0.149574956764
r=0.274202543633 0.0640864114068 0.0427140310983 0.493577530576
r=0.278270023631 0.0415694747956 0.0362658678518 0.524516905247
r=0.269542609631 0.0358146345324 0.0362103763505 0.539158652895
r=0.279376134918 0.0531293056657 0.049304830696 0.503665817711
r=0.281193997067 0.0460048379495 0.0433970313318 0.513308600212
r=0.293847012045 0.0776632302405 0.0714776632302 0.476701030928
r=0.273855264662 0.0434681585015 0.0373911955531 0.519830559974
r=0.274368811354 0.0328609625668 0.035 0.538663101604
r=0.273225201779 0.0339950996242 0.0376225992111 0.536276432929
r=0.260120171881 0.0410895182965 0.0474467645235 0.528168286128
r=0.275005377673 0.0617816091954 0.0482050641346 0.486006996502
r=0.268384226668 0.0387370655346 0.039466702043 0.513597771292
r=0.264028452405 0.0275919298792 0.0402468751621 0.556765727919
r=0.296648778086 0.0486101262232 0.0496383491703 0.516806126791
r=0.277235517943 0.0427977336043 0.0402137194999 0.535927216936
r=0.275706875864 0.0413713710113 0.0411555203799 0.520775623269
r=0.287418210963 0.0778856323103 0.0588068985016 0.468507523639
r=0.2708749402 0.0436050661826 0.0503355020293 0.513736207705
r=0.279589653006 0.0399218448475 0.0407902354303 0.542165187186
r=0.27339272207 0.0460033212154 0.0468560657062 0.508056191374
r=0.274637273361 0.0359360711897 0.0435518432079 0.524573830679
r=0.288483061194 0.0422287390029 0.0449657869013 0.548191593353
r=0.274124817093 0.0309868440768 0.0302376457191 0.579939464773
r=0.278518852678 0.0525837051154 0.0554857712132 0.516546108199
r=0.28755000536 0.0404973706197 0.0415786110975 0.527252174768
r=0.311388370311 0.230860201668 0.166562927922 0.315960551613
r=0.292004651166 0.246209744495 0.164932658213 0.331630940742
r=0.308364245172 0.23104279933 0.141805992724 0.347913174999
r=0.32601226076 0.274242932171 0.181584534585 0.300435802883
r=0.278899379333 0.187619089217 0.1197375533 0.355655679976
r=0.324589757821 0.284735812133 0.197521200261 0.296020874103
r=0.319641316589 0.288318019844 0.219247838449 0.258793681171
r=0.263891486229 0.0958978880631 0.0825880673469 0.478607717177
r=0.249717835068 0.310383147502 0.352716676717 0.13634786572
r=0.30000035493 0.252153770609 0.165328085272 0.302863467269
r=0.241155231942 0.214344816612 0.25932532421 0.267599649932
r=0.236299596559 0.194207191073 0.254167240667 0.282683565229
r=0.233490980588 0.065028949004 0.0541035621995 0.476072094469
r=0.239900055399 0.0443504419578 0.034088360619 0.507845426917
r=0.25493398487 0.0456278398492 0.0377531804082 0.506167591421
r=0.287374230909 0.120449113446 0.0685342671336 0.461286198655
r=0.297927494351 0.340425531915 0.293780687398 0.191747781893
r=0.306490533293 0.336959896596 0.314677289151 0.184813282398
r=0.312369128929 0.284715263861 0.164453907816 0.216933867735
r=0.334600787206 0.277325621076 0.181562244062 0.234069296569
r=0.327063394156 0.341488269458 0.235629894111 0.197423264937
r=0.327660977075 0.340908920216 0.23425987818 0.197158028345
r=0.278376089197 0.470279277306 0.404992892451 0.0638434020039
r=0.30070709565 0.304939538619 0.251929855874 0.234750792022
r=0.31621631934 0.329697099536 0.249663098389 0.20264199971
r=0.304971283698 0.290320865429 0.219349521541 0.23961651204
r=0.31753614045 0.399424076415 0.336599241466 0.132146368872
r=0.29456667161 0.302405383795 0.252898454158 0.235107942431
r=0.304108584638 0.293126361069 0.2495126168 0.235678456221
r=0.301327544062 0.28654392685 0.22565179785 0.260126034845
r=0.30180413105 0.282102687101 0.224958416609 0.250853137974
r=0.30512134485 0.284792695063 0.227181180814 0.247325875933
r=0.286517782145 0.111462857046 0.0848708643885 0.424384066901
r=0.286816906733 0.154977812078 0.126567624928 0.359926683388
r=0.28884635494 0.110513165481 0.0975078480364 0.430777115767
r=0.300857115104 0.413633375024 0.46791376438 0.0512549250308
r=0.27596845598 0.362145434279 0.359100642398 0.120817811153
r=0.269710548258 0.263118697938 0.185692211611 0.294176374176
r=0.290793570783 0.113292427057 0.0825255730246 0.419490031571
r=0.292211267788 0.128786282211 0.089261423508 0.397681770285
r=0.274031822963 0.126258347453 0.08462075152 0.41408352437
r=0.286140034807 0.107285048472 0.0757738589096 0.425054430443
r=0.269419272274 0.124502826041 0.09069499686 0.372566464308
r=0.288012398546 0.132962232244 0.0992636696731 0.378664036077
r=0.309159152372 0.322491753998 0.235188509874 0.211306417269
r=0.291189226033 0.24536922697 0.197703136577 0.279081254631
r=0.319353060647 0.250801536911 0.176454878404 0.291699043524
r=0.317811656215 0.26278764282 0.181273523664 0.279697981714
r=0.308124319962 0.308576614733 0.238020807072 0.209230407234
r=0.303215179818 0.282919027781 0.208620451359 0.247148564245
r=0.307876884111 0.292267839538 0.208317498017 0.236337369765
r=0.308380093116 0.29050862349 0.209350200177 0.237193839872
r=0.308420894504 0.290949521835 0.208894650636 0.237035494218
r=0.32301879111 0.34506313636 0.251792978578 0.188633103675
r=0.331816224903 0.345259005526 0.208219785606 0.226834804834
r=0.293810834083 0.1330962047 0.102089463295 0.399996275466
r=0.307676592087 0.184918296593 0.145208429472 0.357471631583
r=0.307248862264 0.272784227013 0.194472084024 0.282107978625
r=0.327909097923 0.245895842804 0.177653179775 0.301964944183
r=0.29164857144 0.232294101576 0.167602683586 0.314592756747
r=0.316148328443 0.405054151625 0.312805266511 0.133191760459
r=0.319593202754 0.278756859434 0.201298016041 0.255804136767
r=0.27656926969 0.401648557512 0.382968474014 0.101107959107
r=0.293132055739 0.408981168518 0.314867652869 0.13243492384
r=0.29475927208 0.38219269103 0.344673311185 0.127530454042
r=0.324128248787 0.266993214759 0.20114827157 0.293170594612
r=0.324760025944 0.267424506243 0.181831749664 0.265285309189
r=0.276819811613 0.403479424557 0.380785100926 0.100869856139
r=0.291145678461 0.406410553113 0.3886600324 0.0933348761861
r=0.302784690331 0.406932258723 0.35275964089 0.11224750051
r=0.332819083803 0.254012032525 0.189705188848 0.289552281464
@balllist {Total Position} color=gray
r=51.8920045406 0.175398253683 0.19684396454 0.307271878958
r=51.6417797187 0.20582641577 0.209659976581 0.280991057511
r=49.2573734505 0.278149547035 0.286832525933 0.207064072037
r=48.5405338024 0.278059059381 0.290185060532 0.204805525476
r=49.094636281 0.285214034368 0.291354924669 0.199523419084
r=46.0776804502 0.292107646608 0.316260996789 0.182535610912
r=45.6293199025 0.284207394365 0.318252774619 0.175696660675
r=55.4455049043 0.144065380595 0.133498051886 0.350400709557
r=55.7957313207 0.124644499842 0.101471156209 0.383483725993
r=51.2676965804 0.215356934449 0.227335797186 0.276661479608
r=49.7783056514 0.208385503029 0.225418203558 0.276944942642
r=51.4428095906 0.190843550535 0.228574489905 0.274081217186
r=50.9864638409 0.208242087091 0.215801254441 0.287037325335
r=51.3681458403 0.214334842573 0.217212068267 0.282803686934
r=51.3658437196 0.204993002227 0.197446221426 0.300473658062
r=50.6993360767 0.217218543046 0.214743813175 0.283861972813
r=51.0038914516 0.179397684576 0.182430241651 0.328450725716
r=53.9304852302 0.137814275527 0.137027580337 0.35835116049
r=53.6511064977 0.160912344906 0.159218953147 0.331174459479
r=48.5153964729 0.267288711952 0.29222028697 0.215650659368
r=47.9799882289 0.271594478249 0.283909728106 0.212799643979
r=43.8576626169 0.244065684882 0.241738307044 0.216032493584
r=43.543107235 0.264831478523 0.294891561312 0.182397518198
r=48.4745039218 0.237883360417 0.326311309497 0.192789681392
r=52.3348864171 0.174790051031 0.188887103039 0.328444569454
r=50.8992930475 0.194456258542 0.211094287837 0.301786858565
r=45.1143680075 0.285380990154 0.364985301666 0.174000279968
r=51.2570334011 0.152507531455 0.176100183118 0.338366117313
r=52.801634704 0.172757554128 0.186033785391 0.318189388532
r=52.7600892953 0.180450033476 0.173245422525 0.326317934387
r=52.726704119 0.156290603591 0.16530090952 0.344698647531
r=51.0797440273 0.163187710111 0.187382822601 0.335410201707
r=49.0155083307 0.237235764383 0.282129252702 0.224647277127
r=46.2632940922 0.285438165802 0.369020509573 0.149184097397
r=46.3430649212 0.289595319256 0.371708851974 0.14292618471
r=47.5628760322 0.294640117141 0.344943122885 0.150959255544
r=46.1114088113 0.290324972656 0.346328531969 0.16154088575
r=47.5635956312 0.294148239786 0.345788132389 0.150866343378
r=47.4010038918 0.29465164148 0.346600815315 0.150096467403
r=46.3165379705 0.231106701297 0.265960447856 0.237254501415
r=49.2518097815 0.302398039042 0.301334869023 0.174921000561
r=49.7896845805 0.264130033642 0.292658269658 0.197579827298
r=48.3941793693 0.236302232398 0.292764739554 0.220133562297
r=47.1830855348 0.278187396841 0.330487558791 0.173592247075
r=45.7855515182 0.280276448698 0.331483253589 0.169463051568
r=45.4323444746 0.254459029501 0.298893251628 0.203069980888
r=44.879050391 0.28907491377 0.341927295276 0.16719955044
r=48.6480240427 0.256110375989 0.300211456952 0.203156454555
r=48.6946722802 0.257154342979 0.300305882263 0.201937780186
r=45.172308537 0.288762613892 0.347135952451 0.160874889782
r=47.0543602746 0.297365170018 0.361220811309 0.151639427264
r=47.5810961798 0.274264821608 0.300209445635 0.192992651243
r=48.1073465243 0.226499361974 0.291659071115 0.227248789775
r=47.3249083004 0.264234169498 0.296922031785 0.202327020234
r=46.8046791836 0.302425949482 0.284087467442 0.179477860561
r=49.2492042466 0.23953347684 0.250367580586 0.245951212135
r=49.2416209137 0.189044741618 0.202385382332 0.313531265781
r=52.0443696809 0.170410916443 0.178385499222 0.321526442223
r=54.6086166123 0.155802638571 0.159345732431 0.345858103928
r=54.7362988983 0.156606482432 0.159213277159 0.345742717216
r=50.0077674307 0.148276813436 0.169089503115 0.33580862895
r=54.5889167626 0.157234110368 0.161790367909 0.346516586402
r=41.1439505991 0.275301267945 0.401508959447 0.134402179608
r=42.5341913561 0.295780960554 0.400624419674 0.12916553852
r=44.0023999334 0.325393974837 0.38699787107 0.121682852367
r=40.5464454868 0.253178430513 0.418206300495 0.144308052024
r=43.2862628236 0.296737553628 0.390248670226 0.132576108316
r=52.6349005504 0.18775928457 0.189070698555 0.313000739444
r=52.5620681761 0.175565740382 0.177812718484 0.328178050334
r=50.7314823861 0.222178517839 0.207930888801 0.280698687412
r=51.1938579221 0.21381187925 0.203351247864 0.287548142679
r=50.246489091 0.213508577778 0.207688349068 0.289116900979
r=51.1929790974 0.21437226706 0.203603599737 0.287392408106
r=45.4323092132 0.334124514157 0.397335989045 0.116793227935
r=46.0126487008 0.336889797273 0.388808875804 0.122245284817
r=46.5482717646 0.340178826767 0.389381185792 0.120125110742
r=45.7104762186 0.340178601479 0.396758173748 0.115683348853
r=52.9564645985 0.172178261764 0.187300418917 0.316352929715
r=53.2935937596 0.19564076441 0.177070791269 0.301611558766
r=53.3084670018 0.170498839399 0.176039066264 0.319252835808
r=44.0555239264 0.268895899054 0.310010515247 0.183806519453
r=40.4053722579 0.285741778457 0.355917812871 0.148785871965
r=43.5640598912 0.317319095862 0.38157297798 0.126043923182
r=44.2996121136 0.328797528489 0.362900303062 0.127783535146
r=47.2581439531 0.347043399592 0.363953106019 0.122714208072
r=41.7298788837 0.378984879129 0.465167421105 0.0617676329898
r=52.2704648627 0.161328919906 0.161904918938 0.343195942724
r=51.5599681292 0.155429294879 0.1715017987 0.344671061773
r=49.3752387371 0.304100311019 0.289768592344 0.193947183758
r=49.2446666666 0.297088978017 0.287061618633 0.199324500515
r=48.6524198846 0.301995160376 0.300116348036 0.192891400288
r=46.6777072542 0.28568314287 0.302159346459 0.197932442976
r=49.569137898 0.295398509318 0.29169875405 0.203614432517
r=49.5883001256 0.295103644607 0.291474842819 0.204104249254
r=49.5149118052 0.294857661336 0.291603946921 0.204364296246
r=49.5319833238 0.295468679905 0.291719132351 0.203994703335
r=50.8109351702 0.19929152967 0.223383435103 0.295346015344
r=51.3680131099 0.202868822234 0.22052161362 0.289886427089
r=52.9469523879 0.222718180165 0.200350476946 0.280199705732
r=54.1629841996 0.164218154124 0.178673434364 0.326491237078
r=50.0851582849 0.235975429844 0.255390145114 0.24297095035
r=47.4810430935 0.282081074103 0.30050532994 0.190992586035
r=43.720625082 0.302804572813 0.381281479113 0.122028640184
r=43.7055567539 0.304405334329 0.379627468372 0.12224763861
r=41.5603340119 0.338396227104 0.408736503209 0.105357103747
r=42.3800104063 0.308574489201 0.39172534749 0.12198259792
r=43.4803971371 0.291042131746 0.370397930619 0.132472272421
r=42.2039975161 0.298579975492 0.390403421514 0.119536750042
r=42.968095543 0.309565511057 0.396363537554 0.105942634883
r=43.6832285482 0.334932853477 0.411543203706 0.10548502116
r=43.6475682123 0.302678558781 0.406512499136 0.108090587381
r=43.4791164434 0.2520000944 0.319456572188 0.191442663961
r=51.2040682599 0.178861214433 0.191094998195 0.316438313166
r=49.5423984959 0.232033206546 0.227042368363 0.269493613609
r=49.7960448766 0.193101112417 0.204818001884 0.306650155061
r=51.5279134407 0.181947809133 0.180199383565 0.329829553623
r=48.2929533959 0.222153720819 0.225177568482 0.281015998136
r=49.370543414 0.228020138965 0.224484440867 0.277471243226
r=50.5369847786 0.201333639917 0.23850693646 0.287207787231
r=51.4108176068 0.180579841547 0.21436435464 0.321093193446
r=47.7233164415 0.26430470359 0.309758072567 0.202985361597
r=49.6866024583 0.281690025623 0.289601977404 0.204573038008
r=54.4668251423 0.157937681147 0.16955498991 0.339981632659
r=52.8630002837 0.173773868949 0.189778939862 0.318849536487
r=49.0421175455 0.245464649055 0.261383260665 0.22617765239
r=48.7665567765 0.168883061747 0.205953049884 0.324826746582
r=47.5270824823 0.244037058939 0.271886019668 0.232264493944
r=43.7626534272 0.317614172657 0.362720540187 0.149822115734
r=43.9922665037 0.32129956228 0.340564928534 0.149816554049
r=45.0745959866 0.313960410775 0.353140348266 0.151399017711
r=50.5578647812 0.188852567551 0.217121143157 0.293106301982
r=51.0846024199 0.216956082573 0.224976260033 0.267000538308
r=46.0316694252 0.279430561993 0.352618937255 0.164405208377
r=46.7998036282 0.287621065784 0.332923770455 0.16927918663
r=46.6600489702 0.269794385914 0.337413720779 0.175241720488
r=46.8483765826 0.278828693576 0.333976751169 0.175181229357
r=51.0453211195 0.225359051686 0.24746946941 0.252092601993
r=51.6744278808 0.210108157283 0.222861282388 0.272064422656
r=50.6873591561 0.221961834617 0.244745750102 0.251590224305
r=50.4254413468 0.244173030152 0.252847354246 0.236503253293
r=51.6447478266 0.242788031272 0.243309824191 0.243016776855
r=51.7048001473 0.240953111766 0.241068567352 0.245052717808
r=51.163135119 0.238756153884 0.246035417158 0.241643553417
r=51.25309128 0.23963674491 0.245398446874 0.24193956408
r=47.2475381909 0.223678345369 0.318159935812 0.195524650085
r=45.6908463582 0.309741995309 0.350515463918 0.140729831451
r=48.3591345719 0.270529793981 0.287539085889 0.221342558712
r=42.7722777955 0.318970090684 0.407091515613 0.100743965601
r=47.5641111189 0.227632851087 0.275638754121 0.227246412317
r=51.922697976 0.187435822691 0.196425825402 0.310402100478
r=53.4687656873 0.187911093318 0.183456494821 0.317759519364
r=54.58911446 0.164243123678 0.168282361993 0.328101557992
r=54.0039385421 0.192657160247 0.17634698432 0.311856939976
r=51.9648358341 0.162616758005 0.172164202254 0.350291248751
r=44.7855622522 0.286406324978 0.344804210558 0.170075177661
r=48.1429062819 0.296162910346 0.316454785851 0.177921106206
r=43.9121123899 0.289927312579 0.335169399788 0.174404495174
r=47.8294925134 0.298665703588 0.313759024081 0.177494926642
r=44.554307964 0.278560250391 0.352249951953 0.17598770008
r=47.3509304601 0.307404880384 0.329333028503 0.163242086612
r=43.3365101009 0.272062174985 0.345395145752 0.175306757205
r=45.7618458179 0.283438601984 0.320982079242 0.179396914662
r=45.7649775987 0.281770947913 0.319198634565 0.181364129619
r=50.1714943317 0.237342300446 0.250172903103 0.244568457704
r=52.9279499609 0.194372487718 0.203602798869 0.298064612178
r=51.0458939329 0.218328761467 0.235613367549 0.262933958647
r=51.8565105297 0.224192855788 0.234152544348 0.261883441907
r=43.865356359 0.301999692355 0.322458083372 0.175757575758
r=47.5294106101 0.269526160598 0.285972250794 0.208941918672
r=46.635695536 0.218698984533 0.266843750865 0.255734484381
r=42.1056669258 0.288517211109 0.322939429596 0.185857567098
r=44.7531794888 0.3106335814 0.339850756556 0.15419301009
r=47.888907149 0.280737516758 0.299744733991 0.192735019191
r=48.7824120795 0.268582864339 0.276178118217 0.213273660207
r=47.4659290173 0.289474529453 0.325729106443 0.178093081519
r=45.3437795009 0.299063629548 0.346114356375 0.159861404863
r=45.3033419193 0.29387146763 0.337700986053 0.166790046687
r=45.9224509129 0.307009860167 0.331989104376 0.163222138266
r=45.3298497404 0.292803112954 0.347025238199 0.158138773729
r=54.1267137675 0.150447014436 0.151451771654 0.349030101706
r=47.484273549 0.287471213996 0.313352839073 0.18591891799
r=47.1414916733 0.32176185609 0.33042072811 0.15461321766
r=47.4361031728 0.305039441832 0.328189461613 0.170987132241
r=47.5879546203 0.306536670921 0.32928783047 0.169857263627
r=46.4631454447 0.284294195851 0.33768474933 0.169290219022
r=45.3627040316 0.277062914089 0.355801346986 0.166475022359
r=46.5196553793 0.280613945987 0.335014938991 0.173576595926
r=42.921039987 0.273218536856 0.356015130935 0.166454891995
r=48.1154632664 0.275036024949 0.300384967341 0.202549619766
r=45.431164271 0.28003508662 0.323465221432 0.185144575671
r=51.8774383521 0.184339060025 0.185184640806 0.318329029777
r=51.2327750632 0.151809157226 0.163482206041 0.354007526306
r=52.6397233141 0.147900318349 0.162621408439 0.351846219356
r=49.5788561585 0.293903080543 0.307071547902 0.196446016799
r=54.6158212074 0.140964197044 0.135915682898 0.362040706239
r=46.5594727599 0.263236083027 0.305520020908 0.190814179012
r=40.5934599724 0.241582422958 0.333326539486 0.20891081037
r=52.9190956341 0.168893814243 0.174039663415 0.331177059306
r=51.1819088885 0.152773338447 0.171184129216 0.346118604701
r=53.8207133936 0.15016219483 0.153312452247 0.348550153283
r=51.0958267668 0.160862354892 0.181279592376 0.328238036869
r=52.299561784 0.17313488896 0.167834517194 0.322268295838
r=51.9120369636 0.205549058477 0.19544714522 0.288481475197
r=53.0049483319 0.161167367617 0.164241921024 0.340745955247
r=51.0971412606 0.171457702433 0.184217734695 0.316794241626
r=52.4390073405 0.173769350276 0.16854385461 0.321896248081
r=52.2938379736 0.173136374351 0.167928877758 0.322414857055
r=51.6681394326 0.171293377289 0.199263809575 0.351840175821
r=40.2332190644 0.275149035395 0.420598781319 0.13706856728
r=40.0415554877 0.211357653253 0.432188971866 0.170239438385
r=42.4923895148 0.324535733348 0.402665047025 0.110356505255
r=41.5520443101 0.310146292952 0.404517023894 0.119101829316
r=43.5530200872 0.298693528178 0.361729385761 0.161654770452
r=44.2349450881 0.310930049101 0.370451045331 0.152046423112
r=45.4499451065 0.321044022317 0.361627755411 0.148804573518
r=41.0370142954 0.279372157888 0.443893004707 0.130067851063
r=43.874324861 0.294122609081 0.390546686631 0.154832451127
r=42.5574139478 0.340531833045 0.418141950375 0.103427582227
r=41.3630157603 0.334698938597 0.400402572496 0.116846873657
r=46.9905661768 0.272905898936 0.31294287111 0.204285497321
r=43.7093674188 0.324654536814 0.40398703186 0.126672585278
r=54.7034104612 0.151090190597 0.157691800403 0.335863322353
r=46.1605839968 0.21273486305 0.260513060093 0.269728895517
r=45.8896249759 0.219189361752 0.267473636868 0.25318119312
r=48.9202324302 0.216727669052 0.252626837428 0.269195945548
r=49.0901904764 0.216154006758 0.250996838711 0.270389521676
r=52.059884798 0.238510037128 0.245796020706 0.246928380526
r=55.6269435605 0.150872395377 0.140938891421 0.340134861924
r=49.1759834927 0.274818341268 0.298321222751 0.204576964838
r=49.3290723758 0.278383589284 0.298011518651 0.20410525608
r=51.1494851753 0.184730612102 0.19026502322 0.315234470477
r=47.3574221611 0.294812734046 0.344202707188 0.153414044278
r=45.226574314 0.291615520094 0.327765028197 0.171176460123
r=45.7984048926 0.318703413334 0.391107469719 0.153312018634
r=51.7012866666 0.235322219708 0.233951874481 0.254607628674
r=48.8532047735 0.311958854455 0.327082135677 0.174418423354
r=53.0813086864 0.169229539642 0.166895780051 0.33185741688
r=48.5787948643 0.288955289803 0.303783734488 0.187975682602
r=52.922215641 0.221378233532 0.237751614128 0.257606448074
r=48.1069309499 0.231900538246 0.259397641249 0.240304536643
r=52.3506467089 0.230131296892 0.245109860665 0.250375133976
r=47.8009542088 0.291433687022 0.324087526967 0.184930803211
r=49.9094357989 0.283366299331 0.288240557596 0.204318545729
r=48.4353356259 0.259958446769 0.285931604337 0.216542484597
r=49.4248478365 0.275736725247 0.282711459284 0.20379466279
r=50.5512537054 0.218237832881 0.227186539228 0.272790340664
r=51.0149453525 0.23046502431 0.260939353758 0.250517598344
r=49.911945143 0.240134757515 0.256639941501 0.22961879641
r=51.9624441857 0.226767425909 0.243879940396 0.247889022919
r=50.6628208435 0.233369227088 0.274806572545 0.249680944405
r=50.7379354068 0.225165303039 0.23528950105 0.264681068142
r=50.2258447753 0.181045832305 0.218793713486 0.297683699498
r=45.3173812983 0.241616136402 0.273029839725 0.234515897532
r=49.6723275222 0.243020353749 0.26330847892 0.240171138911
r=47.5700471984 0.307314155405 0.305388885774 0.176638815679
r=52.3915618668 0.24502419158 0.233271752925 0.252716678466
r=48.0810358359 0.299889968212 0.329731591849 0.164982126261
r=45.5158466012 0.31587443592 0.367218286941 0.135104073902
r=47.280967071 0.288576044311 0.308769905377 0.190953150242
r=48.5848583873 0.263610942876 0.282033770172 0.216808628532
r=49.357032786 0.258527711 0.273720572629 0.218775041691
r=53.0814478553 0.195176872231 0.195849191106 0.303158800705
r=55.0217020552 0.159937781085 0.168653897635 0.346218882054
r=53.5319109467 0.184803662617 0.21314114658 0.301008728901
r=53.2953823322 0.178085461924 0.20206360574 0.319063154823
r=52.3883638478 0.19283630312 0.198128303148 0.304628411077
r=52.1888861317 0.193011380194 0.20359349644 0.300118047512
r=53.9006156565 0.184519230339 0.192004839453 0.313039798013
r=51.0850712053 0.20238752482 0.225410431498 0.283481040244
r=50.722677392 0.198254854178 0.205612766292 0.291214003092
r=52.0227827097 0.173151164194 0.195248723207 0.315307435557
r=51.5550435526 0.203489939465 0.218966742641 0.283716883562
r=53.3447498651 0.186812623751 0.198956194575 0.309123049727
r=51.9594730167 0.204647082823 0.215968992248 0.28590371277
r=51.4718151528 0.211221300963 0.226376921548 0.281489911306
r=50.3591376464 0.207555718194 0.237980727342 0.276456340286
r=51.8130958605 0.201298701299 0.224381457958 0.283897367839
r=53.0250988818 0.199277518858 0.213461358489 0.289973234507
r=51.3127684999 0.198189415042 0.231754874652 0.285236768802
r=53.0224977213 0.200866530506 0.206463015643 0.293505172871
r=54.2921347587 0.158297733549 0.166378425126 0.339068378836
r=51.7431759621 0.203919610258 0.207235520636 0.292339448014
r=51.3968716823 0.200098057241 0.198512287798 0.303632714347
r=50.8021212752 0.196303300189 0.193578559954 0.312857113809
r=51.8029294045 0.202884030221 0.199603687046 0.302073592495
r=52.3645168244 0.195021305981 0.202196284506 0.302831253263
r=52.2526532395 0.195504389597 0.194803158302 0.305300646016
r=53.7451635131 0.172616218319 0.164000248692 0.319645253094
r=54.3559644221 0.161574890479 0.156120445849 0.341848832696
r=50.1282987423 0.160062160062 0.185351336295 0.331390831391
r=51.6905938543 0.18080053094 0.190340855873 0.317739652159
r=50.8027532491 0.16873836546 0.179231970216 0.3344742689
r=52.2132499016 0.172926074477 0.181854729382 0.325984723118
r=53.2747534687 0.171535380842 0.173153650987 0.329103668602
r=56.1401623087 0.148012753101 0.143472382192 0.350726960122
r=51.5746175334 0.18575968393 0.164785708151 0.330327235249
r=45.8428330898 0.31155807789 0.359288839822 0.145740494768
r=46.0805654576 0.316386168612 0.359193885729 0.145663519615
r=45.7271222093 0.32661285585 0.367054279712 0.132824491078
r=44.4061039696 0.306765418677 0.349244637721 0.151253652239
r=45.7579678829 0.328326180258 0.355025813274 0.13774336008
r=54.7671551073 0.155740160979 0.147226269076 0.357790107767
r=52.7401425245 0.195193819753 0.192511844965 0.301154725009
r=52.9028505123 0.138274040734 0.1398702482 0.353316754698
r=49.8702526619 0.270457104126 0.277407292528 0.207443019943
r=51.7882394818 0.218129847005 0.246924861179 0.257304186875
r=49.0335574175 0.244791124978 0.262177153753 0.234425377015
r=51.8451592898 0.234391320108 0.235698096567 0.250089687607
r=52.0900219173 0.233984961569 0.233098724892 0.251436052746
r=51.2838732058 0.231308392478 0.239929427804 0.25296122539
r=49.6642007217 0.240906256496 0.257821856658 0.235581158258
r=49.0088559597 0.248760373265 0.269630292804 0.227976538916
r=50.9834380302 0.232199085261 0.243340409862 0.249016058029
r=52.0172752641 0.233110654879 0.233308987396 0.252046784813
r=50.2307935829 0.236669137633 0.250045301046 0.249369903632
r=49.6581557748 0.227419174806 0.248038609177 0.254546624062
r=49.1768796904 0.262028402039 0.269892571504 0.225016598747
r=48.8210558906 0.270547483018 0.266108836805 0.214869464813
r=48.3347362364 0.307459530889 0.300865543442 0.177839444995
r=49.3797481865 0.267485462078 0.281623821291 0.209911604519
r=49.5119785473 0.26441945073 0.289274516764 0.208963722141
r=50.1950575753 0.246262794298 0.277069229762 0.225761111496
r=51.957460812 0.237810916824 0.240259203289 0.246402064477
r=51.8790924005 0.238910239355 0.241687184281 0.245095131263
r=49.4976178553 0.28816160816 0.274438447954 0.195111485204
r=53.8334887348 0.214312281485 0.200667368041 0.293238116492
r=52.1106098856 0.18683152905 0.18625084391 0.316533753384
r=52.8174141612 0.231673310501 0.234087548893 0.254842513054
r=53.8191114916 0.170898322481 0.162653744553 0.335436541988
r=51.7634594776 0.178818744117 0.177936331854 0.313567298642
r=50.6518139451 0.198611034152 0.200495003786 0.295266064535
r=43.9924619169 0.318890637752 0.386542497377 0.121910341611
r=45.1204950474 0.321239806705 0.388553307158 0.123766737139
r=44.7538455297 0.299186287833 0.369823915602 0.14632767312
r=45.560183648 0.304000783071 0.361040417164 0.145951715681
r=45.5356729289 0.30344672242 0.361177493832 0.146446448668
r=45.6005322808 0.304101401571 0.360731390751 0.146286161986
r=45.0240956774 0.29056768559 0.344701601164 0.162532751092
r=43.5381027621 0.294616709733 0.379947243755 0.148105081826
r=45.7155710792 0.307277636838 0.36367789893 0.146017558695
r=44.1706180564 0.309427273734 0.390916140467 0.136213581478
r=43.8180830516 0.299436231699 0.36126613556 0.151265993553
r=51.3366681782 0.17496853814 0.198473592335 0.309720023275
r=54.4990076965 0.174241636847 0.161328799735 0.317604319787
r=45.6922329284 0.314485176921 0.344071830836 0.152708532568
r=46.2270723381 0.309060283859 0.330369474122 0.161940859749
r=46.2593405853 0.308225618375 0.331014587786 0.162664278843
r=45.0476681601 0.279989914816 0.301552998241 0.19607278141
r=44.1352917764 0.307469967237 0.318890911297 0.171515592768
r=45.8892230423 0.313702803346 0.311672414564 0.169085597248
r=45.0864943735 0.283205224852 0.319971154078 0.181465404973
r=47.0293734966 0.290485734663 0.304211805233 0.1863229793
r=46.9702246358 0.290912305556 0.303628318881 0.186965177136
r=42.7356958968 0.258510990781 0.339146734509 0.185716040029
r=46.5549227358 0.296066032453 0.312456221409 0.181867624496
r=46.3888705356 0.294488392839 0.313590299532 0.181581307801
r=46.5135634699 0.294727580951 0.313671041568 0.181828369622
r=46.451050587 0.294680845111 0.313618183028 0.18143608664
r=44.2341821445 0.296511737889 0.31487997276 0.181904167376
r=45.1919080547 0.280448371384 0.319044971011 0.1798377048
r=46.4736549697 0.313038929507 0.319609027327 0.167461239778
r=53.1775763811 0.151465798046 0.144479954111 0.351514965276
r=54.0018349971 0.136887077369 0.134112505218 0.377579165337
r=52.712088399 0.132494360679 0.141345786009 0.375624942288
r=53.4700431349 0.14105465325 0.142875036533 0.366791922397
r=53.1560173312 0.140943848468 0.147626055869 0.364670945057
r=53.3411598214 0.157479954181 0.154272623139 0.348713249332
r=53.1021363711 0.137857691826 0.150762301382 0.367346452424
r=52.6806279228 0.136684491979 0.152584670232 0.369349376114
r=53.0809445574 0.134615670185 0.142565248528 0.37396166402
r=53.2664553264 0.133829508649 0.145200192957 0.37247605265
r=53.4106979853 0.141186351269 0.13801432617 0.361222166694
r=53.6950262453 0.140222870788 0.144246926683 0.36090474927
r=53.4504051313 0.136006085438 0.141745760075 0.376173434988
r=53.906305543 0.148844135584 0.147745000709 0.363754550182
r=52.3821527385 0.137069387059 0.148410337851 0.371595583848
r=53.9978929257 0.140230960176 0.138731997458 0.369464330683
r=53.2767602064 0.153485027766 0.146916023553 0.351204375613
r=53.935039731 0.1383954369 0.14263085259 0.368623931798
r=51.3131542308 0.13632124019 0.159080310048 0.367771452464
r=54.4538500421 0.143724847778 0.149738940502 0.362790419341
r=53.8666883921 0.132543549568 0.137634379251 0.377276428867
r=52.1439550944 0.134555229717 0.146106223526 0.382095144998
r=51.9928682427 0.131729049917 0.13808225199 0.38997272918
r=52.5189661391 0.136122781941 0.154249866447 0.371551089358
r=53.7654619487 0.143592011926 0.145721728019 0.368113235366
r=53.8701093069 0.227390716996 0.214225117686 0.281477792993
r=50.5829720903 0.230494228889 0.22649117431 0.272635741489
r=51.0130725086 0.226600716729 0.212184387306 0.281268309965
r=51.1889467768 0.257071553619 0.235862479979 0.254508883674
r=54.0126803071 0.204332072148 0.193510536268 0.295412687927
r=49.127551044 0.258382257012 0.249380300065 0.246053489889
r=50.2350027594 0.25896316417 0.258404127497 0.234936305259
r=50.7401375721 0.168423115142 0.199031504108 0.322976585352
r=46.3044713483 0.273635452314 0.348332166151 0.1482104548
r=53.8273367302 0.235619462391 0.218961751022 0.274420755039
r=49.0530801598 0.236199644628 0.299333280293 0.206716524783
r=48.0865718507 0.221093355375 0.299582127933 0.2118749139
r=53.0332410654 0.156084742621 0.181719058367 0.326027934971
r=54.523878663 0.151216833835 0.164074724244 0.343930524085
r=56.6511708265 0.156079674074 0.147756633685 0.352093493125
r=52.9096647176 0.179904767198 0.171511681767 0.331628777352
r=44.6078819925 0.273695695868 0.319392999684 0.185875900882
r=45.76805796 0.285908189417 0.331366916513 0.176696159086
r=48.8465762689 0.25107158762 0.23073925629 0.216161489646
r=52.201748332 0.251789668456 0.222093305427 0.239542572876
r=49.7981573935 0.276852802509 0.259085870737 0.214846683114
r=49.8646364583 0.277355103758 0.258076912485 0.214148021861
r=43.4888516915 0.341863824219 0.3993311889 0.116079953847
r=48.8544413613 0.261032528669 0.27125072509 0.222896494281
r=48.5559836147 0.274135401045 0.282689822461 0.206297814113
r=50.6521389577 0.258084241111 0.260998106973 0.228608542575
r=45.7960735755 0.298836447067 0.333415273681 0.170997799316
r=47.9627175543 0.255008439943 0.28292688344 0.221415245203
r=49.1853207956 0.259115058375 0.278364030639 0.220536666888
r=48.3696144726 0.254194983319 0.274673586227 0.227488776309
r=49.6818754495 0.25422217703 0.267153964696 0.228515018915
r=49.7205025093 0.256725710985 0.268469805541 0.226362405091
r=53.162752489 0.173537752018 0.182425828822 0.320765380268
r=52.975478495 0.190414174545 0.195816451219 0.296466010676
r=53.0138589277 0.172400538151 0.188972174173 0.324342793687
r=44.4854270978 0.338940988615 0.424604802842 0.100441790297
r=46.2230847113 0.292168020885 0.35317043599 0.149636756524
r=49.7734563851 0.249310725319 0.261652187256 0.235174363771
r=53.4587907003 0.173574827368 0.175789813747 0.321992559054
r=53.9410992307 0.181696841971 0.18067503273 0.313031260976
r=52.3266365219 0.179474401143 0.19272234958 0.31008505266
r=53.7114355268 0.170959618458 0.173190895406 0.324892206377
r=53.267485115 0.170016049124 0.192798827716 0.307776847394
r=54.5142974887 0.182908211199 0.183377959414 0.30871852687
r=48.0090252977 0.262076740011 0.282855273962 0.213881118394
r=48.3693216552 0.225467193546 0.261257923767 0.243187618342
r=51.5108292538 0.236695292506 0.225503524436 0.260578788607
r=51.3205229811 0.241260677665 0.227084817667 0.255290583517
r=50.4136086256 0.262280785298 0.272738477397 0.218231492219
r=49.9223557678 0.247492996185 0.260640643408 0.23397239718
r=50.8392927922 0.25753459732 0.253414870815 0.229175923463
r=50.7619953562 0.256572766682 0.25463418951 0.229392350174
r=50.8633690702 0.257259635718 0.254106585008 0.22929440121
r=48.8975315281 0.284697564684 0.28172298383 0.198971633707
r=47.6656062553 0.271969904746 0.252876380322 0.225525723545
r=53.3236005094 0.186431524452 0.18582318398 0.309297677133
r=51.0765549119 0.207009572492 0.217907304202 0.284394116881
r=49.1946499094 0.238609422026 0.232848105153 0.252195811068
r=50.1290520096 0.233890656834 0.222862049806 0.262194608611
r=51.2226953982 0.227528004614 0.223662507716 0.264604393714
r=46.9599386196 0.308161676223 0.313102569548 0.171133290861
r=50.3246744555 0.247906993105 0.235243421978 0.242771211482
r=43.1946178653 0.290442291566 0.357651340791 0.146247033845
r=46.1323121674 0.305181218267 0.319842558858 0.166454501558
r=44.6965750017 0.297659653008 0.349545957918 0.152912513843
r=50.5698906768 0.244536341858 0.23374954832 0.258227272119
r=49.7460960817 0.246140324694 0.229806145631 0.240842080825
r=43.1640162082 0.291717780008 0.356064830304 0.145738076651
r=43.7643601141 0.304096274011 0.363442104451 0.138532747049
r=44.5975107366 0.307241719377 0.348262259403 0.149782357342
r=50.8722109166 0.239826419157 0.226502993841 0.259180397369
@group {Shuffled Data} recessiveon
@balllist {First Position} color=pinktint
r=16.0435203931 0.210157968406 0.261897620476 0.130223955209
r=15.8644037343 0.226075671805 0.143534781733 0.374622424093
r=18.3343433547 0.21124476558 0.190738155842 0.329050004105
r=16.4388692711 0.332845561767 0.212531827095 0.263864906787
r=12.559337816 0.212949677155 0.325791739264 0.272291688019
r=17.74204854 0.158752778886 0.216363601816 0.311130745407
r=16.2754254666 0.20879644914 0.331878263209 0.295733832215
r=15.3708113147 0.298679083911 0.445424308657 0.149044949159
r=10.8867921079 0.312453916646 0.487342438819 0.0925529300235
r=16.3729384738 0.15638980743 0.249007975102 0.342112429488
r=16.0910569325 0.367567933403 0.141721092349 0.253392440188
r=13.4048819165 0.370023419204 0.263443082151 0.131009780962
r=19.6867622972 0.232597482123 0.148602505423 0.248757148343
r=16.381047706 0.365796653595 0.23815996636 0.246090808633
r=13.7047390589 0.383525184109 0.229516846198 0.139411200774
r=19.3628089994 0.237887765772 0.154234925061 0.370721505751
r=11.3346065129 0.144303942324 0.223493734623 0.377353092636
r=17.3854592891 0.460354702919 0.107432199296 0.153943827203
r=18.2672785351 0.270982809265 0.42699956662 0.125752395628
r=14.1274615544 0.189201293854 0.33137596417 0.273500870863
r=11.3461329106 0.345169323988 0.267786079232 0.190377159876
r=12.4734754312 0.419884877028 0.266143380429 0.164700605517
r=15.8284821389 0.285383903793 0.163835393715 0.387043422196
r=9.41661464836 0.34403776213 0.324537646057 0.171041431638
r=15.7528952484 0.26150198899 0.211917868767 0.130349178286
r=13.2960823468 0.390772528538 0.218471955224 0.1428182576
r=13.5569855881 0.179926275022 0.286920815641 0.157202183753
r=15.22749845 0.406060606061 0.128513202197 0.214389509126
r=12.9396675355 0.386117059243 0.212633832976 0.133369022127
r=11.5726396129 0.262553488778 0.396122609379 0.206051873199
r=19.2356668672 0.274074238129 0.199592487597 0.124147324592
r=16.5058043046 0.217719647013 0.392443269977 0.123909038014
r=16.6504866631 0.341867346772 0.279121094708 0.17184102539
r=14.325341155 0.35011052731 0.295679992891 0.200004443309
r=10.3164204585 0.208628321997 0.351641910755 0.151419801644
r=18.0318130157 0.315484751132 0.202957567347 0.153186092424
r=12.7095825963 0.156127764492 0.20341842315 0.324231132862
r=19.0069564756 0.203679411541 0.316857168236 0.325513736324
r=14.3383512305 0.152825613009 0.202392084846 0.317456021285
r=14.8506767024 0.286660635597 0.186593515627 0.185718037762
r=12.685017006 0.201337822273 0.329937095774 0.167803667937
r=13.1803685667 0.273894475403 0.197053911936 0.346720124039
r=11.5082528081 0.29340583858 0.338088151116 0.174344590727
r=14.9624289963 0.300994986263 0.189187091567 0.338885180758
r=15.6397208408 0.314258373206 0.319872408293 0.162743221691
r=11.4631424983 0.182358836189 0.29262843155 0.168147989946
r=12.8630363754 0.194919195442 0.320020927799 0.149139634926
r=12.0018859257 0.298854634139 0.177201905115 0.187425143304
r=12.2222952945 0.336927980312 0.17753764506 0.186137217815
r=11.1324078471 0.213010678946 0.160012736357 0.320030371314
r=15.3957245489 0.164378151771 0.279938027827 0.340209004192
r=19.4512297235 0.20110412959 0.308311843969 0.310790687539
r=18.5331965597 0.32065382512 0.190405298657 0.178525855259
r=10.1437659446 0.318699969127 0.182729962102 0.303804071866
r=12.5613280109 0.275849536616 0.358849718335 0.174995457023
r=12.579693264 0.175306942582 0.341558268772 0.271249739879
r=15.8546026152 0.234283552321 0.390128496761 0.145780688274
r=17.9722010277 0.133017731471 0.396136695057 0.268487013124
r=16.8260539853 0.121161588911 0.186984308748 0.403692109523
r=17.4949032181 0.186357629682 0.289453975543 0.122071151183
r=15.5603658108 0.200545575361 0.425303971742 0.114442592182
r=11.7443580348 0.290904804111 0.399224565892 0.187324097401
r=11.2118320167 0.333228544483 0.0992769569318 0.178623074505
r=19.3284820502 0.19492081557 0.398524154578 0.113272053931
r=13.262456695 0.111791846828 0.225048004531 0.263838428491
r=13.5301997067 0.338448049101 0.403676332436 0.162804534352
r=10.3960532888 0.196672736813 0.30281798821 0.10290441063
r=12.5640391764 0.373267592321 0.217183781045 0.266378836844
r=11.3647170973 0.218665323657 0.388432297376 0.133060132361
r=12.0134201775 0.242777850618 0.149337878589 0.372973209213
r=14.6181254639 0.381921427792 0.22972972973 0.249214403786
r=15.3641950578 0.381525555723 0.242331916987 0.236962551064
r=11.6806192199 0.248422200143 0.382589372893 0.230243971528
r=18.4592407313 0.236756711897 0.252732478526 0.11816257936
r=26.7857772691 0.239026146629 0.12871045971 0.245290112148
r=12.427098121 0.24983351232 0.123362871148 0.395478734574
r=9.56110012748 0.241656102404 0.394477040959 0.121661038626
r=14.3370965919 0.215769476407 0.265985429904 0.136142713328
r=10.4880790195 0.154857830879 0.261415207928 0.388533851996
r=9.45948332297 0.214531599001 0.387334121666 0.135093942977
r=15.5403212216 0.152365930599 0.312365930599 0.172113564669
r=11.453614081 0.391543555782 0.153574460859 0.363151638648
r=14.2488749567 0.284282619636 0.37889761712 0.122706286515
r=9.18173784103 0.29911040499 0.213416605121 0.127777658059
r=8.62334022761 0.249858162916 0.360756873348 0.251682877836
r=11.2582819101 0.522392372147 0.282432822884 0.0470480593277
r=19.474714305 0.196921592956 0.121313475657 0.414123243457
r=10.1893622477 0.41731383841 0.107752165388 0.255122049128
r=12.7916134405 0.26827451793 0.196909225775 0.225654747426
r=15.0211213701 0.317616380863 0.219293954031 0.265200600996
r=14.5828251289 0.220267297296 0.191863406648 0.30494175966
r=17.1948319852 0.207765386204 0.323282390197 0.172208453807
r=15.7969489985 0.303558068344 0.215555963594 0.276171657682
r=17.1806810177 0.304036433207 0.215147789362 0.205317219211
r=14.0217487947 0.204905069752 0.303719632528 0.276259952365
r=11.5807352251 0.204297988838 0.216071965317 0.302584154957
r=13.0156754903 0.233501643964 0.356211836543 0.264795678722
r=14.9561957428 0.35673535826 0.148844780176 0.237455355732
r=15.0886493177 0.141843971631 0.368645538858 0.274413529733
r=14.2243832519 0.279806438915 0.20446208787 0.383576687099
r=14.1445268274 0.269509938038 0.23044982699 0.337828920898
r=11.5141547657 0.317140644019 0.191877835565 0.310777913024
r=14.8461176987 0.309719722609 0.384985858163 0.10878707275
r=14.9189844646 0.371878063582 0.331030297372 0.104616964661
r=9.59727823261 0.247388247662 0.241025865656 0.0933769902976
r=16.3293830633 0.376723010759 0.10417618425 0.21668583311
r=13.928583337 0.116987349846 0.176358031253 0.347772935048
r=14.0287273418 0.322987097239 0.367793555828 0.209067973762
r=8.21993094824 0.322341652013 0.3777177394 0.0889578553877
r=10.4739166082 0.236179146256 0.241427571728 0.0956712986104
r=14.7016318897 0.204172822286 0.307902190026 0.392627255706
r=14.2561308224 0.143322398697 0.18981426852 0.321289500389
r=13.7192044523 0.221455812421 0.385164084938 0.254531757616
r=17.3645086883 0.229501498595 0.154551563781 0.389030012231
r=12.1855039301 0.139935858762 0.391991871209 0.245673641762
r=14.4688995613 0.21258804052 0.400083558599 0.129526220667
r=16.6369403876 0.225461971629 0.22675004266 0.146427254262
r=12.4330807021 0.390053108215 0.229723038137 0.155126285943
r=12.6955580934 0.246263508853 0.245389744769 0.153276615314
r=16.1652242904 0.231202642316 0.260475357814 0.138009196296
r=12.3754665093 0.294661179576 0.321050237934 0.191112688711
r=14.6167724999 0.210397146088 0.309255055264 0.199838722401
r=10.1629977457 0.397843256127 0.300314334831 0.110228961989
r=15.8452300721 0.271975279296 0.134109816972 0.212835749941
r=13.5679256496 0.284124134393 0.34644780713 0.195588612465
r=14.2931527562 0.14590747331 0.230052444278 0.237450833489
r=12.6831530735 0.270648531441 0.176522767593 0.349070241146
r=10.7052466496 0.287246787192 0.230886517099 0.358690917012
r=11.895760846 0.316624877821 0.306914283286 0.241489949428
r=15.9060041116 0.353177556184 0.225628813812 0.12966959369
r=21.3362467391 0.142280796127 0.248541399429 0.370484545041
r=17.1419225005 0.145034566602 0.366732594219 0.243508555461
r=12.1257336314 0.333007458598 0.152109055666 0.19954068518
r=13.2314627867 0.306145829982 0.206191386934 0.157267994218
r=11.6961861994 0.321754323928 0.166477727741 0.191740075506
r=18.9330425978 0.324239694591 0.156307639514 0.198687427615
r=12.96325726 0.263832074289 0.150159744409 0.338598429429
r=13.0857677571 0.154068533306 0.344475892045 0.254624481957
r=19.0038471652 0.145017297177 0.339917419931 0.268496819551
r=14.2557839199 0.265538053704 0.228816031579 0.34394170448
r=14.5000890021 0.255547607437 0.342399880588 0.161709633942
r=13.0083881493 0.347273403386 0.252602103572 0.241604181772
r=17.0844165036 0.158375487427 0.237538291989 0.25760362069
r=11.5015653004 0.237745136062 0.257061265167 0.346606863282
r=13.7594179139 0.140679326023 0.377534100027 0.327627707943
r=10.85389989 0.326215022091 0.33754704631 0.185812469318
r=15.007927359 0.261592708403 0.327123943849 0.196992881378
r=21.405419926 0.216245966918 0.0882107049301 0.3845903751
r=15.6533518338 0.267097728178 0.177217903344 0.360906104128
r=16.6952872514 0.134662706385 0.251016551071 0.231564425046
r=14.2557678415 0.278155594613 0.197172145991 0.143872490958
r=15.8491415981 0.400115406809 0.117772648586 0.196999422966
r=15.3897278967 0.369511346839 0.208242761499 0.288214068342
r=17.3805163641 0.410436700789 0.191948436908 0.128631992555
r=19.7048585646 0.160249525855 0.325594680438 0.317665607934
r=13.3056631955 0.208683240947 0.181444385435 0.28837504564
r=17.5032416347 0.204815394763 0.154310140827 0.323045319289
r=16.9599763639 0.206886008996 0.283043709227 0.180871432885
r=10.0055905102 0.157935919611 0.306688081707 0.335804299481
r=16.4535068533 0.178793800034 0.330129636311 0.297900956287
r=11.5014952972 0.302615529244 0.195113897694 0.364859142893
r=20.2021185941 0.146093619857 0.216700886505 0.297837025262
r=14.3919312359 0.215661461518 0.146418256568 0.338354817941
r=12.5415658921 0.229090648923 0.161479573585 0.338413107248
r=15.0984869256 0.225413130862 0.366815542653 0.132291201429
r=18.7369691321 0.143239536324 0.23935934873 0.354260684895
r=17.7407612547 0.153865870424 0.247594129376 0.254980676473
r=12.0657158296 0.325149976927 0.323027226581 0.197969543147
r=12.5869889869 0.290715216348 0.190461496263 0.180964136323
r=10.6590703913 0.356810824272 0.174483273844 0.279862206358
r=19.8233694157 0.328962850899 0.147167591192 0.336583179246
r=19.4520624674 0.334249504511 0.149139219355 0.317659241478
r=18.757605385 0.318219381852 0.178355646154 0.195471323894
r=17.5769787438 0.333270872958 0.185232200959 0.28574430383
r=20.5148769445 0.202471574484 0.310922142995 0.320317016766
r=14.5910188669 0.156116762346 0.202966059019 0.325813274247
r=18.9436161692 0.158568002132 0.321636907406 0.325841698499
r=17.0265770141 0.326258640472 0.31488540005 0.199778915848
r=14.3022052875 0.162448178049 0.321077896574 0.3206415012
r=17.8607026342 0.174673966535 0.118786909449 0.428364911417
r=21.4293207874 0.202187306661 0.313634254485 0.178232625284
r=13.6789096883 0.282290030663 0.247151796176 0.144504275422
r=12.1406073902 0.318016276519 0.160795767863 0.230433679807
r=20.686649332 0.232963354648 0.286549879394 0.320033195265
r=13.382664374 0.184224258513 0.157889494676 0.317274089407
r=20.4222547218 0.15479384548 0.182335870339 0.318677106719
r=16.4115862982 0.180754677481 0.341579177942 0.15995122859
r=12.3033899951 0.181001621172 0.332559260395 0.135302107523
r=13.096231575 0.195923132751 0.296061973431 0.310198479063
r=10.3083468799 0.16681808214 0.299692992074 0.193806585007
r=15.8598593437 0.219302413147 0.251820527641 0.136919673716
r=16.9896290613 0.12085077677 0.416023491597 0.201404734033
r=15.2304408762 0.398990206217 0.312549425148 0.174219843056
r=10.2985544524 0.214418257808 0.21188630491 0.298527652047
r=20.7032201747 0.114006514658 0.434033901118 0.294798647275
r=21.8267679789 0.18280856683 0.184830602897 0.329509346759
r=12.973671335 0.162175933475 0.136984346975 0.360304907875
r=18.0251119689 0.190765820909 0.277167119828 0.396105820651
r=17.8521930806 0.19766029534 0.118807134181 0.264942785911
r=12.3928072249 0.179116833204 0.27787563902 0.419424838269
r=13.3608788194 0.122503424904 0.260472997332 0.201023866176
r=16.2705737934 0.421793912946 0.187603732344 0.257866123237
r=13.9710756644 0.208168436796 0.14898958853 0.398595614929
r=10.6483284226 0.415804768867 0.124519413007 0.269273117814
r=10.7587168921 0.136715718351 0.403687246055 0.210628034027
r=25.1941437304 0.134028060814 0.187799005283 0.259812937933
r=16.0631735767 0.188097479532 0.132924791337 0.25762318945
r=14.6498545227 0.126101133109 0.279097836465 0.383311415755
r=12.3018733577 0.393057480367 0.184583910777 0.100772124332
r=13.7890294053 0.344275506367 0.134529629829 0.367538816956
r=23.6049555166 0.104411683507 0.385566782618 0.306443597813
r=18.1480823909 0.283818795635 0.221009656905 0.398052916699
r=10.1265595847 0.367360729822 0.296236854331 0.201883684588
r=15.7324948547 0.218884105473 0.370048051072 0.274877474904
r=9.06870200834 0.212037429709 0.371174277264 0.148121630032
r=18.2235633732 0.300390802944 0.397420221055 0.0971972475964
r=28.1146075768 0.294206963453 0.158248803222 0.356270693182
r=11.3888525498 0.409293133295 0.236961915753 0.0989844200808
r=6.1500567801 0.399950401746 0.26937555798 0.0878707469497
r=22.0884298087 0.294469836117 0.180798200276 0.323338031979
r=12.3493694888 0.265486024706 0.391780170892 0.220400067327
r=22.9196438505 0.290823693852 0.118870086691 0.182667947934
r=15.1556649304 0.262866931402 0.175204690972 0.367132050384
r=18.454944588 0.189287173785 0.165482161651 0.364894513227
r=11.8407868087 0.259630794095 0.36019984789 0.212466556206
r=14.3669028633 0.168141216359 0.360974189991 0.25756735044
r=17.8044943162 0.155793353887 0.247763734744 0.344110690457
r=11.7341704839 0.43473687901 0.160011219016 0.113522420503
r=14.8264077348 0.211976948133 0.194537709847 0.267702330243
r=20.6179454973 0.195768499002 0.20521654836 0.321401189729
r=11.9891314689 0.257201717937 0.139477635392 0.214410419358
r=17.3987580589 0.330666442361 0.157774639236 0.199175676389
r=13.6753555296 0.194641618189 0.32865453381 0.319047873192
r=14.9898277518 0.373583270943 0.232030437014 0.239168820895
r=15.924310529 0.341178245455 0.161744738629 0.248397073244
r=13.3706015169 0.190209625607 0.300765141765 0.281714303821
r=14.5030982304 0.207496803069 0.398305626598 0.258184143223
r=20.56253393 0.188042739181 0.278862827722 0.206477933692
r=16.3581723708 0.339030256995 0.251550829219 0.263071274845
r=14.1680475711 0.285714285714 0.160791448715 0.211540335943
r=16.3491608253 0.154702572347 0.250160771704 0.331149517685
r=16.1806998586 0.204244265399 0.320036983225 0.18060141769
r=10.8239622235 0.320641424131 0.216021474993 0.189884148064
r=12.3517892103 0.288057028228 0.215145436309 0.179868175956
r=14.6450421716 0.186473784277 0.279737985815 0.211668656352
r=16.298984751 0.22643229071 0.359948107241 0.177758628662
r=16.8511353845 0.25242515179 0.322457952404 0.270046758322
r=13.7495230024 0.277924316419 0.161056122849 0.332636912068
r=13.6399573655 0.333995600653 0.25792946853 0.24827928759
r=12.5814359628 0.312335486959 0.243000717875 0.285235702321
r=13.967592242 0.158396609571 0.241568073459 0.249514391665
r=13.8426791407 0.382745001234 0.245186373735 0.13866946433
r=17.9644108222 0.169812890678 0.186672491081 0.35278271813
r=12.773617348 0.215563719791 0.176076206421 0.277666682168
r=16.1910331219 0.315258229126 0.214097459766 0.175853754276
r=18.3448850122 0.226788085406 0.158886569495 0.351199754489
r=17.0203027596 0.307842849926 0.20427157285 0.314371488398
r=15.2202547307 0.360880985645 0.285413449676 0.128614263421
r=12.0980757125 0.191207015924 0.315624278791 0.301430879298
r=15.7320171171 0.325090524851 0.181075473886 0.203974073167
r=15.7673400898 0.187382236372 0.331654863232 0.265967123644
r=14.3870051797 0.21417874898 0.269862968575 0.145464128072
r=18.8379129717 0.383120796122 0.124065402773 0.189339506616
r=19.1533406513 0.289864915855 0.138215983699 0.217115689382
r=18.5529237174 0.282684809422 0.225192965704 0.357523673112
r=13.5222363311 0.369279939838 0.220517641161 0.148164859727
r=17.1772786653 0.140363373319 0.223455951858 0.262398317157
r=17.2725420875 0.133745230992 0.281495578744 0.373688942164
r=13.4684424442 0.255673398228 0.238021211681 0.359116664245
r=10.0548918995 0.381086392579 0.24644288971 0.150286927128
r=15.022164522 0.220623718181 0.391723971529 0.12613101701
r=14.1555990192 0.257995735608 0.364421733696 0.228880229395
r=16.2817273842 0.367546142275 0.137037891015 0.274932200226
r=19.8246582156 0.147184822521 0.261982864137 0.231566707466
r=14.2927569457 0.244458895573 0.259307429686 0.348344442638
r=14.2329109988 0.250614250614 0.249098227822 0.349783051911
r=14.8673703003 0.264148260499 0.361456062186 0.240686320978
r=14.2652592163 0.369981470043 0.279274524117 0.13435903195
r=11.241755545 0.351903435469 0.133704735376 0.249535747447
r=14.281587456 0.363894286657 0.268162201916 0.227190086031
r=17.3430470202 0.394579326839 0.282413548134 0.123131209366
r=12.8499230223 0.251563072211 0.37000366215 0.149522255884
r=18.2215762737 0.245047343262 0.140535944107 0.230924802353
r=14.554821879 0.245531629354 0.135881168792 0.389221008967
r=9.33584684815 0.375317273011 0.247695596028 0.143117958766
r=18.6304412491 0.142034257996 0.218735788995 0.267192158052
r=12.9485418678 0.140702335597 0.219049196621 0.256438628458
r=9.83183736238 0.122717399806 0.411484750576 0.199683519551
r=15.9177828075 0.406082182665 0.121157877225 0.191129595741
r=14.5432999378 0.247877908255 0.207679113339 0.125522276466
r=16.891798386 0.198676932217 0.259635995793 0.402949606211
r=11.8632082087 0.139434336156 0.41406953702 0.191542064493
r=23.437073133 0.140885759964 0.264129245786 0.199197823465
r=13.5355109942 0.394518580313 0.211008627638 0.265585101879
r=8.77937213616 0.42290550353 0.179127647854 0.300215333767
r=17.3978795136 0.204019582582 0.408734862149 0.135429013141
r=8.29613948023 0.287485696871 0.206752801688 0.366821341705
r=17.5270257031 0.370140151293 0.207705389081 0.137688383276
r=16.0316959467 0.375364088169 0.21028515033 0.280276594858
r=11.085638453 0.129612013318 0.314704083713 0.368519399334
r=18.5105006446 0.205542078746 0.134260123157 0.288766560926
r=19.4233989015 0.129382226217 0.288397755804 0.180837543784
r=12.5461797453 0.140505961923 0.273729369914 0.378433258523
r=15.651658511 0.14889943893 0.118441334238 0.453665454097
r=20.050450413 0.278329197684 0.192592018197 0.209961745244
r=16.7238175626 0.328038237155 0.255710972095 0.264145638575
r=16.2233835165 0.165938637546 0.329901196048 0.216068642746
r=21.1098531468 0.157295946681 0.252562402955 0.347676110024
r=15.5900366556 0.250201244832 0.15622294586 0.348788430169
r=20.076040284 0.161626368339 0.251172861783 0.241645615301
r=18.4078639551 0.167710900615 0.224634023221 0.267838584197
r=13.4875088893 0.173384180986 0.210142557074 0.289340931786
r=11.3779881774 0.347246765674 0.235989796335 0.26194134095
r=13.3256077552 0.244426213196 0.250738331719 0.349011078868
r=17.6862674786 0.3280948851 0.233802816901 0.268495181616
r=14.1863860858 0.342919412235 0.268926688347 0.163411713292
r=15.9415902667 0.210637039957 0.268519626405 0.182316880046
r=12.2023390517 0.272931755814 0.358405686266 0.204282693778
r=16.4049418445 0.176134786918 0.221526263627 0.31028741328
r=13.4108636077 0.312838859588 0.297716962343 0.202817836462
r=14.8081570133 0.306385598296 0.210856737211 0.296519366432
r=17.3854383591 0.310494212241 0.229939234306 0.174949747002
r=16.930175416 0.2509202098 0.346503455044 0.246111656327
r=16.8296313165 0.252437798068 0.244534597803 0.344903311997
r=14.694339306 0.283730256969 0.190028222013 0.322844976977
r=16.225085804 0.264641183409 0.365925973157 0.217266554022
r=14.2211580417 0.253685841836 0.393519064497 0.218005023579
r=12.2011318265 0.339003986301 0.162596148448 0.248161248667
r=11.7989578152 0.277017818384 0.397102619757 0.126293473323
r=10.1949126605 0.255067567568 0.40076643808 0.213644614764
r=18.5453228769 0.382722890231 0.221200199479 0.243863245969
r=19.5760721388 0.310423224904 0.211612451906 0.361446309899
r=22.9042170225 0.217872244035 0.285034732709 0.132135306554
r=13.6873989614 0.206354128412 0.139390423223 0.351078955754
r=16.3044374603 0.20745799254 0.314612926272 0.141668552309
r=20.0494652434 0.207382909512 0.313417283841 0.142297836869
r=13.9983996651 0.142427393503 0.207415869064 0.313829073971
r=10.8771211358 0.305414847162 0.148864628821 0.200698689956
r=16.7924682885 0.207687338501 0.36371124031 0.13690245478
r=6.71615421615 0.341649725867 0.305872437179 0.202812172735
r=21.0163833101 0.227982718511 0.370754403456 0.268660684613
r=11.5707294218 0.206620372343 0.326161973331 0.326374984024
r=14.1534887477 0.391426135672 0.233873259449 0.121787845573
r=13.1216967696 0.40103045331 0.289551441001 0.173514083357
r=22.2295743412 0.213987886516 0.34109021358 0.297730315588
r=19.4107406189 0.320133702626 0.161898602958 0.316789532298
r=17.274465884 0.319733256626 0.201016371436 0.31599532333
r=11.8641481439 0.298611486304 0.338285878942 0.19597673204
r=14.5857725656 0.161856570805 0.320240262104 0.319796141245
r=15.3926999495 0.311804793849 0.322695998707 0.195794120984
r=11.3545232821 0.31716401213 0.163041420403 0.193649766444
r=16.567954627 0.335107021743 0.295254847903 0.178054411528
r=15.2792394019 0.293810574092 0.335052152048 0.177175967423
r=13.3226427533 0.173279439467 0.194261206843 0.289490696009
r=23.1562216347 0.173427982083 0.330485751458 0.192678640816
r=12.6883203326 0.305245217314 0.33127620492 0.191881674317
r=15.0279602457 0.305453086516 0.329625873463 0.192249254236
r=10.8872985924 0.330616896622 0.305685864519 0.192114064228
r=21.3273815112 0.192582713807 0.160632200216 0.334544009988
r=17.1008224242 0.181052859217 0.164555593315 0.313648861565
r=12.0050315422 0.307714832133 0.159571937081 0.209341800646
r=13.0214146065 0.163312027534 0.280514412144 0.439109458546
r=7.31209945172 0.304638200702 0.109632430574 0.146561249294
r=13.710440387 0.43725513475 0.291780442439 0.109066445051
r=15.1748240397 0.153672080498 0.437727026011 0.296242328087
r=13.4285319376 0.428221731773 0.169879313315 0.115860682161
r=18.5819273967 0.171683848797 0.124765177549 0.280733104238
r=16.8899851017 0.417862696384 0.113603460294 0.176732381276
r=20.5863358376 0.424385026738 0.115802139037 0.283368983957
r=15.4103424367 0.290219367262 0.436363734345 0.162488413701
r=18.4229491219 0.29951416167 0.105540624354 0.163065949969
r=10.0130664699 0.149883391638 0.438759786773 0.111236048642
r=15.7161621513 0.160785354205 0.434797028389 0.290395330326
r=19.0468728789 0.294797987656 0.111197551994 0.436440018671
r=12.4861368894 0.414444759609 0.287831513261 0.171642320238
r=8.06512734339 0.169145256585 0.426954497127 0.115634631172
r=17.1220935365 0.295787315178 0.11238622873 0.434723171565
r=21.6352725552 0.116723735327 0.15950952366 0.283458465534
r=16.0935529335 0.435418408762 0.302155778997 0.110766657829
r=16.2178732329 0.270551910459 0.190756464685 0.11852325357
r=12.18993278 0.169785916252 0.414164534805 0.300480229792
r=14.7891270296 0.435436542057 0.307060284704 0.148220939279
r=22.2562872964 0.430107526882 0.163831867058 0.290566959922
r=13.9575522805 0.44559321526 0.156792232311 0.288351463934
r=11.1987408613 0.296725429896 0.419608437649 0.112855719669
r=8.60290370865 0.292770432988 0.420995724185 0.16410281614
r=11.8239512814 0.283213687982 0.210810960344 0.348299376184
r=15.0826719638 0.24839853497 0.36457953335 0.233500167807
r=13.1965345614 0.362956301353 0.163593999101 0.215468258186
r=18.9936907461 0.182255000559 0.338853503185 0.245189406638
r=14.622971337 0.367504545182 0.203636418233 0.29024601307
r=15.7037653294 0.344748858447 0.214872798434 0.186497064579
r=15.7191159394 0.334194181217 0.223693551872 0.186540763377
r=18.2634443475 0.231305370114 0.133686022589 0.383549565436
r=18.8132285512 0.347304959908 0.341839471605 0.128679026429
r=15.602733786 0.284329856621 0.218161344477 0.341889713576
r=12.8706232658 0.314252526056 0.169825761795 0.353000238682
r=13.3892200737 0.171304587409 0.3093745695 0.357969417275
r=23.7612179836 0.274639364103 0.203591639135 0.116090412482
r=7.204714793 0.407591001539 0.291367323739 0.114738885323
r=16.0656250826 0.118219476777 0.159648390065 0.312013686271
r=18.1835007959 0.19698738258 0.137346451003 0.384803512868
r=13.6817066751 0.325954001206 0.145835127918 0.343957274528
r=11.7533815095 0.313147853846 0.33478533858 0.144790375367
r=15.4710171488 0.178628089512 0.380406646627 0.240230460922
r=17.6192087956 0.243615774866 0.358383952134 0.180302461552
r=13.6027660545 0.179229814426 0.339496146007 0.207062077632
r=18.0531300584 0.180732573772 0.206880365311 0.338986233261
r=9.0177449359 0.259255919021 0.23167605035 0.388295519452
r=19.2145417248 0.263665164428 0.201329704163 0.366739547544
r=19.3629692581 0.199846580189 0.193222576209 0.327354337565
r=15.4113050264 0.340012383858 0.177766686049 0.256163199358
r=12.0369422362 0.312368310156 0.20476892822 0.313351594325
r=19.3598507474 0.170742270789 0.355010660981 0.270755597015
r=11.9503254151 0.344699339416 0.206357106768 0.18049915562
r=12.9194632173 0.204744841221 0.274978376375 0.339626838008
r=12.0604568548 0.345096457665 0.177733012987 0.261854100524
r=11.4012853166 0.213748401278 0.340980140374 0.181258153402
r=14.0224462844 0.38625952901 0.275799501984 0.203948430741
r=18.6163595426 0.259502218792 0.13148755547 0.215705190044
r=11.3788445393 0.134345569864 0.206291242232 0.381766929336
r=13.1740229883 0.259038080313 0.431796048111 0.0886579692807
r=16.0112786966 0.143829749787 0.198999736001 0.351955061453
r=13.596345639 0.284575396046 0.168224559387 0.334085891297
r=15.3887566081 0.281079460903 0.193946320086 0.390456214572
r=14.2599049406 0.136469010442 0.207701887154 0.279126353099
r=12.1132576031 0.382786803548 0.133260241204 0.265698195953
r=15.5252881364 0.131047904358 0.392148373769 0.28351370088
r=11.5479282184 0.123299141721 0.284069499686 0.382823948085
r=22.5318883938 0.286006200676 0.134124859076 0.197593714769
r=12.3832611879 0.184710450503 0.284581019582 0.321781971525
r=14.521301488 0.212398122993 0.276981970857 0.351321313905
r=11.6531817184 0.354781910832 0.245848045511 0.231697513592
r=13.0072283494 0.243594926898 0.230773338297 0.357590200425
r=19.8876091941 0.178137447688 0.276284755486 0.324117492171
r=12.030622063 0.270565548469 0.170974259746 0.332773905661
r=16.4033269512 0.338227885529 0.258492617194 0.176272978617
r=18.1005540428 0.260397361873 0.176363341677 0.337053543599
r=13.2960052658 0.259541277449 0.176855438764 0.226918573799
r=14.8646906801 0.317927434336 0.195076069321 0.200484398147
r=13.6064588881 0.353055138971 0.204724363501 0.261205482969
r=16.1350926326 0.138552646281 0.266527617416 0.206022570673
r=17.8106163218 0.36454746607 0.15668595364 0.245062889733
r=15.8153649813 0.226976229961 0.1607149438 0.380725999631
r=12.5166405772 0.377531949285 0.226953578825 0.166388846795
r=14.6456825632 0.246045960961 0.156340123251 0.372666282141
r=20.5597774828 0.306349543427 0.200509662349 0.324952219155
r=14.6969695647 0.229421696919 0.227838750528 0.372836639932
r=14.8935144198 0.126318043141 0.345394208639 0.349301504041
r=14.349694984 0.320793643826 0.16061630306 0.189148852114
r=25.4344911684 0.20642303433 0.13665559247 0.347552602436
r=16.1345470689 0.169349981933 0.232665515718 0.364114505962
r=19.9972513445 0.173871946669 0.240336301677 0.212079001045
r=10.716364351 0.347161815546 0.347329095573 0.125738820118
r=16.6287619097 0.121916223097 0.352117565378 0.325966211525
r=18.2700527419 0.204958171802 0.314017547439 0.346332381147
r=13.9253965932 0.170241650828 0.369678608686 0.227174643097
@balllist {Second Position} color=greentint
r=27.1980584185 0.258798240352 0.270095980804 0.270345930814
r=43.5307821446 0.270288412056 0.242812073479 0.205580292216
r=42.6674321674 0.30025043107 0.159803760571 0.224135807538
r=42.5032637416 0.328133688431 0.161403611461 0.219087476953
r=35.1212778804 0.163267397766 0.319155478118 0.300476580916
r=37.8539705316 0.338577590302 0.205989093466 0.30429041023
r=39.3487748269 0.287406918308 0.348422043701 0.203440812883
r=35.8405490237 0.286914378029 0.220621495771 0.216117076879
r=32.2186779989 0.228854323935 0.318879252835 0.184789859907
r=40.0163001477 0.288815405563 0.295127407119 0.228039291967
r=38.9718225078 0.279212209401 0.191939359074 0.289770227742
r=31.1296387387 0.225742756119 0.267208522753 0.302291408367
r=34.2583518619 0.281003829747 0.252586895829 0.271766769416
r=39.9044788977 0.262656587684 0.194359420687 0.288375595302
r=31.8313545594 0.25808932729 0.295739157017 0.25730265345
r=42.5889041031 0.266190310213 0.291983269432 0.254025792959
r=40.34148995 0.237855467185 0.200205985009 0.276534874406
r=33.0127385066 0.206472983231 0.290221516804 0.226057552964
r=31.2806046762 0.237010641884 0.277724274089 0.283045215968
r=39.9744802656 0.292012938542 0.223463548146 0.169420253794
r=34.7507898944 0.178926288223 0.305322344604 0.217874656602
r=35.2200721929 0.21333632354 0.262585034014 0.265171563131
r=46.9820090879 0.269237238247 0.245886244499 0.172371261178
r=34.2927299338 0.150327649193 0.348401666551 0.173324183321
r=28.4998172531 0.233836942982 0.284706875075 0.205287901314
r=32.0626960617 0.250029771525 0.270750752794 0.277589697351
r=28.7601335919 0.34590079791 0.294666604451 0.200503942886
r=37.6884721799 0.269750132908 0.199929115719 0.256353003721
r=31.2962320778 0.247787294789 0.265274803712 0.281548893647
r=36.1988493383 0.292812854773 0.261680202602 0.246092044363
r=28.0924407738 0.209337349398 0.265547484054 0.250365432318
r=29.0251650635 0.226992823894 0.279989332816 0.282219743988
r=33.7371833909 0.286952114702 0.222309415208 0.332352412248
r=40.8103575791 0.2972018262 0.137875876165 0.193772702532
r=30.1020370496 0.172396773248 0.384896580445 0.137522557957
r=34.022444322 0.338934431183 0.194690284361 0.143205493417
r=36.7273455847 0.214745194001 0.147711473222 0.34219453868
r=42.2398093486 0.321971681585 0.192931595798 0.341233173148
r=33.3525877645 0.143010161895 0.341343714011 0.321360278346
r=30.654004155 0.233344033618 0.326640791432 0.261913794613
r=28.8479476863 0.152166208913 0.29312483388 0.345087268539
r=40.5614725865 0.155868165205 0.204735803692 0.324784001911
r=34.0751792153 0.21100171723 0.341534058386 0.155809959931
r=43.5015828935 0.343448768297 0.303230212812 0.204833677413
r=35.2629984116 0.359425837321 0.152153110048 0.285996810207
r=28.8926589744 0.163613662127 0.334521677701 0.226223529218
r=29.5868273985 0.227270084874 0.146087664225 0.338594349494
r=31.4586864609 0.150113962434 0.210479336548 0.306937488233
r=33.5289038843 0.209206495823 0.331766931097 0.149701434323
r=35.1761726804 0.160419320074 0.211046340747 0.35607916136
r=41.0325065283 0.191870709035 0.140014581688 0.301020718148
r=40.6419819152 0.303617477209 0.192568917299 0.342834053681
r=32.6663433385 0.288084097952 0.164884243787 0.347450932734
r=38.4507188683 0.161589452164 0.340793944903 0.20355050988
r=33.5790545089 0.302017081592 0.304424859168 0.226876249319
r=34.7187079887 0.163112819096 0.295708773833 0.311593201721
r=32.5108256887 0.276407384399 0.177391856734 0.279673908136
r=37.3014338084 0.211129192468 0.261956590655 0.259631844792
r=42.8373039723 0.283095134362 0.206265501672 0.270674853973
r=27.2803090276 0.269279871149 0.284157252036 0.206260644773
r=29.791009691 0.275550529838 0.234014525361 0.248399995337
r=36.0906392532 0.204363563329 0.267864456214 0.244813629477
r=29.0283396008 0.121848475322 0.385539138636 0.221251178875
r=29.437699701 0.4033656251 0.297555401567 0.118063044665
r=31.770365498 0.156874663278 0.119371267274 0.389423807485
r=34.282195926 0.256904866287 0.229097513622 0.389490824826
r=23.9019198444 0.118213525109 0.315256643724 0.369641038304
r=40.8631031017 0.2517489068 0.279795283167 0.207037354009
r=31.0639122448 0.28636832447 0.198030872137 0.246231078112
r=40.1222538892 0.192342992002 0.255364713081 0.290896376907
r=41.1038239217 0.262984888024 0.189895072036 0.253411941902
r=39.9509009018 0.254518874756 0.289194321861 0.189949858593
r=37.0395370826 0.187861724432 0.263327875501 0.253539185875
r=27.0474389001 0.335632183908 0.366297356737 0.175384870742
r=38.7545765978 0.334134640841 0.1315432759 0.174464412416
r=42.6735938357 0.174113115629 0.132170219404 0.342526653028
r=29.7744719077 0.128577358448 0.363883684665 0.170568899559
r=28.7766886265 0.263409142573 0.275835940291 0.198926186121
r=41.1064270334 0.200287116792 0.262619246087 0.248772807261
r=30.4033445055 0.242504270135 0.280370516358 0.201550387597
r=31.6716358247 0.283974763407 0.216277602524 0.157034700315
r=43.6075860844 0.158498896247 0.224995754797 0.292952963152
r=30.3128217929 0.313901227544 0.390433469727 0.159655149778
r=29.2704494643 0.139884456477 0.328597707544 0.164583892473
r=33.8325933637 0.142327763779 0.340685009226 0.339422531396
r=25.6020721367 0.0934219397091 0.418087258018 0.378166233266
r=44.9568538997 0.27724048097 0.27650756617 0.203385917978
r=37.8448345288 0.281585326314 0.278481989841 0.254519909216
r=31.9988388626 0.22877795496 0.311666081065 0.304452672895
r=39.6299414702 0.235230278271 0.157093365453 0.307287695727
r=35.2221038525 0.152129794382 0.31250532946 0.308190598548
r=33.2408145564 0.291133140576 0.158680985819 0.243460002754
r=39.6329392942 0.226022160164 0.154660732442 0.309368054395
r=34.2028667167 0.309277014771 0.309748419004 0.22646700446
r=40.3118930599 0.309068390609 0.227122150391 0.154947941477
r=37.9867280872 0.226684250005 0.308655280823 0.155122410903
r=39.0679892483 0.228452325035 0.293917332081 0.174495068107
r=34.7720606304 0.228456967666 0.286609880211 0.303035810234
r=37.1744741706 0.203838714477 0.253831275108 0.251450676983
r=44.0820822605 0.204206801735 0.263721273179 0.247506325106
r=42.5667556169 0.230980928623 0.304932807596 0.178659370725
r=41.6415731715 0.232101361071 0.296005311497 0.155969901516
r=30.6972605734 0.318217090077 0.363770240734 0.143035748307
r=31.2634466767 0.321787031418 0.342887820363 0.187106110826
r=25.9392510521 0.164841542741 0.411539893559 0.118914124269
r=31.2184052936 0.185840986783 0.29830337592 0.384851683234
r=37.986057222 0.201339428085 0.303231636016 0.153236951207
r=37.4143988905 0.184704101492 0.147379802494 0.375434296836
r=31.1484671696 0.165919809947 0.32451234992 0.141256070152
r=25.5184198746 0.150054983505 0.117364790563 0.393182045386
r=47.1731205513 0.372924275262 0.165385547981 0.32489794796
r=36.9012465197 0.258962074906 0.35001061997 0.16073914993
r=37.5909211256 0.20248128443 0.277885022835 0.247186779039
r=44.4587763667 0.265915352876 0.177081569292 0.288376812763
r=36.0438934591 0.266344902042 0.27031403804 0.185533293113
r=30.7638731043 0.252880121472 0.286301482334 0.188159621866
r=29.2359223445 0.282401316695 0.170476751419 0.281735262871
r=32.7727592679 0.172382688831 0.269815298138 0.265118642641
r=29.4148006323 0.204690733502 0.262451138193 0.26309496436
r=29.082517147 0.262871575675 0.20050514863 0.270254517194
r=36.1847194827 0.214384754468 0.15447416002 0.289281316902
r=35.4356821814 0.311728562789 0.212856629473 0.16009781837
r=32.1173018686 0.275713585742 0.263118392532 0.245026492156
r=31.606469216 0.199524601854 0.261540289993 0.274352270026
r=33.420229435 0.214003590664 0.304334444729 0.306283662478
r=31.2782826794 0.190906536805 0.297855403634 0.243959542986
r=41.0594258165 0.179709573559 0.221893685525 0.278566265852
r=39.1542573644 0.138586364626 0.30603354389 0.35280984535
r=37.8608485955 0.146933831966 0.206451064553 0.296056266202
r=30.9145632621 0.326425063253 0.310462866498 0.21390831969
r=44.0166002696 0.268030785782 0.185087102247 0.25048620019
r=35.0494638871 0.278546932554 0.284516702655 0.250694053819
r=32.6494701792 0.136627196494 0.19761914795 0.301420083435
r=28.2513730012 0.140390129396 0.310344541312 0.342759505992
r=33.666059176 0.195286580483 0.295815956152 0.150502854885
r=35.0658036197 0.336378844422 0.141766396431 0.30665294042
r=40.5694739656 0.228658445553 0.300558358962 0.18843868502
r=35.9034689056 0.238340240574 0.191731527343 0.284008895178
r=37.081849208 0.27703381319 0.20008927575 0.296507086263
r=42.9159788284 0.228310303535 0.179966381521 0.29533144618
r=32.7439893226 0.289333224547 0.302272423972 0.18296210139
r=38.6994890775 0.226097895558 0.303337682091 0.181103796851
r=34.2021476951 0.293450681937 0.295965973497 0.227296613798
r=41.0028838951 0.18203130866 0.293125734175 0.226774632129
r=39.998837992 0.174110724793 0.199144156191 0.31874832843
r=35.4474544216 0.151080019637 0.182089674358 0.346833578792
r=36.4449548128 0.27902335174 0.239505022953 0.170381212162
r=44.3973078918 0.377332375509 0.325650092583 0.168409432922
r=45.729283599 0.274079874706 0.216674030877 0.174076812361
r=33.1095367588 0.264102813253 0.242069150859 0.196652844198
r=28.7195487576 0.2548294352 0.2498316925 0.287741381756
r=34.5398673856 0.242989036353 0.209117137911 0.285574148875
r=41.84037796 0.274367446309 0.24730458221 0.279193113642
r=31.5698552243 0.25895288319 0.202943508083 0.313169958295
r=41.5536253563 0.359024746932 0.280373831776 0.21218837831
r=36.5477832276 0.210871892323 0.326550934378 0.152361254025
r=38.4411689334 0.272499786016 0.153846928449 0.353224612689
r=33.8667396726 0.326924914298 0.153307141683 0.208498782776
r=38.9938840271 0.211679433325 0.368132773248 0.145251626719
r=35.9433087075 0.184286107231 0.345917117066 0.317585742506
r=42.5513165364 0.184205823855 0.385504071104 0.144026974952
r=40.3648927182 0.36081156209 0.147420265771 0.175873910434
r=38.8351007101 0.176642023448 0.147893620414 0.315659241409
r=38.6596276655 0.187736996494 0.288617013665 0.23087930171
r=31.4615854112 0.2836980795 0.191469405985 0.237338097365
r=42.2442270858 0.28203256349 0.188943456331 0.239116007433
r=34.6753467645 0.23079714125 0.189097602951 0.285675291517
r=33.5837027126 0.217212736502 0.350992155053 0.291693585602
r=29.223087542 0.146129054378 0.301412603717 0.331653294932
r=37.8021836257 0.158379679588 0.350004150411 0.204158711712
r=44.7617234431 0.373844343587 0.275984759343 0.218748249005
r=41.2640017955 0.307818386295 0.199531996228 0.353850524571
r=33.5031542625 0.326556847189 0.215451857565 0.310451214809
r=43.3183864194 0.309803823875 0.15244267004 0.232596300902
r=43.2551016521 0.340311235305 0.139598188476 0.31901618809
r=36.9712000973 0.134664450935 0.19549216101 0.302455769295
r=41.6256117934 0.360235112967 0.299532142963 0.206893488496
r=40.5271401033 0.342204684745 0.137019002043 0.207474883161
r=40.7373542199 0.184158847916 0.129773074405 0.298658084224
r=43.5621697024 0.225116879921 0.217150590551 0.273991141732
r=31.9948222177 0.33046762219 0.302994174057 0.216346153846
r=27.7557641464 0.191671029342 0.330491361903 0.331064742104
r=34.3649851791 0.145904337144 0.317345374368 0.202725853799
r=43.5665431041 0.334270112185 0.14549203738 0.319573781943
r=37.700244254 0.207118451765 0.312449928764 0.140690972237
r=38.7017628674 0.352132727372 0.287411706729 0.218036467174
r=32.6235387824 0.309675193263 0.213165566919 0.140743124317
r=28.5741108531 0.230513078912 0.367874512553 0.128729790124
r=38.7395902579 0.163043135275 0.211605818687 0.294815562778
r=30.9380120534 0.214748911375 0.344193477648 0.153049716488
r=28.0561653059 0.197190216336 0.249441575167 0.265406451574
r=33.1774823423 0.25311005734 0.202833277118 0.274379476598
r=35.4738949512 0.219417239491 0.314739339376 0.244418760265
r=37.2829561487 0.209701194874 0.338310528415 0.148310008151
r=39.1682877196 0.226353243843 0.27712193199 0.27608456607
r=41.3181588223 0.352040605785 0.166425948087 0.282672388891
r=38.2915616137 0.156346812327 0.228008315669 0.228517854231
r=45.3914420811 0.272309060217 0.268507660786 0.244384882028
r=33.2915813004 0.255130090136 0.24595665793 0.292047561209
r=45.3474357591 0.209130906224 0.27233328493 0.230387001253
r=28.9329177129 0.205025596654 0.255786285961 0.285132309467
r=40.4413750487 0.215318803753 0.225276346395 0.285977636126
r=41.5714149785 0.198944729898 0.287831880212 0.241399386102
r=40.1586281078 0.276908359055 0.19775816321 0.281186260176
r=33.4359641034 0.252963644941 0.264201908298 0.205994247714
r=34.2821561574 0.286461537073 0.22518660336 0.272615364717
r=33.4404336128 0.273582752651 0.285889310794 0.215213497351
r=41.5811564528 0.252508511826 0.182216137342 0.325088721154
r=32.1160359571 0.421104731736 0.101432059658 0.216128819376
r=39.7174653359 0.178907215387 0.426153763499 0.251705797024
r=41.4359836085 0.374523770084 0.128761526144 0.313787201148
r=47.6666305818 0.303485907199 0.123576980451 0.414147758499
r=37.3436166395 0.28688178401 0.352134983317 0.135469020568
r=39.3848426344 0.190666515972 0.117572718773 0.383840044386
r=31.5918078735 0.174403939042 0.324833257145 0.128360329796
r=33.0636178818 0.436236783428 0.0846100362032 0.274089525043
r=50.246906327 0.408928910352 0.278095278264 0.106265421034
r=26.9375563512 0.16487305251 0.321684939411 0.402980380842
r=30.4866984688 0.190754885428 0.386082729888 0.116139271898
r=44.7390914164 0.358122250224 0.142052169208 0.300784531488
r=32.4013134628 0.109693431331 0.400846207413 0.320090165314
r=31.7735014667 0.247195514879 0.207519051999 0.271301496924
r=44.206593867 0.231212453357 0.263483849328 0.185039440821
r=43.2745023873 0.323373293731 0.262852811649 0.177077602011
r=35.2934379366 0.177141760943 0.305068517336 0.22824455732
r=34.7343414691 0.175727289438 0.304658192687 0.291070662645
r=42.4467214739 0.300120629968 0.183059714326 0.229132137169
r=31.041305552 0.213687199804 0.225046453739 0.284787715177
r=35.0861306226 0.293811074919 0.322225006264 0.217539463794
r=40.5105247536 0.309452361046 0.166869282986 0.30160657478
r=32.089646867 0.262491707113 0.206868256573 0.272408254478
r=34.7067464876 0.319351065224 0.343471431338 0.14070523291
r=38.912605314 0.138976356941 0.205262315205 0.356460479266
r=40.1097050279 0.406638320314 0.172677317738 0.318025361039
r=37.4871541744 0.292373840235 0.285660405823 0.23383872671
r=34.4801035359 0.201714665946 0.341818143411 0.315408606223
r=37.6737529957 0.244709079284 0.291432225064 0.265920716113
r=33.9237698513 0.324547133398 0.310724090344 0.154388383655
r=42.2671476178 0.287694644892 0.182997847829 0.239334092923
r=33.4710285866 0.229929497385 0.310698853114 0.185256181162
r=39.07659262 0.296061093248 0.299356913183 0.231390675241
r=32.5039071118 0.308765904988 0.341478448466 0.138290846652
r=32.7097464144 0.154987284544 0.234176320995 0.302486578129
r=31.2064944571 0.171077518269 0.328714715575 0.219981372689
r=31.9689636122 0.170257202529 0.214177870023 0.314974914366
r=34.0900621941 0.275065762663 0.197105189578 0.254168209808
r=39.4347725188 0.287179845069 0.24760974248 0.268930141671
r=38.7920792959 0.194928312136 0.300148860045 0.280144159202
r=39.0017222967 0.226566380473 0.198360888384 0.285460867097
r=38.5581939427 0.185929648241 0.286850921273 0.269861210816
r=32.5720745482 0.200364942021 0.274236270528 0.270881158397
r=33.533628361 0.259688965687 0.261293507776 0.188471982227
r=38.1503678273 0.238696995226 0.264407625823 0.332241255577
r=34.892900082 0.174690353284 0.312404470694 0.212464927374
r=33.3893375923 0.30073459317 0.176021981719 0.3085852072
r=43.1412662285 0.295028394848 0.23135648068 0.206191565712
r=42.7395462777 0.309474045481 0.310430396539 0.171397005233
r=35.5723082638 0.343323365769 0.187788507888 0.150060867505
r=39.8678657732 0.221993999538 0.292014770367 0.162289406877
r=32.2731536424 0.221086813654 0.296045255982 0.315928507919
r=39.4611313161 0.28786303684 0.223409784939 0.175946982002
r=29.0293242645 0.237530849808 0.291644073036 0.202161893709
r=34.6377710846 0.290393954243 0.215998781927 0.258717635567
r=33.7887559229 0.235491661007 0.206701381028 0.286431212739
r=44.5786629786 0.282883743137 0.2329513806 0.283719264741
r=31.2204748795 0.200990161058 0.271997660379 0.287990641516
r=35.0172559683 0.286791104721 0.238123133318 0.199300590681
r=43.6466470746 0.26910007201 0.235420142321 0.202054419243
r=43.0498746555 0.275490338515 0.291980241174 0.234229260497
r=33.0763536604 0.207955349422 0.270481880355 0.246474333779
r=30.9178061912 0.263391241404 0.199390758837 0.263059476415
r=38.9641486377 0.283802661569 0.233144621719 0.20355120947
r=41.6234961118 0.291731172524 0.232726154792 0.202070775278
r=33.4584122789 0.247980416157 0.201101591187 0.27723378213
r=41.9298315272 0.188153687747 0.28044220452 0.240773857909
r=41.4690491045 0.187673166397 0.259762664018 0.287207904229
r=39.0890759142 0.277087875628 0.283628779979 0.193857237653
r=33.0986767498 0.28414846426 0.290212813746 0.187029030266
r=35.3387562121 0.18556174559 0.252274837512 0.295357474466
r=39.0386837118 0.236986945429 0.194546109401 0.274955841344
r=33.2379559993 0.245370126854 0.274040707015 0.200660473434
r=31.965222792 0.20125178946 0.256703399141 0.258534474149
r=33.3364044197 0.257204908991 0.190947324876 0.295424250781
r=41.6690846996 0.192124687367 0.259775513939 0.292197889343
r=32.5857581954 0.188293182527 0.258983835775 0.253395377833
r=34.9953310856 0.281137890961 0.210297610025 0.249153655702
r=32.5016700961 0.199320854729 0.251962895478 0.25842305781
r=30.7827732552 0.197054204798 0.288454480364 0.277552150082
r=34.3159571926 0.233904508401 0.204212277491 0.286913991016
r=26.7962920945 0.203962703963 0.297884505432 0.24838369178
r=46.0128908515 0.243707801122 0.207508088536 0.268796313394
r=32.7152856931 0.265762925599 0.20379210953 0.260448567826
r=31.5415887541 0.279050851261 0.216812049477 0.266541385017
r=41.912153786 0.244991673436 0.194275212555 0.273629409865
r=42.7909525302 0.274275126446 0.293555010266 0.210326005308
r=31.3627667365 0.294743622778 0.200644163875 0.268616335996
r=42.86644206 0.190989172747 0.34927808732 0.134271158568
r=32.7698736223 0.344807365273 0.12883363631 0.333900193514
r=43.0264624873 0.333211570073 0.346390840839 0.133330769896
r=39.6243783433 0.141333152137 0.317320106 0.211456139159
r=39.4209883509 0.331545064378 0.196771785781 0.134679977608
r=29.5850631159 0.287591829144 0.216267319674 0.270977341062
r=41.9658259071 0.258919983511 0.277240873906 0.205881005817
r=45.7039268206 0.259263826376 0.220667118811 0.234621945455
r=34.381460608 0.306081127654 0.161833126551 0.323252688172
r=40.0740180722 0.295424193435 0.239825683559 0.274337527237
r=32.1409423721 0.241497659906 0.29994799792 0.281799271971
r=42.3083725099 0.300894213468 0.18221859112 0.287958878232
r=41.3947576273 0.22909559813 0.182760684202 0.302434530879
r=33.7736009616 0.287164681824 0.239384097197 0.282401058583
r=34.9340084051 0.280458473142 0.300145499896 0.236749116608
r=33.8212921278 0.174761544024 0.306428841982 0.287412623532
r=38.5166943811 0.18009804558 0.292850462459 0.233039773615
r=43.0787973157 0.229589180927 0.286384709578 0.182396872168
r=41.0351455465 0.294044971584 0.186162589573 0.280108722511
r=34.0761193648 0.285187266236 0.303564840828 0.179910666145
r=29.5781948037 0.221951168012 0.30823555909 0.301307019334
r=33.5301000035 0.16941832741 0.29798911332 0.315533762203
r=34.8559525446 0.193815659068 0.325510406343 0.325312190287
r=34.0310354437 0.220447755689 0.299745509534 0.30007745362
r=43.1019495432 0.293690935711 0.214483783664 0.174037224367
r=33.775184993 0.310540421894 0.189471130519 0.279926526651
r=39.0407571947 0.301063549769 0.289877229674 0.184330405986
r=45.6821047499 0.301010487495 0.224321632599 0.184541976909
r=41.3883779576 0.213199980195 0.168341832945 0.297568945883
r=37.2743842526 0.26288774827 0.302228456658 0.192112729939
r=38.6663301231 0.293896004185 0.197076380811 0.249830810207
r=34.9265081327 0.177306159115 0.302734265342 0.28521700073
r=31.5272981912 0.209328151027 0.288930392206 0.233859976781
r=37.3439918219 0.257059298104 0.254790237999 0.206459257765
r=39.985671828 0.283371197429 0.273729705768 0.236604421788
r=48.7429723544 0.359741168241 0.131908009794 0.315932144106
r=29.2743589241 0.373905164603 0.126812141347 0.317653276956
r=35.840609915 0.190876782838 0.374247103088 0.302919275161
r=32.2095063509 0.314848101942 0.130936914444 0.193039817148
r=30.4012809876 0.362479252831 0.131346537535 0.313868604138
r=36.9404570547 0.192744030948 0.131177466243 0.314903085918
r=29.7147562654 0.140174672489 0.353886462882 0.297903930131
r=29.8227905138 0.192813307494 0.130927002584 0.391908914729
r=36.0442638438 0.131457804808 0.315005068239 0.186837418726
r=42.9641401429 0.408374875374 0.120505151213 0.304818876703
r=40.3115633499 0.195969837686 0.37771056107 0.133855919567
r=31.204666301 0.258920959688 0.2682174319 0.270896764503
r=36.4357483541 0.268259365395 0.245779447356 0.274198577559
r=43.2384293227 0.35282116672 0.318489002231 0.133331208161
r=42.5456019587 0.316287264873 0.138868117091 0.343972951375
r=43.3366863677 0.314877191029 0.345660625969 0.137357063101
r=35.0639826953 0.14526266501 0.245376123327 0.277648711438
r=36.3794523073 0.138012377139 0.290083727703 0.356796505278
r=36.1245059169 0.343740866689 0.315466714346 0.201912794716
r=32.2171748182 0.142183202586 0.219981136557 0.286053099904
r=35.8918220909 0.315346689557 0.144834118413 0.340343518229
r=31.6523023884 0.203555806217 0.338682820877 0.313739807103
r=37.0905307449 0.218058152548 0.241389377394 0.169025392213
r=33.2290683789 0.311565667403 0.141275244983 0.337754528003
r=36.3164209951 0.209179222328 0.141592154813 0.339078323032
r=39.1082202588 0.338833227459 0.20883252163 0.141502004183
r=32.5592279566 0.141587968343 0.338471496067 0.310891798276
r=42.1273810237 0.347710118608 0.291754156972 0.142642301799
r=36.5907090679 0.214742500541 0.144907164262 0.349362043931
r=32.5441725273 0.140676042934 0.19323682549 0.327068253983
r=46.3171068533 0.21888636224 0.2274138037 0.280452953107
r=27.7242658297 0.217447884696 0.303582390061 0.219510398507
r=33.2308767274 0.2255332621 0.252602002454 0.225929003918
r=41.5092695375 0.300467621394 0.21620809152 0.257676088681
r=31.2061623536 0.22960182296 0.260966025293 0.214766189539
r=35.0056976788 0.288705612829 0.270011454754 0.219656357388
r=32.8116852111 0.238163327316 0.256501456684 0.290407335252
r=42.112329194 0.246310160428 0.20628342246 0.286016042781
r=36.0461491373 0.295389191869 0.227584732671 0.258923426239
r=28.821048638 0.230308042175 0.254858383295 0.289745710151
r=27.5338929899 0.250541395969 0.215954522739 0.297538730635
r=39.994277455 0.220880870257 0.232488723799 0.267909259751
r=48.6970110637 0.276956589389 0.269228774441 0.226388672787
r=36.7609976735 0.219578783151 0.221954332719 0.286626010495
r=28.0625085668 0.235872037468 0.290593919492 0.220758246639
r=48.4410738314 0.291830053603 0.266935280786 0.217937187466
r=34.8065999968 0.222431648499 0.265845715662 0.210075498173
r=33.5084397981 0.225897901328 0.26081458669 0.22330770329
r=26.7752343299 0.250518622154 0.290597259745 0.245694230027
r=40.4280217553 0.232574839549 0.279834836857 0.217988420627
r=36.1787887111 0.300195171218 0.252412343556 0.226262129959
r=45.4819640201 0.30752688172 0.245943304008 0.217008797654
r=41.7709679278 0.227216877941 0.254937217178 0.301627258833
r=33.0773489628 0.242928921038 0.219235933642 0.236453415342
r=34.8818831604 0.268147638473 0.284317098344 0.216051506365
r=41.8527943084 0.195803421995 0.245259139383 0.265301464791
r=38.3776272689 0.291751178299 0.281040696911 0.189330376034
r=35.9155176494 0.237910313535 0.197645423701 0.279278911008
r=38.4809157645 0.314716728126 0.175081014639 0.229388758521
r=40.5500427275 0.215741888284 0.240336370734 0.286764103712
r=34.1252325545 0.296738421396 0.303913894325 0.22726679713
r=36.3791784025 0.300393040508 0.222321682735 0.175254567467
r=41.6813053231 0.238862997019 0.275685434773 0.283201074862
r=36.3967068722 0.344974861826 0.147073998538 0.179604472252
r=43.2980933831 0.236068941227 0.191449704218 0.299085531238
r=42.7102572422 0.182724162622 0.16152120296 0.324421990612
r=41.8796775864 0.17543738807 0.181636589062 0.307721449235
r=28.0193506918 0.287461973766 0.287134866377 0.227372346341
r=32.4417339296 0.201026981463 0.294561174223 0.232578821601
r=34.9332748837 0.211640762139 0.245868330581 0.238099201684
r=42.8126230797 0.249013395587 0.252737479851 0.216330387416
r=39.6623953351 0.220044792833 0.338444310449 0.296407959342
r=29.8147659042 0.141388819253 0.344638121807 0.313488239447
r=36.1036369934 0.289871409486 0.287533400134 0.230815798263
r=33.3472429711 0.26701986077 0.240942647193 0.297740922741
r=33.0518733676 0.182689213418 0.267415756164 0.240054706775
r=39.9014840945 0.238405671927 0.18460047917 0.310423817285
r=43.3643061876 0.163623948362 0.404705154799 0.108034751837
r=45.6140232235 0.298157154969 0.159341394851 0.309892463522
r=40.1694688245 0.299486527391 0.16527874721 0.318829862959
r=40.9718739843 0.306165171856 0.220151384951 0.166201843171
r=42.4213804027 0.211335861778 0.292316336564 0.146052816407
r=38.1825498375 0.325126599147 0.291877665245 0.225646321962
r=33.9709071827 0.219574437676 0.317135076922 0.159570826965
r=38.0794552938 0.163622883974 0.29539107871 0.323390584456
r=38.8413800671 0.219375489949 0.302830831001 0.163144302096
r=31.9712919033 0.163645846583 0.30412628449 0.218012938063
r=38.6876573031 0.258458191337 0.204271376002 0.275157860743
r=33.4498417646 0.284777156087 0.200077175381 0.245176538684
r=40.7011353327 0.264655006727 0.272342879108 0.199884681914
r=28.5343888596 0.344151510508 0.16141247658 0.374104596036
r=35.6681506812 0.184262708633 0.348455604118 0.315358892376
r=37.9819971725 0.198232563867 0.314688954111 0.316588918633
r=46.6437145753 0.265408184688 0.210780216574 0.272914050606
r=33.5674866423 0.212817319667 0.245061787528 0.27983523326
r=37.5084909738 0.195330409648 0.278904614771 0.275291537925
r=37.0286372471 0.208836803332 0.274545902543 0.266108487808
r=41.9308398113 0.262246179611 0.27789407578 0.193165166422
r=33.2972648743 0.281637542277 0.203600620068 0.261485343856
r=38.8728722301 0.170765312513 0.221410379525 0.279028015532
r=40.7017361388 0.238083477402 0.309088663868 0.271733761423
r=37.4006121661 0.195840731361 0.244189276785 0.268358181313
r=40.7779765244 0.195260711229 0.26920759104 0.292952855794
r=41.4186799865 0.300128293473 0.171958072124 0.303909869634
r=39.2367317592 0.179596027405 0.302735930394 0.229082341172
r=36.4900682389 0.304062973804 0.178318646998 0.224183881965
r=41.9856793062 0.302846334879 0.294155006479 0.224797457799
r=34.1667338117 0.223929135613 0.29388382694 0.178213090891
r=34.0774610223 0.306863874715 0.308545159546 0.213205728126
r=37.6743135483 0.245018002299 0.289635694153 0.289203872391
r=30.0591154161 0.20162762114 0.287645722373 0.261369138515
r=38.8711931973 0.274809792576 0.279424467242 0.195117910854
r=44.3376046717 0.272489404828 0.247503224618 0.19767827529
r=32.9121520852 0.191140071728 0.261807344547 0.289387280901
r=41.8043980176 0.194438541635 0.278437205914 0.233174463435
r=46.9333385377 0.320152898705 0.212019537057 0.148906349543
r=44.0463422818 0.244670747151 0.29506120726 0.185257492613
r=42.7859717664 0.340684044318 0.157308783386 0.290692073008
r=33.1843212732 0.317413634169 0.152407708178 0.323866379878
r=40.7727748847 0.304363233666 0.194551495017 0.356411960133
r=42.0969521589 0.267434857671 0.297265828883 0.187658088088
r=32.0337198982 0.297124521168 0.245161932242 0.267250385553
r=33.1944543186 0.210605553697 0.157243225159 0.34024757444
r=43.5678073361 0.305878268919 0.200347141865 0.14422587364
r=47.764561866 0.345694756172 0.202407671904 0.142062844317
r=33.7270769425 0.187061463052 0.295225574117 0.262629149578
@balllist {Third Position} color=bluetint
r=0.394045100348 0.362977404519 0.401119776045 0.110277944411
r=0.374444720303 0.330364934106 0.344393976685 0.192625243327
r=0.381714872804 0.275720502504 0.185811642992 0.195007800312
r=0.541049086824 0.352044250637 0.278556586379 0.182797272381
r=0.446958746421 0.182663728605 0.168520036897 0.366198626627
r=0.382114802208 0.355668927777 0.165013585666 0.296452526174
r=0.334082905421 0.310602447942 0.356418815646 0.160057713706
r=0.472121537133 0.0353321296208 0.0489974341918 0.46560866673
r=0.400101206205 0.455005091113 0.519118008497 0.0139040061796
r=0.298824649952 0.352937171756 0.311807041432 0.200865590352
r=0.731148480687 0.354438090082 0.204223207336 0.133091942743
r=0.737836177299 0.344721495155 0.17431234789 0.147908343665
r=0.458451760714 0.143039511785 0.195119926104 0.302072630279
r=0.729663898763 0.150819650756 0.204676361005 0.296792132396
r=0.658411825188 0.395784877978 0.179828648891 0.105519164628
r=0.451692269166 0.205437434646 0.360404322063 0.140153363541
r=0.328486670529 0.351604966527 0.108485438004 0.492647479545
r=0.694262969015 0.0287626802843 0.506562694086 0.0310813608447
r=0.515981260114 0.0792603650022 0.439495353205 0.0643809890692
r=0.279019096899 0.320651903459 0.173724807166 0.28805673053
r=0.521263445327 0.278620760482 0.326529564302 0.170992836787
r=0.750899203619 0.239919264409 0.302324885998 0.261269342902
r=0.406936066187 0.11421803605 0.214223642531 0.384772797354
r=0.424555456461 0.244661700681 0.234681534759 0.214662148678
r=0.386503130158 0.117852694178 0.120906497368 0.322115964158
r=0.722133828787 0.379833619707 0.16979976523 0.164781136762
r=0.281441479568 0.373104381503 0.164294713266 0.38155009099
r=0.710811427676 0.393088782562 0.0441609073188 0.0550416445153
r=0.719953869821 0.438900785153 0.0801927194861 0.10335474661
r=0.470488190758 0.364422321195 0.0675923500131 0.454720111781
r=0.466288944618 0.069974751949 0.389606218994 0.0459448086464
r=0.426020123505 0.0856647595035 0.51330973623 0.338816427463
r=0.759621633836 0.252914153056 0.244461883042 0.267709712754
r=0.502923625774 0.359108227897 0.385801406307 0.155515812626
r=0.226733220798 0.161476408619 0.104961979239 0.37858806472
r=0.359880485474 0.105001389848 0.156795430778 0.357792993035
r=0.400100173192 0.372559924365 0.113749698756 0.372207700721
r=0.511361163147 0.379274055785 0.356793626232 0.105717750438
r=0.351230590503 0.103177943451 0.360202561247 0.381002710651
r=0.515925660935 0.245688271515 0.184579916538 0.277905856947
r=0.465995948546 0.309958359174 0.360769026313 0.181934969434
r=0.613933310738 0.190949766264 0.295446583113 0.234307318962
r=0.341786980507 0.242907842015 0.255237550086 0.258500286205
r=0.476060334788 0.347018921814 0.1450103224 0.342144886143
r=0.627524281446 0.351706539075 0.14322169059 0.320765550239
r=0.296639245769 0.305377121359 0.210254809509 0.2148384235
r=0.463546985567 0.351267294501 0.13928612952 0.38425764446
r=0.621683394802 0.284191734619 0.234932857633 0.211564883814
r=0.377027480532 0.210469626919 0.235176569081 0.26975355888
r=0.529837876179 0.365298324679 0.142314098168 0.380821984912
r=0.377086097328 0.0986694209855 0.376359438605 0.375599975697
r=0.504305698916 0.247003595685 0.206615697527 0.228307848763
r=0.750987322261 0.217111259646 0.291760345142 0.278240262502
r=0.465416230381 0.303870418535 0.22070058872 0.246168078584
r=0.446831505453 0.430265309831 0.176494639288 0.271988006542
r=0.386394530776 0.247584714106 0.168259800159 0.296383382287
r=0.469131069161 0.144946152181 0.0931986865398 0.444259683966
r=0.266870038425 0.110932645772 0.381765538813 0.0731660925249
r=0.287113024979 0.478737464994 0.407022964014 0.063151192441
r=0.289186075781 0.063591044077 0.478494304956 0.406934681213
r=0.352941436209 0.381156666395 0.0883528986605 0.0583229386461
r=0.491435244361 0.399788676741 0.48078049888 0.0532333768496
r=0.509117008019 0.0826784030179 0.111285759195 0.375919522163
r=0.202788857995 0.0932086329615 0.111941223171 0.394866664525
r=0.314182840435 0.416803658014 0.372248085575 0.0963820469961
r=0.859489472421 0.461451744222 0.3398258909 0.0899668065385
r=0.482435146806 0.378283280348 0.120281490169 0.403500108028
r=0.551923499138 0.411204925467 0.350202885962 0.140312780751
r=0.395581555303 0.368867302887 0.107268764315 0.455322179114
r=0.507622376845 0.343953498536 0.22630129802 0.30225951663
r=0.683840321265 0.208593101018 0.117339125838 0.314049690796
r=0.518081783941 0.212151435247 0.297583102209 0.119765551351
r=0.44283947667 0.360215838299 0.209101131552 0.117238952182
r=0.30595709341 0.0798207394498 0.429984646666 0.433362380182
r=0.337368402686 0.079334738269 0.419595675057 0.0635609823253
r=0.597336118091 0.428176314953 0.0628993454484 0.0874495287349
r=0.304672090133 0.0719061669116 0.0548201083725 0.431913795618
r=0.312644862341 0.419664216668 0.104556131672 0.0843030493283
r=0.31028046269 0.380800222284 0.143743632491 0.388209687876
r=0.323742199388 0.41434765471 0.10082774931 0.413743266325
r=0.210907567735 0.182776025237 0.274952681388 0.350599369085
r=0.794150444988 0.129631516386 0.352657497028 0.41069791136
r=0.327462076395 0.423942583313 0.104899236341 0.0957703332531
r=0.350986764663 0.36207163385 0.444378272803 0.102561038442
r=0.568612521247 0.448762311714 0.106681932256 0.391679913313
r=1.24725482424 0.0406915149764 0.0279302706347 0.45502263315
r=0.342087543057 0.0459271289773 0.484705659273 0.38320149386
r=0.739495774609 0.382466920904 0.0769503929349 0.500409146351
r=0.558426431869 0.374980104567 0.172286938686 0.296578586208
r=0.675417812396 0.295595594353 0.364685284293 0.174864962189
r=0.467901598881 0.159636516608 0.304916178251 0.157919719855
r=0.380800715671 0.160711827069 0.303008398733 0.358150901831
r=0.656985385141 0.169646111557 0.180106827008 0.289556550074
r=0.491486997048 0.169407794986 0.180528524091 0.360414725455
r=0.283686865992 0.289483497788 0.181065668595 0.36059612113
r=0.269481839282 0.289456225341 0.181001871163 0.360796016128
r=0.325926082008 0.111437294504 0.149248473462 0.424084077031
r=0.732587347651 0.156725876292 0.321536711021 0.403746957868
r=0.275421268509 0.235431235431 0.317710658136 0.132123195953
r=0.510948694593 0.0759340762778 0.452160947211 0.404068034468
r=0.376799167529 0.191727689708 0.280502132454 0.267482095437
r=0.393110812305 0.268451919885 0.160672789643 0.358360075246
r=0.330060392169 0.128900452751 0.0823219269204 0.395088338442
r=0.476496354487 0.398954297185 0.424116521171 0.0750198403436
r=0.21864323414 0.396460719683 0.463095994218 0.0825905078955
r=0.945677055325 0.0759306227256 0.413601348477 0.410734258574
r=0.177490115872 0.106144360583 0.421228872117 0.393536727969
r=0.816119237435 0.104072659122 0.394190153536 0.427982411879
r=0.33023655613 0.443061103283 0.0629502393125 0.100787227353
r=0.627396027561 0.423972808158 0.0707287813656 0.414725582325
r=0.520870098157 0.453985966438 0.0635884821806 0.378964906097
r=0.2131893647 0.287069596205 0.200717437991 0.307223939773
r=0.400347255805 0.119850275437 0.447596402844 0.353171053251
r=0.498385859235 0.253171243095 0.185583914627 0.248180852923
r=0.228689623606 0.308767027593 0.11424761058 0.407931921379
r=0.294152850341 0.335826580572 0.130015724398 0.075129988703
r=0.447029145029 0.352199353763 0.243120654824 0.166381346089
r=0.697325155105 0.173914986327 0.236250760563 0.24763673378
r=0.449248106785 0.352908714647 0.259094044608 0.200367900667
r=0.446702949101 0.14901884593 0.281069878894 0.436435464024
r=0.595194437507 0.31045690009 0.203458641612 0.292753269514
r=0.281554132071 0.322944367993 0.203052003261 0.272979866595
r=0.667366374281 0.383592303157 0.0878704957106 0.456512170613
r=0.522880873736 0.0919182315189 0.112859519848 0.372189208462
r=0.587758343887 0.268940754039 0.279097204411 0.256270838677
r=0.276118206002 0.0825529125304 0.0934631953549 0.500468252482
r=0.536164964591 0.277022143373 0.2251790525 0.226657467639
r=0.674464468322 0.376660858201 0.415922456981 0.12372032237
r=0.646401512576 0.10802770813 0.426352471208 0.364221665038
r=0.516467382712 0.405789552017 0.379818425361 0.103772882869
r=0.301904763248 0.116274258286 0.347188314644 0.156246120743
r=0.285998569818 0.306799005643 0.221316978462 0.151657563826
r=0.687146267106 0.158665880072 0.143487421516 0.337330917365
r=0.692575443879 0.159743013131 0.144063742374 0.349865975391
r=0.370116619158 0.182119790746 0.163960853241 0.321827126083
r=0.683887378936 0.344786170806 0.331145712692 0.154034229829
r=0.386198672191 0.280209608552 0.178017974978 0.298199516288
r=0.334990275299 0.348690993632 0.128040028303 0.331021934701
r=0.334864978216 0.169233344493 0.305099877246 0.281832384778
r=0.565064486782 0.275483434039 0.252383424763 0.275521000927
r=0.349531768257 0.26327520244 0.264382035903 0.28729412107
r=0.462727908044 0.181142972983 0.261001341938 0.290399608985
r=0.289593891306 0.261927000729 0.260095754466 0.290925295959
r=0.400698976118 0.290437560464 0.186008341281 0.262255174207
r=0.333383921066 0.233270928056 0.308103771062 0.222358919497
r=0.749203678115 0.36716576665 0.423416789396 0.119743086238
r=0.34970182717 0.164260528242 0.210232186814 0.335573148826
r=0.331608300068 0.0800222322684 0.41501421255 0.459351796231
r=0.38230548041 0.270286941724 0.273463030934 0.224649252132
r=0.229981681208 0.0936102379058 0.337799592592 0.438120599505
r=0.541960359383 0.425291270979 0.344221418506 0.132119407241
r=0.784187276528 0.0893825735718 0.408886324293 0.436872475476
r=0.709461840007 0.388770541692 0.372989305278 0.0734936092514
r=0.855491125693 0.10026539827 0.0996105194223 0.331403164099
r=0.298791483254 0.349793204305 0.130064209492 0.137787628819
r=0.265580940736 0.14144704086 0.154525010788 0.369589570817
r=0.520769742382 0.39246675696 0.329238267384 0.129820303807
r=0.334040659886 0.377841940526 0.147735046491 0.143114564264
r=0.209531267184 0.361172885265 0.127666584301 0.352812783132
r=0.399434504936 0.126646352572 0.411453291276 0.14994802402
r=0.343593581697 0.17506526198 0.334809497172 0.285822223258
r=0.252909165795 0.203289921304 0.262766207258 0.317720657743
r=0.489828849472 0.221032108842 0.313992140811 0.259435971026
r=0.393832390063 0.277598912499 0.27373542248 0.261930314087
r=0.385835142447 0.353595355069 0.101697186244 0.163331844573
r=0.297311414504 0.161667109105 0.22183877533 0.310326519777
r=0.331187722408 0.224282732656 0.306656547197 0.161801665052
r=0.631714842348 0.416335948316 0.156206737425 0.134102445778
r=0.642287960193 0.222690804361 0.235548241103 0.326201741754
r=0.5115274707 0.260977836806 0.374201045904 0.194156221466
r=0.545406335023 0.14005154928 0.191656861097 0.402280495321
r=0.815398349807 0.113907814688 0.129509621478 0.425130323249
r=0.676330992972 0.214588727894 0.264723706683 0.33629001157
r=0.572678110891 0.240182528714 0.315359186874 0.232986226946
r=0.492454115798 0.169589516284 0.316559067258 0.346935825785
r=0.341903110791 0.127975291234 0.345142176117 0.13511347232
r=0.292407695422 0.388128867964 0.14993633591 0.134908649433
r=0.500181479433 0.338877228332 0.407949234601 0.130059049058
r=0.367134281484 0.155247654375 0.127809295221 0.333024219943
r=0.380847571069 0.0545644685039 0.048812746063 0.401697834646
r=0.328508971805 0.16317797484 0.35723216127 0.175944782429
r=0.613674178015 0.334143544487 0.127664348216 0.150549697106
r=0.45338923055 0.149439775062 0.367339271322 0.150693279984
r=0.552761624011 0.150912788174 0.148454151693 0.333560183961
r=0.230867848449 0.142862710624 0.144889377753 0.356039511348
r=0.292070956988 0.371078136122 0.361441165197 0.126594754422
r=0.224493210116 0.147612992269 0.15006125503 0.351411967217
r=0.187781334603 0.367611619857 0.365771370985 0.133067519607
r=0.416426797317 0.192846549494 0.20011990786 0.274557445331
r=0.210993586176 0.358290780364 0.173866733498 0.326509194574
r=0.410915644071 0.0868099341044 0.437760110116 0.347294206345
r=0.265999127306 0.0359318267495 0.0648995059622 0.52592210472
r=0.654019511315 0.108035768599 0.369487195085 0.0942271427702
r=0.265141887544 0.366144668158 0.160900404072 0.307736330056
r=0.251638714475 0.0242328679018 0.428764082242 0.0328015104048
r=0.411546491771 0.261667973425 0.19077291297 0.225353856312
r=0.29461457253 0.131888961357 0.27231778901 0.359754606229
r=0.377215633684 0.0869682873085 0.444054997874 0.366764171488
r=0.415650833124 0.364316307614 0.0843827910247 0.0699354343796
r=0.326940825707 0.479626013237 0.0545706100525 0.0504335222854
r=0.259694714445 0.439108803807 0.0887591030355 0.104297353811
r=0.810796589498 0.11324122168 0.373174177327 0.0906234728426
r=0.385440835875 0.179825706689 0.136773612761 0.349374062058
r=0.816734619439 0.387971336257 0.0581758452014 0.476056388874
r=0.235245846095 0.372909469968 0.113455480651 0.424573524265
r=0.289715969342 0.114664625297 0.373275150283 0.0926459551851
r=0.311913511256 0.423732070922 0.112901579065 0.0903747145386
r=0.335055027092 0.267280358848 0.146115184378 0.451333969844
r=0.604091211673 0.447634131855 0.0943047581337 0.379528806177
r=0.595280902016 0.0711330790308 0.502874335142 0.320636114544
r=0.297793645272 0.0521230191596 0.0437303296339 0.456242062835
r=0.81675586062 0.405943314752 0.401350396483 0.101397503337
r=0.385801935423 0.365692444144 0.124931367994 0.407315115935
r=0.583758543093 0.107267253691 0.129282384813 0.357465040533
r=0.215078041767 0.426261380097 0.34130651495 0.123888151481
r=0.568908230961 0.498022009638 0.359035220216 0.0550001198782
r=0.304777648866 0.0995381598094 0.406440456357 0.0810223749974
r=1.04308902364 0.442152336988 0.46294864397 0.0464252740912
r=0.355285189618 0.454270409682 0.0586400158714 0.415174585855
r=0.643360509597 0.233017242607 0.316539233694 0.193075192573
r=0.554458310718 0.0588780821059 0.419334717276 0.0883138228179
r=0.54227228478 0.0432119383964 0.442782337011 0.0630989881757
r=0.383879333132 0.198407992381 0.383177905953 0.218898052815
r=0.303506214198 0.198711465537 0.238495309543 0.333560112964
r=0.418923507081 0.24700703508 0.193181200853 0.192935040947
r=0.349900217635 0.190764973005 0.369307466589 0.189250141271
r=0.308630317126 0.263889269665 0.279126280136 0.259616127529
r=0.814572020104 0.45573747502 0.452196473022 0.0543070504505
r=0.354445212915 0.336106239038 0.184214482586 0.305036331746
r=0.450846008212 0.170228435239 0.33777569407 0.306968431997
r=0.500888596821 0.426009986382 0.0981528684661 0.333531198715
r=0.359089748519 0.10599522307 0.376753448212 0.365911460524
r=0.477449219876 0.170304744623 0.380904093505 0.150611090356
r=0.818854530948 0.406054441949 0.0688034731345 0.393100817901
r=0.565234009167 0.28130421664 0.299049558724 0.251848080259
r=0.420157314357 0.393157028335 0.338663121857 0.131330978509
r=0.399096448771 0.399808184143 0.471467391304 0.0484814578005
r=0.243974022823 0.165543916024 0.349663845373 0.17685099626
r=0.583906469474 0.270413976453 0.327763007976 0.17173059881
r=0.38731993706 0.277981740797 0.279443776601 0.181779784918
r=0.2997804031 0.318810289389 0.171985530547 0.269573954984
r=0.233462971323 0.31074714921 0.165235768062 0.162726192049
r=0.653278230598 0.3577281718 0.282918903645 0.196595083357
r=0.442751337829 0.214500644792 0.241023069208 0.224695515117
r=0.413138066758 0.185537461994 0.340146378383 0.253421477673
r=0.420515479 0.180061564311 0.288302564863 0.328341838796
r=0.493224077623 0.225591457883 0.255495847582 0.267394793775
r=0.544098099434 0.279203990494 0.235695071949 0.191846648037
r=0.663980390697 0.235045767402 0.268821400695 0.312034343291
r=0.583348799598 0.248683895669 0.270818377602 0.228164632687
r=0.318457884896 0.290011183707 0.273706515981 0.24621814115
r=0.519224211379 0.132436435448 0.336213280671 0.388175759072
r=0.417996075821 0.196116363485 0.278178206288 0.290627892706
r=0.339212962257 0.252544606179 0.292484769567 0.199854283898
r=0.661600048944 0.399259799249 0.320641507318 0.13940447485
r=0.377956758374 0.249570810886 0.281157610397 0.205603614608
r=0.417500373483 0.112733737212 0.36439289061 0.385924286304
r=0.405159454748 0.397450509408 0.088909450395 0.109935292532
r=0.25900910267 0.382506346642 0.301177013616 0.159127625202
r=0.685749954808 0.225364998776 0.240312874502 0.220610027963
r=0.282496399132 0.217919563381 0.239328178806 0.300337859788
r=0.322989608126 0.148422415584 0.104705640891 0.402082583732
r=0.687581241694 0.0579045507232 0.500292723411 0.376448739627
r=0.573320175568 0.144819258924 0.341634593616 0.13587653762
r=0.584394836628 0.0981141083791 0.115938569269 0.344394047903
r=0.717494138936 0.142353408118 0.101869607905 0.41282613691
r=0.245824711905 0.151879662544 0.336748279213 0.39983269206
r=0.252612286401 0.1263870936 0.422203672975 0.355565035178
r=0.455472756847 0.360540462008 0.184483510097 0.308746186256
r=0.64459761199 0.380724785787 0.169389198962 0.325713387312
r=0.408275339892 0.35776330076 0.102062975027 0.119163952226
r=0.396901274052 0.360010293361 0.313506359826 0.182266009852
r=0.540075110342 0.345707478288 0.419710794163 0.102912919837
r=0.311157518322 0.142656058752 0.347747858017 0.189522643819
r=0.430421735791 0.144041619249 0.306237468162 0.205332466266
r=0.509116501415 0.212400020911 0.31491452768 0.176120027184
r=0.385906770544 0.315954118874 0.342117736278 0.148829272917
r=0.493599433752 0.179325060363 0.33485316413 0.352035487675
r=0.709087113781 0.338579387187 0.194057567317 0.316991643454
r=0.696259879661 0.168335062297 0.375366371269 0.339055446881
r=0.54200912553 0.0538892328635 0.413526587193 0.0718332985838
r=0.449322102982 0.318260811666 0.36875187269 0.134261078004
r=0.515740787197 0.164333976834 0.108188545689 0.318831586689
r=0.50923325853 0.310437381809 0.433264198133 0.0954675776246
r=0.651673726197 0.405129803625 0.105958053168 0.322705615176
r=0.291147743048 0.128442221212 0.161891768986 0.392147946036
r=0.276935317394 0.401040251781 0.113397382806 0.155517641213
r=0.258052170611 0.42267588431 0.0553780617678 0.415269279135
r=0.80026011182 0.0433272334054 0.0766528031941 0.468946930627
r=0.432881487391 0.104895104895 0.0999912037648 0.448410080486
r=0.416524908079 0.128637834279 0.134867813647 0.322899188336
r=0.286605602664 0.334804539723 0.0857052783282 0.482705818771
r=0.28775336138 0.108770650436 0.434774072308 0.111351078451
r=0.741243903497 0.38982810584 0.448096494062 0.0986147482116
r=0.644252856646 0.477690420151 0.0294456407432 0.440132204918
r=0.38887671314 0.348003091987 0.470548827622 0.0543416645195
r=0.321791903872 0.402459850615 0.107292151823 0.361767090442
r=0.821795824532 0.407552923239 0.106843370668 0.122969565472
r=0.393032183426 0.379407910126 0.436341847149 0.106917755326
r=0.22479046797 0.11269280424 0.349323911123 0.415811646395
r=0.26709686921 0.0821981713006 0.113267400634 0.442433289793
r=0.277721395387 0.0356777533244 0.0502464275751 0.513995226434
r=0.261382483117 0.349104566482 0.167834623429 0.371776668346
r=0.302915187014 0.495509382001 0.431284296196 0.0371169615883
r=0.624347426428 0.203534256962 0.230639991729 0.253127584781
r=0.63275023683 0.227946861601 0.181204751529 0.276375904969
r=0.340808601504 0.269162766511 0.245709828393 0.198491939678
r=0.365686826304 0.166573008515 0.309567986009 0.244983800176
r=0.54275824668 0.312891668008 0.243297407967 0.163385743057
r=0.346339203888 0.186214363046 0.277853963671 0.245134127271
r=0.31057692635 0.245360334947 0.274608783443 0.205481485881
r=0.35903499417 0.285484315278 0.259004510864 0.213121104645
r=0.56325323142 0.298988529292 0.278018604137 0.175229426176
r=0.356028366108 0.241878351092 0.3131927677 0.282124960317
r=0.650104803412 0.187595749938 0.260291574005 0.274623177662
r=0.447405120644 0.233658544891 0.287156697485 0.307560459269
r=0.438571484165 0.232922529016 0.302461306738 0.242461588271
r=0.581461994241 0.223266903594 0.217598632417 0.331728822709
r=0.407999376246 0.163567888999 0.375540138751 0.266798810704
r=0.631887806482 0.316084535094 0.247077047911 0.206469221407
r=0.424979622714 0.253516127601 0.201550645548 0.313329118417
r=0.602204353582 0.28391210924 0.252755250572 0.227282179247
r=0.36073284669 0.179980170393 0.268365722532 0.255904521874
r=0.381173838071 0.293477046396 0.266429163388 0.18249785178
r=0.598330397076 0.242016141011 0.340199039461 0.235678566124
r=0.376962699314 0.188542098384 0.317307998852 0.141964484968
r=0.461039917825 0.43671861352 0.34055617566 0.131808512877
r=0.651841759907 0.321879737241 0.281623715681 0.166807029364
r=0.445463108411 0.38660340215 0.461410327596 0.0974711019131
r=0.399547472196 0.381807180315 0.0653741427995 0.428575030254
r=0.628573271184 0.160248240705 0.327866127334 0.106555106112
r=0.706838790283 0.429127317244 0.0756383350822 0.0567943336831
r=0.491504994023 0.0874735729387 0.426797040169 0.428193899124
r=0.439127312714 0.388285459926 0.384145687964 0.1087158133
r=0.308747378001 0.389696254732 0.385685556146 0.103146777585
r=0.459298710135 0.384151258888 0.122024183862 0.104735903639
r=0.336961630485 0.384691091899 0.38998524973 0.121636596862
r=0.601502612784 0.37480349345 0.130698689956 0.121397379913
r=0.55451410635 0.114599483204 0.109366925065 0.384221576227
r=0.464527738742 0.40401566954 0.101549593141 0.382684262697
r=0.521421481191 0.395480225989 0.109737454304 0.101163177135
r=0.240422120542 0.116985472671 0.104077024667 0.399224641077
r=0.704094294622 0.357122559169 0.408029878618 0.132221004344
r=0.73840358817 0.427682667894 0.395002152964 0.11262231065
r=0.26385466383 0.135141855276 0.410978642015 0.1155753905
r=0.773935971947 0.136886327093 0.123052309628 0.409715424584
r=0.362622946557 0.122632668021 0.40878329266 0.331387814059
r=0.564087980257 0.175716318188 0.366344300971 0.183604372648
r=0.399828644725 0.137582817619 0.280080087368 0.148117946851
r=0.454275998843 0.429847574708 0.155041931569 0.13563891057
r=0.616355945711 0.29096688915 0.369912808209 0.177746644682
r=0.769050731748 0.364526795606 0.181438852571 0.176997302257
r=0.61159621096 0.17640887743 0.278391561674 0.180163757767
r=0.245982017937 0.356422429673 0.363213612951 0.142479303226
r=0.423414763981 0.162770331793 0.296206510581 0.157069368486
r=0.698826324491 0.381433204372 0.29644735825 0.158151639752
r=0.34732093282 0.381101241888 0.29672681073 0.158191145932
r=0.675677529547 0.296697188497 0.381036672828 0.158589790699
r=0.263408378895 0.14292605414 0.167186879292 0.284688723682
r=0.46202467382 0.160215020544 0.294124007538 0.369303963669
r=0.675180331472 0.296436774247 0.151281535097 0.149574956764
r=0.358750378373 0.493577530576 0.0427140310983 0.0640864114068
r=0.47254213741 0.524516905247 0.0415694747956 0.397647752105
r=0.681609580981 0.0362103763505 0.0358146345324 0.388816336222
r=0.320401817019 0.503665817711 0.393900045927 0.0531293056657
r=0.64707907245 0.0460048379495 0.0433970313318 0.513308600212
r=0.29976895643 0.374158075601 0.0776632302405 0.0714776632302
r=0.816397253516 0.0434681585015 0.519830559974 0.399310085971
r=0.819593593865 0.035 0.393475935829 0.0328609625668
r=0.52119741386 0.392105868236 0.0339950996242 0.0376225992111
r=0.594798837064 0.0474467645235 0.0410895182965 0.383295431052
r=0.322100687177 0.486006996502 0.0482050641346 0.404006330168
r=0.332897443353 0.0387370655346 0.039466702043 0.40819846113
r=0.514919029981 0.0275919298792 0.0402468751621 0.37539546704
r=0.78954880786 0.384945397816 0.0496383491703 0.0486101262232
r=0.2777136144 0.535927216936 0.0427977336043 0.38106132996
r=0.508938977163 0.0411555203799 0.39669748534 0.520775623269
r=0.208348551611 0.0588068985016 0.394799945549 0.0778856323103
r=0.651455630701 0.0436050661826 0.392323224083 0.0503355020293
r=0.467265142996 0.0399218448475 0.377122732536 0.542165187186
r=0.292141945305 0.508056191374 0.0468560657062 0.0460033212154
r=0.687729568876 0.0435518432079 0.0359360711897 0.524573830679
r=0.658030379779 0.0449657869013 0.364613880743 0.0422287390029
r=0.89461212042 0.358836045431 0.579939464773 0.0309868440768
r=0.483668812905 0.516546108199 0.375384415472 0.0554857712132
r=0.456685788402 0.527252174768 0.0404973706197 0.390671843515
r=0.539241429412 0.315960551613 0.166562927922 0.286616318796
r=0.360777626552 0.331630940742 0.246209744495 0.164932658213
r=0.702675145951 0.279238032948 0.23104279933 0.347913174999
r=0.333553820422 0.243736730361 0.274242932171 0.181584534585
r=0.727504928521 0.1197375533 0.187619089217 0.336987677508
r=0.545182338762 0.296020874103 0.197521200261 0.221722113503
r=0.438978125061 0.233640460536 0.219247838449 0.258793681171
r=0.483774145499 0.0825880673469 0.478607717177 0.342906327413
r=0.460321477427 0.13634786572 0.352716676717 0.200552310062
r=0.602533691724 0.279654676851 0.252153770609 0.165328085272
r=0.707095261005 0.267599649932 0.214344816612 0.258730209245
r=0.388000507704 0.268942003031 0.282683565229 0.194207191073
r=0.429819686182 0.0541035621995 0.404795394328 0.065028949004
r=0.652370985026 0.507845426917 0.0443504419578 0.413715770507
r=0.241422240082 0.0456278398492 0.410451388321 0.506167591421
r=0.349020060176 0.0685342671336 0.461286198655 0.349730420766
r=0.66086622968 0.340425531915 0.293780687398 0.191747781893
r=0.647203644436 0.184813282398 0.336959896596 0.314677289151
r=0.320454888033 0.333896960588 0.164453907816 0.216933867735
r=0.504177255755 0.181562244062 0.307042838293 0.234069296569
r=0.31604247223 0.197423264937 0.341488269458 0.225458571494
r=0.419679118414 0.197158028345 0.340908920216 0.22767317326
r=0.237207711234 0.470279277306 0.404992892451 0.0638434020039
r=0.598336861708 0.208379813484 0.304939538619 0.251929855874
r=0.478818838046 0.20264199971 0.217997802365 0.329697099536
r=0.438600743604 0.290320865429 0.219349521541 0.23961651204
r=0.357973998045 0.336599241466 0.399424076415 0.131830313246
r=0.313320181558 0.209588219616 0.252898454158 0.235107942431
r=0.407449636042 0.235678456221 0.221682565911 0.293126361069
r=0.462772137355 0.260126034845 0.28654392685 0.227678240455
r=0.425616416251 0.250853137974 0.224958416609 0.282102687101
r=0.336447246682 0.240700248189 0.227181180814 0.247325875933
r=0.721702549447 0.379282211665 0.424384066901 0.0848708643885
r=0.466702194294 0.126567624928 0.358527879606 0.359926683388
r=0.249417723499 0.430777115767 0.110513165481 0.361201870716
r=0.64826661759 0.413633375024 0.0512549250308 0.46791376438
r=0.336460572175 0.120817811153 0.362145434279 0.359100642398
r=0.618562786477 0.263118697938 0.185692211611 0.294176374176
r=0.560238979396 0.419490031571 0.113292427057 0.0825255730246
r=0.291133662659 0.397681770285 0.384270523997 0.128786282211
r=0.712486551363 0.375037376657 0.08462075152 0.126258347453
r=0.274940435928 0.0757738589096 0.107285048472 0.391886662175
r=0.231032364711 0.372566464308 0.124502826041 0.41223571279
r=0.52440409408 0.0992636696731 0.378664036077 0.132962232244
r=0.381090058372 0.235188509874 0.231013318859 0.322491753998
r=0.42798699398 0.277846381823 0.197703136577 0.279081254631
r=0.656609003963 0.291699043524 0.176454878404 0.281044541161
r=0.508857670515 0.279697981714 0.26278764282 0.276240851803
r=0.417326713433 0.209230407234 0.238020807072 0.244172170961
r=0.451045886251 0.247148564245 0.208620451359 0.282919027781
r=0.541939460467 0.263077292679 0.292267839538 0.208317498017
r=0.445234185413 0.262947336461 0.29050862349 0.209350200177
r=0.351986886232 0.237035494218 0.26312033331 0.290949521835
r=0.483114225413 0.34506313636 0.214510781386 0.251792978578
r=0.695238566162 0.345259005526 0.219686404033 0.226834804834
r=0.274242449741 0.102089463295 0.1330962047 0.364818056538
r=0.513610525198 0.145208429472 0.357471631583 0.184918296593
r=0.367959018775 0.282107978625 0.272784227013 0.250635710337
r=0.733089326475 0.245895842804 0.177653179775 0.274486033237
r=0.426490657466 0.167602683586 0.314592756747 0.232294101576
r=0.379829805105 0.133191760459 0.312805266511 0.148948821406
r=0.344009528242 0.278756859434 0.264140987759 0.201298016041
r=0.323369791485 0.382968474014 0.101107959107 0.401648557512
r=0.711733640156 0.408981168518 0.143716254774 0.314867652869
r=0.534983798665 0.145603543743 0.38219269103 0.127530454042
r=0.278007467471 0.238687919059 0.293170594612 0.266993214759
r=0.34902273621 0.181831749664 0.265285309189 0.267424506243
r=0.79490729001 0.380785100926 0.114865618378 0.403479424557
r=0.192768813853 0.3886600324 0.406410553113 0.0933348761861
r=0.281370140002 0.35275964089 0.406932258723 0.11224750051
r=0.32595860719 0.189705188848 0.266730497163 0.254012032525
@balllist {Total Position} color=lilactint
r=43.635623912 0.277311204426 0.311037792442 0.170282610145
r=59.7696305993 0.275576339322 0.243580277299 0.257609319879
r=61.3834903949 0.262405233051 0.178784519802 0.249397870652
r=59.4831820996 0.337674500278 0.217497341645 0.22191655204
r=48.1275744428 0.186293601175 0.271155751426 0.312988965187
r=55.9781338738 0.284333098989 0.195788760316 0.303957893937
r=55.9582831989 0.268935271797 0.345573040852 0.219744119601
r=51.6834818756 0.206975197187 0.238347746207 0.276923564256
r=43.505571313 0.332104443898 0.44177990005 0.0970822653699
r=56.6880632714 0.266047461583 0.285314141218 0.257005770602
r=55.794027921 0.333739410962 0.17929455292 0.225418203558
r=45.2723568325 0.313495890159 0.234987984265 0.193736510998
r=54.4035659198 0.218880274552 0.198769775785 0.274198849346
r=57.0151905025 0.259757630679 0.212398582684 0.277086178777
r=46.1945054435 0.345799796459 0.235028217369 0.167411006284
r=62.4034053717 0.23650517021 0.268874172185 0.254966887417
r=52.0045831335 0.244588125346 0.177395052545 0.382178482196
r=51.0924607648 0.231863455478 0.301405470062 0.137027580337
r=50.0638644715 0.19575127205 0.381406397971 0.157726200222
r=54.3809609169 0.267288711952 0.242854773161 0.243659285063
r=46.6181862503 0.267572124231 0.299879329379 0.193081551088
r=48.4444468277 0.291046821659 0.277017766814 0.23038050385
r=63.217427293 0.222946392697 0.207981760248 0.314729160243
r=44.1339000386 0.246342370668 0.302540282456 0.186342587879
r=44.6392156316 0.204397208717 0.20584374707 0.219251014586
r=46.0809122373 0.340211973257 0.219674157749 0.195063030571
r=42.5985606596 0.299643818145 0.248627377786 0.24641873921
r=53.6267820575 0.35629984051 0.124201075078 0.175261385788
r=44.955853483 0.357601713062 0.186033785391 0.172757554128
r=48.241977142 0.306596221582 0.241798387332 0.302288009781
r=47.7943965856 0.184462113159 0.284915396882 0.140152521852
r=45.9569894915 0.176792410137 0.395247446341 0.248315069822
r=51.1472916878 0.293911204844 0.248630797652 0.257301050131
r=55.6386223599 0.335473527136 0.273119091788 0.183097652822
r=40.6451907289 0.180833834621 0.280500156813 0.22251014144
r=52.4141378231 0.253140190721 0.184814427495 0.218061526292
r=49.8370283541 0.247810960953 0.154959865043 0.346211124088
r=61.7581269873 0.301641716303 0.288860796755 0.25748821997
r=48.0421695855 0.133004572785 0.301312786701 0.339939670094
r=46.0206065184 0.255230980243 0.232604741199 0.241845896441
r=41.9989606408 0.22115413012 0.327943651989 0.231608635303
r=54.3557744639 0.206904135624 0.232412099581 0.301937148304
r=45.9252190039 0.249105132608 0.311619919863 0.196218278954
r=58.9400722245 0.330487558791 0.212475875593 0.295287914772
r=51.5302435338 0.341796916534 0.205082402977 0.256501860712
r=40.6524407184 0.217116539892 0.27913497292 0.203069980888
r=42.9134107594 0.257818858272 0.201798240515 0.290663876293
r=44.0822557814 0.244386777064 0.207538033099 0.235309171784
r=46.1282266593 0.252201367685 0.248160381746 0.201864070339
r=46.8384184036 0.246242774566 0.171124391757 0.352310505862
r=56.8053171745 0.151639427264 0.265437349373 0.338943232679
r=60.5975173376 0.250575067495 0.235832152932 0.293977529994
r=51.9505272204 0.275283060906 0.215683295862 0.268072350165
r=49.0599010433 0.261386613275 0.248074831908 0.25117422011
r=46.5872140252 0.336043976013 0.279923072264 0.224619904295
r=47.6847957835 0.195334825261 0.268508947588 0.293075441296
r=48.8345593731 0.2185456963 0.220239680011 0.289904760125
r=55.5405048745 0.151693189904 0.346619608175 0.200428316814
r=59.9504709827 0.294331396089 0.266757591478 0.245839385312
r=45.0643983215 0.173076181636 0.350701844178 0.245088825723
r=45.704316938 0.285750923864 0.249223798588 0.140388508722
r=48.3264325323 0.29835234806 0.382623173662 0.161790367909
r=40.7492886254 0.179251807608 0.198700618254 0.258597925181
r=48.9689706093 0.230498357877 0.269340259772 0.20873392104
r=45.3470050334 0.22849005604 0.238889119126 0.249881427657
r=48.6718851051 0.35226821987 0.324199912319 0.214087388572
r=34.78040828 0.23105651409 0.246118707368 0.292015185654
r=53.9790657773 0.345407141529 0.282393983392 0.204576323868
r=42.8242108974 0.291300317005 0.231243977943 0.278204463196
r=52.6432964435 0.259691447052 0.210334629897 0.32204303425
r=56.4057897069 0.284499805611 0.178987975868 0.272225345495
r=55.8331777435 0.282731955242 0.276369780352 0.182225987002
r=49.1629957792 0.265499920958 0.285006126649 0.200340703195
r=45.8126367248 0.217403211752 0.349671493976 0.242303276761
r=65.8777222696 0.21749850858 0.226616470223 0.161105168963
r=55.6980280748 0.284040980967 0.106144145333 0.275151638779
r=39.6402441253 0.147379875921 0.271060277999 0.241381244601
r=43.4264300807 0.299614278549 0.215459167289 0.139790649592
r=51.9047865156 0.245315056652 0.222592695502 0.341838782378
r=40.1865700279 0.290461174616 0.256177462445 0.250129198966
r=47.4228646141 0.206372239748 0.267865404837 0.22658254469
r=55.8553506104 0.226557989472 0.243742570895 0.35560083772
r=44.889158826 0.340708810165 0.291410107729 0.126043923182
r=38.80317407 0.267022165106 0.328797528489 0.131640862991
r=43.0245461126 0.28031607947 0.269374604943 0.327595107515
r=38.1076088711 0.218835275611 0.242816783845 0.293412308581
r=64.7736557478 0.173363067635 0.294175567033 0.333570218432
r=48.7736925511 0.360455361876 0.154394849388 0.336683701565
r=45.348878735 0.290677525819 0.226954081842 0.275562002176
r=55.3264806527 0.282814084495 0.247024201259 0.249117752971
r=50.2728305803 0.177344536095 0.26976163812 0.257017359354
r=50.8164472572 0.219870117949 0.26165725825 0.257939786131
r=56.0868736779 0.233075446688 0.183441174348 0.29169875405
r=51.8750347314 0.260907080988 0.235141577486 0.264066316376
r=54.6173287206 0.26781898605 0.237302483838 0.263934671657
r=49.8369451516 0.240146154728 0.235243039101 0.272834193996
r=52.4095908206 0.191130421168 0.266459214028 0.287791607954
r=50.4608437208 0.247306067406 0.252330457136 0.314746041278
r=52.5385447568 0.193704640513 0.313395824034 0.219329134223
r=58.8174142071 0.186649105643 0.306781436087 0.345050348891
r=57.0880816118 0.23073951879 0.271961589013 0.261323462353
r=53.5488387495 0.272564641658 0.216185312235 0.275035963262
r=45.8734386643 0.252279088479 0.277026008606 0.215637053167
r=46.6589274958 0.364206464062 0.366011546302 0.12224763861
r=35.7551725189 0.269563503362 0.371887251144 0.0982938741541
r=48.4934654122 0.212831540089 0.272026969549 0.337423924973
r=52.0921306749 0.141490379505 0.300272846462 0.298182204741
r=52.2592454697 0.203921285951 0.303121170619 0.337494894159
r=39.698634674 0.310440855081 0.255060109544 0.110333717631
r=36.6197325103 0.270068979306 0.143173714552 0.301192975441
r=62.3956225392 0.343694354662 0.178958740062 0.365496703255
r=51.3705667068 0.229784689936 0.24684744216 0.263084196698
r=51.7104728336 0.181262457429 0.370215170206 0.284963196635
r=62.3216709142 0.249529364855 0.172405682567 0.308529225972
r=48.4580870129 0.238349262799 0.258851173277 0.279712952085
r=45.5269255159 0.267098247521 0.272133588443 0.130938610412
r=46.3198918771 0.286687547362 0.213449149635 0.198181287741
r=45.9031651251 0.245450261124 0.245263032279 0.222627220788
r=42.5596068324 0.267954319001 0.255644975857 0.20557982678
r=45.6944443865 0.21436435464 0.247350128446 0.281566392505
r=49.1553804295 0.273167611378 0.226327679856 0.257715758376
r=50.3340088134 0.281690025623 0.241721229333 0.210972135789
r=42.9476659886 0.352383048342 0.217101074358 0.270589208253
r=47.9745801618 0.187806037556 0.169503208937 0.286459076143
r=47.5759134285 0.255689493032 0.309959818757 0.252714371206
r=45.8475536417 0.139788974215 0.207123681089 0.327292876319
r=54.2787438546 0.242460082791 0.207865168539 0.284764658212
r=50.5339684823 0.26749800334 0.317614172657 0.278407028244
r=50.4030109541 0.190528805972 0.313239273016 0.300589293556
r=47.3370347564 0.361797390485 0.305303368557 0.149116932083
r=65.654751772 0.175528613398 0.260272272107 0.259072288658
r=52.4773849574 0.243460168266 0.290855425112 0.215286724368
r=45.4623500776 0.209433511722 0.164405208377 0.279430561993
r=42.1754112318 0.202092990836 0.220199890207 0.2832978252
r=45.7323619946 0.233053565052 0.208751512378 0.221356685491
r=54.6827335964 0.335134903273 0.209739916213 0.219791532621
r=53.9189298978 0.257566709464 0.209578692783 0.275078876912
r=49.324226938 0.247033255837 0.221415815897 0.289885103946
r=56.4205613514 0.197094818287 0.281702190976 0.282278763531
r=57.7368272351 0.256443930426 0.220388612621 0.304931383862
r=47.5936100929 0.269385344808 0.303018113488 0.210655285467
r=52.1706051349 0.251504757309 0.2723137092 0.237702529203
r=51.57615809 0.237917723364 0.264533339984 0.258608510149
r=52.9051481717 0.236738001729 0.245398446874 0.278545556539
r=54.0916398269 0.182686992957 0.294927342427 0.289578318624
r=47.0505579897 0.281486936126 0.314351170021 0.217463044783
r=51.8025839989 0.234958862795 0.258953717872 0.234315747455
r=66.1343361179 0.224533524898 0.276291670021 0.337450534751
r=61.7649409132 0.270488181536 0.222451655052 0.253210722874
r=50.0348056914 0.164125252515 0.276961764841 0.288779289583
r=43.5172769584 0.319425433597 0.263741752332 0.187911093318
r=51.1731962602 0.244162338911 0.245258703597 0.306482015772
r=57.9395676967 0.344216444947 0.276178882996 0.213633597079
r=49.8058627142 0.25655166075 0.164834154804 0.257735038316
r=61.5572754042 0.289689159031 0.245344240569 0.222547205021
r=50.1190273638 0.18700072471 0.2208401102 0.270108623494
r=56.4651803105 0.289927312579 0.21246511222 0.268696745262
r=51.1607566964 0.30388428794 0.194695299134 0.177494926642
r=49.2090058044 0.2435960794 0.267495813085 0.277956236444
r=52.7962500658 0.163242086612 0.362500014884 0.255144907604
r=54.3964054153 0.220628871693 0.305142488657 0.264902780368
r=60.8199204781 0.236731701084 0.208962453178 0.263810531147
r=53.7168607955 0.204445197936 0.202768005931 0.304483343458
r=51.5950259477 0.231475519306 0.241277336577 0.277074241015
r=46.9459074793 0.287568855144 0.219994044961 0.177653714456
r=61.2785076323 0.195646402973 0.21671386013 0.301234404035
r=52.7472957416 0.202981914777 0.247782759841 0.234152544348
r=46.2811333846 0.319566220581 0.276742039686 0.207921858176
r=42.4523644891 0.219845025029 0.242474113694 0.279606391003
r=48.9727814877 0.258722780222 0.299562823386 0.226059046512
r=65.1304991938 0.280952914589 0.204936403877 0.319203974524
r=61.5314626127 0.251991901831 0.159393612354 0.365546696432
r=52.9370906404 0.286454985645 0.219510403467 0.280737516758
r=61.4680432741 0.294419075182 0.217678019291 0.250442277226
r=64.2624327124 0.237457442025 0.255693132909 0.328756343547
r=51.904122075 0.139585501505 0.247866798715 0.254460838621
r=60.861635658 0.302310661021 0.257035128759 0.222547945476
r=58.0538985968 0.335780184517 0.286617878898 0.179104282689
r=55.4066937889 0.167284893447 0.1928867554 0.317441268456
r=61.8037199076 0.151451771654 0.128250082021 0.368017962598
r=53.7526519769 0.23194430123 0.324620196604 0.19017452052
r=42.0483480127 0.269368201497 0.235102502098 0.20870623821
r=46.9589817998 0.204453462908 0.281826804518 0.19461760453
r=64.8059540601 0.239382085002 0.193498689489 0.324389053723
r=51.3137764765 0.178068473634 0.205076267064 0.271334857664
r=59.4160885461 0.292668236325 0.277062914089 0.221102776105
r=49.2596182908 0.212680954338 0.234935333297 0.217368773374
r=41.0652821828 0.259708773313 0.355401714645 0.132366472418
r=52.2522486302 0.18393760584 0.235929233326 0.293190495724
r=41.4573525195 0.24661925796 0.272584401073 0.224455165356
r=44.3269402937 0.167767521196 0.313007404308 0.249873443878
r=50.4331105309 0.136630886953 0.227918758226 0.333902105117
r=51.3583553387 0.242147738102 0.332258653203 0.170955248697
r=47.8466524887 0.263421373613 0.237032412466 0.251524663418
r=60.1231466088 0.121530875468 0.379973305117 0.20122824125
r=63.556473293 0.265505715347 0.180676487985 0.279178530654
r=51.5598475212 0.150137235719 0.212436817218 0.316192456112
r=63.7937696837 0.183347722811 0.329909926163 0.335751624722
r=51.5594252141 0.272368897697 0.149715527712 0.2089752605
r=58.0671838097 0.289291250888 0.201593178001 0.233415120602
r=42.5534912467 0.255545941789 0.201672795443 0.196817843151
r=57.5227454317 0.25011797946 0.262018085355 0.211489077402
r=55.9279314788 0.195646291128 0.191198360501 0.329789687697
r=51.6236911499 0.360228154726 0.126817807139 0.342171922288
r=44.4299268415 0.254196277753 0.260448211668 0.280398602002
r=59.7660158571 0.178384741061 0.262086919642 0.208358085945
r=49.8155207008 0.295137434368 0.177238560399 0.18773713378
r=56.5660660026 0.215296667928 0.202476386062 0.386578035585
r=45.0220005265 0.420598781319 0.12677357619 0.232143249962
r=54.1017756433 0.198105266928 0.354519242823 0.313293576174
r=65.3387327704 0.177019490917 0.186019546132 0.358824287266
r=66.6314688333 0.331082672529 0.248645677946 0.304532726178
r=47.8559781596 0.339978319325 0.257767735214 0.248222607031
r=55.7010960321 0.172272625045 0.205634384886 0.338727519941
r=40.8755879236 0.270900916283 0.345771349786 0.13345670377
r=51.8560894859 0.411549865337 0.280355159158 0.142095630839
r=78.6662915526 0.267558011205 0.280928179281 0.181186163071
r=39.3694979246 0.338772840931 0.340531833045 0.182796691671
r=36.9920404385 0.348325232285 0.238032767913 0.206394868234
r=67.4708817347 0.295203109649 0.213129867726 0.272399252014
r=45.3051412624 0.144685846048 0.40398703186 0.20960135182
r=55.235417602 0.193743715709 0.2563904919 0.172356144345
r=59.7461381306 0.230829125713 0.273955482084 0.25702318134
r=62.0329531895 0.237123977684 0.222276760948 0.291844076067
r=47.5531482523 0.227926530039 0.28614985536 0.211215384824
r=49.4511445501 0.178211159601 0.344979949755 0.245962718119
r=60.5598461073 0.23993441784 0.236649909735 0.277619651718
r=43.590048056 0.368053851278 0.279084715259 0.150872395377
r=50.2669835703 0.280631420697 0.233659066232 0.263426041928
r=61.5793162591 0.225149765096 0.236620508472 0.309992065502
r=44.5796669327 0.315234470477 0.148166253477 0.273449957517
r=52.464594295 0.252004243552 0.292666506262 0.235264123274
r=53.0654100635 0.167974239917 0.304940314173 0.275373147605
r=55.9183873107 0.395425344402 0.157837075962 0.316764999945
r=53.9766987126 0.304952100777 0.248818234392 0.244694626738
r=48.2708623671 0.261693773296 0.327082135677 0.242817962851
r=52.5759476749 0.284004688832 0.387068414322 0.190862105712
r=54.7302778042 0.226044596201 0.313083587813 0.179239104535
r=59.2092264581 0.29904629278 0.254103895008 0.224711988859
r=48.0263960948 0.264541841299 0.250311359477 0.192858767341
r=55.7255338484 0.256524651661 0.240501071811 0.277371382637
r=48.9180699417 0.274585773199 0.275583733251 0.160539485464
r=44.1869868684 0.277785626825 0.244372233211 0.22965526985
r=44.0010350053 0.224545063763 0.261627740364 0.208181687921
r=47.0271438506 0.1807561496 0.27802074474 0.260021682797
r=50.8095624241 0.227186539228 0.281785287227 0.253422892422
r=56.7791319809 0.255065484914 0.275187847489 0.268790564589
r=53.0857003977 0.250685539683 0.232300018281 0.268209239769
r=53.3056600529 0.265202582843 0.241703919203 0.281924832659
r=51.7229787051 0.24898301029 0.266890005583 0.261087181941
r=46.8581246751 0.216257578433 0.263170286656 0.255537897071
r=47.895531713 0.258290134123 0.280897720727 0.238439068543
r=56.5327747253 0.20154208313 0.243086107731 0.325217288804
r=48.0057303922 0.214266226418 0.260321815561 0.229995297814
r=50.2419707631 0.338417540515 0.236920316268 0.207947812109
r=61.8641079992 0.257129097047 0.22380022019 0.254331644936
r=60.1773494109 0.243350210873 0.29303162 0.290564259978
r=51.1977224493 0.367218286941 0.18737046932 0.129536807819
r=52.2249505883 0.265235787368 0.302938687591 0.207615970459
r=48.6909207143 0.257180779094 0.23914453479 0.24683753635
r=55.510967805 0.231054945531 0.264797608992 0.247417321811
r=43.7393190522 0.200044004791 0.222070894167 0.249902868504
r=54.163265298 0.243806433696 0.280118969371 0.274835293937
r=53.5154167497 0.223391945262 0.228850652781 0.21314114658
r=63.7159815325 0.221227553646 0.191360971858 0.328545661919
r=45.4602053495 0.237541169671 0.198128303148 0.282993879384
r=52.4403593455 0.193011380194 0.266109121463 0.287177199966
r=61.1718014486 0.176410798868 0.313039798013 0.310436132195
r=56.9737898566 0.297234732917 0.238161654317 0.300697370333
r=43.7758431719 0.323255509263 0.228771323009 0.24082488274
r=46.3482460532 0.280592753448 0.231059235131 0.169451481884
r=53.5166489309 0.300602896846 0.303690905081 0.204899149572
r=58.4452986064 0.334994931029 0.26315827999 0.193305298447
r=53.5942280129 0.17927376581 0.27027743778 0.232774377805
r=56.6530102088 0.192218067523 0.281995700789 0.264816922271
r=56.2110766048 0.21689581264 0.274591806507 0.271036994441
r=54.342352985 0.285730085 0.329067526148 0.194457610516
r=47.8575353998 0.277818331555 0.301446833998 0.22447451663
r=47.2895988709 0.292014856082 0.193345713401 0.287294955122
r=54.0165310475 0.256405431461 0.279358227529 0.280400458085
r=51.1230121451 0.231279562185 0.323326947447 0.131874993795
r=45.2644679172 0.257025224445 0.33181964466 0.180772602679
r=52.0737214807 0.222195409695 0.146557271557 0.281726879941
r=56.7331398371 0.249364566177 0.276306960288 0.258962158645
r=42.5732787697 0.322913419721 0.20421249499 0.239739650592
r=53.9169200777 0.183871456723 0.196975056002 0.302831253263
r=45.7271472813 0.247021147369 0.194803158302 0.223459775827
r=40.8726627882 0.247482496305 0.251772430903 0.297501649589
r=51.0340001119 0.227771308157 0.134007652637 0.315663505795
r=41.7724735197 0.185578572371 0.201851607512 0.274105349577
r=63.3212141456 0.190340855873 0.200670632659 0.331548369314
r=44.8650995045 0.246667267159 0.234522308293 0.311565483697
r=55.2664152485 0.176235753887 0.305238455857 0.192363428977
r=56.1889086837 0.343112786529 0.284460111418 0.212609753318
r=52.214577523 0.391623683376 0.167376099621 0.316891181331
r=49.1495229633 0.282255432449 0.359975951215 0.152795671219
r=51.4843734441 0.293644906745 0.221107680277 0.287619863572
r=51.11869515 0.374166813268 0.14779413202 0.198186047421
r=59.4511906174 0.362661189456 0.331005946106 0.17350837336
r=50.9348072643 0.127879323232 0.327116033612 0.331929061629
r=58.1985858647 0.206428438141 0.148099769858 0.288626609442
r=49.2861834128 0.150883936228 0.184970501018 0.32193670376
r=54.7733881354 0.249510170639 0.239601622417 0.318696977562
r=61.6585005186 0.301224215769 0.256797583082 0.241801453713
r=55.0562584474 0.2626481941 0.195021712159 0.262114006066
r=57.4305858717 0.283803097397 0.225580469061 0.27161969026
r=48.7051344901 0.225533021321 0.291853007454 0.232119951465
r=63.783912483 0.208254389554 0.248116326695 0.293539596144
r=57.5275525296 0.26406283699 0.194093679343 0.271536234702
r=54.1959804496 0.211668471069 0.256136974217 0.256393600385
r=53.6524492866 0.231176569568 0.266462768853 0.236689728895
r=47.6678360113 0.211210013429 0.258525303307 0.263291553321
r=50.45793579 0.275444446849 0.26895295431 0.22340351358
r=56.760433437 0.238631248405 0.283438602999 0.271177637117
r=59.3715178285 0.269911868874 0.226752326826 0.274409027263
r=48.7099105713 0.287255074454 0.286549408887 0.216960946235
r=45.9583565546 0.221836912328 0.293072164078 0.242028495884
r=46.3139010495 0.22187232894 0.291331144001 0.28384842623
r=51.6688937654 0.177839444995 0.307525602907 0.300799471424
r=48.0737868578 0.28312371679 0.281513173263 0.236454837163
r=58.3350861791 0.284530887203 0.208963722141 0.261295236405
r=51.7628277057 0.301648914458 0.224055205132 0.227386150967
r=56.3316654574 0.243987976654 0.30158213575 0.228782194729
r=62.8929099045 0.282308443986 0.245095131263 0.237314380229
r=56.6810476607 0.246315459392 0.232856364807 0.285364162995
r=53.8764327559 0.238690343354 0.328487476222 0.18378125631
r=53.3485280826 0.32810015318 0.310383873656 0.199881448888
r=47.7794817191 0.279396627552 0.248984709824 0.23339509292
r=43.7717191148 0.290983123854 0.382481113186 0.152541517339
r=47.9384519546 0.297978015329 0.24031027296 0.282892967594
r=59.1595679761 0.275447442788 0.274265344194 0.195674257956
r=69.0258832834 0.366430570129 0.139719598927 0.244724262563
r=52.6700809406 0.226416993859 0.279547971408 0.292660827545
r=49.9671361891 0.261838790392 0.299261071425 0.254238014739
r=48.8226911892 0.304000783071 0.277078465621 0.145951715681
r=50.9100449411 0.318004473743 0.188929335079 0.186967448215
r=51.2758183502 0.239954172117 0.242859528346 0.250122918917
r=41.1933800139 0.2734643377 0.21114992722 0.206666666667
r=47.1697729087 0.171700043066 0.201335055986 0.304344315245
r=43.2249457987 0.292374400072 0.240809032853 0.257444618053
r=64.5019449342 0.343945939958 0.200332336324 0.224880912817
r=52.1227148922 0.173191894233 0.269316519689 0.286485181556
r=46.0622493433 0.335823218176 0.303373523322 0.17496853814
r=50.2958487119 0.365657495533 0.310111013774 0.186778323855
r=65.7318583277 0.23398363617 0.356852619275 0.18221230475
r=62.7302785495 0.257769098197 0.141273009892 0.356825969419
r=60.9737751983 0.252414371892 0.318486763355 0.26158006683
r=47.4922188194 0.2065301565 0.316668767747 0.219076605375
r=51.3650535176 0.145817255187 0.296801359058 0.274903531125
r=51.9714818651 0.361797745082 0.264401548207 0.17778194209
r=44.1880540459 0.250104701289 0.250978455056 0.21914983701
r=53.2288274497 0.338326835635 0.207175939629 0.231798410671
r=47.5431380012 0.22459175258 0.317375511533 0.223693177431
r=50.6591555162 0.249253340562 0.266288065729 0.20033179715
r=56.8087047776 0.215921327093 0.255989169007 0.229167512435
r=49.7035676523 0.298619214671 0.256438572661 0.229703879034
r=54.4835014373 0.341795851954 0.278395068608 0.16398080145
r=44.1222040785 0.256300684487 0.341731344471 0.220531884401
r=63.7181709138 0.227739628852 0.20652441216 0.253958345156
r=54.153556166 0.185336793434 0.201195588372 0.344104956388
r=45.224384401 0.248275883105 0.168030099223 0.228661670464
r=59.6972718382 0.291925306783 0.183547415647 0.261216274353
r=35.5089074188 0.348867663548 0.151594765144 0.254573133302
r=47.6229266953 0.232999591067 0.193399026475 0.241270595064
r=57.0044953941 0.319268506534 0.34927838782 0.202349240811
r=45.2817733637 0.234609464227 0.15808078998 0.281311823971
r=53.8873940319 0.278182512409 0.157479954181 0.190622374952
r=50.5180675663 0.233164727401 0.296645158984 0.288816600833
r=63.5182586254 0.235231729055 0.238520499109 0.200748663102
r=51.9776889879 0.325904809122 0.232647855547 0.153011479717
r=47.8387965969 0.192422989456 0.133829508649 0.278702363724
r=37.869060147 0.295477261369 0.234306457882 0.270927036482
r=56.0433370496 0.140134429999 0.235584151411 0.322167683736
r=68.2588029726 0.199782168975 0.140224400532 0.346074719499
r=50.0366833708 0.339656313525 0.186474731717 0.168959485652
r=36.4053495245 0.31364817033 0.253448716741 0.23915140259
r=66.0721063451 0.209590963054 0.258672998285 0.391145327433
r=56.6502211036 0.132654094109 0.273385061624 0.190473198672
r=50.2534483623 0.234973792091 0.31843119659 0.128136621049
r=43.4603727058 0.186997459153 0.286158818989 0.302127556928
r=52.9100964806 0.303472315725 0.246951812456 0.188157323878
r=51.6556453095 0.259727852161 0.198469566483 0.299685633306
r=68.3962816963 0.260866731834 0.258129683936 0.183268165526
r=56.6231323287 0.343882046211 0.330556304754 0.206988522281
r=44.759758637 0.352066819711 0.338076262254 0.134931635408
r=43.9414726574 0.362723415409 0.248603397716 0.25694205534
r=54.2159870192 0.264992553863 0.20754434255 0.30007238659
r=53.8210768592 0.290593551337 0.297276658252 0.195921067352
r=49.8147273567 0.293368215945 0.197427407377 0.280886781398
r=57.808160331 0.246902819682 0.262725816665 0.218720899914
r=55.900518993 0.234327995589 0.210530626061 0.30466593143
r=50.3741802227 0.312502717982 0.238769297673 0.211828658404
r=52.537272467 0.28940922742 0.221754357685 0.206863004005
r=60.4285238162 0.184252144827 0.29599305818 0.336552322571
r=55.6702569008 0.276209229151 0.280543382287 0.169611936247
r=59.5033608609 0.266684491566 0.220588273101 0.268767776695
r=56.287975769 0.254858779537 0.181897260456 0.312050812846
r=55.6568981678 0.205227992836 0.257898241264 0.286632685861
r=52.2103883615 0.205401633356 0.298507299947 0.136163902609
r=40.2988197077 0.372154469973 0.210092979973 0.25367782581
r=51.2403222063 0.125162692921 0.271989369656 0.352093493125
r=61.3451439358 0.171511681767 0.28379004317 0.316954773683
r=54.0049682399 0.295474775318 0.259353375255 0.277371005255
r=42.2153510581 0.213116651832 0.338794452328 0.257651967988
r=51.8951090302 0.267465486529 0.277464651525 0.229326708974
r=51.4706290225 0.230732626566 0.302123145873 0.237370893621
r=46.9706818943 0.186447430927 0.316133390543 0.2241917853
r=58.3742932713 0.205432091348 0.244129921565 0.292361074602
r=52.6192588348 0.297719714896 0.3471246992 0.186724557764
r=65.42690181 0.256734044294 0.221870212544 0.309520622313
r=60.0112569207 0.23399170243 0.192166375261 0.325293766687
r=56.8217797544 0.312166140381 0.20575586418 0.22066051819
r=54.816296637 0.286767804467 0.298836447067 0.197078241326
r=57.8557207665 0.235152363184 0.299928926795 0.243836620469
r=46.3286822338 0.266650744437 0.2483915832 0.211065447885
r=51.4616906484 0.209497920013 0.285637793978 0.296898554306
r=51.3274533381 0.27177502853 0.235174086866 0.235700363241
r=43.7090244665 0.206031498683 0.290762535226 0.215532322466
r=53.4318061369 0.341333310671 0.301484981629 0.187992385291
r=52.5329035015 0.223615666602 0.230030870152 0.273602804039
r=52.3293975955 0.276592564119 0.196382428941 0.314284493989
r=42.3566784655 0.338940988615 0.214821149907 0.310225443232
r=52.01588995 0.149636756524 0.303200258133 0.342138198743
r=52.1969055979 0.248642219284 0.222868575036 0.314950394702
r=62.5927101628 0.321992559054 0.172672987905 0.248631946067
r=48.1185252455 0.248989366798 0.279011399559 0.229249289523
r=50.3342351283 0.317718196618 0.165595202498 0.222416027111
r=52.8288658194 0.138552855533 0.257993108261 0.313836283621
r=53.7098003944 0.252703928547 0.228822133836 0.329408275766
r=56.3535573622 0.222302470876 0.238796505073 0.197347096956
r=51.6372234763 0.196888090963 0.245668239322 0.307767247018
r=55.6510246207 0.242775994073 0.261257923767 0.300712109986
r=49.7104028885 0.280773895239 0.2221640669 0.260366745355
r=54.2940625442 0.23951787328 0.254256190719 0.30892796934
r=61.7236158941 0.229165382798 0.228754544894 0.290733177588
r=51.7183997084 0.232436713373 0.227443547166 0.281591758204
r=53.4353346506 0.301789384004 0.24302636791 0.2029247862
r=60.5314675344 0.275397011071 0.253675657216 0.257067067192
r=47.8147259637 0.24016863576 0.244619866338 0.232027062175
r=49.4252659278 0.323284815137 0.239377336751 0.221827701617
r=51.9760110026 0.314444048932 0.238015487229 0.259081386731
r=46.4684504984 0.147423243572 0.229089848163 0.277403255242
r=57.1954200442 0.26152189604 0.264527350822 0.208366365727
r=60.5209286717 0.260524537805 0.227000798477 0.276346661753
r=46.1618819889 0.271522621273 0.222138034382 0.243420720311
r=56.8765712382 0.202695728727 0.249790028637 0.279378282384
r=67.8729458256 0.253231400864 0.241778155305 0.207602463368
r=59.0873213748 0.250949767835 0.262346981849 0.253130716195
r=58.0028559777 0.283323520491 0.201270317044 0.347214044854
r=48.2457498974 0.349062815504 0.152246755337 0.27596096162
r=66.7422498517 0.218796603913 0.237799926172 0.277165005537
r=58.5095066953 0.225157586221 0.274367313071 0.27292193627
r=52.379993979 0.217609405834 0.250261181036 0.24891796428
r=44.7057259596 0.312850823389 0.206479313037 0.289821939705
r=60.3893380597 0.272151508139 0.319625086785 0.187842320451
r=66.3159847479 0.301137522954 0.307785826022 0.200214241991
r=47.9784321429 0.182336100909 0.310544893322 0.2479386084
@group {Random Data} recessiveon
@balllist {First Position} color=white
r=25.3577155198 0.328116843939 0.154615372151 0.182869583999
r=8.73995322535 0.401250278601 0.207006676563 0.145750080815
r=19.8080487402 0.350524107915 0.108920796696 0.170267419508
r=26.6623732636 0.00108162023081 0.289614316624 0.320706713952
r=21.2234579578 0.47263384451 0.177018347775 0.106374551977
r=10.6796744706 0.279773373004 0.0182505740688 0.321711265779
r=33.9491408033 0.314820719714 0.344664913517 0.190005649792
r=21.7011801649 0.374277134088 0.210157052091 0.349989595511
r=11.9241315778 0.213122488143 0.375211524278 0.0888334834531
r=12.4298566547 0.140005311282 0.287235241361 0.392497717818
r=21.947430923 0.23812643506 0.185783522375 0.513792343976
r=6.58010377583 0.024349435968 0.470922247854 0.186188009444
r=16.2770889974 0.103106985775 0.075221634796 0.346608074032
r=17.6041805442 0.342323276167 0.0682333199403 0.20910300681
r=9.08953276352 0.303610136072 0.512813570984 0.0554202886637
r=18.8086220273 0.231984172256 0.175711017243 0.232230254599
r=9.31548386881 0.361306364655 0.37374115953 0.0682699434516
r=14.1090073004 0.188973107062 0.260042042771 0.275064052301
r=4.07261121194 0.319434053101 0.083930836149 0.124961461144
r=11.6826482938 0.309215079547 0.386414835655 0.165092047949
r=10.3136913977 0.281295628964 0.256658978142 0.163742475055
r=26.7620479795 0.0129822281198 0.138552107623 0.422342894079
r=12.1727965646 0.256694389693 0.247466560928 0.341654790801
r=18.735736542 0.33710357771 0.359807564646 0.167860279999
r=5.63752711348 0.596544043744 0.270535100406 0.00672133341604
r=16.6970323759 0.0769030211576 0.465651662363 0.264574430784
r=11.6753254632 0.329828131115 0.362994416475 0.0590589992012
r=14.5483770838 0.199270089416 0.193018870006 0.326378106389
r=19.7867084429 0.249099592144 0.254457116059 0.271049460766
r=6.51653456026 0.197972624029 0.399378911954 0.0392933432914
r=16.2635461436 0.0517211642873 0.451656033582 0.20992147845
r=16.1388390913 0.245705348153 0.218409813188 0.252459264284
r=11.8645115497 0.25518907232 0.319108492419 0.212709705607
r=16.9512148441 0.297373285933 0.158416924343 0.324644144894
r=22.8491942263 0.371732800671 0.322932953402 0.0816876258826
r=23.657028696 0.162811060724 0.0165849939752 0.398271048028
r=24.0274196226 0.155662995613 0.0460577902675 0.291403836987
r=31.0730795598 0.00246539332137 0.210211175324 0.386663307606
r=36.2968484909 0.224526333608 0.378215333229 0.0514490084469
r=10.3617263978 0.130442101065 0.126125395819 0.323821020347
r=22.2635691608 0.226983160302 0.090150383614 0.534714925994
r=12.9531555734 0.283237985051 0.516593594394 0.11839550352
r=23.9716491777 0.116692130022 0.0980365555968 0.476711293391
r=20.894676644 0.326520179005 0.306482593961 0.271500958123
r=11.6248323214 0.245882655916 0.32807694536 0.17807280665
r=17.0738107098 0.0435823813854 0.171893422602 0.645402514445
r=16.9777142969 0.150357993059 0.214881775965 0.357868310532
r=15.264672859 0.321213485628 0.072973069662 0.19785263024
r=14.1097659436 0.179551307359 0.704487169689 0.00675578376634
r=11.8754436037 0.289088169138 0.0142734562416 0.00240720512126
r=22.9991959437 0.045092411336 0.180621339638 0.558690192545
r=14.065379749 0.212919846364 0.184859240755 0.325558322229
r=13.445263893 0.42933960687 0.220277664777 0.230580192469
r=4.59528958737 0.452754238391 0.0689867482942 0.449553313867
r=22.3565191172 0.290527536391 0.122359407987 0.368472661489
r=25.385772507 0.136282302232 0.330586607487 0.243814352352
r=15.6955144679 0.416056817061 0.0717887547945 0.457030174263
r=12.9642780309 0.271926748823 0.309383152767 0.192651684763
r=12.5493679544 0.067867803339 0.579989177108 0.145463066499
r=20.3842470105 0.451839625351 0.0170107532656 0.41919287148
r=11.8187401549 0.346019037002 0.239806677645 0.360073301773
r=19.2967548118 0.329541346469 0.0636557160384 0.351407136989
r=16.5052350229 0.231164765626 0.274043505077 0.391858069377
r=14.3166596839 0.198537209185 0.204083214156 0.369054934269
r=13.91471551 0.681355998769 0.225177532802 0.0743613607323
r=13.0206860486 0.352843190856 0.29805204586 0.309271093338
r=13.9372078428 0.141872032725 0.248151373567 0.517084099319
r=8.54100473217 0.170409748925 0.0865681347188 0.281845001055
r=11.7184119278 0.395122192904 0.20746066795 0.274118035015
r=23.1694839197 0.16080773425 0.14268184341 0.671521818284
r=15.9577505085 0.250335223759 0.0654982363873 0.296169140107
r=8.10328305838 0.264426645667 0.281104385204 0.269244145513
r=9.61665487413 0.262633479332 0.447735272739 0.0263693852267
r=27.3884293618 0.512177832273 0.18520272163 0.0843665112643
r=18.8949752777 0.126469354281 0.230248581825 0.386219020553
r=22.5216184476 0.0429527343871 0.377996634168 0.314460707132
r=16.2781523695 0.292721839422 0.430711515487 0.191599505466
r=9.06645807678 0.270028992374 0.200781665712 0.232164363405
r=15.8275657652 0.0451127056765 0.292788566675 0.27793966576
r=9.84771179092 0.511012707455 0.478995258096 0.00739499575534
r=6.82468353781 0.157502878448 0.385019998316 0.174246671398
r=13.6832921615 0.155482222221 0.178055778904 0.288789091423
r=21.521648962 0.122347603741 0.221225065193 0.517361473909
r=10.5299853178 0.0821478190324 0.265506075464 0.403065705669
r=6.90164021359 0.240552004159 0.0171403489521 0.318522012428
r=26.0246991512 0.0551842563219 0.166950401704 0.556608786162
r=31.9293593726 0.176748853777 0.330134262138 0.272828806762
r=15.6539027549 0.258815550934 0.329948502266 0.0388900748609
r=18.2644696917 0.155499064894 0.153583152707 0.150898300971
r=2.19691718361 0.267987987161 0.164571658654 0.489070843308
r=19.1937620136 0.207515103581 0.29469131905 0.29211948245
r=21.1865205304 0.341743660962 0.278615546954 0.183565192559
r=11.4996772407 0.502911421289 0.26208528892 0.110830082728
r=15.4331948516 0.549379564938 0.140112877941 0.152941584089
r=15.5558824849 0.276795808797 0.152084879062 0.221811349616
r=27.1609323554 0.0619338118156 0.170923449558 0.393430717263
r=8.66440577169 0.033718141346 0.210536901781 0.356975001198
r=14.0745615488 0.267574783412 0.259186686987 0.232418503627
r=7.72746426737 0.234772059857 0.341607879636 0.376692784304
r=14.4332363123 0.408550371987 0.113949453783 0.386393847979
r=23.1010629825 0.0408889529301 0.168593281855 0.30178794584
r=24.5589084656 0.271073449959 0.198342953808 0.140896509065
r=23.2297673647 0.196182963325 0.403517316284 0.227978070032
r=22.7851902339 0.0324238075105 0.42173368333 0.339386160479
r=11.2698033402 0.189788130566 0.166771068703 0.543496487013
r=6.03041854958 0.26361740889 0.353272779909 0.340918737766
r=11.055675843 0.585062289286 0.0142739365851 0.194728596016
r=14.4631327489 0.478205006666 0.124721804612 0.054126878037
r=12.3385343746 0.104660066081 0.0682977949975 0.607573007946
r=8.54973187916 0.238021888615 0.181814822656 0.301434256624
r=9.09886284292 0.428225975248 0.0726888676865 0.414612311668
r=13.183477065 0.412110317252 0.286551706684 0.0174348570555
r=17.1512131304 0.283736385397 0.212786176585 0.203284065885
r=13.6825754652 0.279500691869 0.41348770282 0.0327253364401
r=15.415839566 0.238665068721 0.198265738565 0.23199164104
r=25.548326048 0.25440878951 0.256718264848 0.166754174274
r=16.3525139548 0.117800054763 0.365452493695 0.168671280895
r=10.8273215018 0.312431159659 0.428646525941 0.0810546681209
r=25.0521433907 0.0664305324381 0.532859295995 0.208543099537
r=18.3276129313 0.229402962973 0.418121296506 0.205023185196
r=6.120223361 0.110596001204 0.317949271216 0.0898572973558
r=16.7353634257 0.271636418983 0.0964719824566 0.331118351139
r=15.3867779353 0.300653182628 0.317156039858 0.158477135421
r=8.46348897377 0.262767183541 0.159447905684 0.43032973432
r=14.6506515825 0.404800866544 0.264122826588 0.289278557152
r=19.1825776678 0.254605213893 0.216843345357 0.269429229737
r=11.5897371552 0.0182740500734 0.196630181277 0.312352143588
r=19.6222324815 0.261862074527 0.211012314053 0.153291828712
r=24.2643659668 0.0934311624547 0.107480479833 0.169042368907
r=17.8268086764 0.161716630577 0.237456664051 0.261506600261
r=18.370700806 0.150009018661 0.428374826341 0.35731031482
r=11.5118788625 0.461984564158 0.216490253299 0.0983507878572
r=10.1233404359 0.266498502344 0.334514841311 0.244275114699
r=5.19825296196 0.185889889233 0.378417670548 0.392398712543
r=30.1074440039 0.166225245891 0.122616625381 0.562745116021
r=13.4472565946 0.319708737935 0.0755773502634 0.245267641087
r=11.7720099975 0.219934115381 0.375837213099 0.318633408255
r=8.22445634396 0.356895393426 0.0110844334366 0.448990911393
r=24.8557901341 0.259430228104 0.203526487801 0.405521594265
r=6.00290027024 0.575067530603 0.241593831656 0.0742068467265
r=16.3566340006 0.254313562671 0.200582986642 0.241183403268
r=27.958426428 0.299013291199 0.0575565064514 0.269395736769
r=21.4510874822 0.159588653332 0.226108486993 0.464250785667
r=22.1277571586 0.153782697021 0.244457239355 0.37892259646
r=13.0707215151 0.241942488017 0.362532980986 0.0822011466087
r=13.6346802148 0.283966361762 0.273896822375 0.231130232312
r=21.0967481166 0.18813681667 0.14110148507 0.30075115664
r=11.9192327083 0.102182276796 0.293997892637 0.251279178243
r=16.645727051 0.0977236202726 0.439487584897 0.304151223019
r=10.6931611159 0.240591424604 0.182666000491 0.417695146788
r=13.9358665597 0.169249405974 0.193615422633 0.311135431074
r=16.4008325343 0.426645566408 0.0148328183236 0.0874971409445
r=8.97732819306 0.243550426763 0.344230144966 0.0875482445274
r=21.8029842801 0.154894124729 0.0119613090328 0.35961866766
r=7.49543539602 0.118386521224 0.292351747126 0.360676437705
r=13.5897634001 0.311692769771 0.124404638997 0.346846621303
r=19.4434108652 0.0913975053955 0.518061273493 0.0466364967672
r=8.18169220772 0.336659466622 0.351954725734 0.105031229904
r=13.5131833895 0.252924470205 0.273814072918 0.389331894043
r=12.1740920257 0.321304773349 0.156156927136 0.151811931184
r=13.0660902184 0.783138071959 0.0547250643832 0.0117812100162
r=10.8130351802 0.214535456523 0.300567492263 0.238467824702
r=19.4739172528 0.0729317639928 0.348033113451 0.33012059809
r=19.5059263904 0.297349067902 0.314510961693 0.0688890084362
r=6.71987403457 0.0214390896229 0.18571743687 0.430522708103
r=10.1586682126 0.123252622556 0.560064388988 0.0986780700477
r=8.5754345531 0.466166470525 0.0623763725529 0.192157978214
r=17.6934405953 0.296308326215 0.222269897184 0.259433725956
r=6.20736137866 0.357789093515 0.080010617402 0.189933270424
r=14.177297976 0.324875744786 0.118337925532 0.144766779776
r=12.6435877173 0.230889379608 0.514881604805 0.063243193315
r=18.1443457748 0.196541146471 0.254823392356 0.135092189871
r=14.9055343319 0.264855989059 0.341023550129 0.126239412327
r=13.7172297616 0.0679021732388 0.109355580262 0.186078000506
r=17.6183683618 0.19089455179 0.0751134990731 0.345717407406
r=19.3361809739 0.327614235882 0.0993497752463 0.0496105020694
r=20.944718338 0.365254249516 0.295781832738 0.306949110204
r=16.3865438957 0.106789169406 0.0625917627971 0.458773963946
r=14.0579940433 0.278712113416 0.316123037219 0.0151032394936
r=16.3283201902 0.468954998992 0.465867635488 0.00965313225795
r=9.79401702476 0.28820135438 0.369893445762 0.229056967164
r=11.542476814 0.472813549068 0.0758766717517 0.210646938643
r=18.9570245358 0.202336844111 0.277045927983 0.244019680804
r=12.1072626305 0.110266234685 0.122603629089 0.204290914079
r=7.54505916015 0.142644885532 0.344411233977 0.341366541168
r=13.4102197903 0.11205080217 0.29138664954 0.296335000427
r=18.117821378 0.600335439171 0.0227440919444 0.354309549654
r=25.8015555184 0.0739620777899 0.267976745881 0.166743133324
r=15.8584078724 0.24746605597 0.486254504429 0.0434030310452
r=10.0540133844 0.348845185448 0.289643527778 0.0367215963417
r=11.797816436 0.0924487162728 0.216661289126 0.363512456521
r=16.1973475156 0.290982680973 0.210946692627 0.300521636749
r=25.150870442 0.283792136216 0.244813620746 0.289754993168
r=24.9899182762 0.283959272703 0.251898331979 0.188664503619
r=19.7344278974 0.119380733787 0.137618917084 0.655066985332
r=6.32317582107 0.264956604107 0.197690155476 0.208825849144
r=11.4181583136 0.269256890089 0.332424242321 0.229543811209
r=21.7584246346 0.0208297125415 0.460829774454 0.447289651702
r=17.1861522477 0.33805867072 0.0678325234999 0.236078961326
r=8.73684910492 0.0222616247 0.238503146073 0.635823007318
r=6.73995392017 0.132584541864 0.312242156288 0.300367842861
r=28.2577238668 0.197867930847 0.148234951431 0.232164692246
r=13.1001251635 0.251545549499 0.142460328096 0.364216805601
r=12.0324763417 0.133115181463 0.180442800096 0.0776203523062
r=14.7080782611 0.0330516695043 0.349794385835 0.337185092028
r=11.9507175391 0.192000967701 0.100255059085 0.332768341456
r=24.8663909591 0.318881143425 0.0188935660307 0.335336036556
r=25.86766466 0.0773818430426 0.389244751423 0.505077752666
r=17.9482014213 0.33138692383 0.331712954157 0.0883606534994
r=34.096074432 0.1020495001 0.0784778995935 0.373289139711
r=21.3265002507 0.26581048805 0.301594784078 0.351089140303
r=18.8649131946 0.297786158597 0.218521272478 0.423326981795
r=15.8207403167 0.167356249549 0.157407751447 0.403968069395
r=19.5054882503 0.0250766455021 0.35489177313 0.383043843407
r=13.9015684396 0.0851354578454 0.311095037515 0.344037405103
r=7.9045045287 0.263210590645 0.361181310192 0.197526077943
r=10.7800668479 0.655319250906 0.123978436474 0.0289005473955
r=11.396782741 0.212581835222 0.295037472683 0.131435698751
r=26.271866084 0.255453932825 0.145176848661 0.482098244118
r=21.8447728942 0.112270007408 0.000213008228234 0.421855277668
r=12.4549221409 0.0197395225762 0.388757517122 0.174879722768
r=5.37758718499 0.238948734561 0.074288872461 0.417384363058
r=12.5632199784 0.260726647493 0.268313368813 0.31993893821
r=17.1643445258 0.0791925395421 0.442327382876 0.295207148155
r=7.80767750519 0.238038752979 0.13291214245 0.199294134129
r=13.592001731 0.238208836001 0.345404025249 0.0596814387992
r=13.9560080647 0.131523563395 0.475873039698 0.391372204165
r=21.0457629021 0.268742416002 0.0796685410316 0.359345187401
r=16.6538168292 0.50093472737 0.130937893899 0.268269703019
r=15.7642629382 0.27279463993 0.168309500306 0.285031723841
r=22.8619033098 0.258288543623 0.242889658954 0.354925588762
r=10.7594000923 0.292582112967 0.244793557577 0.336629453505
r=20.9884565333 0.26143184174 0.105947187785 0.381087563655
r=11.9318596394 0.156315861007 0.0999119798386 0.248636507428
r=20.1273870151 0.348130664556 0.213461779558 0.0165944362861
r=25.9588797278 0.314080179681 0.141850853901 0.455259944385
r=17.2088101567 0.424576193477 0.116260949004 0.284691008925
r=29.971525412 0.0655688861325 0.0665860324307 0.600631290514
r=17.6243657896 0.25413044294 0.237840756607 0.16988977726
r=6.92613506921 0.443354558711 0.304499343818 0.208436192583
r=18.6075756562 0.10762900929 0.361046972705 0.23119142701
r=20.0737582902 0.197492697945 0.428569289195 0.128789310208
r=10.4681714709 0.138173399304 0.412243874432 0.203269332122
r=16.4325520223 0.431681029652 0.241651885391 0.263938548537
r=11.7873804253 0.212087804503 0.249734298316 0.350417628305
r=16.6503814571 0.0978132234816 0.272825441511 0.548855329155
r=11.9315794373 0.0472050729738 0.391145010072 0.388722060235
r=33.2590614462 0.0126929672631 0.318874490772 0.400375815989
r=20.462158553 0.154133112301 0.212171568621 0.360903743199
r=15.4978708435 0.446731689387 0.507147084568 0.00459696568627
r=12.4633125935 0.314649940459 0.493462519611 0.0938135452241
r=13.0311124951 0.367094214932 0.343489779545 0.19613496135
r=11.314991806 0.282834299633 0.488935633568 0.0896261579156
r=22.6241934493 0.129756113936 0.384590964046 0.00301439902362
r=21.6767796411 0.0135029438607 0.348244044726 0.415731693236
r=5.47161750397 0.361536668581 0.158846196388 0.140680836056
r=12.780001021 0.387789761345 0.133443854623 0.237279300303
r=10.9473657805 0.260097956825 0.717679499461 0.0133709607007
r=16.307577071 0.325861965576 0.203953220333 0.368453405751
r=19.2396016063 0.370616233058 0.293025066656 0.313848117725
r=18.2785733972 0.00300526313534 0.343906556851 0.282935774496
r=16.7117785328 0.0581022004942 0.352603698435 0.303581580433
r=23.9153310535 0.302587839803 0.0988277415776 0.362272011943
r=23.3454887237 0.262304885822 0.392551108706 0.177329279369
r=15.9284087631 0.324256988593 0.300985801528 0.119371099958
r=9.86092161291 0.0779454206769 0.603199379102 0.167657448991
r=14.9801033342 0.0237552737168 0.434325555068 0.12331325395
r=13.701470834 0.320285322335 0.0798193825601 0.286277834668
r=24.3383641332 0.0965474949535 0.36772392651 0.316365882023
r=17.5335130809 0.0778151188708 0.395082411039 0.131605659572
r=10.2667069686 0.372930242532 0.128376165561 0.19662308712
r=12.0610570863 0.29385621442 0.310694224441 0.00268745509112
r=15.5852500401 0.0215307842204 0.537750191402 0.0302303748416
r=10.210394548 0.25518619861 0.235831262101 0.20427370744
r=16.4954591243 0.337205540311 0.22761536243 0.201316762377
r=4.87714572712 0.568102049194 0.0400695994759 0.350686265494
r=23.0695144215 0.0855166594183 0.482142413925 0.360486250155
r=15.7352468753 0.0276098737123 0.805620780033 0.0972280833853
r=18.3153357158 0.0524644870806 0.459796317884 0.294216242868
r=24.3822059826 0.408633140535 0.0286573715851 0.138614600477
r=15.250578821 0.401147225079 0.0721500737163 0.379065869136
r=20.9131922598 0.136988656312 0.324937352588 0.279347913023
r=17.111895344 0.265457410124 0.110296242129 0.41381120437
r=19.9865192786 0.278306476684 0.331807217523 0.110653583862
r=13.5934890585 0.170223798485 0.274232545332 0.246772500852
r=9.91997618713 0.290857426912 0.312108439295 0.0861680232019
r=14.6933107982 0.281602173327 0.0375944849687 0.0834693548844
r=10.8568241981 0.121304021519 0.319494715547 0.375138970459
r=16.6891221431 0.369135839925 0.174119892895 0.0152505557812
r=8.09001758484 0.0548418982312 0.492853694841 0.0549519542436
r=12.363209668 0.00512683048067 0.289981018803 0.367080154205
r=15.2955725806 0.0955872708743 0.147609858377 0.556758161426
r=14.0957397269 0.488429310559 0.143839250079 0.269507874562
r=10.8862824164 0.387084780133 0.130352416576 0.096881873564
r=12.6440443033 0.405300185526 0.0124703662478 0.390170519233
r=4.84388103674 0.482716723492 0.287856606874 0.081154845851
r=5.68814100799 0.245042270945 0.125205726521 0.394276050427
r=7.16186580816 0.171255650073 0.184091081979 0.0842747142648
r=21.1294793307 0.356897572282 0.184130556397 0.320352334051
r=16.0701929714 0.47094252918 0.416195542162 0.100543768881
r=13.2444278134 0.251167578103 0.103378047478 0.318326617916
r=9.11647104759 0.322942761906 0.322479323759 0.193655054778
r=14.7126110932 0.375049995331 0.0321157738394 0.3323780484
r=19.9444756087 0.168814531282 0.23478836934 0.241297000259
r=13.5384886589 0.283632129745 0.198597062192 0.271477903572
r=15.4114407625 0.403265754702 0.29975818945 0.0426307677853
r=12.9520649534 0.215427949979 0.0860176636189 0.477042798838
r=19.0861213983 0.382693692804 0.137607860902 0.44609501885
r=33.9749335056 0.312312989816 0.150173713742 0.228375441085
r=14.5993203563 0.228502711455 0.221674097197 0.278639958016
r=14.8346312705 0.23044823493 0.35870404067 0.243969308097
r=23.7671421808 0.307201020726 0.189261508889 0.368054452743
r=12.2410348384 0.362844264765 0.18734750122 0.439719150287
r=20.7244673041 0.406574499381 0.0781056449021 0.104691108029
r=18.1628627323 0.188864890568 0.312440104255 0.304581172927
r=19.0762008419 0.279079980441 0.207706756695 0.197380591667
r=7.41029270635 0.140243965214 0.339665107711 0.214916584676
r=16.1473213737 0.309467685109 0.00452053923396 0.251453533281
r=25.7509654638 0.218192999142 0.565107436158 0.0210026607183
r=24.8266595571 0.316464869377 0.283398535556 0.399569406509
r=29.7567149016 0.0674280622283 0.135521093128 0.552789435976
r=13.2225618964 0.299259445977 0.326727605128 0.171959126331
r=33.0847277513 0.243521532732 0.225677581011 0.286553663355
r=3.82436336443 0.389237401522 0.208231839228 0.079409656395
r=29.0661213434 0.264605324739 0.308798243486 0.280674664195
r=7.31132176321 0.0876094321373 0.264433386822 0.298491585884
r=9.25322630604 0.356995932124 0.0409343410845 0.567680536326
r=8.0006198156 0.127579645344 0.445583051594 0.219293089008
r=14.8464665442 0.0156604121917 0.324617055943 0.0693533593549
r=15.1691635538 0.31444350899 0.341134646549 0.153308350785
r=23.7202126435 0.649551494524 0.069848423776 0.00783315484332
r=12.3666577251 0.565099449334 0.0429211257974 0.352308236943
r=9.15849451202 0.328845822661 0.354880900005 0.0242163365321
r=30.7100059221 0.341003590053 0.201339163211 0.103482673324
r=16.4042503498 0.0573589269236 0.073662049606 0.394893427051
r=21.1938962748 0.520819137387 0.194517174528 0.170581742219
r=8.74880022794 0.20101636018 0.306552392439 0.400703668263
r=11.979102822 0.237362153789 0.148060533655 0.464971869845
r=7.06016625742 0.145645810266 0.246754285315 0.0182297987479
r=17.4279670009 0.128804083402 0.305814023168 0.370467095998
r=12.1976114492 0.0109240702486 0.0748114808308 0.481113640942
r=12.342519409 0.113478232407 0.591953215458 0.28035540826
r=9.77554765126 0.252626824495 0.244818580747 0.172738751654
r=13.6739606346 0.242224461291 0.0764642719048 0.199815807245
r=20.4389518414 0.16528571465 0.295134629686 0.332851517706
r=20.3438539512 0.0915737262317 0.293379449424 0.354984830624
r=8.82854709401 0.555176088158 0.0384517139164 0.00367618347087
r=14.4666580123 0.305215186822 0.502506339802 0.0972054039349
r=15.505660496 0.303836601463 0.276378900594 0.289583784646
r=10.2557455598 0.082752880219 0.21939753954 0.192833656411
r=8.70848073214 0.268663591146 0.135922417863 0.530532979984
r=7.35418307744 0.330361391205 0.0816737731521 0.239139268003
r=4.97318550311 0.279900047033 0.342446675532 0.332384286112
r=19.2053458428 0.229724306089 0.349907658302 0.415047453835
r=20.3977136973 0.283167817528 0.076514539246 0.308745601349
r=15.8932419025 0.166416386734 0.300710293229 0.192004658478
r=16.1353969926 0.0713464532319 0.337464839981 0.267050647029
r=11.604636101 0.278654800577 0.328556145813 0.265045846529
r=8.73825515505 0.422471397442 0.0644328412168 0.172358977104
r=18.0953133038 0.143739708008 0.403626535652 0.134002647844
r=12.8378595504 0.239017068059 0.281841129678 0.424428271221
r=9.08476786621 0.380135472129 0.288523146206 0.17700509692
r=28.4573678825 0.382394646752 0.160368747073 0.278290423581
r=5.01628636105 0.312942890663 0.395656344182 0.25565790691
r=23.9239684957 0.244886724605 0.0843419660795 0.366024180832
r=8.31624646964 0.344180994407 0.481466927229 0.0266677634998
r=26.0322841125 0.174772483839 0.176858094511 0.301651831564
r=41.8082755354 0.226715104397 0.045159055511 0.469829424311
r=5.87325761647 0.245303094734 0.316130854446 0.311920427586
r=11.6104876204 0.109329251235 0.280606469773 0.329876086551
r=16.9359796763 0.322982488495 0.277594543113 0.310975258095
r=10.5939367606 0.234692180971 0.135257912811 0.589460324613
r=10.4110196797 0.366137822657 0.314735877248 0.27899523425
r=15.5312051903 0.0670114718445 0.388903826347 0.427115722226
r=13.4750892394 0.2858326645 0.309070262829 0.0537270815765
r=14.7964861201 0.157439726471 0.257252113731 0.176943933129
r=9.59562792507 0.200527165746 0.063194657229 0.48337470663
r=10.6228965506 0.26849486719 0.416720395622 0.309834585291
r=18.2726554967 0.174160718765 0.463989419119 0.353474793372
r=13.8350832364 0.0398208367936 0.661363071512 0.0709426783354
r=22.6074364465 0.153259772355 0.151210245284 0.394715114796
r=17.9616118337 0.273488081168 0.328890515296 0.22425761447
r=12.7828823322 0.443952200635 0.199817800506 0.0700406604445
r=7.65975457515 0.3665900682 0.00126749305482 0.276125114167
r=19.7422319721 0.267977289699 0.261770287237 0.261036691102
r=21.5436887696 0.267267119599 0.245979391508 0.34586606174
r=16.4607152837 0.28130022639 0.164712536977 0.273694450782
r=3.65464180923 0.383184679806 0.454125978514 0.144431971
r=11.5182502457 0.365264554558 0.276613516219 0.259700895983
r=6.27084979172 0.318146443852 0.0848595848322 0.457376331969
r=20.8368768348 0.144440909085 0.364285946637 0.155538247799
r=17.9707892325 0.23076427414 0.604921939341 0.0729659349191
r=9.94783023271 0.0458470786538 0.547563089229 0.112061070941
r=7.90716886466 0.307818702808 0.248772443442 0.0436278538715
r=19.6118713699 0.28797506301 0.0720022810391 0.309473836024
r=25.6718009615 0.309558589686 0.534800936973 0.0688638569566
r=8.20327358511 0.172313032802 0.357393520669 0.0580971907477
r=19.1260393455 0.322114122908 0.129190934274 0.275369560549
r=23.8335202929 0.213007026646 0.312250890162 0.267249510281
r=14.2438384974 0.180523501282 0.37482706418 0.227488771367
r=15.4796073876 0.0845650384495 0.233944950693 0.327417093253
r=18.7619648187 0.221299630582 0.259787216335 0.290868827167
r=29.8452170163 0.221894164906 0.0547653166434 0.547416643593
r=21.5992254765 0.398114081048 0.0844923964311 0.245055438565
r=12.0773497306 0.18829319854 0.315299904695 0.200652267274
r=18.0997719377 0.392839695474 0.36861059141 0.000561521358305
r=13.6673374321 0.518679756703 0.0944857852563 0.338807263903
r=19.70584162 0.309076094556 0.191445558942 0.292526998867
r=15.0105334775 0.156188704586 0.197983007053 0.260902408667
r=20.9584866431 0.184902303173 0.252950378655 0.280372199713
r=11.9636415656 0.252128435735 0.281254829147 0.136472383841
r=21.3160191874 0.459701428718 0.0778981557441 0.195094217737
r=22.9464704861 0.355108299137 0.236231506887 0.138352626079
r=27.4338480366 0.240629796092 0.061794492196 0.259221469185
r=17.1383625929 0.325191663286 0.0892061414119 0.308003811245
r=7.72407979971 0.59834984927 0.219516347392 0.109884457394
r=10.2562093988 0.198440628262 0.161098283739 0.157997120865
r=11.7463104292 0.333609680141 0.411466325892 0.0871320583299
r=10.489678431 0.513588674506 0.266163829333 0.0325399707649
r=10.8515197262 0.713260586037 0.0346759327678 0.0200076726177
r=21.0892825165 0.1290216828 0.441991288251 0.309021030272
r=22.0856181491 0.37754243224 0.372822513062 0.070616134117
r=18.240615592 0.267943502798 0.123672362799 0.170333989311
r=16.5191400397 0.238102525034 0.101321588933 0.486854902141
r=19.7914350774 0.399782958339 0.0229483561631 0.329354870194
r=10.8535790147 0.270085315684 0.32051850971 0.24925969943
r=14.5318890502 0.392343233588 0.206859930565 0.375378232245
r=23.5155682993 0.145691698726 0.20354329933 0.49293049188
r=10.6619578876 0.408752123696 0.152622432066 0.437390213611
r=11.4604888714 0.166839121858 0.0741711795812 0.261989402449
r=20.2512713099 0.227829783666 0.235042931173 0.276503405134
r=16.8505242977 0.314815299091 0.116127335034 0.324208626256
r=14.1802164487 0.321405322997 0.127370643033 0.283084312867
r=16.6046450081 0.0786295848411 0.131052991775 0.412739417303
r=3.06937219864 0.280694852625 0.326096887857 0.173385896585
r=27.4052671056 0.174437004752 0.162279325385 0.333424808769
r=18.0551904659 0.190133463706 0.302449620667 0.200113913788
r=13.4523659223 0.207289125986 0.174623090622 0.401895820553
r=15.3107551476 0.12158369554 0.380414377342 0.30490040105
r=21.488263701 0.194842428585 0.441449379778 0.0837431337788
r=18.4740930852 0.324958092504 0.186848670435 0.306771273561
r=14.3583190851 0.133589302569 0.109211061897 0.215535534022
r=21.3989273089 0.26416359452 0.265334236704 0.221279804301
r=15.5300670677 0.27972647896 0.113960914565 0.392604799937
r=12.4347250185 0.277721484382 0.170304817383 0.346909910963
r=14.744151772 0.33827385913 0.119832335202 0.145657607766
r=14.3992619585 0.0760013737399 0.369195340268 0.357110638044
r=14.5026590595 0.155070789731 0.586961296278 0.103309540746
r=16.0269751494 0.246499016607 0.119796166181 0.289267828923
r=11.7715068745 0.187119310339 0.0667840713613 0.451536685182
r=13.9200179676 0.22974929161 0.339622340701 0.0756903919539
r=9.63522742339 0.23160351882 0.300466421762 0.00938457278334
r=17.8526012327 0.179580159035 0.394669279582 0.179176934808
r=19.4183979577 0.0495580247885 0.421517156007 0.410210639654
r=17.9120579877 0.540633755073 0.435692278617 0.00867309757905
r=28.1066574528 0.0279871301752 0.415033233338 0.0734281261123
r=6.7636088796 0.251911792429 0.201886435952 0.259963827579
@balllist {Second Position} color=gray
r=36.6114310993 0.418391930749 0.00331382137014 0.327578449539
r=32.3212839481 0.0644021292355 0.113634185866 0.396430933032
r=30.0632227112 0.321544243504 0.148831206827 0.441924751959
r=44.0278525658 0.559734127238 0.0280296678349 0.0789020245795
r=33.392331641 0.494897731863 0.165391380435 0.278581495636
r=33.7258636447 0.127163559479 0.412698019704 0.21995591682
r=41.0200540265 0.571180296317 0.048157919971 0.362348780354
r=51.9110279724 0.350889532942 0.0465439079481 0.294099874827
r=26.8823402606 0.144950867702 0.315056555957 0.229383178649
r=39.7776350995 0.215475251384 0.33858226111 0.284619725116
r=63.4753989813 0.411793796475 0.148760139883 0.109023303123
r=28.3531914292 0.0261974109835 0.328159520137 0.273164729619
r=37.1093300176 0.329256884856 0.231119069928 0.197530245255
r=32.8347589225 0.170599905614 0.00024285763399 0.421711386288
r=27.96644117 0.227237913923 0.4742398446 0.0881451448085
r=36.8000338761 0.330623684466 0.377924316813 0.0146329693807
r=31.466054342 0.0415457262865 0.0753391304225 0.422609134628
r=33.0222701269 0.209334931281 0.276103340253 0.39131954251
r=26.0000130734 0.0241780747429 0.497336283334 0.0949779644759
r=34.8210241797 0.090093170319 0.126323602797 0.381215139794
r=29.8743607998 0.202775293166 0.405234597706 0.200965948919
r=40.1099790905 0.293097513698 0.339989822767 0.27635507964
r=44.3245330226 0.333935195404 0.349397883241 0.0739999565532
r=42.8104820242 0.39308193045 0.0717314305497 0.119943138747
r=29.5879878714 0.00777447216299 0.314211663582 0.312165712781
r=31.1829828508 0.14694641502 0.354802985022 0.437624552663
r=29.034757055 0.252077974933 0.171559627831 0.295389264842
r=37.2684760892 0.190804602598 0.281738844959 0.282858760482
r=45.707207806 0.359583403746 0.138464497894 0.0401255334029
r=23.8954461126 0.0108190230347 0.352171541977 0.292971934801
r=32.7509139495 0.237989179921 0.181327762685 0.2788720329
r=38.1736337471 0.275850895422 0.194412294347 0.190937345541
r=37.7599167248 0.268944204393 0.333412567349 0.0198448567123
r=38.8780326552 0.291506523322 0.201104976669 0.386868128304
r=31.92227779 0.458019188251 0.048073778282 0.347784754515
r=45.6842937636 0.322440978925 0.334942280023 0.0175993751333
r=37.6804405144 0.397851735184 0.168782949051 0.143192983562
r=48.5063608576 0.557070088328 0.0949750647663 0.0765768179644
r=25.9506270417 0.651866306191 0.129228142853 0.162127134183
r=33.1590219704 0.12332774095 0.205803063268 0.292662136264
r=50.9075782191 0.263201962087 0.160230822928 0.442805240746
r=33.2523513261 0.203866685975 0.306313746441 0.19534075982
r=49.9823042738 0.313386254413 0.285249727284 0.119783060382
r=52.1036077907 0.479601855416 0.06207918419 0.0760709899332
r=31.3736233591 0.0589129100365 0.0996035798832 0.480216656673
r=49.8795743766 0.236895377067 0.274831337523 0.434667643085
r=49.3787456243 0.455982404672 0.0857461957139 0.0311669073274
r=33.2462331778 0.266198648406 0.160553881886 0.228822344515
r=26.9361914532 0.282422800539 0.184016601235 0.324879008608
r=17.1395969908 0.105901603133 0.257191397009 0.298139128634
r=49.2334951481 0.294475077282 0.5978363204 0.100459350345
r=37.6501259832 0.122876960507 0.0422165255096 0.430620252653
r=35.5667913587 0.13657787557 0.206108922128 0.426044863168
r=42.2935615129 0.015988707187 0.304160987835 0.316365534282
r=46.0407256304 0.37005792516 0.200542400129 0.275375800993
r=38.0976547249 0.417327814441 0.122308978369 0.250159084591
r=51.2913331034 0.301615055256 0.291327824024 0.266746226853
r=42.3816508185 0.323394618896 0.0826933140782 0.00697414135662
r=27.7222859713 0.202068416329 0.34991080657 0.309681907698
r=54.985880827 0.3291218518 0.309649567624 0.0717313625844
r=42.4406432464 0.163273680633 0.344493598811 0.258035931878
r=42.0136013958 0.26813753363 0.27769917817 0.287113873534
r=42.9198050807 0.273504879692 0.433562455556 0.224678030702
r=45.8146895818 0.367560757275 0.223151135996 0.138259834502
r=37.0178323842 0.284782558806 0.170075250881 0.307516790975
r=36.136700856 0.124095695201 0.21607134801 0.59310417028
r=42.3751233786 0.148211743221 0.338039816052 0.434279727757
r=23.8557749008 0.00792766598048 0.430536294389 0.50346700057
r=38.1682654464 0.155199311241 0.302110200567 0.271835338246
r=67.0279205064 0.29492651981 0.0314560379444 0.327103084167
r=32.3503768357 0.247002560232 0.106527578412 0.53490777965
r=37.3206667794 0.160104939876 0.281866601356 0.219201490258
r=23.3111190838 0.237641698249 0.300972965453 0.372029058424
r=30.8338386075 0.384310809735 0.0224935484951 0.53877896807
r=41.1334697916 0.238828439963 0.251207484611 0.304491541545
r=36.0798308433 0.288802817647 0.0786623905378 0.537009743399
r=42.9528213091 0.320665120861 0.0819361178892 0.165809080013
r=31.2966823513 0.0832145876536 0.296289021219 0.320942595363
r=32.3904674648 0.302942046722 0.265826461045 0.291495673246
r=34.4785590445 0.160962518161 0.127320018039 0.321611481505
r=35.3320966644 0.141492967729 0.176781454045 0.0635851910128
r=39.1996339954 0.241250212107 0.204303168574 0.0506849349407
r=56.2906648651 0.443112580066 0.371447791132 0.0645167165191
r=39.5328298093 0.170531240016 0.482093063667 0.0748514102455
r=26.6068562115 0.0517186689409 0.626796095748 0.285345849584
r=58.1103161599 0.404906614448 0.116882315972 0.232097170864
r=47.6661730623 0.448332737538 0.0801139759426 0.0651707134083
r=24.2505689679 0.311412075801 0.235931501199 0.238929591067
r=25.2070893963 0.210264680919 0.326370204299 0.246832680446
r=43.2693144957 0.00323049454211 0.448956055268 0.0628602415977
r=41.0736838517 0.236439032359 0.0149695035293 0.415552624169
r=40.0265402578 0.400382010699 0.00824068910855 0.291569873641
r=31.7101112712 0.229090877254 0.293973951709 0.358519846517
r=33.7864048414 0.166205677858 0.136122045264 0.444266408984
r=31.9997804921 0.215591066147 0.332139779752 0.254340936866
r=42.6979960416 0.426029359568 0.0755396033675 0.39590682901
r=33.6965451943 0.142189425893 0.365139002451 0.179505879345
r=42.2472692787 0.330026554227 0.117078988472 0.062519408643
r=37.1807246504 0.114047572235 0.588715571139 0.161122142537
r=49.0140348527 0.292486741378 0.268184475626 0.217141028004
r=39.583844509 0.459485640227 0.142347231796 0.0229049916775
r=30.7218248993 0.477422442617 0.0530800819415 0.34005922679
r=43.8927085153 0.490783462799 0.0416290126461 0.157565912491
r=46.9187229816 0.368497364958 0.0239990861304 0.188522049392
r=38.1320357346 0.0527031516167 0.191334196364 0.647676711291
r=32.621001045 0.049699862191 0.568856942258 0.315239094807
r=38.794502524 0.205567187771 0.130541925773 0.296907617144
r=31.0719603393 0.573873841451 0.132503750334 0.112173167804
r=46.8929078511 0.12083636356 0.173130783896 0.364002430559
r=37.4432843042 0.172019436394 0.208477005944 0.231437606381
r=43.1015675428 0.19769859845 0.25172373346 0.437959218443
r=25.8209956386 0.277729445166 0.325475182768 0.202340051296
r=33.0701255562 0.360356487316 0.24586907909 0.329706585584
r=22.8463390623 0.298543198301 0.459974308733 0.195934569249
r=35.6778914349 0.328831611847 0.00170362700118 0.393198762355
r=33.1038544498 0.26717480115 0.0494317725738 0.378274968703
r=30.851850738 0.400786214253 0.348518445081 0.0495554249416
r=29.8068618959 0.136571962499 0.284292604499 0.267851153392
r=36.4156540466 0.497321856983 0.0532355203588 0.34454853361
r=39.0312825433 0.369623073679 0.261831597185 0.116388472747
r=24.4143496473 0.210462482386 0.334911641487 0.054555798276
r=38.9664247675 0.299126121949 0.425889036899 0.16879735135
r=32.6102677015 0.232683557484 0.280033685432 0.255471288088
r=33.4580292763 0.018239216128 0.482319304779 0.362577424543
r=46.3189890507 0.289900333417 0.274702186195 0.134668645506
r=42.124484633 0.4830536119 0.0406104497133 0.284562636872
r=31.6042036252 0.1738073303 0.248263579371 0.24463078166
r=30.6594500193 0.360786863479 0.154348765178 0.298525218405
r=27.9009466781 0.382347306477 0.171588923219 0.0690935912804
r=33.6415904106 0.199594424808 0.0609885179122 0.478040109524
r=51.3114392035 0.381030975928 0.186060357379 0.0554788735735
r=32.2627699262 0.177009800093 0.230213652976 0.247147444919
r=37.1047639573 0.18432676542 0.356957881247 0.152110383028
r=42.8833326109 0.0771468996076 0.456685870902 0.0273675224984
r=62.2284174929 0.522482511193 0.0898467472781 0.385051307961
r=27.9514173866 0.082177299672 0.340240317812 0.46111108242
r=40.6004550154 0.145469378784 0.282236195512 0.260081686511
r=44.3038799509 0.108540041554 0.361090997403 0.151675233616
r=53.2026090931 0.457278345185 0.0387775540482 0.355041284912
r=32.0513510696 0.0813364165411 0.350932640798 0.245716618337
r=40.7783153115 0.259028946154 0.0262543314946 0.144804053402
r=41.5822062641 0.441710825853 0.159391587801 0.196101498191
r=53.1406478699 0.341516500918 0.289459722455 0.0985854699209
r=45.2395150264 0.34536407394 0.0389226565159 0.424468797672
r=25.6537979251 0.103956792319 0.183226588433 0.480942399158
r=35.6908820934 0.171697634847 0.350907195901 0.178517233509
r=38.0092411872 0.364526862283 0.356387813382 0.159860218309
r=32.9537465152 0.142967532683 0.087804393914 0.37337776397
r=39.9580772947 0.234523109772 0.169770223861 0.305623756238
r=36.9116932721 0.121080038434 0.445034059617 0.360625098438
r=34.9174460942 0.228678251521 0.354006014409 0.252041264911
r=25.8588672685 0.361407901386 0.506090185161 0.115022344771
r=26.4061920598 0.0167455704369 0.202667743799 0.415184000204
r=39.1935810403 0.303860511681 0.321793241001 0.155845413252
r=37.9238995112 0.054139746333 0.24459266681 0.22323102835
r=41.3389312789 0.234897332007 0.186457229167 0.328308819797
r=21.8720339859 0.203894465063 0.298581601836 0.393934284684
r=27.8227850627 0.0938203505857 0.452285903057 0.237351868387
r=45.4346939737 0.235908275982 0.251980382574 0.278283815383
r=27.919162058 0.225504367657 0.324326359154 0.314245421761
r=30.697096525 0.255413738555 0.126607316508 0.443810691138
r=37.8648142598 0.134727363087 0.0369081913147 0.293650773456
r=36.4951383684 0.199623822962 0.184373374689 0.437184845054
r=25.1881861896 0.347916263163 0.341680026934 0.2541693429
r=36.850738569 0.0739774281058 0.405892850801 0.113728950297
r=32.9025280555 0.187234370452 0.161369959906 0.0943238044394
r=35.7933002267 0.296641433266 0.441734377705 0.0404860701637
r=36.820383412 0.32188965957 0.329308736745 0.265367153291
r=33.6069724469 0.0880114760065 0.299073384015 0.0786681777542
r=25.2613203272 0.121582068 0.201500761872 0.499632868269
r=26.7288298863 0.0378529612202 0.223798328432 0.512020458786
r=26.1922899952 0.38339022953 0.107858939445 0.442098743481
r=32.4430536346 0.246998553993 0.122445687622 0.269019782753
r=26.7583336534 0.499047963934 0.176463477363 0.0825304126293
r=40.6005229475 0.35425050941 0.319029441663 0.128043814619
r=20.6144831155 0.311310762563 0.330439827144 0.32834548021
r=44.1052749692 0.333454660261 0.307123599906 0.286683194436
r=41.8190743266 0.164854938322 0.162938382713 0.293148306232
r=23.5100091661 0.287888058536 0.221207281818 0.223426585068
r=27.8346160742 0.324019434485 0.369245193534 0.198814720381
r=34.0782973516 0.046852466978 0.26867534296 0.372211394442
r=35.572959971 0.229669836804 0.142900639398 0.416842294832
r=30.7837080311 0.148124078825 0.267475595525 0.478686536995
r=23.5219537259 0.149017513206 0.469436252238 0.300573646016
r=35.7171764814 0.0696678395603 0.43096359858 0.225051102339
r=30.3572759239 0.158254203481 0.388914389158 0.407001769497
r=53.9071620446 0.339158082089 0.35427923744 0.0461395013771
r=26.7321707369 0.229050020457 0.0271826132251 0.467283545759
r=25.0509347167 0.317511446866 0.209022672566 0.406586673788
r=26.8215685285 0.377317430838 0.311441740703 0.0782423418178
r=37.4598036056 0.260601677281 0.277716916356 0.246094950805
r=41.4012539377 0.243540689135 0.175503068048 0.258938030501
r=50.0304260746 0.525903247038 0.0789081802996 0.107732155682
r=35.3560785408 0.438712298716 0.322537741037 0.1532397761
r=57.8611610427 0.332327653799 0.283472923864 0.319943181088
r=28.9578973627 0.0242165935713 0.342779988299 0.316679158497
r=33.6337476731 0.131193914196 0.319511471124 0.30785027208
r=52.5760968213 0.305691636129 0.0659623904358 0.283991099422
r=33.1946660444 0.317718301 0.298014404203 0.323272701632
r=43.6269407166 0.10607703837 0.23652346748 0.464507814187
r=34.28213971 0.0363928096303 0.238030518459 0.320945358355
r=39.4415636156 0.538779663508 0.00401197206459 0.158631802572
r=42.8902939619 0.257189850854 0.315225224115 0.145508684089
r=19.5758710746 0.0813633734862 0.316194817389 0.34732030809
r=35.923098458 0.19772202652 0.331273340598 0.253429201295
r=34.2469721243 0.146430742234 0.267156954046 0.307303985478
r=45.0342659063 0.342751349718 0.0206665746992 0.300075495457
r=53.7275316591 0.374827795169 0.114763708709 0.474307130048
r=32.0564348687 0.469573745256 0.0434325403076 0.25488899194
r=45.3049548444 0.536275250312 0.0673346259037 0.266242974696
r=50.5091525055 0.374388867719 0.128128649883 0.223907067365
r=51.1789177088 0.333431994809 0.133130235203 0.383044408465
r=36.7487367304 0.111612138051 0.263711768986 0.427347849007
r=43.5629246958 0.311055092498 0.279129831842 0.147310694353
r=42.4934153187 0.309577752918 0.262334398738 0.0636880083527
r=33.805329181 0.0452557101905 0.170234534152 0.390897948533
r=29.4357813229 0.238905408932 0.33617724486 0.260921509699
r=27.9975212368 0.110784771772 0.324928589696 0.214826819102
r=51.5709752779 0.324133464511 0.0699626535555 0.503800262365
r=44.9420933922 0.382113012576 0.195850109028 0.139052261015
r=26.3799480544 0.0505081556438 0.31127946988 0.3261129565
r=40.3107262348 0.168762857482 0.455674203708 0.0776696006466
r=35.5594902781 0.210708325537 0.51631118892 0.242553808298
r=36.9073339198 0.308481870135 0.23436464879 0.359530697119
r=29.7422823049 0.126921734359 0.317901474465 0.179485438018
r=26.3222221075 0.267394323164 0.326828254968 0.0948579542804
r=44.1251205946 0.194370098208 0.323290214291 0.266863178993
r=35.8650935779 0.192058879331 0.107059501805 0.618593947249
r=42.011177662 0.302759686788 0.489467958743 0.0911402788159
r=39.0042160072 0.32834868697 0.391104976144 0.110174298929
r=50.605200611 0.568659815982 0.255475285097 0.139896989496
r=44.4396763512 0.247803283993 0.412323040047 0.00372880322587
r=49.424123062 0.448055922478 0.346516829771 0.0356261151057
r=28.9229265485 0.170353629958 0.411516727235 0.203206181322
r=24.3371280979 0.355682182121 0.00271005922728 0.328720432563
r=62.0444526342 0.472118076043 0.10635828576 0.14850548342
r=51.5611539144 0.603997929177 0.105203010457 0.0619101169206
r=61.2244766525 0.417696139303 0.277239744273 0.102433128089
r=27.1548785524 0.215924651563 0.321459343193 0.421843389899
r=42.5511506157 0.0997420358141 0.00977231243772 0.400532295911
r=33.4494061304 0.298021713296 0.219612523361 0.290539676512
r=27.5908818888 0.271831653468 0.28449356114 0.397995175737
r=31.9581145067 0.109478956526 0.271229456014 0.294181579303
r=43.4656362104 0.266532472402 0.295196474703 0.174266779806
r=42.1827789987 0.18261052446 0.210269655076 0.226514807943
r=49.9857957023 0.255798454503 0.340049317193 0.260132439253
r=41.8340001434 0.260679723096 0.121239099448 0.359401813861
r=53.3700062507 0.733183079391 0.0599684399509 0.184475935855
r=38.7531744243 0.252047487035 0.240949665666 0.389135976962
r=28.4800867953 0.351389081152 0.352813580905 0.149041600727
r=29.750146604 0.406110253508 0.505714859539 0.0230436284724
r=41.1084495995 0.270123305967 0.197879935266 0.15470885837
r=33.0984948404 0.218384138859 0.231773375911 0.159696740083
r=19.3738469156 0.321890631646 0.149607026792 0.270811071604
r=42.6459367935 0.310981016173 0.335919737075 0.25534075505
r=31.1936835693 0.0375003289644 0.122957131032 0.331102458237
r=30.6130263772 0.109522971496 0.378373872377 0.395329573872
r=29.7198273822 0.15383732833 0.24706424013 0.354817762408
r=45.2028589893 0.275697804506 0.350254177465 0.207634411155
r=46.4839717771 0.346921535026 0.239648008637 0.287924193686
r=34.650030466 0.317591813688 0.14363666052 0.285180388448
r=34.2521776379 0.274072860175 0.466806859471 0.184302775286
r=49.8664369513 0.496758193091 0.080326461974 0.28272342865
r=39.3518541515 0.441276013954 0.0912445484469 0.200379188904
r=32.4078561459 0.338095799727 0.244557078419 0.159400240314
r=34.4207041967 0.267940020887 0.327705321578 0.0178458099762
r=26.8184114572 0.350027804568 0.288181965505 0.0342259696111
r=36.3823702975 0.299767714194 0.314980895477 0.285682340333
r=39.1555107301 0.346483753523 0.407020251474 0.187735777698
r=24.4053307149 0.240113528733 0.422002329225 0.257339037502
r=28.9800303683 0.144363027298 0.591539488975 0.175582966425
r=24.693907743 0.222821909796 0.346409178217 0.0135194899042
r=22.5609997202 0.332214343706 0.118235481601 0.151909932801
r=34.1976413637 0.208172801469 0.347737156069 0.080189982161
r=36.1508062937 0.222673079823 0.271491690827 0.198220745485
r=38.0216312881 0.0231255035777 0.417201564476 0.272391871321
r=49.5662006688 0.369607038636 0.0237956939777 0.323202525598
r=30.2854260635 0.319184192791 0.270627973303 0.176703819955
r=42.3979571182 0.36420844642 0.183914900217 0.105388252842
r=30.3143393579 0.433187079542 0.228496577111 0.291612144025
r=48.4072464268 0.406434590816 0.349880560508 0.152362093532
r=33.9461901585 0.193372621778 0.164701874118 0.508813677987
r=42.7454714776 0.28373684701 0.449890536382 0.22203500955
r=30.3732097019 0.278563685181 0.0499220646395 0.408589421558
r=32.9572860943 0.150716418753 0.279723005166 0.283986097188
r=25.0508345272 0.067185397707 0.343438206706 0.379531425259
r=22.8254821529 0.391579122367 0.401889469614 0.107851403949
r=38.9209399291 0.0846521963727 0.174865677499 0.376107078726
r=23.8286091985 0.273941249753 0.23859537181 0.17967005755
r=23.2989717848 0.0470123074568 0.37737342646 0.229425187981
r=35.0435899156 0.148166796711 0.334671929219 0.256705195101
r=48.9510712164 0.186825599612 0.342268345955 0.177457074804
r=40.5510392752 0.262147550219 0.281572599511 0.314532721264
r=28.5493979405 0.272032802803 0.357164018718 0.121198610495
r=45.1357561922 0.16667519643 0.0900087198706 0.320931210789
r=31.5793540997 0.03411024787 0.363398932422 0.198743297724
r=38.3274278707 0.0333116211298 0.327991051595 0.202643586054
r=19.3968822388 0.0159903024699 0.449520267538 0.358220879016
r=49.9527895396 0.474790290509 0.0664019438896 0.297675264945
r=38.7892646514 0.301990063951 0.0153436090686 0.421020911057
r=40.2010166802 0.227833676355 0.394368601988 0.024284306073
r=35.792919409 0.181181235308 0.419672355007 0.0541360118174
r=41.8951246465 0.380493231763 0.599670891257 0.00972647728516
r=35.9400193883 0.292057164627 0.0976912753942 0.269431027929
r=35.116877888 0.175959256958 0.185621358475 0.41130102457
r=29.1263120178 0.246516939107 0.0204763623522 0.436093662072
r=51.4834682576 0.125579108369 0.0311270588005 0.163504325328
r=60.9564486087 0.434541315107 0.254361538072 0.0223219340928
r=41.0772602676 0.553388562997 0.22054819628 0.165615738462
r=36.5706721159 0.266140465223 0.265300337266 0.258729455491
r=32.1585039533 0.129693873659 0.365408451295 0.388373193068
r=55.0709173682 0.396094271551 0.0780262047024 0.110725937954
r=53.7756603729 0.350926708079 0.32741859021 0.104642818336
r=27.4732452002 0.289626468902 0.17055937694 0.364119320846
r=34.9419701978 0.241908602291 0.372535899051 0.370452837757
r=35.8448627625 0.467599972402 0.326245576025 0.0829044644288
r=30.7525783367 0.0513014487372 0.366756610749 0.19507264259
r=37.6963097803 0.298600632215 0.223912263483 0.0767177661782
r=24.7000785859 0.582758517508 0.14324848152 0.241483831954
r=60.5027110314 0.390918459843 0.018066251593 0.194321535908
r=62.1292911942 0.532385018412 0.236678466881 0.0738521921966
r=33.2059565497 0.183403669769 0.286238540058 0.256974042336
r=46.1574195711 0.594108943478 0.338446321604 0.0406075406279
r=33.2585166743 0.0311821210362 0.0960221428447 0.116539189871
r=45.3233249728 0.457868961928 0.208182306837 0.203230037096
r=33.5353349461 0.0745598046617 0.208983478183 0.253029067735
r=46.63601938 0.129112445417 0.385499726185 0.335752252992
r=33.1098734013 0.0138571582122 0.236570147261 0.309680279773
r=17.9044586589 0.233244739986 0.350455490907 0.296837420087
r=30.9694546422 0.338894028498 0.527177936853 0.104206977274
r=26.3474225226 0.384825062846 0.167919874681 0.413106986652
r=49.4367981922 0.204742334622 0.118309206079 0.309301234187
r=21.2213143971 0.101054495349 0.603532691312 0.249003613665
r=33.8168231347 0.590110940848 0.049028334942 0.123150671534
r=40.6376024466 0.315062869017 0.302656248078 0.0663211124179
r=37.262405226 0.369080169848 0.285370891935 0.313554055579
r=45.9977130521 0.107408892672 0.106950237275 0.293736867074
r=44.8476632812 0.193278667747 0.180032993998 0.380578091632
r=19.2315614262 0.188406845452 0.480152692092 0.0263492924592
r=40.5520981601 0.274782986838 0.409087318342 0.197447013379
r=39.9399565971 0.235536971862 0.21378444923 0.260684959334
r=42.9905575543 0.23624811891 0.211464249511 0.186990804529
r=29.5475784066 0.0934415564478 0.2435589696 0.337631150016
r=28.1709335408 0.132669319974 0.3334753315 0.2446319876
r=37.4106176206 0.172281901514 0.211961778631 0.466542236987
r=44.997069657 0.214375641706 0.0961134271089 0.177191720372
r=17.870258124 0.0263902127996 0.35490284209 0.607758403244
r=35.9559284431 0.254683673691 0.0228573924536 0.36568416297
r=35.9420269265 0.114151398667 0.0378247694134 0.668609452263
r=25.6479076142 0.0993500849515 0.470870351446 0.186475489155
r=44.9969180996 0.141027927132 0.399183814854 0.269831734666
r=25.7179367443 0.0391200479508 0.44293214081 0.450608038103
r=42.0154327031 0.06422559767 0.316530486892 0.166521248671
r=51.7765786243 0.321814059802 0.191059043685 0.249426407495
r=38.7882905592 0.315864268137 0.174097749857 0.350203503798
r=35.2739089902 0.30306623869 0.241544541249 0.021703721778
r=34.5435609394 0.283422847152 0.332435882977 0.16144386298
r=39.9778000786 0.272514849984 0.171921497745 0.334692090463
r=29.0263807499 0.102682575261 0.343547192835 0.318435939
r=29.2170544926 0.298981421594 0.385806852159 0.0869297166843
r=37.5279051875 0.118370391342 0.376036082995 0.488632982455
r=34.127460357 0.173444143286 0.378282535918 0.198844180233
r=44.5428762535 0.452618220159 0.0763077530033 0.38448541833
r=35.2856484574 0.0231645892756 0.386636580955 0.290878024609
r=45.5736630157 0.461867762328 0.506829455035 0.0251328584911
r=28.7379180789 0.16239282688 0.340584748718 0.187629950816
r=43.5694539339 0.446889652693 0.0846223370555 0.155842956091
r=62.2629817648 0.556713744455 0.2080705425 0.0928736942312
r=38.6221761044 0.057611371426 0.254322441436 0.269649244216
r=39.5236386129 0.193201674883 0.246274937061 0.131094953331
r=48.7652050036 0.341305787048 0.230300999623 0.0863678348283
r=49.7996097905 0.140877975235 0.337400691284 0.283072373686
r=42.7794778185 0.150953528579 0.221172099514 0.239685783227
r=46.6279366414 0.245380777027 0.172444930369 0.291447352832
r=25.0940639199 0.079961554203 0.119875641778 0.47989215106
[truncated: 61,136 more chars]
