# Supplementary material for: Do universal codon-usage patterns minimize the effects of mutation and translation error?
Source: Genome Biol. 2005 Oct 19;6(11):R91. doi: 10.1186/gb-2005-6-11-r91 (PMC1297647; doi:10.1186/gb-2005-6-11-r91)
Supplement: Additional data file 1 — A tar archive containing the used CUTG records, separated for archaea, bacteria, and eukaryotes, the data used to produce the histograms in Figure 1, the kinemages used to produce Figures 2 and 4, and the data used to produce the scatterplots in Figures 3 and 5. [file gb-2005-6-11-r91-S1.tgz › CodeError/data/kinemages_uns/euk_ma.kin]

@kinemage 1

@viewid {oblique}
@zoom 1.05
@zslab 467
@center 0.500 0.289 0.204
@matrix
-0.55836 -0.72046 -0.41133  0.82346 -0.42101 -0.38036  0.10085 -0.55108
0.82833

@2viewid {top}
@2zoom 0.82
@2zslab 470
@2center 0.500 0.289 0.204
@2matrix
-0.38337  0.43731 -0.81351  0.87217 -0.11840 -0.47466 -0.30389 -0.89148
-0.33602

@3viewid {side}
@3zoom 0.82
@3zslab 470
@3center 0.500 0.289 0.204
@3matrix
-0.49808 -0.81559 -0.29450  0.86714 -0.46911 -0.16738 -0.00164 -0.33875
0.94088

@4viewid {End-O-Line}
@4zoom 1.43
@4zslab 469
@4center 0.500 0.289 0.204
@4matrix
 0.00348 -0.99984 -0.01766  0.57533 -0.01244  0.81784 -0.81792 -0.01301
0.57519

@perspective
@fontsizelabel 24
@onewidth
@zclipoff
@localrotation  1 0 0 .5 .866 0 .5 .289 .816

@group {Tetrahedron}
@vectorlist  {Edges}  color=white     nobutton
P   {0 0 0} 0 0 0
     0.5 0 0
  {1 0 0} 1 0 0
     0.5  0.5  0
  {0 1 0} 0 1 0
P    0 0 0
    0  0.5  0
  {0 1 0} 0 1 0
   0  0.5  0.5
  {0 0 1} 0 0 1
P    0 0 0
   0 0 0.5
  {0 0 1} 0 0 1
   0.5  0 0.5
  {1 0 0} 1 0 0

@labellist {labels} color=white    nobutton
  {U}  0  0  0
   {A}  1.1    0  0
   {C}  0    1.05   0
   {G}   0  0   1.08


@group  {Lines}
@vectorlist {A=U&C=G} color= green    off
 P   0   0.5   0.5
     .1  .4  .4
     .25 .25 .25
     .4  .1  .1
 L   0.500, 0.000, 0.000

@vectorlist {A=G&C=U} color= red    off
 P   0.5   0   0.5
     .25 .25 .25
 L   0, 0.500, 0.000

@vectorlist {A=C&G=U} color= red    off
 P   0.5   0.5   0
     .25 .25 .25
 L   0.000, 0.000, 0.500

@group {Original Data} recessiveon
@balllist {First Position} color=yellow
r=19.230739214 0.269510266498 0.214178353439 0.322326201461
r=18.589341055 0.254607902126 0.256553349378 0.322327517048
r=19.0146554826 0.2623959954 0.23439085436 0.33470878712
r=18.6238164929 0.332973012587 0.189718033748 0.280628790238
r=18.9581092801 0.284832570524 0.211823748113 0.327042713229
r=16.5925446837 0.255507523485 0.22250394879 0.356596558317
r=19.0936202412 0.309398071517 0.175691652873 0.320879640577
r=16.4610071551 0.288047056758 0.202229928449 0.345902286994
r=18.4366762332 0.283626301506 0.193252567536 0.336635507388
r=19.1386183809 0.283927086221 0.21368172997 0.338612420294
r=18.9987748232 0.286014862566 0.206553854418 0.336422240129
r=18.32835318 0.274389458084 0.241655390167 0.315290933694
r=18.4777502951 0.290107477894 0.194619892729 0.321853838348
r=19.3394251593 0.284198070271 0.205170216639 0.330165665392
r=17.7822630834 0.297089620935 0.203170734117 0.296118663577
r=17.390489898 0.275205041008 0.196439287858 0.336567313463
r=15.9205181108 0.298910051745 0.164097765056 0.333480127711
r=18.3292622264 0.298587877832 0.203964900338 0.307661655196
r=18.4749633275 0.291152708049 0.221365162749 0.294710243708
r=18.0706025208 0.266830617891 0.216108207808 0.281586228097
r=19.0470208974 0.30829587572 0.189535525589 0.320676602792
r=17.9552448832 0.251041477993 0.248369860533 0.361981525086
r=18.5756739706 0.361997334402 0.140498199839 0.262747884276
r=18.65150745 0.288260962112 0.198488718604 0.319125159642
r=19.3732706473 0.382225246661 0.137362287098 0.237708652182
r=18.3251088722 0.27488823122 0.237233171715 0.315062023802
r=18.010251833 0.277544236973 0.2348225633 0.322954345488
r=18.1486460469 0.275643083353 0.246387466893 0.312357232238
r=15.2778533333 0.340653594771 0.182614379085 0.338431372549
r=17.7589313875 0.296603232033 0.216146017565 0.325800681173
r=17.3866509053 0.298069729164 0.239263803681 0.303007631303
r=18.1806703685 0.287241001613 0.223963245809 0.322664070344
r=19.1759448082 0.277161508477 0.261992204011 0.275066923402
r=17.8285988563 0.287546357645 0.259273752457 0.29937478322
r=18.0183907317 0.310672714356 0.19099404339 0.312803978359
r=18.2559012961 0.285794155019 0.226048284625 0.322109275731
r=18.0984671708 0.291921738087 0.190253270916 0.350618173088
r=18.3570785231 0.270358814353 0.21851274051 0.329433177327
r=16.7319784771 0.257189365165 0.1944293724 0.3818954603
r=18.255643522 0.329628629751 0.170024269504 0.321150831802
r=18.2654637563 0.344861422428 0.13091997037 0.319214230055
r=18.5697940537 0.287124325195 0.209572153735 0.34058496495
r=18.4694944014 0.284652540972 0.204006293505 0.333788408441
r=19.5466973606 0.277678251523 0.199779051714 0.325570285441
r=18.9407112689 0.309590672178 0.195958393242 0.299110352265
r=19.3265438799 0.3046986364 0.188402678788 0.325004706705
r=18.2839005257 0.296795460235 0.198698155721 0.316072769757
r=17.7476985543 0.28996301756 0.190265601159 0.335557452091
r=18.7719838348 0.31375425582 0.177235862374 0.306751183325
r=19.4890606875 0.300860698427 0.19023079875 0.308042322241
r=17.4701850183 0.257400311592 0.227504315971 0.35875194745
r=17.6674637618 0.242896134913 0.235646049617 0.361858458839
r=17.6507371241 0.246874069664 0.23228639476 0.369306341173
r=16.6568992232 0.213677912047 0.271274800414 0.365433141918
r=17.5924945928 0.253584496544 0.235262230655 0.348285675566
r=18.4278266527 0.302795405253 0.199995983613 0.304301550325
r=18.7566590091 0.285963204517 0.196184172102 0.332512411175
r=18.4205865158 0.31588873173 0.16984912777 0.31152758133
r=19.1719510375 0.312193984612 0.123921660061 0.294124504547
r=18.9014071866 0.281255174698 0.198066732903 0.302243748965
r=16.2417321979 0.287622962854 0.170606372045 0.373440023491
r=19.1722715152 0.279151515152 0.200404040404 0.33701010101
r=18.7766312106 0.300344512031 0.191123432201 0.327340259461
r=18.1320912614 0.286811865313 0.208945750935 0.334313201497
r=18.3324790012 0.334462483148 0.094633328424 0.295535137707
r=17.7605895024 0.285528596187 0.19664520921 0.35219113642
r=21.2108212293 0.393853594015 0.111850535279 0.263381969991
r=22.5135617401 0.40969121027 0.106214412456 0.272386872651
r=24.6487582272 0.459126635366 0.0961647883674 0.224040999295
r=19.995971639 0.346683727287 0.150766352054 0.320643350486
r=19.1289676512 0.3225503985 0.142240975152 0.314767932489
r=19.0506876092 0.310383107374 0.175185412632 0.313311918371
r=18.6044287712 0.307481321187 0.180171515589 0.298994594498
r=18.2076570986 0.295636248371 0.213855527771 0.32391786708
r=18.7066901018 0.282708603145 0.212040703053 0.338257169288
r=18.8798385989 0.290114369834 0.203789680293 0.33155927981
r=16.1746189341 0.287110306035 0.214129087616 0.329106683192
r=18.9723901725 0.263057273023 0.201391148715 0.352424341035
r=18.4993086035 0.357744316504 0.121358134042 0.283342190729
r=19.7068635097 0.299700815021 0.128278138863 0.32739090065
r=16.6366756488 0.250148056423 0.221277053946 0.358565737052
r=18.3658485158 0.296576944618 0.227621651896 0.281191315521
r=17.7047491007 0.293330584003 0.206291383142 0.339244392513
r=17.3690243759 0.260758619338 0.219960698143 0.33976500325
r=16.4241155886 0.256288927526 0.206131566785 0.353786561613
r=17.1232767085 0.255948702101 0.225763729472 0.355961945965
r=17.8644483224 0.271946854945 0.235069635316 0.31903238209
r=17.3222853234 0.271738081804 0.235171504498 0.317738648954
r=17.8145737385 0.275170019499 0.240785656537 0.296428401579
r=17.7566806649 0.273066131859 0.239853332928 0.31133327256
r=17.443942674 0.276794993819 0.229566663385 0.305851849421
r=17.5296384394 0.268247540294 0.239040552787 0.321234384103
r=17.1553470434 0.269159617077 0.244421694177 0.307020852417
r=17.5516218176 0.263545313278 0.247035657992 0.315725685238
r=17.7150483487 0.275231175694 0.229458388375 0.298018494055
r=17.6023172545 0.244146786082 0.264341761116 0.30222715384
r=17.5722445407 0.27174697708 0.203889189677 0.346507850568
r=18.6294760216 0.264974808733 0.219723829073 0.346379921627
r=17.9809422267 0.303853970097 0.201698359704 0.30236609087
r=17.507458419 0.290240190985 0.189532821083 0.319560966098
r=16.8146553432 0.240771780832 0.264126345588 0.324170298357
r=17.8082655685 0.25526600054 0.238715230894 0.331305698083
r=18.8761128918 0.257604920708 0.210772417256 0.351374534499
r=18.5175885623 0.255416616152 0.221669928471 0.344273368087
r=17.3321810385 0.237298405892 0.254334855971 0.336650508064
r=17.7011306102 0.268712628773 0.226028384122 0.325949139111
r=17.6834924976 0.286646541774 0.178460445707 0.339429992009
r=18.3222732466 0.323249360683 0.159638718102 0.35682028402
r=17.4933899455 0.292259608991 0.209835084453 0.306357228355
r=17.0305954631 0.285777389224 0.201187134772 0.328422215065
r=18.0569490327 0.276380259635 0.192655452846 0.341794211244
r=17.5601789779 0.288376017697 0.191862984333 0.333040662273
r=17.1886459052 0.289084549512 0.182607646846 0.334000723676
r=17.9059936918 0.302468208671 0.184715129669 0.304570942225
r=18.268001635 0.324412487592 0.13859294295 0.298839042568
r=18.5787841063 0.331366965012 0.157275562788 0.290225793328
r=18.2301428321 0.305050403982 0.130274908072 0.32323586062
r=18.1601085337 0.290735444692 0.178265014299 0.328460968118
r=17.6471748689 0.290636017083 0.181891140474 0.332311043595
r=16.4540097154 0.222466444699 0.258648943918 0.385990011445
r=17.834985703 0.302914157085 0.175518646955 0.326276084444
r=17.2315600089 0.29076269291 0.186759114292 0.324759561619
r=17.4038726171 0.26570966653 0.232869046139 0.342707907687
r=17.1045017878 0.247864301693 0.244605710461 0.320504465151
r=17.2796321078 0.261469855118 0.221237731734 0.334670509425
r=17.4157188719 0.260219771977 0.225303780378 0.326770177018
r=17.1038800883 0.305174104953 0.165552967141 0.323105689063
r=17.7881467792 0.289841971341 0.190705772064 0.313546270256
r=17.3011336484 0.289376842179 0.192458621832 0.322740987495
r=17.6676378014 0.292438595021 0.188350518345 0.337706429709
r=17.8820070149 0.258911292414 0.238988320263 0.331667399095
r=18.3958855771 0.266101700699 0.228129641051 0.324150823649
r=18.281715028 0.253692055244 0.213660604403 0.368179953507
r=17.0268705592 0.25418583693 0.20177394109 0.354456196936
r=17.9169234812 0.281626506024 0.196007433991 0.336195847219
r=18.3187093841 0.268639750768 0.22910790216 0.311750094725
r=17.1317870715 0.26564083903 0.233137525018 0.335871910171
r=18.4915731714 0.258740137848 0.235569645052 0.310993962493
r=17.8278598825 0.287834965035 0.196629370629 0.329955244755
r=17.9741949146 0.288525157717 0.192664256039 0.327665794738
r=17.0016339678 0.268160828922 0.234260614934 0.332357247438
r=17.9894113367 0.435120643432 0.100804289544 0.185388739946
r=18.4416259067 0.292072621143 0.195909695695 0.321172582514
r=18.4326185847 0.288275776934 0.177884763756 0.344289109033
r=17.7841419004 0.260567680429 0.221005357706 0.346734163252
r=17.6975117394 0.258185747372 0.217952250166 0.361460046321
r=18.478706073 0.259053841868 0.226637289166 0.345286937142
r=18.3471575071 0.280901794145 0.184230406043 0.348158640227
r=17.3127074005 0.289438357944 0.199151257957 0.321136275062
r=18.3049039282 0.294090001175 0.187952845337 0.314925782321
r=19.0452530813 0.320292725872 0.149258556179 0.302974028832
r=17.8319752436 0.255342282441 0.221511311839 0.332287876887
r=17.9615495114 0.262957175773 0.229799517996 0.333933631717
r=17.1500330675 0.298293803814 0.187945697533 0.354075326185
r=17.9630888155 0.304180418042 0.186817015035 0.298093142648
r=17.6598174257 0.292313732333 0.18564241261 0.324201709998
r=18.22160414 0.295499476683 0.188335853006 0.338004419119
r=17.8914860832 0.294976824747 0.180951191159 0.320241979711
r=17.6706779563 0.263781263781 0.23533043533 0.335903735904
r=18.2801425715 0.295374258482 0.19009531427 0.327334533093
r=17.8774669837 0.291092700623 0.187705279671 0.337443011912
r=17.1787660225 0.294024076108 0.176927576687 0.320286121858
r=17.183964475 0.277547653316 0.185575876716 0.350879348475
r=18.7243032422 0.278594466135 0.193685282635 0.333797317943
r=17.6987618116 0.261648402282 0.238997122589 0.340104617646
r=17.3218140599 0.288462832156 0.187050117726 0.337672384797
r=17.2670696808 0.276047616185 0.191486803343 0.344135153009
r=17.8095331191 0.29477490172 0.184506893101 0.327484444867
r=17.3425141725 0.247203934348 0.231971345058 0.35189178371
r=18.894507565 0.264563234751 0.206547524909 0.347725235911
r=17.9478306018 0.252051920808 0.227455093746 0.348787203356
r=18.2453219159 0.294323927581 0.193116946664 0.328059587887
r=17.6909150167 0.305455645959 0.183631898127 0.316234242414
r=17.1160967675 0.244474852835 0.239466074564 0.3488330063
r=18.1236181941 0.287556154537 0.189768643306 0.321787960467
r=17.0686149121 0.269773858797 0.202423369924 0.349865035091
r=17.8585079139 0.257411845998 0.21292997344 0.366435620047
r=17.3986467418 0.285858275998 0.197247907446 0.333494018143
r=18.3831023011 0.287895697153 0.194664399213 0.328550424262
r=18.6902917369 0.30202460525 0.167935677613 0.320003874843
r=16.9164005855 0.286817923071 0.200089452712 0.334471822396
r=17.697945162 0.294725046026 0.181694476179 0.331363745516
r=19.1893160603 0.329615725889 0.153382021705 0.295269947444
r=17.7725724197 0.260378833531 0.236176484959 0.336446847669
r=17.4828339676 0.289416846652 0.185025197984 0.321539991086
r=16.7365302202 0.283809006685 0.189398309974 0.337394373367
r=16.7165466472 0.288994169096 0.189139941691 0.325697625989
r=18.0277238815 0.301247451122 0.195214105793 0.29525008996
r=17.5637900693 0.294735472962 0.181283126849 0.332162715833
r=17.8213728034 0.287862513426 0.183157894737 0.336455424275
r=17.668870996 0.3034088745 0.156503523138 0.312435726528
r=18.6770665841 0.33270329182 0.160111565727 0.285841716
r=18.4689010044 0.315771682442 0.146561715279 0.307296696929
r=18.4642057831 0.318215176868 0.156392191399 0.28306179363
r=18.3658842714 0.303129931615 0.154392425039 0.305014904436
r=17.4758317073 0.235558408216 0.250770218228 0.334274711168
r=18.1820923411 0.293118524641 0.188307260301 0.292238806602
r=17.1375985623 0.166333865815 0.374201277955 0.317691693291
r=18.3931906009 0.30189576316 0.186422291121 0.299384596841
r=17.8862549544 0.291903480917 0.183127363929 0.329200461156
r=17.3427107215 0.255599395171 0.233390823607 0.341356376695
r=16.7871681447 0.291924590356 0.177694250308 0.348047219123
r=17.248689569 0.241886504792 0.257826070656 0.33484022944
r=17.6184025213 0.254198059782 0.244447727385 0.332643915891
r=17.5102285656 0.248893691948 0.24871668266 0.331668824938
r=18.215367844 0.304584235887 0.182485301269 0.327859069007
r=17.5589148335 0.279689357907 0.185270511296 0.340257134364
r=17.8875289174 0.26868038213 0.191342609109 0.348277639038
r=16.8975227111 0.278032891927 0.204524419764 0.332158621672
r=16.7272326373 0.226244779955 0.265531641503 0.351044008995
r=17.733766061 0.251325741111 0.240567677997 0.341313135704
r=17.7996385075 0.259606416655 0.224722622546 0.348358391179
r=18.6236486609 0.235301710229 0.190577605679 0.379606324621
r=16.6906936385 0.280743546686 0.233451790526 0.28855391104
r=16.7296186085 0.281223805532 0.245887468567 0.293849538977
r=16.6584459534 0.269370526702 0.260671682878 0.28997981281
r=17.3144517232 0.266570724031 0.246520951321 0.314268708264
r=17.0638984194 0.280562005218 0.238624743067 0.296495459734
r=16.9611218428 0.2838976234 0.231524680073 0.289564899452
r=17.4807423569 0.260452051215 0.254246145806 0.304611967599
r=17.5798956035 0.260439971353 0.254349327874 0.310324939949
r=17.7156939042 0.289368650218 0.241364296081 0.290094339623
r=17.1423723748 0.274628194969 0.235067222873 0.303711174125
r=13.3646792609 0.236388521955 0.305174032753 0.260595546926
r=17.7686238285 0.275392455483 0.231343720712 0.321571872071
r=16.9664530886 0.262783429749 0.250149611011 0.304009575105
r=17.3888889149 0.274501616042 0.24228099919 0.309728822336
r=17.2713119524 0.269443270324 0.243914162584 0.311678822285
r=18.3929138308 0.318832295601 0.251321833214 0.259814228846
r=17.4594403018 0.276770689614 0.234645782325 0.310162773449
r=17.4918859489 0.271015224215 0.240370903661 0.317044989265
r=17.5989875804 0.273946254877 0.232744408419 0.321563994065
r=17.6163110905 0.277904011129 0.232359533194 0.312048844578
r=18.3577166783 0.280995580368 0.231042102815 0.316701558502
r=17.8505981352 0.298323278226 0.211901590535 0.323121523153
r=17.3226580314 0.279041951106 0.232131396231 0.311657622965
r=19.868915009 0.306148282098 0.173056057866 0.25931283906
r=17.6509863596 0.288600176339 0.221487474716 0.307102847363
r=18.2650899609 0.285310734463 0.233618233618 0.320005794582
r=17.6967197391 0.247709000956 0.261904761905 0.321245853713
r=18.1836413016 0.279627753862 0.216288933907 0.322011901747
r=18.1101695847 0.291445373364 0.210766163486 0.320321007925
r=18.0276110799 0.28368979174 0.229405624228 0.316287963809
r=17.1627543286 0.283354200385 0.235136042996 0.315815189178
r=17.9321076108 0.281671774437 0.227823983728 0.323633491527
r=17.3976881658 0.302695754759 0.21747398447 0.303646576163
r=17.8120291539 0.290214067278 0.220387359837 0.305759429154
r=17.988679416 0.358215093564 0.157515936665 0.224347110837
r=17.1236483869 0.266258830384 0.219648969485 0.331803947273
r=17.7571974891 0.28846418455 0.22255066165 0.318066435441
r=17.1303936061 0.295785231232 0.20418061343 0.316278434319
r=17.4417671993 0.283980744802 0.226582870897 0.301163334893
r=17.8969118947 0.287386661294 0.22596547787 0.306830546041
r=17.3565425024 0.277712231024 0.216922299006 0.345019383111
r=18.2799280475 0.290589603869 0.211069613666 0.302736790547
r=18.1372611658 0.236468584406 0.248722558668 0.351249053747
r=18.1017883461 0.285378052368 0.210511742208 0.317913573196
r=17.5776071463 0.289644960786 0.225471053402 0.309577272284
r=16.9171510356 0.28248339195 0.214439234076 0.311254396249
r=17.5879198533 0.283677212288 0.232003668042 0.30774873911
r=17.6625277322 0.280802716627 0.237740093869 0.309993053278
r=17.5357356647 0.268883498417 0.237601913618 0.313169597736
r=18.1558329171 0.294057584886 0.217058586299 0.310684737544
r=18.3297456169 0.28972179664 0.216579894209 0.321816051634
@balllist {Second Position} color=red
r=45.8017643738 0.327671838036 0.226692893832 0.173033942832
r=45.4718332732 0.314094464501 0.232586241476 0.184972924188
r=46.1761428668 0.329094229859 0.229926266658 0.18325103159
r=45.5997196827 0.345596452978 0.209120389879 0.181729906011
r=46.7862317877 0.322257261003 0.222143146373 0.187651079181
r=44.8805057777 0.287305677945 0.261243661152 0.205919029013
r=47.0507392869 0.349465331967 0.226452273981 0.154777856599
r=46.6701575875 0.303542425706 0.250910846758 0.161757605022
r=45.9114965145 0.317953243344 0.239610124696 0.186436844813
r=47.2160668145 0.332859717217 0.229657610202 0.189354033823
r=46.4726627272 0.331811263318 0.212507834184 0.185379174501
r=44.4840427218 0.311585798054 0.25244861138 0.196501063213
r=47.0801032119 0.343846424652 0.211828780882 0.173683447576
r=47.7842889496 0.33187693428 0.250118332423 0.16464591298
r=45.3395482144 0.328862909307 0.22988330355 0.159204362488
r=44.0702658532 0.310662132426 0.256901380276 0.173584716943
r=44.0914840912 0.315314323461 0.28355168997 0.146867774964
r=45.3116008202 0.328847638576 0.23160962003 0.182513261994
r=43.9876652592 0.320011969279 0.254978887522 0.186188782126
r=43.2342440824 0.286043652014 0.215032277897 0.203197048878
r=46.9618519044 0.340154561943 0.210432931157 0.186893778093
r=46.9862311176 0.305605868502 0.251539576164 0.184522731389
r=45.4911998569 0.361322116656 0.20076642253 0.147401545442
r=45.2411100468 0.325883354619 0.216315453384 0.179916985951
r=44.1839501811 0.392142493238 0.209100233381 0.124999287368
r=45.1875480133 0.322051508091 0.236540520118 0.185032428688
r=45.5726886304 0.325007332095 0.229592335517 0.186919542477
r=45.5757742901 0.32900088536 0.236838927883 0.178231571002
r=46.0225490196 0.287973856209 0.265947712418 0.131437908497
r=45.6439362487 0.306578269174 0.239774828949 0.16744317665
r=44.1699557085 0.328894209187 0.246521023492 0.187565464612
r=46.35921444 0.321713268628 0.215748318983 0.180857699212
r=43.3412390927 0.315568496689 0.244145963462 0.175052834265
r=44.1712232371 0.336532047918 0.249917734634 0.174767211249
r=45.7301426307 0.328597191103 0.24066888901 0.160336630417
r=45.8358819822 0.331537484117 0.23085133418 0.167013977128
r=49.3130546153 0.343896290961 0.208378345937 0.163245708798
r=47.3373940718 0.33135725429 0.228341133645 0.16848673947
r=47.1415677338 0.294628323386 0.271070718032 0.192665943209
r=48.4916273791 0.324278870655 0.175306536789 0.19114231957
r=47.2754367238 0.356905790339 0.201974044964 0.152218876564
r=47.3061176376 0.31137700427 0.225646603819 0.189912174684
r=46.244358191 0.309153131753 0.245593628132 0.185940015795
r=46.1708486803 0.328944225487 0.218290935149 0.181983757315
r=45.4914653127 0.336190240834 0.226365923796 0.179715582315
r=45.7681015572 0.308921223205 0.244694871036 0.163712648934
r=46.0387750981 0.302720520738 0.226946507552 0.160393891346
r=46.0014166085 0.332893681951 0.243334109189 0.170067499418
r=46.0843065851 0.353281479226 0.210452016497 0.180446757273
r=44.2701759772 0.339235787512 0.235458582315 0.203991009265
r=46.715812371 0.289822729378 0.23752579056 0.189818518674
r=45.9820868061 0.275052395574 0.252839109032 0.192913193937
r=47.1952075022 0.294060732361 0.246315867818 0.190867817803
r=44.7833016093 0.259993065872 0.295801408409 0.203187173241
r=45.5893478249 0.283561458192 0.247757148665 0.199322401409
r=45.3653341634 0.31082817897 0.216463169733 0.184733713551
r=46.7142322593 0.320597683247 0.228044388202 0.164431032804
r=46.246412777 0.364038189533 0.219825553984 0.16260018859
r=41.8253471672 0.297038936815 0.169037071578 0.256703194218
r=44.8545566319 0.329214273886 0.223609041232 0.159753270409
r=41.0340405227 0.306195859639 0.267948906181 0.264204962561
r=47.2499995152 0.336767676768 0.239717171717 0.183232323232
r=48.3653490876 0.357215912149 0.204473273403 0.162808849653
r=45.9571606093 0.314136825227 0.239878407269 0.204937199359
r=43.7183067284 0.354673887183 0.215301301732 0.16046767195
r=47.8034054221 0.332817529091 0.235021044813 0.157867046299
r=47.3010279833 0.415595420163 0.178440044641 0.131856322077
r=49.9540369609 0.462822233677 0.160585630415 0.117939269595
r=49.4898958627 0.50632355976 0.120193128675 0.101850124183
r=48.6651996184 0.406973757831 0.194724966292 0.141607734148
r=45.6025950305 0.359681200188 0.210407876231 0.162681669011
r=46.7500635835 0.347796305919 0.20645755586 0.16928055175
r=45.5806477697 0.333262091137 0.214795223211 0.168541226969
r=46.271229951 0.335082590779 0.215757404994 0.181206635438
r=46.9515354228 0.321990749306 0.235204440333 0.199430157262
r=46.7171233156 0.331974483826 0.219982636923 0.184312837353
r=45.6953890743 0.286967299075 0.246973019354 0.177566974926
r=45.771607875 0.335706150342 0.243654409372 0.178734136023
r=46.174996398 0.40622379687 0.192973132566 0.133073516386
r=49.3230665429 0.391519653358 0.235097493036 0.0852986691427
r=46.4498792936 0.287390976634 0.257914288791 0.194862442123
r=43.3333568346 0.331400520542 0.235792178697 0.168121767206
r=48.243183724 0.338419593557 0.235594657136 0.14598941508
r=45.9779652678 0.29793099704 0.233895815393 0.194020869497
r=45.4621681889 0.278605541739 0.248453903207 0.182736536303
r=46.4616935664 0.292921154865 0.250522396845 0.191933015481
r=45.5424621065 0.311634060032 0.225422689388 0.189144961568
r=45.0400174238 0.30331432113 0.230885719214 0.192287340562
r=43.3184186047 0.305345508156 0.21662624245 0.201502829695
r=45.3042890395 0.318352628967 0.222806324511 0.185187436061
r=44.3792332754 0.300753771593 0.227509928124 0.185335915192
r=45.7806363519 0.30732369409 0.221282526377 0.183856964852
r=43.4553233591 0.291790146739 0.221707347738 0.206021636702
r=44.9188609229 0.304043275019 0.226441533076 0.191454742391
r=43.6661677675 0.302443857332 0.23857331572 0.188639365918
r=41.2602681462 0.307806927162 0.211096140128 0.233906633907
r=45.1475053239 0.289794260964 0.258031041328 0.185841905793
r=46.9999708901 0.31559059526 0.243095726815 0.174472849412
r=45.273420961 0.337167948904 0.222710117579 0.1717956162
r=46.094211686 0.31422308729 0.229096773766 0.176059740122
r=43.5457840355 0.278206131039 0.275151786047 0.193168696689
r=45.6632927491 0.297252227923 0.257882122603 0.18225762895
r=45.8856063434 0.296194401439 0.267887777731 0.181053600569
r=45.7098794576 0.301234867247 0.260785604184 0.179159666776
r=44.5060974177 0.275752773376 0.263493987135 0.188659457444
r=44.4402191485 0.301707369786 0.235645846841 0.186477919458
r=45.5541061884 0.298366332238 0.237636508923 0.178194086833
r=48.6556297949 0.357582022961 0.203329887371 0.167963436531
r=44.6634886288 0.303431307355 0.243117435829 0.169603670701
r=45.6125405236 0.296829705977 0.258335250541 0.170137578797
r=46.6888820528 0.311234025357 0.232611001667 0.176895489216
r=45.7034790759 0.308165522589 0.236504823371 0.181765832744
r=45.5404189603 0.300180919069 0.232275961886 0.187383910264
r=44.8123265245 0.305597276459 0.223840993291 0.192475217783
r=44.971626073 0.340759851151 0.24397623939 0.138468194438
r=45.2764665717 0.337283021427 0.246830078655 0.149952535937
r=45.1426499237 0.332441153663 0.234935087675 0.146809415414
r=45.9109969283 0.320057903471 0.228595134696 0.174116442467
r=46.6508218636 0.318209177678 0.229384619794 0.168649144429
r=45.9441331677 0.268192045573 0.282349001145 0.196048147955
r=45.6519413518 0.323021232585 0.225771126118 0.172081280039
r=44.9492240662 0.299664504585 0.235965108477 0.173965555804
r=46.7489136746 0.298372626006 0.258736475563 0.174258709826
r=45.1637066916 0.282546280802 0.289081077273 0.160639740722
r=46.1509396323 0.300319364387 0.24945474373 0.17693565976
r=45.5049186169 0.300648814881 0.262732523252 0.177561506151
r=45.245351643 0.301036047082 0.20773050515 0.178948013732
r=45.1546191241 0.310533011919 0.223717691175 0.173530199545
r=45.3721765701 0.310724314143 0.232310724314 0.174390009941
r=46.6650219912 0.31951546651 0.233283035739 0.171039763042
r=45.9902813018 0.302799697566 0.256301844356 0.178015673066
r=46.2801395107 0.319627171937 0.236412623914 0.167655762303
r=47.256379598 0.30746615616 0.242991932176 0.172808696841
r=46.2088884884 0.29787032206 0.244557226201 0.170563961486
r=44.8972605742 0.304633427326 0.240226864906 0.183927198154
r=45.0216343199 0.299499010651 0.244979581527 0.171346777249
r=46.5566379539 0.292659787383 0.257869154992 0.1793335586
r=44.7032889277 0.297663359989 0.24122424264 0.168355625211
r=46.3628707469 0.322618181818 0.224397202797 0.171795804196
r=45.5156814895 0.314144483767 0.233372441914 0.182672334205
r=45.3195481473 0.29586665165 0.248338776889 0.188985246086
r=42.5092860973 0.385350440444 0.144695518958 0.11800076599
r=45.9099910726 0.33299712434 0.220867848406 0.174492467488
r=46.7382048576 0.325587136993 0.228682529395 0.164182328797
r=45.878290104 0.294250315159 0.237334541443 0.190730381343
r=46.2760986164 0.296124738478 0.240277407079 0.194193565051
r=45.1332092387 0.297852403383 0.269158689156 0.187104290128
r=46.6836187913 0.31208687441 0.234537299339 0.178163361662
r=45.8995468757 0.313947949595 0.224613519248 0.168925648465
r=45.7416897349 0.319116437551 0.218658207026 0.183292210081
r=46.1225564818 0.352949268185 0.22235748872 0.144031308463
r=44.8430590892 0.287542340986 0.28260778656 0.169447580814
r=46.1052510925 0.300617071427 0.248179242035 0.179242035012
r=47.849171412 0.323543394432 0.241878400507 0.169457503566
r=47.2625788045 0.318225155849 0.187843784378 0.176475980931
r=45.6927970686 0.309224684465 0.232841854243 0.175274821148
r=46.7468947552 0.339981393185 0.238399813932 0.157169438307
r=45.5990053084 0.316854094365 0.2262451008 0.172972721171
r=45.794181415 0.294033894034 0.257052857053 0.18682038682
r=46.186018263 0.328667599813 0.220705858828 0.173132040259
r=46.7519181823 0.325297808716 0.226236580225 0.170106377764
r=44.9158672427 0.300787142989 0.23126815201 0.166859946019
r=46.2940581318 0.298820514621 0.234545582195 0.178186541229
r=45.9323894755 0.305381089798 0.221694109659 0.200135800373
r=46.2629551652 0.304771469154 0.267822377627 0.184703843217
r=45.8530415069 0.299495459132 0.233501513623 0.177766565758
r=45.6811323273 0.303402873805 0.235225154813 0.190224252991
r=46.2462765323 0.322610971475 0.229703766298 0.169406689734
r=45.7122491419 0.282349556286 0.253707102044 0.208459775672
r=46.565246033 0.308846011914 0.240682165639 0.184432495124
r=46.1636787203 0.294401468467 0.261937852367 0.174196931952
r=46.3636313815 0.328766378514 0.23258848475 0.165932691785
r=45.7754303873 0.328560952614 0.218796196063 0.179360035385
r=44.3548654343 0.264225963028 0.294407724879 0.180496746876
r=45.814621743 0.320777178796 0.231412848158 0.170429020665
r=46.2150187511 0.301445624138 0.231683762222 0.187295303221
r=46.4377674419 0.297812614714 0.290794843558 0.164798859882
r=45.7104765327 0.306893378325 0.22481265612 0.191638546825
r=47.3646176684 0.332483038387 0.227772758676 0.152663371774
r=47.3916313475 0.343407924053 0.225728954761 0.144899738448
r=45.4893346345 0.301252337969 0.246808164593 0.170407416443
r=46.3497341348 0.321208967931 0.232355573667 0.169127438638
r=47.3149301481 0.37022728824 0.208490887994 0.154037267081
r=46.0613625303 0.300648219026 0.260134529878 0.183659342986
r=44.8390318489 0.300421680551 0.229387363297 0.182625389969
r=44.9799247972 0.2887297655 0.23718057488 0.181321478264
r=44.2223465223 0.288213244481 0.238286130779 0.177738442316
r=44.3353371716 0.318579824877 0.224061412978 0.174103394506
r=45.4322865412 0.295093161643 0.225343868891 0.192111338731
r=45.2357748657 0.301997851772 0.228872180451 0.1858216971
r=44.7027185679 0.31997714721 0.228946867263 0.156465435155
r=45.920828746 0.352844212032 0.223372849671 0.142520061512
r=45.6071976048 0.340013521344 0.221267143133 0.145475178675
r=43.5738115368 0.315866725378 0.242477616322 0.151401731983
r=44.5784089076 0.323864632649 0.223040504997 0.162852884447
r=45.2755899872 0.274165596919 0.302503209243 0.170314505777
r=45.1804271685 0.331743259138 0.232925713012 0.149265056401
r=38.207435623 0.36553514377 0.254872204473 0.209345047923
r=45.9758977855 0.332223955857 0.206940194063 0.164585188806
r=46.2251173722 0.318108452499 0.224623288364 0.169984425881
r=45.8102406322 0.294157255588 0.24399896045 0.187142654633
r=46.6799545193 0.306102073178 0.248687378869 0.167886298232
r=43.9705929194 0.314214393722 0.245729246073 0.183220654578
r=44.8224901758 0.304328556655 0.237701285271 0.19559757719
r=45.3713176758 0.290565404932 0.278929373294 0.179301092799
r=46.8300768313 0.331395605853 0.219994695195 0.170306352504
r=46.3393055886 0.311348097503 0.228076694411 0.173751486326
r=46.015775003 0.310540294129 0.24013953304 0.170690133587
r=44.7229844084 0.294621244482 0.240459917414 0.185212871992
r=44.0904475426 0.271378091873 0.308866045615 0.189945390299
r=47.1525317309 0.318808137008 0.253412153351 0.158121794315
r=46.403986195 0.301809325421 0.244016639501 0.183908017042
r=40.5898160697 0.264472410455 0.256082607293 0.278283317199
r=42.5501881517 0.289530206584 0.232787909556 0.184558909673
r=43.2701502515 0.289710813076 0.23915549036 0.18553541492
r=42.5028084419 0.299889888053 0.22835382639 0.188456597541
r=45.0357496098 0.3094429559 0.233902902907 0.191527633269
r=44.2795342472 0.314090911885 0.226363668035 0.186867144704
r=42.9778536015 0.296592321755 0.228277879342 0.187597806216
r=43.178556833 0.296838254507 0.228116017768 0.202639142932
r=43.6210041386 0.300387240704 0.24361940133 0.199051862368
r=43.6664975327 0.331785195936 0.228936865022 0.178392597968
r=44.1072231092 0.295708607016 0.22260496002 0.185191976477
r=38.4643022616 0.198335269683 0.213932169401 0.163321821336
r=46.1655634958 0.319441190253 0.225339737582 0.178999238519
r=43.8293538134 0.309329077731 0.23485604096 0.184387259791
r=44.8391453268 0.308434318548 0.231933320527 0.185372942365
r=44.8927600905 0.306611690047 0.233419751431 0.188609551616
r=43.8901152598 0.363070327651 0.211329998979 0.173420434827
r=43.9970919618 0.30649419008 0.244399428977 0.19524838702
r=45.443301971 0.308271962922 0.229257032095 0.18789844739
r=45.7281861845 0.308086497774 0.22919986811 0.185717425949
r=45.164210279 0.308756472679 0.230102790015 0.184001854857
r=45.8891665504 0.329495231449 0.224470807164 0.199697604094
r=46.1960946486 0.325001958787 0.224477003839 0.18416516493
r=44.6490233969 0.292782542739 0.223641986114 0.188867495186
r=39.7657772152 0.28191681736 0.230922242315 0.245569620253
r=45.6264194285 0.314623204191 0.218803485296 0.178310253618
r=46.9274396639 0.339779805882 0.227606354725 0.183688251485
r=43.8249705965 0.296564906955 0.236099398437 0.2084387474
r=44.5255008863 0.306723221069 0.244555583692 0.210369713852
r=45.9880014073 0.325380736174 0.218171461122 0.180969055238
r=46.0631132986 0.324448729554 0.226193243985 0.183596793851
r=45.4451320732 0.304241609918 0.221577549088 0.187284331389
r=46.1264243774 0.323585026395 0.229847402988 0.188280222364
r=44.8486726181 0.314845139366 0.220414487701 0.186237740567
r=45.0543202854 0.314525993884 0.215341488277 0.187563710499
r=38.131528686 0.285214887929 0.195969566111 0.22270203578
r=44.6050845532 0.288616998034 0.234578690554 0.21360425315
r=45.4391167626 0.307167834656 0.221231632038 0.192075383966
r=44.9901180408 0.291754901291 0.225869253364 0.182150420111
r=44.0781634018 0.298589289296 0.225111987698 0.186835595373
r=44.9067574451 0.311545436228 0.229585600107 0.184841157902
r=46.0474246868 0.307826282375 0.224282263048 0.198831395022
r=44.6386882018 0.312826792384 0.228323027001 0.185942570257
r=45.6732004164 0.310891370174 0.249668811506 0.204295987888
r=45.7929073257 0.320094145337 0.211705865047 0.185608223872
r=45.013264994 0.31004913925 0.223014090924 0.183084382831
r=42.1276023837 0.266021883548 0.234710824541 0.255373192653
r=45.3885340669 0.305272810637 0.22260430995 0.184273269143
r=45.3101350485 0.312563692976 0.2299717547 0.185537418852
r=44.3107959032 0.291136042046 0.23558048649 0.204804258473
r=46.0739942304 0.334566325406 0.224153869714 0.177133936854
r=46.80196402 0.337168190673 0.22010163123 0.177629344111
@balllist {Third Position} color=blue
r=0.31216274784 0.184810027316 0.318078446236 0.266295042543
r=0.306880545527 0.132887083835 0.336035900521 0.366370838347
r=0.324073327471 0.165189744977 0.293377528242 0.329770682541
r=0.502019090892 0.313717227607 0.191238709441 0.197797768454
r=0.43391103967 0.174043216315 0.336122802066 0.286930807269
r=0.3167239172 0.254177404606 0.237135256464 0.246238257544
r=0.378810015501 0.211949239379 0.249888337143 0.210504190641
r=0.274727887274 0.20025459813 0.275931697467 0.215179316097
r=0.389738652287 0.244208631179 0.276619898185 0.223730421981
r=0.412411699473 0.148045467147 0.374306903244 0.329047685057
r=0.380477750918 0.145089085863 0.361178261259 0.322857910287
r=0.422036858045 0.149977447 0.37491139893 0.328806624138
r=0.345888960219 0.337053987451 0.129429062519 0.191865642279
r=0.338927070817 0.288312397597 0.208774804296 0.18272346623
r=0.357028346292 0.290583990257 0.197875672114 0.201063339892
r=0.312105621124 0.233196639328 0.2525005001 0.203090618124
r=0.287269844765 0.346691621711 0.206759881097 0.124298139381
r=0.423478718547 0.285678706924 0.224237694779 0.206389001884
r=0.4273742727 0.248828008113 0.286331748512 0.229411177977
r=0.342214571165 0.195511835229 0.269289886259 0.281432523824
r=0.407709802066 0.233853797019 0.277974923113 0.240241305891
r=0.284920847673 0.0633943126245 0.427730483608 0.418538308277
r=0.481674419073 0.354595133897 0.115250599004 0.131677538176
r=0.316056619838 0.185238399319 0.295551298425 0.295019157088
r=0.390611674623 0.413173689936 0.0806777208421 0.0681955172076
r=0.369103708834 0.135980102009 0.371324223915 0.316352874504
r=0.354007625379 0.16008407469 0.354580115358 0.302864405123
r=0.374523452269 0.159019841609 0.329169141325 0.316107628027
r=0.183760522876 0.121045751634 0.404444444444 0.282026143791
r=0.26890840551 0.102125380254 0.397344032664 0.301626123076
r=0.434452790663 0.170133173724 0.329268292683 0.308020350142
r=0.326492287096 0.13778257827 0.370257401041 0.315620531232
r=0.262910815761 0.113436340581 0.371051519279 0.342600854741
r=0.369634635053 0.181259504985 0.31406693288 0.309824708069
r=0.305694518826 0.203344445052 0.265041805563 0.240341002241
r=0.320846963151 0.12581956798 0.387268106734 0.316365946633
r=0.351689353019 0.186292161805 0.266114512063 0.281718881287
r=0.338952054082 0.178211128445 0.274206968279 0.273374934997
r=0.37651437873 0.193072888407 0.325782239103 0.273060227889
r=0.633504621123 0.206104840953 0.249522736476 0.319800995573
r=0.414735302889 0.424640929687 0.0622420610107 0.0801739314472
r=0.436944323584 0.208524695834 0.297276609459 0.255176859238
r=0.364921765855 0.171632699289 0.328670344 0.265545508531
r=0.321447032127 0.244715155858 0.246805207214 0.22306819539
r=0.429194913731 0.28130616463 0.230465941769 0.195958393242
r=0.399501465802 0.174497727334 0.365482370028 0.213738199618
r=0.37002253192 0.184761745807 0.335767337061 0.263206208796
r=0.288753096956 0.205472366618 0.299066387359 0.276876923475
r=0.412374346057 0.360201511335 0.109945470147 0.128352755557
r=0.396680883723 0.230963214736 0.291321747711 0.250534510169
r=0.304490799613 0.0669080803402 0.411343635521 0.394206071835
r=0.316593654043 0.0785811765853 0.408064044451 0.372520348979
r=0.29516225067 0.0592438225662 0.405701101518 0.413590354272
r=0.350675866249 0.102610171126 0.379571186172 0.378241762279
r=0.369339368478 0.0833717305868 0.393440845643 0.373736278629
r=0.456979677082 0.21327014218 0.298176560366 0.24064181862
r=0.357120996788 0.196846101431 0.334381388105 0.259953275577
r=0.31782272513 0.334512022631 0.133015087223 0.144743045733
r=0.370065749592 0.287363021683 0.186407087899 0.169153648869
r=0.312000496771 0.229528895513 0.247971518463 0.227334823646
r=0.393649097049 0.388415797974 0.204962560564 0.13500220232
r=0.318388040404 0.214383838384 0.365616161616 0.189131313131
r=0.314067718146 0.333126984981 0.13688970232 0.179549981159
r=0.42009433458 0.231126402993 0.286611437734 0.208945750935
r=0.405984569545 0.357381580885 0.142510791122 0.139723792584
r=0.307149789552 0.197697449864 0.338759593959 0.24102500619
r=0.401292439962 0.426941677345 0.0894886950771 0.0835572272972
r=0.413667168529 0.417809465968 0.0802315710322 0.0839555571434
r=0.404858142201 0.389141226168 0.0775353083551 0.0950584456214
r=0.4342914064 0.274286159801 0.254895755941 0.2465305486
r=0.390918330989 0.329676511955 0.161650257853 0.169245194562
r=0.363552175351 0.331168217677 0.136685719684 0.161698710378
r=0.36082405849 0.336770769327 0.124050475096 0.137265902594
r=0.365244672983 0.176522382277 0.328249920755 0.278977212693
r=0.435530360777 0.227322849214 0.288444033302 0.233946345976
r=0.441095836636 0.246819914694 0.231306382818 0.214434001434
r=0.369454476118 0.210935265516 0.276003432167 0.262751453904
r=0.36520240807 0.232346241458 0.337089163684 0.208346892288
r=0.42234038382 0.31502804842 0.188674343076 0.115866548568
r=0.271708160528 0.255524605385 0.299865882596 0.181925100588
r=0.359970980941 0.172620329493 0.322964897168 0.298569236567
r=0.393269594439 0.172141139261 0.354133034626 0.294270747537
r=0.236079089055 0.242490892845 0.331729557587 0.152656539968
r=0.383081018229 0.21510301279 0.231826661619 0.274983297465
r=0.321758742875 0.197394194159 0.257257301318 0.270990602373
r=0.338454087939 0.15561907705 0.270406586615 0.335720907646
r=0.420498044237 0.170044898335 0.328303321672 0.29645823205
r=0.418604564683 0.175591488068 0.324021154122 0.28963839783
r=0.438957721025 0.163313834594 0.338778713083 0.281043420364
r=0.418047828861 0.16768462528 0.325837916679 0.300049631813
r=0.422649381338 0.174133272069 0.328596278184 0.287560033695
r=0.398695757007 0.149574810667 0.35879142663 0.315075004855
r=0.42689637253 0.158270021732 0.348635881962 0.294172937958
r=0.411559061781 0.15673834105 0.344413994716 0.308903921123
r=0.457158256275 0.194253632761 0.304095112285 0.252377807133
r=0.401388475866 0.231180153761 0.259538717603 0.2802092415
r=0.29568020213 0.161884136437 0.341048547194 0.19094026349
r=0.294799402874 0.15669901101 0.3618678858 0.232646016048
r=0.47205806358 0.24390332414 0.209428073741 0.246479895486
r=0.448935260439 0.248236340672 0.197414382075 0.226249724246
r=0.348098186017 0.154579655083 0.344842999218 0.274518568183
r=0.344253092087 0.155525924926 0.334684715096 0.273352687011
r=0.297707268087 0.096437089418 0.41966191054 0.260282857023
r=0.303846343026 0.139775541662 0.362051646201 0.250714421795
r=0.303318169106 0.159923557379 0.325626922718 0.281299524564
r=0.411892803112 0.179237807074 0.32605720049 0.274403861393
r=0.398121992364 0.248690402202 0.193820474119 0.192488679748
r=0.467804777191 0.189509766581 0.30752489254 0.261820556069
r=0.358071020082 0.27573480516 0.221904508578 0.185795983508
r=0.380621175171 0.249178668384 0.244936272029 0.192729949846
r=0.399666818205 0.18745264434 0.286912158408 0.24046572713
r=0.41184163835 0.218927455586 0.252554220165 0.234503637483
r=0.421432782535 0.219322156555 0.250681461826 0.235628995296
r=0.464376489436 0.214979473315 0.255982777611 0.239736657655
r=0.397373125455 0.318543999066 0.145305474602 0.142590203791
r=0.443627746135 0.259628424193 0.239659614863 0.184279224302
r=0.41114420792 0.231282987718 0.267203642094 0.1854066088
r=0.412629594323 0.254245666066 0.186791653427 0.20739328461
r=0.423590014045 0.261658402362 0.176989882198 0.203301900312
r=0.27006302674 0.0481609613984 0.456134247217 0.402601836437
r=0.401430187991 0.26759749346 0.179959846687 0.186925838048
r=0.409835473049 0.219548199508 0.236233504809 0.23851487363
r=0.356780499938 0.197416810276 0.311679428642 0.241645495407
r=0.305375865288 0.160234618569 0.358585947545 0.237454423758
r=0.344158280106 0.178104066054 0.299910422184 0.225482941268
r=0.369446144614 0.187987548755 0.289097659766 0.222884788479
r=0.550555664541 0.235286905346 0.187898479647 0.260115252575
r=0.404546404178 0.238683540913 0.216519351815 0.214644435516
r=0.426238414985 0.241589200691 0.213718890071 0.219108080297
r=0.411960320787 0.23385586945 0.20181909632 0.233548495264
r=0.335249832815 0.167981853964 0.324551466996 0.259282510966
r=0.367381231324 0.170302307549 0.293216740326 0.331493333948
r=0.261080814987 0.0972583071243 0.375222207029 0.329755230412
r=0.32940018024 0.138263055542 0.355404828535 0.218517288811
r=0.400564470649 0.203024865419 0.2622084081 0.232440399897
r=0.36605397213 0.190796951964 0.296088915084 0.236264892856
r=0.383649000598 0.189145634601 0.304382294076 0.236698463858
r=0.331963739336 0.164989581293 0.322997738161 0.23581007676
r=0.428792346853 0.233871328671 0.226344055944 0.22688951049
r=0.429793737498 0.227073395907 0.221159024465 0.223976765656
r=0.268005856515 0.132897848857 0.411420204978 0.260277058227
r=0.405251168135 0.395116813481 0.103504404443 0.0969360398315
r=0.412617193871 0.233443495429 0.226211425383 0.241104768445
r=0.366433725272 0.217510724316 0.210474338796 0.224176773756
r=0.381693744091 0.14611566341 0.354002521273 0.300198944217
r=0.375300266042 0.131828630959 0.375838377229 0.315440777635
r=0.305703692448 0.0876259940232 0.46634250114 0.277060223877
r=0.389640604344 0.191619452314 0.278399433428 0.260339943343
r=0.417304637769 0.20408781882 0.26276360802 0.26696401507
r=0.459316179062 0.24509458348 0.202953041162 0.237927388086
r=0.420782271377 0.285070705403 0.187953945196 0.179170793441
r=0.299488980889 0.20378037051 0.284824154226 0.194914899845
r=0.343618422098 0.183029211579 0.331841415292 0.251966418602
r=0.390901273044 0.17912418784 0.26728646136 0.29063440917
r=0.468967510084 0.252090209021 0.194279427943 0.254327099377
r=0.437478625022 0.232827313442 0.219158960042 0.227170941662
r=0.382888242819 0.260320967554 0.185195953018 0.20415164554
r=0.427754894965 0.263852745563 0.170071844344 0.206138001275
r=0.363059283059 0.139167139167 0.386278586279 0.28854028854
r=0.406342331534 0.20042658135 0.278944211158 0.255048990202
r=0.400964753174 0.265785087504 0.173844306093 0.190487278788
r=0.396153651953 0.276331318439 0.165084512679 0.181443129689
r=0.404563765928 0.212939235441 0.232105872854 0.236318320637
r=0.45860356476 0.1616363945 0.333525717196 0.292446104227
r=0.387712138525 0.143232818635 0.368296631589 0.284110662266
r=0.416225227043 0.246014127144 0.185536495123 0.2087790111
r=0.423665003307 0.24739974749 0.193410689593 0.208170504419
r=0.423346232729 0.258495080061 0.186080236174 0.213114506093
r=0.417208610556 0.17392998154 0.307538444715 0.304231424419
r=0.327361273657 0.162053877379 0.341557277664 0.238230797617
r=0.283512783532 0.128726891307 0.376661859184 0.251212796644
r=0.427950850867 0.243924319034 0.187951938237 0.219675963682
r=0.457510307178 0.26918555249 0.174773893913 0.206178487039
r=0.242392853455 0.0706392646907 0.485954766085 0.283615614995
r=0.410599460916 0.225819856244 0.253818508535 0.213679245283
r=0.402066342751 0.196760842181 0.236362545738 0.308199868034
r=0.259005938114 0.0891796765347 0.38904363974 0.34110686446
r=0.442981024585 0.226346465665 0.23042201674 0.259914983128
r=0.385450744894 0.180545960213 0.303059290358 0.276912720767
r=0.403236268527 0.248106170687 0.2194904582 0.205095417999
r=0.39930909978 0.219362446125 0.249125803041 0.245344392941
r=0.415872248459 0.258039047321 0.181992825073 0.200486818073
r=0.374713425705 0.368848542762 0.0755170295543 0.169940618388
r=0.375088258766 0.137754686558 0.366634635743 0.289564976628
r=0.445856354349 0.235215468477 0.214371421715 0.221913675477
r=0.395879051142 0.219940950894 0.244884107646 0.22733905725
r=0.416596001666 0.209912536443 0.287536443149 0.228602665556
r=0.361832313782 0.213266162888 0.274439246731 0.240074367278
r=0.453924885377 0.205150717003 0.255714889604 0.235781874939
r=0.413546552095 0.238367346939 0.198496240602 0.206745435016
r=0.40937299562 0.244486764426 0.266730146639 0.204075414207
r=0.448350017033 0.292315350847 0.193008073985 0.187114322006
r=0.396240486768 0.249299787522 0.244205138111 0.19214796214
r=0.408088654044 0.283281960957 0.201086158814 0.177968589461
r=0.406226898124 0.257101525513 0.23014203051 0.191565842539
r=0.286064698331 0.0920731707317 0.431065468549 0.321951219512
r=0.358045154393 0.270345639278 0.166738477986 0.164619750252
r=0.263141214058 0.300918530351 0.274560702875 0.296086261981
r=0.463616320572 0.264375590124 0.160875359097 0.215946910596
r=0.405846224793 0.260714791367 0.177747213851 0.201015351631
r=0.4046145159 0.179021169021 0.306560979067 0.297358597552
r=0.40067084043 0.236471486463 0.208186997122 0.216080342985
r=0.351369040627 0.175678884293 0.340485622524 0.303211032104
r=0.418466144679 0.181316787315 0.327325552765 0.293051657064
r=0.339740746607 0.139753491275 0.377998677088 0.272445243574
r=0.436187259626 0.261946863534 0.199969055303 0.206688475311
r=0.397757728894 0.216743460166 0.242419738407 0.231532401902
r=0.39253466524 0.240298093313 0.22269790304 0.211995084632
r=0.401510465613 0.216449522996 0.262405667094 0.238964829845
r=0.299308705429 0.126469643431 0.351397365885 0.340603919049
r=0.236332521951 0.122250717204 0.376499608798 0.271787794488
r=0.395043211096 0.158612703667 0.330280240908 0.30167842466
r=0.376774443369 0.0243949661181 0.583994837044 0.358050984188
r=0.435206310774 0.175108368805 0.332252899598 0.27551060257
r=0.39041387259 0.168692372171 0.33405804694 0.289003562448
r=0.445027711507 0.183244632043 0.307065516609 0.298807120573
r=0.443363231638 0.18988353573 0.301133831313 0.288880449751
r=0.467585521152 0.216904011952 0.269876856427 0.272918045688
r=0.428064292505 0.191071297989 0.307042047532 0.274186471664
r=0.446440031356 0.148876404494 0.342827279854 0.325712045989
r=0.44457347116 0.16245096113 0.327481414348 0.316320516152
r=0.45574862119 0.200453555878 0.291201015965 0.278918722787
r=0.410069927505 0.175565320463 0.324424856419 0.287254176462
r=0.298477296962 0.0882657202425 0.456925500931 0.275937803384
r=0.403710754452 0.182945759138 0.297460754452 0.284230025773
r=0.452974798856 0.156393377219 0.334929184121 0.311922335262
r=0.428413539674 0.174307022892 0.317053208281 0.292257197023
r=0.444394154784 0.185218720957 0.30508040924 0.286976672886
r=0.470729570277 0.25889558028 0.290537919771 0.258936409105
r=0.452438603067 0.182655575848 0.312866359888 0.283836700189
r=0.432717416734 0.175901280197 0.318110981735 0.294357932408
r=0.402145518492 0.167431444744 0.331428257405 0.287368797054
r=0.420609197001 0.173212767602 0.322304660329 0.290316098617
r=0.453800883926 0.168294952314 0.34060246569 0.31629448709
r=0.452744652511 0.199913813367 0.301496513359 0.27156624618
r=0.441410817434 0.1482291849 0.356263492619 0.316529552483
r=0.339266546112 0.224412296564 0.294936708861 0.199276672694
r=0.439122348426 0.182991027436 0.300477153675 0.287316529226
r=0.466087015307 0.192693997779 0.296706745859 0.298565840939
r=0.454868162141 0.153089334908 0.333670658346 0.339826839827
r=0.431043808559 0.189446695366 0.325588756647 0.2535768549
r=0.436687787961 0.190996364367 0.290641178146 0.274465126409
r=0.448384451128 0.191726403963 0.290911198406 0.286023114129
r=0.466721714966 0.14554004947 0.360918557425 0.297187528629
r=0.445755397993 0.188436976775 0.305674888322 0.295965202035
r=0.430629549416 0.179405912701 0.307062490096 0.284189952987
r=0.435324770642 0.189296636086 0.311365953109 0.288990825688
r=0.334198642813 0.249434505449 0.233395023648 0.255397902529
r=0.408124098755 0.154977787488 0.352851212585 0.287233267788
r=0.448243384687 0.149344518198 0.350363682085 0.300895326934
r=0.400109570326 0.148268324339 0.354361636724 0.300396201926
r=0.430622985893 0.168349267901 0.331817877917 0.287256802835
r=0.459588098596 0.177238229565 0.32812143193 0.281966552488
r=0.419708522951 0.161525928423 0.347098151582 0.290184841845
r=0.458185122145 0.182183309863 0.327937304843 0.274499479581
r=0.378847842544 0.121262301287 0.401684330053 0.352384557154
r=0.407265666372 0.225291175605 0.262308983611 0.232369381998
r=0.438660678838 0.14614858928 0.356991766735 0.304809788799
r=0.657805392732 0.161684251661 0.348915592028 0.288540445487
r=0.435732599725 0.135259055479 0.374140302613 0.315314076112
r=0.46206180114 0.152482307017 0.354667174447 0.313847249698
r=0.504827167981 0.140152280844 0.371790984435 0.323916851964
r=0.459342748812 0.242369333174 0.23862666037 0.24453251467
r=0.447172696833 0.232108813355 0.246116037075 0.257436896435
@balllist {Total Position} color=green
{Aedes aegypti} r=65.3446663356 0.26066404395 0.252983231169 0.253885062279
{Anopheles gambiae} r=64.3680548736 0.233863150154 0.275058497125 0.291223759861
{Anopheles stephensi} r=65.5148716769 0.252226656745 0.252564883086 0.28257683375
{Apis mellifera} r=64.7255552665 0.330762231057 0.196692377689 0.220052154901
{Aplysia californica} r=66.1782521074 0.260377682614 0.256696565518 0.267208199893
{Ascaris suum} r=61.7897743786 0.265663535345 0.240294288802 0.269584614958
{Babesia bovis} r=66.5231695436 0.290270880954 0.217344087999 0.228720562606
{Bigelowiella natans} r=63.4058926298 0.263948026864 0.243024157558 0.240946402704
{Bombyx mori} r=64.7379114 0.28192939201 0.236494196806 0.24893425806
{Branchiostoma belcheri} r=66.7670968949 0.254944090195 0.272548747805 0.285671379725
{Branchiostoma belcheri tsingtaunese} r=65.8519153013 0.254305070582 0.260079983287 0.281553108306
{Branchiostoma floridae} r=63.2344327598 0.245317567713 0.289671800159 0.280199540348
{Brugia malayi} r=65.9037424672 0.323669296665 0.178625912043 0.229134309401
{Caenorhabditis briggsae} r=67.4626411797 0.301462467383 0.22135445112 0.225845014867
{Caenorhabditis elegans} r=63.4788396441 0.3055121735 0.21030990326 0.218795455319
{Ceratitis capitata} r=61.7728613723 0.273021270921 0.235280389411 0.23774754951
{Chironomus thummi} r=60.2992720467 0.320305332306 0.218136445374 0.201548680686
{Ciona intestinalis} r=64.0643417651 0.304371407778 0.219937405049 0.232187973025
{Ciona savignyi} r=62.8900028593 0.28666422848 0.254225266261 0.236770067937
{Conus textile} r=61.6470611743 0.249462035045 0.233476790655 0.255405266933
{Crassostrea gigas} r=66.4165826039 0.294101411561 0.22598112662 0.249270562258
{Crithidia fasciculata} r=65.2263968484 0.20668055304 0.309213306768 0.321680854918
{Cryptosporidium parvum} r=64.5485482466 0.359304861652 0.152171740458 0.180608989298
{Culex pipiens quinquefasciatus} r=64.2086741166 0.26646090535 0.236785156804 0.264687100894
{Dictyostelium discoideum} r=63.947832503 0.395847143278 0.14238008044 0.143634485586
{Drosophila erecta} r=63.8817605944 0.244306613773 0.281699305249 0.272149108998
{Drosophila mauritiana} r=63.9369480888 0.254211881253 0.272998338058 0.270912764363
{Drosophila melanogaster} r=64.0989437893 0.254554603441 0.270798512034 0.268898810422
{Drosophila mojavensis} r=61.4841628758 0.249891067538 0.284335511983 0.250631808279
{Drosophila pseudoobscura} r=63.6717760417 0.235102293821 0.284421626393 0.2649566603
{Drosophila sechellia} r=61.9910594045 0.265699037358 0.271684373285 0.266197815352
{Drosophila simulans} r=64.8663770956 0.248912282837 0.269989655277 0.273047433596
{Drosophila subobscura} r=62.7800947166 0.235388781916 0.292396562251 0.264240204136
{Drosophila virilis} r=62.3694567284 0.268445970183 0.274419473324 0.261322234179
{Drosophila willistoni} r=64.0542278813 0.28087145017 0.232234912655 0.237827203672
{Drosophila yakuba} r=64.4126302414 0.247717069039 0.281389241847 0.268496399831
{Echinococcus granulosus} r=67.7632111391 0.274036730284 0.221582042972 0.265194254391
{Echinococcus multilocularis} r=66.033424649 0.259975732363 0.240353614145 0.257098283931
{Eimeria tenella} r=64.2500605896 0.248296858986 0.263760776512 0.282540543799
{Encephalitozoon cuniculi} r=67.3807755222 0.286670780453 0.198284514256 0.277364715648
{Entamoeba histolytica} r=65.9556357829 0.375469380818 0.131712025448 0.183869012689
{Geodia cydonium} r=66.3128560148 0.2690086751 0.244165122338 0.261891332957
{Giardia intestinalis} r=65.0787743583 0.255146124005 0.259423421879 0.261757977589
{Haemonchus contortus} r=66.038993073 0.283779210956 0.221625064692 0.243540746049
{Halocynthia roretzi} r=64.8613714953 0.309029025881 0.217596752936 0.224928109274
{Helicoverpa armigera} r=65.494146903 0.262705862313 0.266193306617 0.234151851752
{Heliothis virescens} r=64.6926981557 0.261425908927 0.253804000111 0.2465576233
{Heterodera glycines} r=64.0378682598 0.27610968871 0.244222032569 0.260833958328
{Hydra vulgaris} r=65.268664766 0.34241241546 0.165877783006 0.205183565385
{Ixodes scapularis} r=64.1559175484 0.290353233558 0.239003709592 0.254189280558
{Leishmania amazonensis} r=64.490488189 0.20471037377 0.292124580684 0.314258845986
{Leishmania donovani} r=63.9661442219 0.198843235691 0.298849734367 0.309097333918
{Leishmania infantum} r=65.141106877 0.20005954153 0.294767788032 0.324588171083
{Leishmania major} r=61.7908766988 0.192093716348 0.315549131665 0.315620692479
{Leishmania mexicana} r=63.5511817861 0.206839228441 0.292153408321 0.307114785201
{Lymnaea stagnalis} r=64.2501404932 0.275631242135 0.238211904571 0.243225694166
{Manduca sexta} r=65.8280122652 0.267802329732 0.252869982803 0.252298906519
{Meloidogyne incognita} r=64.9848220179 0.338146314631 0.174229922992 0.206290271884
{Mesobuthus martensii} r=61.3673639543 0.29886531437 0.159788606513 0.239993782544
{Musca domestica} r=64.0679643153 0.279999448032 0.223215764199 0.229777281007
{Mytilus edulis} r=57.6694218176 0.327411540156 0.214505946263 0.257549062791
{Oikopleura dioica} r=66.7406590707 0.276767676768 0.268579124579 0.236457912458
{Onchocerca volvulus} r=67.4560480164 0.330229136387 0.177495469308 0.223233030091
{Paracentrotus lividus} r=64.5093462052 0.277358364511 0.245145198646 0.249398717263
{Paramecium tetraurelia} r=62.4567702992 0.348839317072 0.150815140426 0.19857553408
{Physarum polycephalum} r=65.871144714 0.272014525047 0.256808615994 0.250361062969
{Plasmodium berghei} r=68.9131416525 0.412130230507 0.126593091666 0.159598506455
{Plasmodium falciparum} r=72.8812658695 0.430107636638 0.115677204634 0.158093899797
{Plasmodium falciparum 3D7} r=74.5435122321 0.451530473765 0.097964408466 0.140316523033
{Plasmodium vivax} r=69.0954626638 0.34264788164 0.200129024762 0.236260544411
{Rhodnius prolixus} r=65.1224810127 0.337302703547 0.171433036412 0.215564932021
{Schistosoma japonicum} r=66.1643033681 0.329782543657 0.172776229392 0.214763726833
{Schistosoma mansoni} r=64.5459005993 0.32583806055 0.173005737965 0.201600574687
{Spodoptera frugiperda} r=64.8441317226 0.269080407143 0.252620951173 0.261367238404
{Strongylocentrotus purpuratus} r=66.0937558853 0.277340733888 0.245229725563 0.257211224175
{Suberites domuncula} r=66.0380577511 0.289636256118 0.218359566678 0.243435372866
{Taenia solium} r=62.2394624845 0.261670956875 0.245701846379 0.256475037341
{Tenebrio molitor} r=65.1092004556 0.277036554941 0.260711573923 0.246501789782
{Tetrahymena thermophila} r=65.0966453853 0.359665387265 0.167668536561 0.177427418561
{Theileria annulata} r=69.3016382131 0.315581691255 0.221080504832 0.198204890127
{Toxoplasma gondii} r=63.4465259233 0.236719787517 0.267385413302 0.283999138581
{Tribolium castaneum} r=62.0924749448 0.266706201474 0.27251562174 0.247861276755
{Trichomonas vaginalis} r=66.1840119138 0.291413690135 0.257871865955 0.212630115854
{Trypanosoma brucei} r=63.7300706619 0.257930876389 0.228561058385 0.269589723404
{Trypanosoma brucei brucei} r=62.2080425204 0.244096221141 0.23728092377 0.269171233429
{Trypanosoma cruzi} r=63.9234243628 0.234829644672 0.248897570977 0.294538623031
{Bos taurus} r=63.8274084732 0.251208604437 0.262931882125 0.268211858569
{Canis familiaris} r=62.7809073119 0.250214630334 0.263359459278 0.266554795782
{Capra hircus} r=61.5719500642 0.24794312075 0.26539687069 0.259658217213
{Equus caballus} r=63.4790175332 0.253034462035 0.262832524706 0.265523446811
{Felis catus} r=62.2458253307 0.25056067916 0.261890956564 0.259582599436
{Oryctolagus cuniculus} r=63.7089705483 0.24171534835 0.273038168598 0.273388784603
{Ovis aries} r=61.037566775 0.239739928516 0.271588307959 0.269071809025
{Sus scrofa} r=62.8820418022 0.241442309782 0.272630395262 0.27202811625
{Trichosurus vulpecula} r=61.8383743725 0.257309555262 0.25737560546 0.246345222369
{Aegilops tauschii} r=59.2639738765 0.261044622335 0.244992206283 0.272114343082
{Agaricus bisporus} r=63.0154300668 0.241141791494 0.2676562594 0.241096673284
{Ajellomyces capsulatus} r=65.9242463146 0.245754805001 0.274895813896 0.251166262362
{Antirrhinum majus} r=63.7264212513 0.294975081047 0.211278850341 0.240213867518
{Arabidopsis thaliana} r=64.0506053654 0.284233206316 0.205347992308 0.240623476822
{Aspergillus flavus} r=60.7085375647 0.224519188984 0.294707043618 0.263952521076
{Aspergillus fumigatus} r=63.8158114097 0.236014717796 0.277094022864 0.262305338014
{Aspergillus niger} r=65.0594265032 0.216745470522 0.299440701842 0.264236997364
{Aspergillus oryzae} r=64.5313143629 0.232142341687 0.281502392952 0.258049152219
{Aspergillus parasiticus} r=62.1415966253 0.224324912215 0.281151921942 0.268869830024
{Avena sativa} r=62.5532425618 0.249885935211 0.262577143818 0.262276973321
{Beta vulgaris} r=63.6357206783 0.277901092071 0.203305809583 0.236704252863
{Betula pendula} r=67.4457078187 0.290113716742 0.223497832671 0.26220142554
{Blumeria graminis} r=62.5149495944 0.290475240502 0.224952342953 0.220585627521
{Botryotinia fuckeliana} r=63.0237571619 0.277261921195 0.234819552447 0.230429914569
{Brassica juncea} r=65.1454979037 0.258355643111 0.237392870974 0.253051809197
{Brassica napus} r=63.6754996921 0.271822998624 0.226974009289 0.249770044167
{Brassica oleracea} r=63.1504976481 0.269529208379 0.221855023519 0.252337876412
{Brassica rapa} r=63.1826967057 0.274348319482 0.221512966857 0.245594272554
{Candida albicans} r=63.6370008334 0.327905445936 0.175958218981 0.193299146933
{Candida glabrata} r=64.2988784242 0.309426136877 0.214588418769 0.208152517856
{Candida tropicalis} r=63.7839369638 0.289591515121 0.210804545947 0.218483961611
{Capsicum annuum} r=64.4837350563 0.288346338076 0.197883934141 0.236656898398
{Catharanthus roseus} r=64.7215867465 0.290167865707 0.196088547489 0.234754029446
{Chlamydomonas reinhardtii} r=62.6682059099 0.17960648389 0.332377397427 0.328213331946
{Cicer arietinum} r=63.8883572428 0.297844294377 0.193749873253 0.228427734177
{Citrus sinensis} r=62.5906195482 0.269991799001 0.219652575859 0.245746663684
{Cochliobolus heterostrophus} r=64.5095667916 0.253833034271 0.267761650115 0.252870704307
{Coprinopsis cinerea} r=62.5735843447 0.230215067021 0.297424245093 0.239532876543
{Cryptococcus neoformans var. grubii (Filobasidiella neoformans} r=63.7747300203 0.246631095186 0.256867632549 0.245696370151
{Cryptococcus neoformans var. neoformans (Filobasidiella neoformans} r=63.2900836334 0.249618711871 0.259044654465 0.242405490549
{Cryptomeria japonica} r=62.8997873958 0.280499019127 0.187060650646 0.254056318457
{Cucumis melo} r=63.3473123075 0.279686174724 0.210314271684 0.233906968439
{Cucumis sativus} r=63.0995486335 0.280563452337 0.212829412072 0.238746359244
{Daucus carota} r=64.7446201134 0.28193664366 0.207817550135 0.247431562672
{Emericella nidulans} r=64.2075381495 0.243230947981 0.273280543872 0.256321861042
{Eremothecium gossypii} r=65.0434063191 0.252010393395 0.252586335097 0.274433306633
{Euglena gracilis} r=65.799175441 0.219472172843 0.277291581202 0.290247960253
{Filobasidiella neoformans} r=63.5651592278 0.230106404844 0.267245331942 0.247845815744
{Fragaria x ananassa} r=63.214748526 0.263094932923 0.232814235666 0.250854481757
{Fusarium sporotrichioides} r=63.7063976761 0.252978571128 0.256725466257 0.239787254943
{Gibberella moniliformis} r=64.0720740259 0.249148753671 0.265129658029 0.250634644209
{Gibberella zeae} r=63.5268258384 0.24046435971 0.266597208618 0.238386554821
{Glycine max} r=64.6195229762 0.281441491841 0.21579020979 0.24288018648
{Gossypium hirsutum} r=63.9196701416 0.276581012463 0.215731907473 0.244771631533
{Griffithsia japonica} r=62.5891879716 0.232308443143 0.298006532267 0.260539850584
{Guillardia theta} r=60.9039486021 0.405195965786 0.116334737648 0.133441848589
{Helianthus annuus} r=64.7642341731 0.286171080304 0.214329656495 0.245589939482
{Hevea brasiliensis} r=65.5372571675 0.277124546081 0.205680543983 0.244216070528
{Hordeum vulgare} r=64.0441257485 0.233644552999 0.270780806807 0.279221162937
{Hordeum vulgare subsp. vulgare} r=64.3489106219 0.228713038936 0.278022678158 0.290364796336
{Hypocrea jecorina} r=63.9176190042 0.214844079758 0.320712826487 0.269817150382
{Ipomoea batatas} r=65.4204169027 0.26153604029 0.23238904627 0.26222064841
{Ipomoea nil} r=63.629558914 0.26915804212 0.228842795075 0.252341979532
{Ipomoea trifida} r=64.5059098422 0.286100340736 0.203188031175 0.245381793496
{Kluyveromyces lactis} r=65.5885918345 0.319437566487 0.186523330032 0.208725376912
{Lentinula edodes} r=62.9745233137 0.248888331312 0.262981084208 0.232216785849
{Leptosphaeria maculans} r=64.4104190259 0.248867819593 0.269940058441 0.255047361777
{Lilium longiflorum} r=65.3901057525 0.266987128695 0.232370186467 0.27138907964
{Linum usitatissimum} r=65.6946351302 0.291498594304 0.189646742452 0.242965407652
{Lotus corniculatus var. japonicus} r=63.7900931193 0.27812191008 0.212547742298 0.24221582427
{Lupinus luteus} r=65.351387138 0.298600612474 0.203977206652 0.233108500988
{Lycopersicon esculentum} r=63.9182462866 0.291894554892 0.192422712101 0.233117567385
{Magnaporthe grisea} r=63.8279186543 0.232327432327 0.292887292887 0.270421470421
{Malus x domestica} r=64.872503166 0.274822813215 0.229915128085 0.251838521185
{Medicago sativa} r=65.0303499191 0.294058532281 0.195928721996 0.232678889488
{Medicago truncatula} r=62.4907869172 0.290380845845 0.191093413792 0.222863065855
{Mesembryanthemum crystallinum} r=63.8825863727 0.263102467792 0.217409110588 0.255128070114
{Musa acuminata} r=65.1152962825 0.248537316811 0.249635036496 0.275459740848
{Neurospora crassa} r=64.3494291154 0.23655089669 0.291705377268 0.26963970771
{Nicotiana plumbaginifolia} r=63.5910807938 0.277990806144 0.202029375491 0.241405987218
{Nicotiana sylvestris} r=63.3718670114 0.275616745827 0.206707549249 0.24750997014
{Nicotiana tabacum} r=64.4791558842 0.291960317752 0.200096965191 0.236668546898
{Oryza sativa} r=63.4719719249 0.234494490725 0.264405630606 0.288194327934
{Paracoccidioides brasiliensis} r=65.7871148716 0.245154374681 0.262928989404 0.256796176217
{Penicillium chrysogenum} r=64.3950221057 0.225060093527 0.288684935099 0.258065643984
{Petroselinum crispum} r=65.0369041483 0.289004875043 0.20455245655 0.237889414451
{Petunia x hybrida} r=63.9238557111 0.301067383688 0.192400662701 0.233924254946
{Phanerochaete chrysosporium} r=61.7133550553 0.193113360185 0.339942855176 0.27098178939
{Phaseolus vulgaris} r=64.348839398 0.278051063193 0.225 0.235298742138
{Physcomitrella patens} r=63.685700006 0.255993441705 0.223489892628 0.281786735449
{Phytophthora infestans} r=64.5552812939 0.214801379082 0.297589485579 0.29078044813
{Picea abies} r=63.552104299 0.273032706663 0.217494193435 0.261682516032
{Pichia angusta} r=66.1331707144 0.266974898585 0.241832149416 0.252708838934
{Pichia pastoris} r=66.4851593529 0.29784623333 0.204385030191 0.22333301043
{Pinus taeda} r=62.8050443198 0.269144235721 0.232007806782 0.250074543927
{Pisum sativum} r=64.4635515452 0.291324353759 0.198680958306 0.233659334076
{Pneumocystis carinii} r=66.8789596342 0.356230518963 0.145796646418 0.206415944304
{Podospora anserina} r=64.2090232088 0.232927246372 0.287648550194 0.269890389094
{Populus tremula x Populus tremuloides} r=62.7677221708 0.27501799856 0.209594660999 0.242026352178
{Prunus persica} r=62.1123340686 0.264159907693 0.2238209975 0.248684969627
{Pyrus communis} r=61.3554891712 0.262373316674 0.238320838539 0.244012911287
{Pyrus pyrifolia} r=62.7248933669 0.277697812962 0.231238255168 0.236475950582
{Raphanus sativus} r=63.4500014958 0.264993117203 0.220780628448 0.253351976501
{Ricinus communis} r=63.4706942213 0.276075904046 0.20350877193 0.243007518797
{Saccharomyces bayanus} r=62.7809625595 0.289290928712 0.217393512347 0.224325525297
{Saccharomyces cerevisiae} r=65.0462453472 0.3259542849 0.192164163127 0.205158699839
{Saccharomyces kluyveri} r=64.472339096 0.301694997103 0.204011332174 0.214973279248
{Saccharomyces paradoxus} r=62.4461059739 0.305787954401 0.199985322178 0.204144038358
{Saccharomyces pastorianus} r=63.3505200772 0.294698696592 0.202524986849 0.219811210474
{Schizophyllum commune} r=63.0374863928 0.200599058622 0.32811296534 0.275513478819
{Schizosaccharomyces pombe} r=63.720564664 0.298402474352 0.195990483766 0.202041204418
{Secale cereale} r=55.6081753994 0.277595846645 0.301211395101 0.274374334398
{Solanum demissum} r=64.8327047069 0.29949843638 0.184745948094 0.226638898748
{Solanum tuberosum} r=64.5172185514 0.290242241594 0.195165955381 0.233400079556
{Sorghum bicolor} r=63.5575658697 0.242925939927 0.261316921041 0.275285876294
{Spinacia oleracea} r=63.8677935044 0.278166049999 0.211522875433 0.244004620113
{Triticum aestivum} r=61.570651529 0.243926594269 0.281346979751 0.273757305374
{Triticum monococcum} r=62.8593588418 0.246614467917 0.26982485514 0.273764383382
{Ustilago maydis} r=63.221286988 0.226404196052 0.301881577681 0.261138387104
{Vicia faba} r=65.4816319349 0.299308901758 0.200816350589 0.234951298941
{Vigna radiata} r=64.295978151 0.269260305192 0.218588981371 0.248513674197
{Vigna unguiculata} r=64.2958385856 0.273172923191 0.218060015063 0.243654285752
{Vitis vinifera} r=62.0220175851 0.263034553135 0.235796668091 0.252112107836
{Volvox carteri f. nagariensis} r=61.1169888853 0.20803083842 0.308598351001 0.293864439447
{Yarrowia lipolytica} r=65.1226303138 0.230794865108 0.290159813382 0.257074241502
{Zea mays} r=64.5986679136 0.240009481914 0.266339834318 0.27798161096
{Zea mays subsp. parviglumis} r=59.5902391739 0.174723028934 0.343551683339 0.338646875336
{Callithrix jacchus} r=59.6760881009 0.248460707359 0.266164199893 0.249541141094
{Cercopithecus aethiops} r=60.3901827326 0.24654233026 0.273033668623 0.256129505448
{Gorilla gorilla} r=59.6062821068 0.250835015599 0.265363675292 0.259081176974
{Homo sapiens} r=62.7935645646 0.255299071887 0.260519228514 0.264892263762
{Macaca fascicularis} r=61.8110181877 0.270518976352 0.244955089176 0.252093550042
{Macaca mulatta} r=60.3670397367 0.257187081048 0.255614868982 0.250449725777
{Macaca nemestrina} r=61.1057392213 0.235388903406 0.275063147809 0.277654385506
{Pan troglodytes} r=61.6454732132 0.241092724396 0.275150047851 0.27523243949
{Pongo pygmaeus} r=61.8379400581 0.273869134011 0.253834059023 0.249135220126
{Cavia porcellus} r=61.6596654115 0.248634040816 0.260699013104 0.258719109021
{Chaetodipus intermedius} r=52.1274588194 0.174329837294 0.325343901029 0.233285057215
{Cricetulus griseus} r=64.3378980787 0.259259801624 0.251381404249 0.261600378788
{Marmota monax} r=61.2487817009 0.2428352949 0.273311612031 0.266773056719
{Mesocricetus auratus} r=62.6564477814 0.252414319161 0.263755842666 0.262452987241
{Mus musculus} r=62.6084661977 0.253757893776 0.260804774418 0.262421682262
{Mus musculus domesticus} r=62.7537586608 0.313599401177 0.251063250655 0.230723690926
{Mus sp.} r=61.9089708667 0.255306818514 0.26397052373 0.263082620219
{Rattus norvegicus} r=63.3679053366 0.251729489111 0.262579639164 0.266433789688
{Rattus rattus} r=63.7293192834 0.249821399132 0.264457511311 0.26488340569
{Rattus sp.} r=63.2011305665 0.253291083803 0.261588994513 0.262122266017
{Ambystoma mexicanum} r=64.7006841126 0.25959525471 0.26537179189 0.277564549895
{Anas platyrhynchos} r=64.4994374363 0.274413016793 0.245958369244 0.259617644754
{Anguilla japonica} r=62.4130922458 0.240017892915 0.270678958321 0.272351556878
{Bungarus multicinctus} r=59.9739587703 0.270825798674 0.232971669681 0.234719710669
{Carassius auratus} r=63.7165281365 0.262071469322 0.246922704562 0.257576543402
{Coturnix coturnix} r=65.6586166401 0.272594846041 0.252643778068 0.267419962335
{Coturnix japonica} r=61.9765584978 0.232454414273 0.277224939563 0.28983714698
{Cynops pyrrhogaster} r=63.1401859965 0.258599223432 0.262144424749 0.261986156833
{Cyprinus carpio} r=64.53485878 0.269274157969 0.239859600918 0.258585063191
{Danio rerio} r=64.5391088296 0.266621641752 0.248836688873 0.261969290596
{Fundulus heteroclitus} r=63.0746081168 0.244378619924 0.272544049837 0.266762349732
{Gallus gallus} r=64.5042873861 0.264564592536 0.254448758346 0.269292971975
{Ictalurus punctatus} r=62.6769903333 0.265648935608 0.248316987422 0.258024756572
{Meleagris gallopavo} r=63.30167421 0.264678899083 0.249031600408 0.26077132178
{Naja atra} r=56.4544067448 0.297621495647 0.195626842141 0.234149016382
{Oncorhynchus keta} r=62.1368570388 0.236617871969 0.269026290875 0.27754715607
{Oncorhynchus mykiss} r=63.6445576364 0.248325512468 0.264715325258 0.270345715447
{Oreochromis mossambicus} r=62.5206212173 0.245269485621 0.261470501173 0.266275018785
{Oreochromis niloticus} r=61.9505535869 0.250306434 0.26117091217 0.258418577701
{Oryzias latipes} r=63.2632574384 0.258723442362 0.261224169969 0.25787941881
{Pagrus major} r=63.8236757121 0.249021480608 0.262767571212 0.278011873326
{Paralichthys olivaceus} r=63.3768013715 0.261866568705 0.255776648503 0.254392946795
{Petromyzon marinus} r=64.1893094247 0.222874085289 0.300025233409 0.302643199596
{Rana catesbeiana} r=64.3019613381 0.276921124437 0.228175530289 0.245297059689
{Salmo salar} r=63.0295328192 0.248614229772 0.268492303687 0.265823814638
{Seriola quinqueradiata} r=59.702558812 0.236729842386 0.266021883548 0.285056011463
{Sparus aurata} r=63.4121865199 0.241403026135 0.276249426868 0.269112028122
{Takifugu rubripes} r=63.4347245819 0.248616238873 0.274126341005 0.269792573943
{Tetraodon nigroviridis} r=62.3513587359 0.233390607102 0.281657794848 0.280630236058
{Xenopus laevis} r=64.6891698963 0.290331081155 0.226613038794 0.244117063023
{Xenopus tropicalis} r=65.5788823338 0.286332933556 0.227599187505 0.252294097393
@group {Shuffled Data} recessiveon
@balllist {First Position} color=pinktint
r=23.5462780428 0.314919859018 0.111167021735 0.294173386833
r=20.00764642 0.30169307394 0.234349511967 0.202015643803
r=21.0977594534 0.267942907394 0.171345464385 0.271054589731
r=19.2667848397 0.254374232792 0.274100266882 0.148311683553
r=23.8218255641 0.246904794041 0.200841748776 0.250193258648
r=18.4990388783 0.259096073378 0.155790173747 0.30887854352
r=21.2290476341 0.223570934377 0.278482786404 0.263025143848
r=16.2778947368 0.32907539909 0.134044452248 0.212369957421
r=23.3120522317 0.282526562251 0.201870147992 0.216480124874
r=23.2656780104 0.291689769892 0.220693558821 0.302051566399
r=20.318960277 0.232429044677 0.203658936939 0.280016116035
r=27.0464209249 0.318453723393 0.218490237773 0.182566531349
r=17.6614060345 0.243112648153 0.241021074503 0.261778044689
r=22.9712026337 0.323690757934 0.203452879422 0.238667394866
r=17.3488356056 0.275202768842 0.261592871179 0.194084695592
r=19.0112166433 0.331066213243 0.235847169434 0.213592718544
r=17.193408015 0.163528936842 0.230191933649 0.262468347462
r=21.4981239391 0.258058892385 0.157787979666 0.302846658974
r=24.3028233756 0.274805776285 0.1743081646 0.308940386342
r=19.4900366841 0.302694948253 0.208525463675 0.183522901937
r=15.0704745683 0.33370133796 0.195068738007 0.228964592698
r=17.6060026565 0.369332246574 0.191797983457 0.134441224416
r=24.8372319381 0.270115652034 0.201953092522 0.24482186093
r=22.4581972825 0.236022420888 0.243401447424 0.242550021286
r=23.1425286282 0.27933292804 0.205339609333 0.263418342993
r=23.7277995718 0.212360682577 0.232006800579 0.275927208614
r=23.9121727442 0.290872356372 0.238912242969 0.25105093362
r=20.9635397032 0.36147765202 0.228871550839 0.198273494996
r=18.9517296732 0.387320261438 0.173071895425 0.149803921569
r=20.2957155379 0.181838088404 0.236247688156 0.324931529
r=18.4614870068 0.233552795651 0.253803182204 0.226993865031
r=18.209282274 0.297849413292 0.21976196996 0.189156296589
r=23.5900507522 0.248313217176 0.201308724307 0.298313999906
r=20.2926689908 0.221147090474 0.231516973346 0.24061507813
r=28.2557787493 0.275060567973 0.196786709656 0.274714465271
r=23.2695304701 0.243252858958 0.175196950445 0.293189326557
r=19.4716753091 0.386648261513 0.14898171488 0.191633657424
r=20.5667608598 0.142884382042 0.274796325186 0.316172646906
r=27.112275517 0.198106951227 0.214098390306 0.252260806656
r=21.5289275817 0.250076444807 0.255106191708 0.223167872796
r=22.0866041296 0.318608163619 0.217350174926 0.224581285053
r=18.376276502 0.18138479306 0.243372814439 0.243896543389
r=23.2750618025 0.246648667732 0.265584281747 0.254623705944
r=20.9907144791 0.305734702815 0.236185755802 0.230861101158
r=22.7762926177 0.271997813324 0.207442187874 0.197126617541
r=17.4159549411 0.331271348269 0.169423451046 0.197896775235
r=20.609837186 0.329564104704 0.20568026927 0.183927230243
r=23.312095775 0.262454634012 0.248558202084 0.175239868622
r=25.4721303734 0.265517018666 0.169024090938 0.241398400089
r=19.2716368255 0.24105038101 0.239277817371 0.261279535113
r=21.7171067133 0.312532457507 0.188976377953 0.296938818477
r=22.3215181719 0.362045295771 0.172198664522 0.160622898085
r=21.8898467302 0.22058896497 0.234382752803 0.21818249479
r=15.1868238127 0.29204044755 0.169482795173 0.243406264135
r=18.6586948909 0.269431268916 0.29653521254 0.142295704025
r=27.8234757678 0.222715345275 0.210759900394 0.28233191421
r=23.6822703008 0.312041273241 0.225776306824 0.27551834907
r=28.6659020509 0.295242024202 0.121915763005 0.271098538425
r=24.116732494 0.241781301003 0.155591824046 0.317673117277
r=26.4031699785 0.257741347905 0.183888060937 0.298455870177
r=17.5461160867 0.190892184212 0.174570547644 0.365878725591
r=24.4416098855 0.272094276094 0.20628956229 0.239515151515
r=18.6892335146 0.281432236996 0.201602339811 0.220299294827
r=23.0829186041 0.237473276323 0.239566631035 0.216461785142
r=23.0929894374 0.28321645311 0.176102053995 0.266860774695
r=21.4046616737 0.25289881984 0.30529421474 0.197573656846
r=28.2732404552 0.279660783422 0.148555367255 0.185446203447
r=18.0045811494 0.244515669152 0.126057525293 0.306426725597
r=22.1333463991 0.326183423012 0.165260222407 0.267435941898
r=22.6073218984 0.23296154634 0.246359330906 0.244764866129
r=28.9690185967 0.223066104079 0.246569776528 0.262634786685
r=19.9251496528 0.270781173729 0.173539924733 0.243610940526
r=23.7716677383 0.334651313973 0.199546424681 0.191988814975
r=18.1501226124 0.324270066566 0.181511874993 0.224914591625
r=20.6353285723 0.320774591428 0.219695343817 0.17592599445
r=28.7156727689 0.185923325658 0.231532857736 0.28615105877
r=18.6315378968 0.238170146503 0.225013506213 0.201496806178
r=22.8358979824 0.242529016162 0.230895433344 0.221566872763
r=21.6224838343 0.270745005413 0.17253813601 0.295317390021
r=20.3410082327 0.242188520926 0.27340692596 0.0873413803776
r=23.4129395795 0.37440328775 0.178511180503 0.197049639281
r=19.9225854226 0.253297312731 0.199980232596 0.223141040424
r=29.7400230485 0.232852964312 0.174590082556 0.289000389488
r=26.2007403981 0.281708047229 0.141261972664 0.234699648455
r=19.5789705453 0.272898005297 0.227677883663 0.2247067368
r=21.430390434 0.342515745482 0.202162673887 0.227562687621
r=16.1572459 0.248979751793 0.186922463961 0.279080383802
r=21.4997249886 0.261945481459 0.209538649539 0.253884541061
r=24.7151711767 0.290713527053 0.196437913159 0.214605031626
r=24.1571561039 0.195468311607 0.224643039223 0.251734581219
r=25.8787133808 0.247337001907 0.214330777001 0.211865612043
r=24.3009454091 0.292945740825 0.213729448508 0.17160495825
r=22.5751506048 0.271087402937 0.296994769434 0.169447587574
r=20.3277116473 0.203601586072 0.208225243867 0.281888844531
r=19.8738754734 0.274790841039 0.16523557904 0.24927344782
r=26.3986224829 0.249251010541 0.18285910544 0.234699215344
r=21.7336072009 0.196279251639 0.163794140648 0.253293629309
r=17.0210243205 0.21575853704 0.22647260061 0.269126702743
r=16.7176763681 0.291031596265 0.232750278221 0.279104369284
r=18.778811881 0.321593046312 0.213124249336 0.193676894989
r=20.6896058405 0.225537303982 0.231981226953 0.378515290349
r=17.9649168039 0.268512017283 0.149837969214 0.282693086686
r=20.3102735889 0.203931126825 0.216609481568 0.266548809574
r=26.1170033484 0.129594670269 0.228499512173 0.29906129306
r=26.0304903204 0.295857804294 0.180246107952 0.181807588329
r=21.7363597724 0.231503493985 0.215546430372 0.23953605648
r=23.185862618 0.26064695611 0.156175086567 0.287534404688
r=25.6065497579 0.287175580826 0.156319712716 0.320746504162
r=16.3509309084 0.341678858004 0.185108835395 0.223799707408
r=22.0866591205 0.195659442629 0.274752680256 0.331155385819
r=24.272943089 0.255425906282 0.149029314206 0.296257008638
r=27.6247215786 0.233462184618 0.2420370666 0.248688681612
r=20.9197473405 0.216628472641 0.158107184497 0.328235436015
r=19.0522704182 0.303786589233 0.191323720837 0.218734354661
r=19.5546561524 0.239121664304 0.260165234271 0.268365900658
r=23.1589886877 0.231652879486 0.173159072417 0.302379983727
r=25.5749478283 0.270605598219 0.230299088643 0.240788453361
r=15.6564674528 0.312054984759 0.233685226377 0.226688557003
r=29.4034389254 0.224378266311 0.237658478795 0.22568717934
r=25.8276778323 0.278334503867 0.112828616516 0.240128498595
r=21.859327939 0.240392610168 0.177404635882 0.279795583136
r=22.8536385596 0.33212554984 0.117766346082 0.273495862223
r=18.0736312174 0.291494187527 0.199797466555 0.221676408407
r=18.4402340314 0.338887616766 0.245891532947 0.159459602276
r=21.8023784208 0.270369216389 0.23103936231 0.157228540271
r=24.792404553 0.286297379738 0.233248324832 0.227722772277
r=21.529036701 0.248416298839 0.275165522315 0.230014713095
r=22.628409446 0.296069371903 0.283168162136 0.270791482523
r=19.8568036695 0.248402718431 0.188650725826 0.222491584841
r=24.9599265841 0.307532530435 0.171165507028 0.209126219018
r=22.3828019085 0.259744714457 0.262100314535 0.216914464149
r=23.840935792 0.247663178032 0.236990413862 0.279309262354
r=20.6945118055 0.26922375678 0.213079447559 0.311568439765
r=26.7394820155 0.289000616611 0.208445983336 0.16657970877
r=22.5351540844 0.195879261728 0.259014782534 0.249807741605
r=26.6529657166 0.268331017836 0.245063781417 0.21129962531
r=24.4556953448 0.30048345593 0.150820055623 0.288176123515
r=16.7920489768 0.276149174518 0.201463961958 0.282881262356
r=18.6488366937 0.174537062937 0.212643356643 0.366265734266
r=20.8249822921 0.284899599938 0.237914807406 0.265233112787
r=21.5427744115 0.278109396704 0.166159852836 0.245861020385
r=24.2328569003 0.19473381846 0.357749265926 0.260436614324
r=22.090119905 0.224215631572 0.183841938853 0.355573200567
r=21.7325114958 0.205351356356 0.236150973675 0.245193346295
r=16.2365986908 0.255075375565 0.215713310222 0.223595572014
r=16.5596831429 0.224095327473 0.208929201787 0.194779030022
r=22.6559783214 0.262928632933 0.230613381958 0.26358709416
r=19.629031492 0.316218130312 0.102077431539 0.245184135977
r=20.3767105761 0.274960666291 0.178943114075 0.252587364136
r=26.4648570869 0.31563075236 0.151216073317 0.236556613011
r=24.3973810022 0.219844741572 0.189212611423 0.226532408936
r=19.6607871032 0.185923974407 0.202400368001 0.314347844269
r=21.8442425205 0.18523619093 0.248470563309 0.242061495273
r=25.9518436075 0.341309668445 0.119645026676 0.247319211875
r=18.6719692947 0.222967852341 0.256588436621 0.187275394206
r=21.3693629966 0.336217258962 0.146692452355 0.279445123015
r=26.3017108579 0.244098150948 0.105225413808 0.307768345156
r=22.3299512907 0.276982212896 0.25254920727 0.20668006293
r=22.4587127743 0.262218862219 0.181914781915 0.278195678196
r=17.8459325579 0.257026372503 0.300123308672 0.23475304939
r=21.9223470023 0.240698073435 0.180609343595 0.302674150694
r=17.7564215953 0.316471847922 0.237011798593 0.146416806067
r=20.6272195153 0.250166742725 0.225793051801 0.206269526451
r=23.2582053075 0.235624964635 0.189916822271 0.27309455101
r=26.3106028261 0.308890460989 0.19013678108 0.15743035476
r=23.398319251 0.294965803341 0.165792129162 0.294214598049
r=14.9595823564 0.196757450049 0.247299545081 0.276678891361
r=22.5629811278 0.249517515328 0.136001965238 0.326012677514
r=22.7915427266 0.218940558264 0.126080924762 0.306491179089
r=21.8228253642 0.261452896832 0.22115908412 0.152063893721
r=25.8596217648 0.310292382326 0.235243214894 0.151881473712
r=23.5151266061 0.274461298682 0.143451313 0.270564888816
r=19.9138942239 0.289893028832 0.262996977492 0.183946176857
r=27.7296455816 0.214275878688 0.192984267961 0.281808323867
r=23.8884922731 0.258179844265 0.288256214435 0.193014375562
r=20.5840700378 0.376434127127 0.144558414812 0.223741827125
r=19.615548401 0.272685395119 0.259578357914 0.217702057826
r=24.8717365353 0.264122003593 0.170822560147 0.173802532977
r=19.5112080802 0.278288545228 0.205422992212 0.198295867212
r=20.6038650005 0.20032936162 0.298188511092 0.214007555943
r=19.0213595457 0.261323900138 0.248488791304 0.277872651866
r=27.6578938072 0.256337488387 0.17892201451 0.290318942244
r=24.3523719064 0.258621709553 0.237776716038 0.244420176097
r=24.6977987915 0.292656775083 0.259130170415 0.202649880291
r=18.202237261 0.288639765962 0.169175037426 0.245534642943
r=25.0468628409 0.26098121062 0.261445006278 0.149896494384
r=17.6124463765 0.274816048869 0.202450367902 0.292274052478
r=23.3598327536 0.328535444404 0.192075486786 0.1720043181
r=20.7688333496 0.243488440152 0.228888238546 0.242220271193
r=23.2107196849 0.326630862871 0.153755818117 0.17903329753
r=22.5915550816 0.231714594046 0.289506760617 0.181184536279
r=20.3571005379 0.219752919183 0.261017857923 0.18923299647
r=28.3480279763 0.278644324255 0.250885326122 0.153177515936
r=20.4473485493 0.259675130877 0.274842213416 0.179069426097
r=16.6885662517 0.298410193465 0.193494651938 0.298877783623
r=20.3213498074 0.248812580231 0.249711168164 0.276123234917
r=26.5679702022 0.285967128046 0.20318430898 0.293513428129
r=17.1073800053 0.199427582535 0.176850372737 0.139257188498
r=18.057772879 0.332594492398 0.247339837812 0.244761707057
r=22.7736882614 0.278165894703 0.244304659426 0.236698286847
r=20.9843848068 0.28673077226 0.223912803793 0.236432689127
r=14.3402709187 0.272668898416 0.185540611969 0.212826687026
r=19.1906492171 0.253297051191 0.21797507321 0.276842953725
r=21.9400984882 0.340998998703 0.156629077001 0.253951839267
r=15.7959133648 0.299269914321 0.121453215203 0.258740998146
r=23.2634646862 0.260443835374 0.205222286076 0.29720171522
r=20.5653057372 0.275317082838 0.212111078082 0.157141795482
r=26.7730974485 0.312667644455 0.212404698669 0.187457882428
r=22.7749616024 0.34489059756 0.165468223456 0.210308984764
r=15.0197439555 0.25286433237 0.229660563229 0.294956633473
r=21.0829912124 0.279133704251 0.150783129039 0.287501086673
r=27.4812146508 0.189386969081 0.159474886563 0.29861358473
r=19.9833522211 0.288028396257 0.149940841132 0.192384640207
r=17.1279978391 0.162012991239 0.227633069083 0.213144843207
r=25.4023374197 0.247913174071 0.17862007544 0.262259010897
r=16.1816532208 0.296005383251 0.254768459044 0.218095063314
r=20.4752372511 0.356232640462 0.143582092984 0.270414431101
r=16.4591981548 0.311092075215 0.144394327212 0.270430172532
r=18.0492659549 0.33498110908 0.14996221816 0.272351005484
r=21.7356087013 0.29365908893 0.240418953053 0.260909328456
r=25.7371509225 0.272851532379 0.196455469432 0.18865150238
r=15.7843523948 0.289459361393 0.248766328012 0.183055152395
r=22.4781604574 0.274844303574 0.212827682857 0.238210620756
r=21.8799459732 0.181422713118 0.264733499912 0.314786815845
r=18.9385455326 0.283007263355 0.302800882537 0.172848816776
r=22.8095123346 0.26506638296 0.154354234546 0.239976062238
r=21.9302421251 0.311811163912 0.181322398256 0.193048097079
r=21.123724668 0.297942877252 0.193358420665 0.232634997277
r=20.0565061686 0.25181858392 0.189969718621 0.216923548025
r=23.691060848 0.304178729128 0.223424702326 0.144590035809
r=25.2824278331 0.23838307853 0.182701911131 0.304988562999
r=17.5059637578 0.387385283288 0.135022256416 0.196062537781
r=21.6022458253 0.270871010124 0.18779400778 0.177842182549
r=27.5857206327 0.322071024269 0.181224315732 0.15840893231
r=16.5686955 0.34051555277 0.120491524981 0.233134842905
r=16.9946473734 0.328539199098 0.201616196978 0.226442616255
r=18.4705089813 0.313381555154 0.135684147077 0.262567811935
r=21.6159894196 0.282367788669 0.190386044984 0.241079300866
r=22.6423592641 0.272965055451 0.214536352954 0.228113380656
r=21.5425432057 0.365660313712 0.279867318828 0.172063866869
r=19.2620310205 0.306459441209 0.241063138347 0.237370220309
r=25.0123251183 0.270421811561 0.205402069686 0.212341045789
r=20.2884489073 0.294661152901 0.222641836856 0.225530935533
r=22.6447128999 0.232631996824 0.252348815668 0.233945094207
r=20.0857056283 0.236474757365 0.171446414098 0.316761287264
r=18.11310658 0.341878987434 0.227850850163 0.203599035092
r=18.2885057764 0.251189262657 0.218144750255 0.300407747197
r=15.0893885804 0.424155185414 0.205840016451 0.168208924532
r=19.3118952249 0.265603379215 0.207680916661 0.284975602651
r=21.0326544506 0.37002734535 0.167458242591 0.182268066673
r=22.419438805 0.326456725186 0.190780335633 0.275940979575
r=21.4285754496 0.246774085712 0.18345924985 0.300628468276
r=24.4398522936 0.260243580272 0.172312893187 0.273282288938
r=23.0841737176 0.255744704759 0.209225237373 0.316703185572
r=22.8391622768 0.275332149636 0.252503112308 0.213775791343
r=18.5324471991 0.356327277315 0.24779207671 0.129210825132
r=21.580114705 0.236701682733 0.276107736416 0.227385217105
r=21.8221850695 0.285631379696 0.162913425971 0.217953724495
r=20.883455549 0.192099778559 0.210075550345 0.246287612349
r=21.6264546538 0.309628610729 0.250160476845 0.238651994498
r=24.0413341867 0.260439770982 0.229338204267 0.200534580217
r=27.4157272196 0.286206005885 0.176161759091 0.260713563776
r=23.3736612165 0.289753805144 0.238573342516 0.160873594994
r=20.8755008677 0.253483030265 0.213595430061 0.280342052174
@balllist {Second Position} color=greentint
r=40.6219537975 0.321903604275 0.209037480449 0.275779517542
r=36.5731492479 0.345330258056 0.174102486963 0.221361478807
r=41.44549009 0.416334077431 0.17921486392 0.178854089156
r=34.4577282571 0.335776185852 0.151524034615 0.247607531314
r=39.9466788962 0.373551582676 0.126663149155 0.253224045057
r=39.35826619 0.320974312079 0.208579266772 0.257170172084
r=36.1740961614 0.37960992442 0.220488163737 0.209864866048
r=32.6142056099 0.200927673646 0.267752366738 0.231684298319
r=39.8095263937 0.410684617249 0.11292725757 0.235097350574
r=44.3642414749 0.366232326033 0.210874688106 0.218325478237
r=38.4263410332 0.294654848241 0.206822455009 0.260766407019
r=40.611746762 0.428780849282 0.100312520137 0.23091049681
r=36.7101283936 0.319486149365 0.169106835925 0.247889443421
r=44.1571844529 0.395576187875 0.142271982523 0.223320589842
r=33.948615548 0.299816724468 0.228143871527 0.172742480239
r=39.7630908182 0.433953457358 0.157564846303 0.140778155631
r=34.9051847407 0.301203713898 0.17450181658 0.272120077801
r=43.1666457408 0.326091468325 0.14326827554 0.218213415022
r=41.6300878412 0.410911992552 0.127716638406 0.281333466325
r=35.1691918229 0.334050619941 0.244902141613 0.160057382929
r=37.5943415346 0.341915726941 0.238545856005 0.156112819704
r=34.8826782286 0.326465616132 0.168311900018 0.186530217956
r=39.3907132768 0.335602535258 0.13378213478 0.239631754382
r=39.4053729246 0.378849155669 0.120192989925 0.246008939974
r=39.5355106327 0.393467902448 0.120185695497 0.171707177854
r=40.2099484289 0.430587914279 0.191287282497 0.152950066117
r=44.4855832437 0.353260338254 0.196076514485 0.211587968847
r=39.0900161224 0.267591135959 0.193104277619 0.255270250756
r=36.6094533333 0.42 0.242352941176 0.162222222222
r=41.2694138478 0.317142847518 0.214215691229 0.221347455372
r=36.8496120006 0.342411092823 0.121003541324 0.259389495735
r=32.168903718 0.359704769729 0.212576444458 0.167990182655
r=44.0464018598 0.410879944896 0.130734670236 0.250589395576
r=34.8374278066 0.287759802919 0.148756533056 0.280722037928
r=43.421759659 0.403992932219 0.246734794251 0.190848315937
r=41.7620739517 0.294646336298 0.233443456163 0.222659889877
r=41.5926954747 0.327991837715 0.184331612852 0.216100508142
r=43.0460452418 0.399115964639 0.201265383949 0.182353960825
r=39.5777321396 0.381247362392 0.129499005245 0.211219629831
r=35.2526588275 0.367528725341 0.165219495308 0.288755221433
r=40.7091155663 0.352358688716 0.160521024733 0.222105712096
r=33.9381467247 0.394784196815 0.177181532511 0.235140869659
r=39.6375543243 0.459150376814 0.16298219085 0.147732073
r=43.1622011227 0.349874596919 0.172488952586 0.184521676818
r=40.4756977669 0.386577402348 0.156122693506 0.164008207525
r=33.9149926037 0.329083851071 0.22427225375 0.171691634616
r=39.1618144037 0.45300286517 0.136777100893 0.145970680687
r=36.8925237024 0.430030775597 0.0916888647512 0.170239911725
r=35.3921034683 0.411631189969 0.143004770209 0.261484946623
r=40.4328225426 0.398132412331 0.149315644245 0.208431555288
r=46.0259903154 0.325290889441 0.144314848344 0.234339691496
r=33.6785928742 0.357898328216 0.167401829377 0.272623515459
r=40.2736540637 0.400764116304 0.0932197082465 0.20637342463
r=32.406453942 0.259451958968 0.190075471785 0.280943929232
r=31.3966920721 0.334833084881 0.156561413019 0.264344762163
r=41.198756607 0.430496425416 0.150487321605 0.241230888693
r=47.6717868782 0.462075343132 0.102482234985 0.214640319284
r=40.8950218058 0.421243910105 0.149732830426 0.283455131227
r=44.3051224062 0.345301935183 0.143856376778 0.296339473071
r=43.5738921179 0.415576530331 0.212259204062 0.223381354529
r=45.278957275 0.312802818969 0.216806146919 0.149366221309
r=42.6524463838 0.367447811448 0.120323232323 0.263744107744
r=36.6900326748 0.383610557858 0.171421650428 0.253682869498
r=41.2147631614 0.355280153216 0.138551131302 0.240134509175
r=45.4308872852 0.35398280218 0.0985230418314 0.241094255686
r=36.6655526739 0.32232607081 0.180376743418 0.214089708674
r=34.1909042285 0.3157387123 0.146557544193 0.308753220629
r=33.4984465279 0.26608439334 0.257537428414 0.296361131951
r=45.1111530188 0.383960381765 0.204541653453 0.182515674837
r=40.2513811856 0.410524996255 0.186752642409 0.189047265256
r=40.6271529301 0.425066416628 0.16949523363 0.227191748711
r=37.3516665879 0.254279055852 0.171477159998 0.286842395326
r=38.9759808358 0.391585702878 0.150721772506 0.201024700263
r=38.9144426443 0.309900327546 0.155695652684 0.275149978281
r=35.6995505643 0.355601603454 0.193361702128 0.227702744372
r=41.3881962028 0.418198517847 0.153562576278 0.259666075315
r=33.305088855 0.234436075889 0.191947119204 0.284027711571
r=33.5442081028 0.422469899121 0.116268033409 0.237864735872
r=43.9415036315 0.352662139553 0.112583407145 0.222808778664
r=27.6484715981 0.312245950686 0.129949448055 0.358114102961
r=42.8929816679 0.307425702595 0.169129787158 0.206536466746
r=36.8834223306 0.315773289845 0.239350311337 0.155415719479
r=44.4231393681 0.419013143324 0.11175262141 0.251326933504
r=40.7013161929 0.403712713381 0.109181040398 0.281798535003
r=33.8418050487 0.295236628005 0.163046269193 0.254528247904
r=39.4872680558 0.40358957757 0.113461896914 0.247741185473
r=38.27228063 0.340408960743 0.207804055855 0.211918236096
r=38.9583166804 0.304048108378 0.151728297974 0.269638066505
r=39.1272302754 0.381105245637 0.112894532427 0.191523596646
r=35.5582602125 0.344741897691 0.197325284201 0.227367724466
r=40.9392887634 0.434153474752 0.171263324107 0.23058044424
r=36.4893462845 0.480352692731 0.162316331154 0.177448783093
r=33.2023373146 0.394102491953 0.170856507674 0.213315691898
r=37.9933991949 0.319267785654 0.259462964347 0.216512942372
r=38.4594169089 0.288463232056 0.20226772347 0.223205636284
r=40.3049554094 0.365147552244 0.156149110988 0.188047871919
r=36.0980115503 0.336296095771 0.226508452145 0.181149611983
r=37.4473045344 0.287444796915 0.16494059837 0.277928096038
r=43.6343743649 0.298289543717 0.17351333043 0.233234141385
r=31.8217795519 0.35039301509 0.209264104352 0.230098241341
r=48.9835598763 0.419016401584 0.217541376442 0.135781775742
r=36.3667130705 0.287646277793 0.228785219192 0.309999774957
r=31.9715721578 0.318639552561 0.19655634127 0.288718495892
r=37.2191298256 0.350684401646 0.225713988812 0.280119734206
r=35.7501111681 0.366272023865 0.145909076784 0.283870917622
r=37.121679562 0.424477102995 0.160891386307 0.187162308191
r=38.0434480156 0.333081772174 0.172911302495 0.282384799787
r=45.5738179444 0.387652574496 0.189292126884 0.209387525618
r=39.0590650352 0.323037194662 0.259032672785 0.191802987986
r=45.2616306078 0.38825442108 0.161395113422 0.195484593322
r=41.3668267414 0.404977185095 0.151327642235 0.27046185449
r=43.1582316358 0.409214957392 0.192984256577 0.178006720032
r=41.46160275 0.323483295139 0.187126603144 0.20332087002
r=36.5073918094 0.301308367544 0.15997463369 0.23479690264
r=41.1494744053 0.370604826794 0.144509207502 0.192488723973
r=39.6655720098 0.364665265347 0.219622999729 0.184883826056
r=43.9090754684 0.45563699127 0.0959301598419 0.191660204618
r=37.4249591851 0.370017300427 0.163924490108 0.211706622415
r=39.7234548998 0.449014493584 0.123190690476 0.18840704329
r=41.4405891296 0.391738632817 0.104789867513 0.309575833247
r=39.9107208128 0.380442497617 0.117265924439 0.293068483705
r=42.7764306866 0.33670319839 0.148959964214 0.188682621338
r=37.3997443282 0.38743108237 0.128599854318 0.217637583575
r=38.5788028817 0.35842155015 0.198474627023 0.171231630059
r=29.4938190528 0.338448356442 0.170139429818 0.236641221374
r=39.9500075008 0.419329432943 0.20400790079 0.247724772477
r=40.1477720696 0.351918832761 0.225324914174 0.234827121138
r=44.8864854024 0.458472836034 0.172793625285 0.121579393777
r=32.4494666969 0.37939434106 0.173837719681 0.233607153031
r=42.299874759 0.383975559095 0.183814420507 0.185863581748
r=38.1144822238 0.354586505296 0.14418383325 0.25093282309
r=41.0649761457 0.363524990695 0.197635582307 0.182001700954
r=41.8599678654 0.373228041387 0.168820365559 0.200943525229
r=35.6848572784 0.420038261474 0.200003162105 0.182406045945
r=35.6809185465 0.380746389815 0.23120140135 0.20973254721
r=41.0501696628 0.479125443804 0.148753139954 0.160905990822
r=43.1903908195 0.420112806384 0.213435396252 0.138811634133
r=38.7695498228 0.307880223453 0.152602895866 0.244444840217
r=46.2690135944 0.316311421911 0.170962237762 0.238404662005
r=43.3191479074 0.387848130482 0.233257039545 0.137896214802
r=41.3339148553 0.323121973195 0.113451214476 0.285918083868
r=39.5405432784 0.447842461381 0.290157027959 0.130997063705
r=44.1891158848 0.364779604275 0.195344578451 0.224136944361
r=33.920098818 0.314754806654 0.269902992521 0.236500735529
r=32.5388635755 0.341891874146 0.179742488707 0.286256434499
r=30.3573546196 0.30877250381 0.117704288531 0.225434148105
r=41.2357516588 0.330716372047 0.209171183035 0.204578838069
r=39.3717060434 0.277541706012 0.154438149197 0.250078690589
r=40.0560937947 0.41283794512 0.200291574647 0.213484605725
r=37.6698558728 0.364665335057 0.199441245969 0.283071580569
r=39.3074422527 0.386830086937 0.0769528814057 0.24988078207
r=43.7573447915 0.343439412314 0.164986966643 0.226947685359
r=35.8919920019 0.300652383096 0.18833478994 0.218870556247
r=44.1754426074 0.373514341556 0.149173313613 0.232528656701
r=31.0722335534 0.446057939127 0.176023713482 0.228505072729
r=45.6218796894 0.33280986448 0.191914344985 0.212988813277
r=44.4145682056 0.425708415707 0.124433073613 0.250416715122
r=38.5121558893 0.373057700628 0.12919700765 0.187112201822
r=44.4665441189 0.374581574582 0.207942207942 0.197064197064
r=39.4901337399 0.343325779289 0.166216756649 0.198982425737
r=43.5958540125 0.398238475742 0.214969688057 0.144414758893
r=32.4184217116 0.336829466036 0.18767596118 0.201472343948
r=34.2780454242 0.355138601233 0.151437497806 0.263336492669
r=38.9932446104 0.340417586148 0.18700843094 0.178124823177
r=37.0772028482 0.400425135577 0.152279024511 0.176233052779
r=43.6422415069 0.479683821056 0.19497701536 0.138726314609
r=37.0509802802 0.260746708351 0.180424457404 0.272560572356
r=47.1130065678 0.328402228326 0.18838550075 0.243884745416
r=42.6902461591 0.351640319785 0.176821762391 0.228319326536
r=28.4808417945 0.347725235911 0.187674627023 0.319653118246
r=37.5345313754 0.353210086972 0.139993881386 0.211922555832
r=40.7564496276 0.418284129832 0.125147248047 0.255051740698
r=36.1170854722 0.342369816826 0.212281702382 0.158190840909
r=42.401231798 0.388421288168 0.226754793625 0.240395538573
r=40.1686214286 0.410957622043 0.147828691225 0.201624737945
r=39.0269144023 0.359370563653 0.167072561134 0.275260432288
r=37.1084893438 0.28867871564 0.277918133201 0.239604701547
r=34.0210150313 0.388258322743 0.161605095169 0.259725082899
r=32.4339711608 0.34859730858 0.143469557669 0.195184023903
r=30.955150092 0.267467467467 0.225212309083 0.308037069327
r=39.7009938196 0.292673009677 0.242945433846 0.250508254046
r=44.3104867526 0.401541226723 0.153334352086 0.226063565294
r=37.6996751348 0.370409300844 0.148426728551 0.194275703592
r=45.1035383801 0.421744110925 0.167054838027 0.220595340858
r=37.1701471425 0.337218736787 0.242609162696 0.187356440056
r=31.3321493196 0.321727129784 0.191287428875 0.254148708725
r=40.8030748646 0.367225461613 0.166198111898 0.137755102041
r=37.8094974211 0.424133381312 0.147994882252 0.198112830355
r=36.3286133385 0.409716125256 0.125798025125 0.234426993572
r=32.1802992911 0.364897959184 0.16962406015 0.274930182599
r=34.5273070272 0.326185488478 0.18472671872 0.200152351933
r=32.8742575674 0.355041182917 0.25927459478 0.158261367912
r=34.7251109233 0.404360633572 0.129531260061 0.230788423154
r=34.6568482313 0.337345271295 0.209672684574 0.192524096091
r=43.6227717868 0.329008124379 0.156072827167 0.227526448068
r=46.5526641207 0.356985451433 0.134681215233 0.150663243475
r=48.1013677094 0.502772316513 0.107731904723 0.121982514238
r=26.6539543131 0.365987752929 0.217611821086 0.269116080937
r=42.8079099596 0.346840059911 0.24622599604 0.12494670747
r=40.4550325762 0.462141407604 0.118263519481 0.199733015109
r=37.6355230119 0.437376947188 0.226466395754 0.187453732143
r=35.0153849063 0.27458741998 0.214357588927 0.206867524128
r=44.9556305532 0.399450352616 0.17064270629 0.187742384291
r=41.5750881962 0.439815498761 0.15480704519 0.203230413158
r=36.2455316893 0.27942003062 0.229478567902 0.207299614617
r=41.3371550329 0.357315473822 0.24676185845 0.216310802647
r=35.0964536266 0.406064209275 0.0932173999207 0.223853051922
r=40.2967299322 0.439198742089 0.188884924882 0.180494443784
r=40.6624000071 0.39294698372 0.144744648536 0.255808296549
r=41.8747243816 0.300899453903 0.187225613021 0.215761858871
r=41.5370984308 0.335564635313 0.141937610478 0.230465240952
r=39.9255358536 0.343147533968 0.208729654267 0.267391655496
r=36.605493385 0.293922770786 0.14963966871 0.231106808648
r=30.1545102511 0.309277411125 0.188021504537 0.246013459861
r=40.5891330679 0.330792469964 0.226372590109 0.22382299525
r=37.1270955038 0.277708448033 0.234575151404 0.208087110785
r=44.7400201882 0.394726399514 0.170713554938 0.203459780845
r=39.9886840545 0.304985787973 0.129337298082 0.272839488463
r=40.9440587642 0.284792199878 0.224728823888 0.252636197441
r=43.3161199373 0.413073774061 0.130911941469 0.196411462416
r=37.6338927261 0.353449568923 0.160378494515 0.255823926955
r=32.9772179971 0.355339864538 0.159373488147 0.230968795356
r=37.3759869942 0.35958943731 0.175170212812 0.256780680327
r=40.1041511944 0.409010127375 0.142356192871 0.228383174447
r=36.0330307521 0.375239183068 0.223889995314 0.212865608404
r=36.2761909701 0.292262340138 0.191723740497 0.260544805727
r=35.6867782891 0.364671460506 0.220444251429 0.200756658343
r=40.3310705609 0.422786177637 0.171665724876 0.167201488221
r=33.5346438297 0.378081725698 0.172910074513 0.265707189276
r=29.9710598378 0.38211485856 0.122626386685 0.262351561939
r=46.4416377589 0.374753115145 0.132029216289 0.262892631429
r=35.1073950102 0.390668791559 0.184137495192 0.170632521844
r=32.0784750135 0.295896127985 0.136151686117 0.284452688255
r=36.1316121191 0.390555943243 0.093975343103 0.238776459642
r=37.8547121366 0.303102718797 0.153373031419 0.275953929327
r=41.4993107533 0.377326565144 0.152478752164 0.212390843495
r=41.5541703436 0.341289933695 0.229535864979 0.207836045811
r=38.7311120792 0.332944349359 0.191073250004 0.288634752693
r=37.1714511565 0.353847763452 0.170964315032 0.234857630338
r=40.3976697026 0.40984052023 0.214819812222 0.173759862072
r=41.317761332 0.32727694775 0.180552038491 0.222735713683
r=41.1384647411 0.440196357666 0.117889992796 0.217652085044
r=41.243386831 0.432397413658 0.11088412539 0.183255756924
r=38.0083139219 0.456275892957 0.156859152492 0.210054865077
r=40.2633854742 0.342907216281 0.183705315842 0.274036749191
r=41.7361260719 0.400736006198 0.210049360543 0.141243932644
r=40.5730375127 0.34006116208 0.254383282365 0.253465851172
r=37.1140777298 0.314003701419 0.126807868942 0.171567619439
r=45.2441932853 0.350933411016 0.188478625009 0.198116184789
r=36.9388174188 0.404783933776 0.172786552857 0.223194360753
r=47.0162510417 0.432315504247 0.186727235467 0.170218821869
r=43.2246231196 0.396625883087 0.162075728199 0.231329812128
r=41.4651148096 0.317106588757 0.154917500616 0.281404616383
r=43.9068061127 0.426709365695 0.132198438115 0.210798359458
r=39.4030778669 0.348733647625 0.107643013123 0.246494826425
r=32.8199132286 0.354434771638 0.169316174615 0.185276305829
r=43.4186637592 0.380480994987 0.132732233817 0.190523164252
r=36.9850649224 0.342266263139 0.144944514953 0.215496762016
r=35.6590795233 0.389491337762 0.194183926013 0.237397420868
r=42.862750298 0.373406694177 0.171863059759 0.154867797646
r=39.0102463089 0.392825952294 0.216303991368 0.25091300612
r=44.6810508726 0.441636906767 0.117467376412 0.209189632325
r=34.7449783898 0.357466143163 0.144212099759 0.209864150385
r=40.2728543055 0.427197792675 0.188858924853 0.200878816659
@balllist {Third Position} color=bluetint
r=0.368380529161 0.183545503261 0.275842689287 0.264769118166
r=0.162180050809 0.217453035165 0.23801143201 0.306524100816
r=0.274306433065 0.229621862951 0.249825249724 0.270727637602
r=0.351011573014 0.232055721466 0.231628222275 0.304687833984
r=0.410250945843 0.185262443198 0.272159302387 0.270418952027
r=0.298961842215 0.209306675534 0.272404189874 0.245884944717
r=0.336449453947 0.225609328884 0.259957699482 0.254475272151
r=0.333916392315 0.192020397115 0.26676104356 0.274457515766
r=0.373097244148 0.225779868859 0.280095015107 0.214030100928
r=0.310607707236 0.236706981795 0.229209985214 0.304873047777
r=0.247766257797 0.215410212791 0.248388396454 0.2878129943
r=0.417346736259 0.204922192152 0.253008409047 0.289060989754
r=0.287072473372 0.237945839977 0.241014171619 0.280025816784
r=0.303122568117 0.193468960495 0.244667455549 0.317196128406
r=0.359483731784 0.212076005801 0.26279917508 0.26232564404
r=0.264044675602 0.234088484364 0.227378809095 0.311153897446
r=0.188057543396 0.232306690154 0.241949245844 0.283794818158
r=0.314176931741 0.208274875405 0.249700446356 0.292324231884
r=0.349795702142 0.233874721548 0.228427591404 0.309270095643
r=0.357852648837 0.210472384466 0.24672097551 0.296085664515
r=0.30201056699 0.249815997687 0.21643929238 0.317305417554
r=0.258164704462 0.229876079213 0.214895399384 0.340333122019
r=0.365666514659 0.154779601034 0.287649268052 0.269921862862
r=0.300233006953 0.227831878814 0.20933109834 0.353505924507
r=0.303086942318 0.236274447814 0.237530235034 0.288665082119
r=0.261054257708 0.20793978129 0.246833217891 0.298393782927
r=0.29888838922 0.196052074168 0.275515690683 0.252916544465
r=0.370955391057 0.187065269367 0.269014580726 0.27490556918
r=0.322597995643 0.230610021786 0.270152505447 0.22908496732
r=0.41052822218 0.220672009594 0.260937673704 0.257452642997
r=0.364578981495 0.260873360267 0.209424410195 0.320277819343
r=0.209049482257 0.243635967181 0.208860711352 0.338642610116
r=0.41701464331 0.234191205247 0.239235116392 0.287338561969
r=0.402480542388 0.209632162645 0.241171666326 0.308024504703
r=0.376126054247 0.183347906079 0.280065395195 0.256521303532
r=0.362793460398 0.197363405337 0.260137653537 0.28236128759
r=0.420103709039 0.196630056416 0.248604609291 0.306160725003
r=0.252200242676 0.243703414803 0.247057548969 0.262181487259
r=0.251122324712 0.173765599566 0.254694941822 0.31684451679
r=0.261617691486 0.22013648038 0.214715786013 0.350431947593
r=0.424855419485 0.201163551357 0.23995982004 0.318916808563
r=0.266762388204 0.257587355303 0.238739827572 0.264932989552
r=0.244067318465 0.232048001241 0.266889816725 0.234172365309
r=0.346595883594 0.198995282456 0.244503662566 0.311997392412
r=0.345525161754 0.217076294033 0.238016340163 0.306891025641
r=0.242251902854 0.230083913827 0.241303802121 0.287308481931
r=0.333541183343 0.263772983949 0.241428829731 0.253369356589
r=0.310950353876 0.223392470755 0.24136214343 0.293883242386
r=0.236831769406 0.216972993421 0.2519468357 0.279133335179
r=0.395656524679 0.262197796173 0.205219925808 0.32736235221
r=0.300334554437 0.205071792497 0.248652574845 0.297623057813
r=0.361844941593 0.199745942389 0.25514309272 0.289967872171
r=0.285202639675 0.210817331547 0.243726431478 0.301729805498
r=0.286914207386 0.223943923109 0.20613924816 0.363777580571
r=0.399141130234 0.218697203776 0.217735013778 0.345832768668
r=0.290757704769 0.177857324551 0.265628765363 0.290885144724
r=0.281532664915 0.23726191635 0.229829812778 0.303078458094
r=0.285433286186 0.195981651737 0.268107614333 0.267803119598
r=0.225285458926 0.192527395663 0.258199269449 0.291074065439
r=0.337579952531 0.213138902688 0.295651183971 0.19555872937
r=0.261372289923 0.205268438311 0.241888122155 0.310955317379
r=0.300175622896 0.20668013468 0.268841750842 0.255636363636
r=0.369085141124 0.257352281495 0.220505643179 0.301636432147
r=0.422251291644 0.201774897559 0.248168314627 0.301888473187
r=0.341902303994 0.209316618895 0.261746556848 0.267190267408
r=0.300837501032 0.18602995791 0.266423207064 0.281123627961
r=0.288949971755 0.196038110197 0.271349150581 0.261263588641
r=0.357710411453 0.220897249853 0.239895703438 0.299311343272
r=0.361207731564 0.23863872371 0.25929452079 0.242772234709
r=0.250001021191 0.247669069829 0.246534752606 0.259261424959
r=0.321808532583 0.196561962807 0.281669010783 0.240100015627
r=0.279692002456 0.199710268159 0.233793125167 0.332703481506
r=0.217254361358 0.219142481425 0.235523734041 0.309810050493
r=0.347968489886 0.218366616185 0.252776505946 0.276080371923
r=0.27826302066 0.228469935245 0.220203515264 0.331123034228
r=0.367393852464 0.182227380818 0.258115351225 0.301541916733
r=0.34805834684 0.17264912448 0.287761782185 0.251827311151
r=0.218989152837 0.213536582059 0.258321808222 0.269819801497
r=0.269059974412 0.231760653479 0.219167404783 0.329904536955
r=0.458315622958 0.220365212009 0.185243646618 0.409147494756
r=0.336035013101 0.181435855676 0.25262071085 0.313322722623
r=0.284393898461 0.200043378469 0.263441834415 0.273072952701
r=0.265993203046 0.165408466409 0.263173872202 0.308243789187
r=0.386845920937 0.194441763325 0.249925096231 0.305708044212
r=0.218258306373 0.204704682674 0.228147398229 0.339000520868
r=0.318139796339 0.215939664391 0.228349042027 0.327362251555
r=0.288046191232 0.253758209913 0.236334464177 0.273572861733
r=0.324645097414 0.235061874929 0.244464681251 0.27600876257
r=0.291467161269 0.199776874178 0.271640826873 0.256941472076
r=0.321711007796 0.205820089742 0.289674219481 0.214831471296
r=0.409596522513 0.214803935512 0.249890599188 0.285414866112
r=0.303415226444 0.23954506899 0.211654914288 0.337145102434
r=0.242209426194 0.19697541175 0.265071553584 0.272881481082
r=0.276483470993 0.23865584155 0.248579660677 0.264184837096
r=0.418488595332 0.196257155438 0.271708498459 0.260325847644
r=0.29317498613 0.167897809833 0.292296108425 0.247509973316
r=0.345072008663 0.203535763701 0.272965168742 0.250533898815
r=0.278326802264 0.249206941594 0.191445854326 0.367901349754
r=0.346405283786 0.228437847777 0.228673731069 0.314214690086
r=0.186838588637 0.195517253174 0.273840843945 0.256801058936
r=0.193181311382 0.255394767882 0.218221154443 0.308162923232
r=0.347864137186 0.240740334414 0.218084717346 0.323090230894
r=0.351098846535 0.253776308632 0.236843940472 0.272535810424
r=0.320330637293 0.210208870954 0.260270354526 0.269250419993
r=0.408584941425 0.199743249122 0.28925258693 0.221751577017
r=0.302504430517 0.237960161372 0.231830679826 0.298378478976
r=0.271413892095 0.213579123383 0.261457131019 0.263506614579
r=0.270633512886 0.191169269275 0.248209006656 0.312412717413
r=0.271503302744 0.233170412732 0.236367868068 0.294093851133
r=0.300354496235 0.238400128836 0.270975781837 0.219648307489
r=0.280428280379 0.253845279588 0.215186223502 0.315782273408
r=0.294802009928 0.188324325146 0.305705375265 0.200264924324
r=0.187115860572 0.226908696177 0.225063321674 0.322964660475
r=0.346826808184 0.206779229665 0.2557053336 0.281810103134
r=0.265040179638 0.24483089941 0.240859738435 0.27344962372
r=0.265522918362 0.221294130278 0.276007763765 0.226690342193
r=0.379998699252 0.236125355413 0.260447674079 0.242979296429
r=0.180954089138 0.273151090398 0.209674999117 0.307498911368
r=0.307576065044 0.166315553135 0.287690962768 0.25830252133
r=0.279605270003 0.217334521208 0.250075867929 0.282513742933
r=0.369873902375 0.236062947415 0.269503761838 0.224929528908
r=0.264367046895 0.185883098487 0.259617535227 0.294881831059
r=0.366485689413 0.206994214176 0.261436921492 0.270131942841
r=0.393025510953 0.218012963909 0.224694543768 0.332597948555
r=0.274610531235 0.200511502311 0.242665004933 0.314158487823
r=0.374493249325 0.216957633263 0.244582270727 0.293877825283
r=0.441422592774 0.202264181788 0.261346452509 0.275042913193
r=0.305456184992 0.225913463685 0.251749363868 0.27058780858
r=0.127994325944 0.229928609217 0.238454226765 0.293162937254
r=0.26667709876 0.203099822096 0.267650729781 0.261598718343
r=0.37337932804 0.228905141832 0.229101214376 0.312892429416
r=0.323290235094 0.212219411467 0.251874369642 0.284031849249
r=0.219588221888 0.233177788413 0.240208646702 0.286404918182
r=0.373685465383 0.204943951683 0.24828851049 0.298479027336
r=0.376675553277 0.225703345296 0.267092305392 0.24011204392
r=0.367580572279 0.218091749814 0.258788363575 0.264331523036
r=0.265812630503 0.199827368111 0.265015941916 0.270140748057
r=0.188046685308 0.210328768099 0.2335986987 0.3224738345
r=0.302383209324 0.23570955711 0.228114219114 0.308062004662
r=0.18861035031 0.219686041442 0.25344283736 0.273428283839
r=0.332009460525 0.216972632053 0.243495889177 0.296035589593
r=0.21560229797 0.214231456658 0.276487297332 0.232793948679
r=0.247902313404 0.225449590111 0.255139705567 0.264270998755
r=0.332687714101 0.215108683352 0.262501414478 0.259888487691
r=0.25741540603 0.263065973317 0.224659234163 0.287615558357
r=0.265103084884 0.249358571465 0.222754354396 0.305132719743
r=0.320006213173 0.205872545544 0.286310337841 0.221506778774
r=0.316948567831 0.196317280453 0.278572552723 0.246537614101
r=0.189475021291 0.237824593311 0.234158258635 0.293858889418
r=0.275067507409 0.175429835899 0.270104701106 0.28436076189
r=0.379390154433 0.215367191226 0.280115137009 0.224402534757
r=0.180637366007 0.240406194678 0.228704052189 0.302185700944
r=0.250615535369 0.219773210802 0.272158072689 0.23591064382
r=0.431055517405 0.176667899213 0.252443082774 0.318445935238
r=0.265864368659 0.271166422198 0.233900195575 0.261033186652
r=0.38376149208 0.200907830706 0.260423331201 0.278245506892
r=0.274078691321 0.223281776951 0.259448773113 0.257820676823
r=0.300970711025 0.207617201423 0.281467808384 0.229447181809
r=0.219574875575 0.242267792268 0.21261996262 0.332492282492
r=0.296205425582 0.233018674043 0.254070019329 0.258841287298
r=0.287292089482 0.231958878703 0.259270266516 0.249500588264
r=0.359512949717 0.254233330939 0.229081358634 0.287603951793
r=0.321281801055 0.237115467874 0.226417605691 0.310049320743
r=0.357883868047 0.193054376733 0.271032082838 0.264881457591
r=0.235169022561 0.177413256081 0.31426494647 0.194056850978
r=0.193673819935 0.248615315618 0.223915237134 0.303554210113
r=0.327095052005 0.230327762079 0.238153570212 0.293365097497
r=0.390013651489 0.209077771702 0.25415938167 0.282603464957
r=0.326071222822 0.232762083634 0.252500336727 0.262237242911
r=0.313754582037 0.224787811693 0.224265028907 0.326682130494
r=0.456911778331 0.194827586207 0.262783532188 0.279605349417
r=0.214733793653 0.208020714402 0.269556806031 0.252865673535
r=0.267361711539 0.191981624394 0.265379287868 0.27725979987
r=0.221469241626 0.20783847981 0.258537299046 0.275086922097
r=0.380527613058 0.222121144055 0.241226789458 0.295425277029
r=0.356533925179 0.210132365585 0.250277927739 0.289311778937
r=0.403009393017 0.185184585376 0.255866136915 0.303083140794
r=0.377767649766 0.219820471245 0.266294900448 0.247589727858
r=0.178362780701 0.215442005751 0.221137210442 0.342283573365
r=0.360504039523 0.216379282508 0.238398075495 0.306824566502
r=0.476673118105 0.216153668917 0.231448727332 0.32094887642
r=0.277907376009 0.208040138841 0.262553696737 0.266852467685
r=0.217495961595 0.201708643324 0.293099447137 0.212092462403
r=0.39961219781 0.231250373242 0.224703035337 0.319343556084
r=0.336613528061 0.235972550767 0.219076759574 0.325873930086
r=0.386824130949 0.172766710784 0.278845827536 0.269541634144
r=0.272683187561 0.206971053728 0.261583715119 0.269861516035
r=0.196261005158 0.236970732878 0.234751709248 0.293525848627
r=0.215166780477 0.235795423753 0.265944243922 0.232316088403
r=0.29990519155 0.18007160759 0.256219119227 0.307490153956
r=0.352915838253 0.217990224084 0.247470323113 0.28706912969
r=0.257008463687 0.220910418885 0.241690528168 0.295708524779
r=0.350537248084 0.163382911596 0.283167535896 0.270282016612
r=0.246993297128 0.212834532022 0.255975096629 0.27521527472
r=0.394496463849 0.229265298965 0.234459933368 0.301814834298
r=0.228982969619 0.22081728712 0.246972614463 0.285237483954
r=0.258065950763 0.21764391764 0.264312636394 0.253730809571
r=0.183420766773 0.269938099042 0.237403487753 0.255254925453
r=0.243260953707 0.227411779937 0.258731046275 0.255126127514
r=0.301499219946 0.26259716969 0.22452485454 0.288353121229
r=0.344331679504 0.23981073493 0.23562989258 0.28892947991
r=0.415781617431 0.250262328459 0.210241577103 0.329254517335
r=0.362802189425 0.242912277194 0.235893807042 0.285300108721
r=0.254291032649 0.231414454786 0.252400650022 0.26378424517
r=0.418569131443 0.240856072816 0.248636717937 0.261870491309
r=0.297291307487 0.203640054227 0.266914592635 0.262530760503
r=0.334250297265 0.230448622671 0.228380152596 0.312791072136
r=0.26545537189 0.178855987632 0.258413604471 0.304316803425
r=0.383606056291 0.210062769946 0.217748825288 0.354439579477
r=0.414134104294 0.269303458614 0.235236642039 0.260223257308
r=0.33192784491 0.212545096931 0.265118338694 0.25721822568
r=0.394626725152 0.187593272037 0.269380025467 0.27364667703
r=0.362774400344 0.200354953211 0.280348499516 0.238948047757
r=0.268214993296 0.244441624035 0.245515549134 0.264527277698
r=0.321322715842 0.183356908354 0.265926236379 0.284790618888
r=0.364419159479 0.196820517526 0.238210374992 0.326758732489
r=0.316559639444 0.24445586522 0.234323823781 0.286896487219
r=0.317411551737 0.231453322322 0.229065182687 0.310416312305
r=0.33270593053 0.226520414381 0.234684948202 0.304109689214
r=0.243696716314 0.205437244142 0.24785515199 0.298852451877
r=0.340922507494 0.1865568534 0.273662773134 0.266117600333
r=0.317333817126 0.242203374456 0.219259494436 0.319277636672
r=0.241620124732 0.226954964277 0.224800426978 0.323444181767
r=0.266662804577 0.201446692025 0.267070382336 0.264412543303
r=0.303764604811 0.214620431115 0.256498213449 0.272383141987
r=0.249960236718 0.150131879336 0.291940953521 0.265986213622
r=0.287682437342 0.182585583404 0.242902500202 0.331609416193
r=0.287991151745 0.231947693319 0.24996860342 0.268115099842
r=0.370960688646 0.226977646218 0.25061753598 0.271787281821
r=0.360588376971 0.184011356658 0.277500418697 0.260987805948
r=0.373518839429 0.199210165995 0.253825676353 0.2931384813
r=0.263232694034 0.237481910938 0.220817076075 0.320883936913
r=0.33991030734 0.182577221321 0.254777545921 0.307867686838
r=0.3199784446 0.176058385671 0.267600992479 0.288739629371
r=0.430061688736 0.226249706182 0.243637206508 0.286475880801
r=0.368353890737 0.255107746465 0.218894042826 0.307104167882
r=0.364284990958 0.203767329717 0.270253164557 0.255726341169
r=0.366760852653 0.201668741248 0.237001452207 0.324328354338
r=0.220142289182 0.198575096174 0.267751943599 0.265921016627
r=0.336133655666 0.212074361425 0.256694964487 0.274535709601
r=0.318823330801 0.23834620579 0.221237444079 0.319178906052
r=0.291882520482 0.218865358732 0.244866274621 0.291402092025
r=0.232307549646 0.241145183909 0.26718872452 0.224477367052
r=0.327172402561 0.25827811199 0.246913203245 0.24789548152
r=0.247917532539 0.221308010807 0.220620916592 0.33745015601
r=0.340051673035 0.241163817137 0.239288586035 0.280259010794
r=0.309875365274 0.246173122664 0.227544172613 0.29873853211
r=0.279344163411 0.230430461306 0.240129549661 0.289310439372
r=0.367231519918 0.243791420872 0.224795474959 0.306617629209
r=0.276463102756 0.230482236593 0.226868348509 0.31578106639
r=0.271753990482 0.212984151923 0.268554887629 0.249906072819
r=0.370765260413 0.228521762386 0.224181542644 0.323115152326
r=0.349726894575 0.204257057783 0.252853336915 0.290036268386
r=0.184986871922 0.214679663652 0.246900574939 0.291519186471
r=0.340067870773 0.221168799363 0.229466927896 0.319897344844
r=0.267169568509 0.238333491042 0.240746435781 0.280173637396
r=0.381329226012 0.223254821199 0.243407807371 0.289929564059
r=0.349872281341 0.225187662035 0.240599271047 0.293613795871
r=0.269267943207 0.242473459685 0.233265761365 0.290995017585
r=0.178645147486 0.204699679046 0.243917163381 0.307465994192
r=0.336656353547 0.200793172231 0.252804841783 0.293597144204
r=0.361340790153 0.196148619814 0.291195000337 0.221461379512
r=0.342745901006 0.184455119596 0.244026529574 0.327491821255
r=0.279785229502 0.240903334789 0.197929015277 0.363238634657
@balllist {Total Position} color=lilactint
r=64.5366123695 0.273456322185 0.198682397157 0.27824067418
r=56.7429757187 0.288158789054 0.215487810313 0.243300407809
r=62.8175559765 0.304632949259 0.20012852601 0.240212105497
r=54.0755246698 0.27406871337 0.219084174591 0.23353568295
r=64.1787554061 0.268572939972 0.199888066773 0.257945418577
r=58.1562669105 0.263125686997 0.212257876798 0.27064455344
r=57.7395932494 0.276263395894 0.252976216541 0.242455094016
r=49.2260167391 0.24067448995 0.222852620849 0.239503923835
r=63.4946758696 0.306330349453 0.198297473556 0.221869192125
r=67.9405271925 0.298209692573 0.220259410714 0.275083364138
r=58.993067568 0.247498035236 0.219623262801 0.276198505785
r=68.0755144232 0.317385588275 0.190603722319 0.234179339305
r=54.6586069015 0.266848212498 0.217047360683 0.263231101631
r=67.4315096547 0.304245302102 0.196797439165 0.259728037705
r=51.6569348854 0.26236516637 0.250845305929 0.209717606623
r=59.0383521371 0.333036051655 0.206930274944 0.22184159054
r=52.2866502991 0.232346446964 0.215547665358 0.272794414474
r=64.9789466117 0.264141745372 0.183585567187 0.27112810196
r=66.2827069189 0.306530830129 0.176817464803 0.29984798277
r=55.0170811559 0.28240598422 0.233382860266 0.213221983127
r=52.9668266698 0.308477687529 0.216684628797 0.234127609985
r=52.7468455896 0.30855798064 0.19166842762 0.220434854797
r=64.5936117296 0.253499262775 0.207794831785 0.251458492725
r=62.1638032141 0.28090115179 0.190975178563 0.280688295256
r=62.9811262032 0.303025092767 0.187685179954 0.241263534322
r=64.1988022585 0.283629459382 0.223375766989 0.242423685886
r=68.6966443771 0.280061589598 0.236834816046 0.238518482311
r=60.4245112166 0.272044685782 0.230330136395 0.242816438311
r=55.8837810022 0.345976761075 0.228525780683 0.18037037037
r=61.9756576079 0.239884315172 0.237133684363 0.267910542457
r=55.6756779889 0.27894574958 0.194743711241 0.268887060036
r=50.5872354743 0.300396716734 0.213733041923 0.231929696453
r=68.0534672553 0.297794789106 0.190426170312 0.27874731915
r=55.5325773398 0.239513018679 0.207148390909 0.276453873587
r=72.0536644625 0.287467135423 0.241195633034 0.240694694914
r=65.3943978823 0.245087533531 0.222926020048 0.266070168008
r=61.4844744929 0.303756718548 0.193972645674 0.237964963523
r=63.8650063443 0.261901253828 0.241039752701 0.253569364997
r=66.9411299813 0.251039971062 0.199430779124 0.260108317759
r=57.0432041007 0.279247216843 0.21168049101 0.287451680607
r=63.2205751154 0.290710134564 0.205943673233 0.255201268571
r=52.5811856149 0.277918781726 0.219764724841 0.2479901342
r=63.1566834453 0.312615681929 0.231818763107 0.212176048084
r=64.4995114853 0.284868194063 0.217726123651 0.242460056796
r=63.5975155464 0.291883836568 0.200527073848 0.222675283569
r=51.5731994477 0.296813037722 0.211666502306 0.218965630594
r=60.1051927731 0.348779984608 0.194628733298 0.194422422506
r=60.5155698313 0.305292626788 0.193869736755 0.213121007578
r=61.1010656111 0.298040400685 0.187991898949 0.260672227297
r=60.1001158928 0.300460196505 0.197937795808 0.265691147537
r=68.0434315831 0.280965046481 0.193981267048 0.276300522595
r=56.3619559877 0.306563188792 0.198247862206 0.241071428571
r=62.4487034336 0.277390137607 0.190442964176 0.242095241639
r=47.8801919621 0.258478776542 0.188565838373 0.296042591313
r=50.4545280932 0.274320519191 0.223610546446 0.250824411619
r=69.3129900795 0.277023031747 0.208958662454 0.271482649209
r=71.6355898439 0.337126177574 0.186029451529 0.264412375483
r=69.8463571429 0.304155862015 0.179918735921 0.27411892975
r=68.6471403591 0.259870210616 0.185882490091 0.301695551929
r=70.3146420489 0.295485593641 0.23059948299 0.239131984692
r=63.0864456516 0.236321147164 0.211088272239 0.275400088093
r=67.3942318923 0.282074074074 0.198484848485 0.252965207632
r=55.7483513305 0.30746502545 0.197843211139 0.258539532157
r=64.7199330572 0.264842775699 0.208762025655 0.252828255835
r=68.8657790265 0.282171958062 0.178790550892 0.25838176593
r=58.3710518486 0.253751616187 0.250698055074 0.230928997827
r=62.7530946555 0.263812535306 0.188820687343 0.251821004239
r=51.8607380887 0.243832437448 0.207830219048 0.300699733607
r=67.6057071495 0.316260842829 0.209698798883 0.230907950481
r=63.1087041052 0.297051870808 0.22654890864 0.231024518781
r=69.9179800594 0.281564827838 0.23257800698 0.243308850341
r=57.5565082432 0.241590165913 0.192936736633 0.28771893912
r=62.9649029355 0.315126499426 0.195263977076 0.23427452191
r=57.4125337466 0.284179003432 0.196661344541 0.258714980609
r=56.6131421573 0.301615376709 0.211086853736 0.244917257683
r=70.4712628241 0.262116408108 0.21440359508 0.282453016939
r=52.2846850987 0.215085115624 0.234907469201 0.245783942967
r=56.5990952381 0.292845165781 0.201828424992 0.243083803377
r=65.8330474402 0.285055932815 0.168096315979 0.28267690188
r=48.4477954538 0.258266561207 0.196200006878 0.284867659365
r=66.6419562605 0.287754948674 0.20008722617 0.23896960955
r=57.0904016517 0.256371327015 0.234257459449 0.217209904201
r=74.4291556197 0.272424858015 0.183172192056 0.282857037393
r=67.288902512 0.293287507978 0.166789369764 0.274068742557
r=53.6390339004 0.257613105325 0.206290517028 0.272745168524
r=61.2357982861 0.320681662481 0.181324537609 0.267555374883
r=54.7175727212 0.28104897415 0.210353661331 0.254857160544
r=60.7826867664 0.267018488255 0.201910542921 0.266510456712
r=64.1338686134 0.290531882289 0.193657757486 0.221023366782
r=60.0371273242 0.248676766347 0.237214180968 0.231311258994
r=67.2275986668 0.298764804057 0.211828233432 0.242620307465
r=61.0937069201 0.337614500849 0.195900231317 0.228732947925
r=56.0196973456 0.287388435547 0.244307610231 0.218548253518
r=58.5975943131 0.253841737759 0.238755956297 0.254195541333
r=58.7517809775 0.253170409511 0.213070600323 0.244268310583
r=66.9967528784 0.26076545754 0.210434774951 0.223419020193
r=58.1766907598 0.24537037037 0.221089253845 0.228325713369
r=54.7466556571 0.250803425183 0.194286351102 0.304985382845
r=60.6984560168 0.272586329253 0.211645779907 0.275517733585
r=50.7874300215 0.289167771525 0.232076399211 0.226858731756
r=69.8663470282 0.299982824483 0.222581252613 0.274153329774
r=54.6794940116 0.265632876497 0.198902635251 0.305261030846
r=52.6329445932 0.25878232934 0.216669921103 0.275934371963
r=63.6564638113 0.230162647623 0.23816128517 0.28281048242
r=62.1891864299 0.287291025761 0.205135923889 0.229143360989
r=59.1605437649 0.297980252784 0.202756165502 0.241692281216
r=61.5007245257 0.269102617223 0.196847840027 0.277808606351
r=71.4510012152 0.288665808199 0.197940282085 0.280848915731
r=55.6814992464 0.299295488466 0.226836458749 0.236565515509
r=67.6486442246 0.274104664182 0.235707858505 0.24876276221
r=65.9201981108 0.304749456988 0.171847726648 0.294167045512
r=71.0777552244 0.277000489052 0.246908899481 0.208986775322
r=62.568465951 0.255673487986 0.190099036438 0.28484032217
r=55.9064890357 0.270624728814 0.202334562709 0.245113786812
r=60.9691707374 0.284852463503 0.215178060069 0.244768082783
r=63.0900836159 0.272537425037 0.222929945303 0.237984717325
r=69.864021996 0.320789314967 0.195558974188 0.225142651469
r=53.2623807271 0.318407791861 0.202428238534 0.248631363595
r=69.4344698902 0.27990277101 0.216180044013 0.224132247986
r=67.5478722319 0.295802552631 0.155898117319 0.277406024925
r=62.1399226542 0.285632685067 0.188058107386 0.265931198583
r=65.8944362931 0.284903948905 0.175447948508 0.252353438207
r=55.839861235 0.295306494691 0.196611414122 0.236481978274
r=57.412062424 0.305107376942 0.223020234579 0.22109639363
r=51.5708080049 0.269776358381 0.21461459902 0.236009416489
r=65.116905303 0.307528148648 0.227279498783 0.256441790012
r=62.1182313634 0.267533104463 0.253945629666 0.246628249142
r=67.8203510334 0.326818557207 0.235903717096 0.220986228293
r=52.4342646924 0.285908556236 0.20031422409 0.249753891708
r=67.5264784419 0.298202637208 0.207543552438 0.218862839703
r=60.8706634604 0.281078787195 0.21179512072 0.260246572218
r=65.2292021727 0.274469193398 0.22883345527 0.248447604186
r=62.7740678928 0.29187652886 0.207369486607 0.266305627725
r=62.7980247593 0.304660943256 0.218912551977 0.215821594017
r=58.5927481842 0.267442998946 0.252436163092 0.233217444245
r=68.0707159517 0.321849403818 0.217535094982 0.212179046389
r=67.9118987948 0.306807876808 0.209757131264 0.232376168568
r=55.7496454849 0.264786055357 0.195888518842 0.283266645691
r=65.2202334974 0.242186013986 0.203906604507 0.304244133644
r=64.3327405498 0.297477923954 0.241538228103 0.225519203809
r=63.2086987273 0.272734667317 0.174368985496 0.275938231282
r=63.9890024767 0.285602578833 0.308131197072 0.208075875569
r=66.5271381032 0.271481608653 0.21144207429 0.281327047894
r=55.985298028 0.245071615454 0.256185126892 0.247194189838
r=49.0328776723 0.286677741009 0.206705011031 0.265822521623
r=47.1821408474 0.260742134249 0.183129281571 0.241781965957
r=64.2117361934 0.266505850175 0.242031634278 0.229890903668
r=59.3176861032 0.263359038926 0.178362711153 0.247266813556
r=60.622279392 0.308541068241 0.204464315786 0.253310286426
r=64.4097804671 0.285241974438 0.206920673464 0.26799631849
r=64.0842134093 0.274014006578 0.182093543279 0.233605241921
r=63.5987692608 0.256589860466 0.198697128944 0.281160410191
r=57.9868500578 0.235220594943 0.236321141979 0.232280898447
r=70.5583417323 0.297163969738 0.173753807688 0.266097934605
r=50.0100672167 0.313397404555 0.222170781893 0.225604551196
r=67.3750041781 0.289978318049 0.199676709514 0.256893147728
r=70.9903577548 0.297696114535 0.163035753511 0.272001912367
r=61.143077891 0.285885704982 0.221071341101 0.207746482187
r=67.1448317688 0.293022743023 0.200825650826 0.269250719251
r=57.6322717234 0.277790275278 0.240136694883 0.230858920808
r=65.8054931042 0.29029847596 0.218283099389 0.232196499284
r=50.5343562566 0.302511548299 0.217923039469 0.211831033936
r=55.2265467406 0.280806937277 0.201216051766 0.259885113288
r=62.609333786 0.256365642506 0.215985778683 0.238700277259
r=63.6229746969 0.295576284216 0.21889358402 0.175906752839
r=67.2342345779 0.341088313339 0.194894793886 0.245498374257
r=52.3376576885 0.229277306826 0.221959190899 0.280868187071
r=70.0660013471 0.262332505119 0.19284894922 0.284166962629
r=65.8078601086 0.267780987228 0.185134341293 0.265682582845
r=50.6174217407 0.277988648145 0.21103291335 0.266133047487
r=63.8510649185 0.286110018502 0.212673542823 0.214469792987
r=64.4863100274 0.300255380972 0.179385122359 0.259494101017
r=56.2983414076 0.274748156684 0.246885989247 0.206465605879
r=70.3523466212 0.270178548889 0.226092120211 0.265763594845
r=64.4376413148 0.297086203454 0.225770565039 0.230021463512
r=59.9675183652 0.315312352122 0.187302967895 0.262771346117
r=57.1270471378 0.248849565378 0.264454209343 0.253463300056
r=59.2705192164 0.290733599194 0.199574185255 0.227039114578
r=52.1235420217 0.280775953187 0.190009920108 0.24525448816
r=51.919519132 0.228058703865 0.253932965223 0.276289730591
r=59.1990264834 0.256716859577 0.240960984161 0.283109927444
r=72.2462879358 0.288639617984 0.198270021111 0.261078325074
r=62.2695430028 0.276913217907 0.226434297242 0.216929447364
r=70.2009493694 0.315217086417 0.21696268126 0.247529592411
r=55.7089979316 0.287277017839 0.210286986565 0.252921671028
r=56.7658362914 0.251825017062 0.243859420896 0.224528945751
r=58.6882044287 0.28300418807 0.210077398306 0.233296890185
r=61.3655911799 0.329879852865 0.191607359429 0.22121433236
r=57.3126134686 0.29633332972 0.206876835864 0.236321117723
r=55.6909241676 0.290533476549 0.193199665831 0.253817878028
r=57.4717779471 0.258630102203 0.24056793415 0.222802005967
r=53.4883665691 0.265234840328 0.253994326957 0.214400963053
r=63.4236761477 0.282129289807 0.221194707359 0.218082651901
r=55.3511900778 0.269951644731 0.246829998206 0.215602932303
r=60.7058345023 0.285561205603 0.194675804158 0.276073021996
r=67.1029968977 0.275538439595 0.210454999287 0.237341320782
r=74.9274038624 0.335461120733 0.191742950032 0.223075583979
r=43.9447550852 0.278451144835 0.210621893859 0.221209398296
r=61.1089437923 0.302282110749 0.250765626709 0.20827818068
r=63.5302200576 0.334301490666 0.195697677816 0.241594807728
r=58.9642394982 0.321306151459 0.228669697375 0.237605300393
r=49.7714374425 0.265839548952 0.203379926 0.249649576163
r=64.5090819597 0.298553227 0.208170528847 0.249961815579
r=63.769477717 0.33740965075 0.187945590738 0.240322165865
r=52.4600141856 0.273182005919 0.199856167014 0.242637034691
r=64.8979110266 0.273799787808 0.239632912387 0.25868109279
r=55.9960096611 0.303943304928 0.177902876866 0.23126197318
r=67.3352827526 0.310240791392 0.219901076008 0.224089709879
r=63.8209676658 0.315966783742 0.175987232427 0.273518953597
r=57.3086024414 0.274355748296 0.217374272763 0.256980583217
r=62.9520174882 0.275747812165 0.185946359404 0.258394851102
r=67.8013772296 0.240042591695 0.212528188766 0.279883972419
r=56.9516200065 0.260768706751 0.193309669786 0.220813165537
r=47.5507230835 0.238577342133 0.220390040918 0.241228526922
r=66.3127932034 0.254020850796 0.223639633976 0.256957541678
r=53.673167884 0.256844782937 0.242517995147 0.250980302196
r=65.5318170787 0.331804968399 0.182873157234 0.253590233055
r=56.765293761 0.28251039517 0.167598935994 0.2845619911
r=59.3260306496 0.28209790778 0.203125330083 0.276365630713
r=65.2954253549 0.304056702378 0.206395348837 0.252057747583
r=63.711966156 0.270952651567 0.210165579027 0.236864343222
r=49.078904209 0.295667533462 0.209133103532 0.244433861474
r=60.0957675763 0.287129568387 0.204266107549 0.272811827617
r=62.2507599722 0.263959844172 0.22472002504 0.269194177865
r=55.2753408896 0.290955625846 0.261063030433 0.219365855722
r=59.3356635415 0.235820200811 0.212672976188 0.255502360529
r=57.9047028515 0.286356069274 0.214889716629 0.241804723872
r=61.7427863807 0.317558916069 0.204997582987 0.222650528447
r=53.9621106869 0.285625985279 0.204499109705 0.25147267304
r=54.0227090627 0.290101648116 0.207850502569 0.222643134565
r=72.0975844314 0.27078211989 0.189518934591 0.287006558576
r=52.876591462 0.338511995262 0.179992275894 0.229192998846
r=54.0206311461 0.249781453143 0.192907746606 0.256720852547
r=64.0373111964 0.296228451061 0.180933550438 0.228641673774
r=54.8534693254 0.289955992583 0.172500587636 0.265188217678
r=58.8623120174 0.320324503569 0.190996330656 0.248645875878
r=60.3889643159 0.286146272855 0.211824392204 0.242043399638
r=60.7138623515 0.272326959759 0.206153582398 0.284680802632
r=60.0339527098 0.275129305026 0.217750870529 0.242964009207
r=62.276346564 0.329191731789 0.250460698513 0.206786479514
r=60.8986156833 0.29069419825 0.214284206972 0.259761613348
r=66.4426723798 0.309827842653 0.189386112368 0.240465074286
r=61.764143288 0.322734583489 0.200238228922 0.211088019837
r=60.9801992244 0.315728667257 0.218707057135 0.230631813601
r=60.5970086351 0.266896661484 0.191924215511 0.309416064155
r=60.1892843249 0.327926270256 0.225729598914 0.208367326177
r=59.1714186544 0.279141182467 0.233357401744 0.284204043493
r=52.4828104736 0.322863116046 0.190925811685 0.209695661115
r=64.9233200301 0.286776070368 0.206985005543 0.263236472216
r=58.2479349722 0.335097838573 0.189037714652 0.240414497938
r=69.7074438372 0.323918793785 0.21535415291 0.232021958088
r=65.0239638296 0.290640577062 0.189905506898 0.285024477576
r=66.2546939978 0.260535742271 0.193361243573 0.281574391236
r=67.1759667022 0.299044578035 0.196108083475 0.273006910501
r=62.5823080144 0.281744865541 0.196537684443 0.260055987537
r=51.6195299962 0.316365179998 0.219284895702 0.198220256119
r=65.3801076903 0.280145832973 0.217415925868 0.235945981805
r=59.1571222732 0.28436176829 0.182819070657 0.242354760794
r=56.8118030155 0.274688192002 0.212508412574 0.2582266836
r=64.6678500993 0.295911661317 0.221980233328 0.233661928779
r=63.3882368491 0.284686298502 0.232815679139 0.248348243514
r=72.4581188824 0.307997177489 0.194941378613 0.230454858538
r=58.4613855073 0.277225022634 0.20893732395 0.232743188878
r=61.4281404027 0.307194719243 0.200127790064 0.281486501164
@group {Random Data} recessiveon
@balllist {First Position} color=white
r=24.0835647129 0.336628711566 0.219036916675 0.160681703793
r=20.4423435301 0.327356475124 0.147591269759 0.237656967519
r=24.0039230968 0.227983054224 0.213148718917 0.291110381349
r=22.0680374415 0.293880204656 0.0974651505517 0.406206332487
r=23.5377725387 0.26303948731 0.119033540636 0.366782018391
r=27.9936263662 0.230838456589 0.146599741304 0.322589895322
r=22.1905414833 0.251139810111 0.200083363923 0.20811138235
r=25.6489423743 0.242794856178 0.145492454525 0.258179804601
r=16.6861383606 0.321207847702 0.201514290452 0.259840259357
r=30.3514155469 0.243657814107 0.182263695067 0.270287989589
r=21.8598463758 0.262463537338 0.137047410168 0.240590888788
r=26.1319223878 0.139855840534 0.270009760267 0.208041484671
r=25.2198227235 0.319144351999 0.218610368338 0.276846959317
r=16.451076841 0.253355655765 0.162221087781 0.318582815167
r=24.6413214404 0.226749254317 0.257527870427 0.295632932729
r=20.4760243656 0.37252140687 0.215011306055 0.198210714033
r=18.2873835527 0.323856450074 0.201517911883 0.131236386777
r=20.6189072444 0.257880815262 0.280713680468 0.177334620746
r=19.1168133879 0.294693796361 0.137349384544 0.268222608412
r=22.7201245112 0.257776568723 0.24824581115 0.184205070443
r=25.5166583312 0.341381041188 0.157296893504 0.154605298596
r=15.5174378761 0.287292210308 0.238099235482 0.240914044921
r=13.9410123017 0.241603184613 0.297163948722 0.298265860384
r=14.9463446232 0.369648613341 0.173587822812 0.107344117335
r=19.291128595 0.331348393083 0.204812643192 0.359818549619
r=23.1730817316 0.240398936822 0.21471675503 0.185519755621
r=23.0156221598 0.291223448857 0.207999883351 0.230083138105
r=16.9825213846 0.339291811184 0.22271701545 0.272033581113
r=20.4418042268 0.328093034973 0.134236735933 0.276312482825
r=31.4349157694 0.253823123525 0.230498914738 0.204310612974
r=13.8169574038 0.301692097937 0.273989044295 0.175902157708
r=18.647301839 0.304823956226 0.23668677774 0.102594811073
r=23.0244181755 0.277567316074 0.277207654089 0.135210005673
r=22.3770541733 0.256679030158 0.270796785051 0.203645887451
r=25.0752822614 0.192749656091 0.241977853621 0.227615712059
r=21.8504025817 0.359339519817 0.115114400573 0.183433632125
r=25.3812966167 0.275703685958 0.259928574086 0.256295963275
r=26.3604526732 0.2682782505 0.0901610501307 0.34438028518
r=16.3652745209 0.356091752588 0.261885746083 0.129650687027
r=24.2015788412 0.328958025746 0.21448328581 0.293895726327
r=17.3226854441 0.322465490922 0.240735338815 0.116233468506
r=25.5279323883 0.238460310167 0.114373481064 0.256625607695
r=20.7897490378 0.246188241109 0.219487304912 0.352052117844
r=23.2004104781 0.173617187534 0.228586914783 0.27701203084
r=23.7849669382 0.306118563786 0.192185260999 0.321048876543
r=27.8101531715 0.346864576252 0.204812368337 0.132394563318
r=26.2275881951 0.287461111786 0.206377786786 0.256815571687
r=19.3625151854 0.283432464405 0.237062083608 0.23413810167
r=24.2676630437 0.284990465939 0.153148713768 0.251451619867
r=20.7708508201 0.340087824764 0.22265758569 0.12193529424
r=22.4613824692 0.312058763762 0.193305810033 0.190135481764
r=24.8520109493 0.350958873059 0.13995649792 0.199120342614
r=19.5858144289 0.296293119318 0.173855538342 0.197547039997
r=20.9073459054 0.288028501252 0.233805574963 0.205530851405
r=23.5443263879 0.193530916621 0.274525838144 0.271663005167
r=20.1934158871 0.285203563212 0.226927396443 0.258323436682
r=13.7331426591 0.289456119232 0.214281742069 0.186375602056
r=23.353250049 0.200376264079 0.144385067176 0.331221859804
r=25.1863717081 0.293241781785 0.209846809859 0.236511353809
r=18.8329735969 0.363470751543 0.174000499636 0.155456512224
r=21.5136494848 0.207410957685 0.215633199546 0.316257761062
r=20.4947995496 0.211040770929 0.195597783125 0.241634931083
r=24.9726322719 0.213055099465 0.229408013062 0.20243389005
r=29.9073376001 0.295307730842 0.0816912931846 0.274636953992
r=23.9072440257 0.271800610213 0.181676952656 0.279062703367
r=23.0688267721 0.360761032548 0.12688004302 0.32396135056
r=21.5173694421 0.199856544042 0.255656326621 0.316820538897
r=27.3475484451 0.244510163535 0.179704087498 0.255593701624
r=18.3778891735 0.363384939113 0.260599150805 0.224788661006
r=28.4818345973 0.264384139395 0.229157155298 0.199180029447
r=22.3905009246 0.254706611302 0.169151667241 0.277383314407
r=28.62451062 0.22951912223 0.264755251153 0.257462967049
r=25.178020721 0.367571111071 0.181679478039 0.276494146423
r=27.4353668649 0.28565991587 0.120391302089 0.31952572478
r=21.7725398313 0.181615908293 0.190110322175 0.297817374394
r=16.7566822343 0.354297075263 0.177089167935 0.248616866357
r=29.3535803397 0.230124472344 0.276690792177 0.267020833492
r=23.7475783993 0.231125169137 0.227950699482 0.229375329371
r=19.9022997273 0.428524825415 0.158991026177 0.169436057008
r=22.1027866701 0.303812278272 0.173996261366 0.275184248023
r=25.4401653569 0.2295444378 0.185735370082 0.292094946274
r=21.118763865 0.297773659297 0.202101904557 0.225591562602
r=21.8454059726 0.221705489969 0.222825329397 0.300519425346
r=18.1948715931 0.303392180423 0.238477813897 0.182308076757
r=24.3113722536 0.320406123178 0.235156952663 0.175331925788
r=25.0169518635 0.189439806241 0.32411066265 0.2048642516
r=22.6382760683 0.237811593101 0.207130229617 0.267289903327
r=17.3954713054 0.311272788871 0.155409060375 0.216957651065
r=21.9778688133 0.223893108645 0.33582054887 0.208091633772
r=21.4387923715 0.301117428078 0.141929347849 0.359724534685
r=17.7967836218 0.277348517929 0.230719506528 0.171090531437
r=22.2554477586 0.271943408755 0.163259956137 0.291285025092
r=25.8003559919 0.243176174722 0.20324637915 0.242065611114
r=20.2303911743 0.258194541138 0.178957310711 0.305000242197
r=25.3252154588 0.245675888369 0.217581728155 0.225135323557
r=28.1182206847 0.268904628862 0.195378419858 0.263211505664
r=20.7633612938 0.118025572448 0.156066756084 0.354095150884
r=25.828056525 0.27054321666 0.179205859027 0.24045697863
r=16.2827493901 0.291640353613 0.243351034683 0.254085937594
r=21.7727369422 0.208297466542 0.272246767167 0.18671311828
r=18.7897878534 0.337546801556 0.141510446424 0.227470932988
r=25.8798658611 0.230035337861 0.239668544404 0.203529130689
r=26.9836106321 0.31198233666 0.188529705596 0.256176207976
r=16.2034922828 0.278554324598 0.24280844935 0.167944263444
r=26.4561914563 0.292529880659 0.182448371217 0.253682678066
r=21.7526325607 0.327150338659 0.209707737014 0.29810032574
r=18.4463981533 0.355431106161 0.171147085147 0.231771383292
r=10.9375054842 0.238869789428 0.233496374369 0.271888889931
r=29.9621446063 0.296373983467 0.221148481308 0.238313177538
r=27.9384596035 0.281237680669 0.0900346554915 0.276923021864
r=24.9783563302 0.274285598753 0.246354542386 0.175400548248
r=22.2152669628 0.336175301423 0.0985112122213 0.237698063673
r=23.7716916735 0.301653083594 0.169301947383 0.213961681216
r=21.5822582294 0.202379940951 0.199468393927 0.261232824528
r=18.8921225195 0.362073606915 0.225899715614 0.201931097769
r=19.5596144235 0.312565125703 0.251712462594 0.214034776413
r=21.36070253 0.274278120925 0.230934136679 0.226397512137
r=16.5217926832 0.330966520895 0.138871093325 0.285919366886
r=23.0450083322 0.267219393956 0.164191700538 0.364801326978
r=24.5106135163 0.212035566732 0.23679176679 0.157451091083
r=19.1534022049 0.341410073555 0.146250678007 0.152191750379
r=21.78911265 0.243670815912 0.179305874566 0.308951216157
r=27.9798916333 0.204270017198 0.21974996075 0.288784915206
r=22.4181765797 0.258400511838 0.21095467944 0.194789429196
r=18.2631580168 0.311684594663 0.204885243693 0.240456173517
r=23.1845045257 0.337201209537 0.178313775572 0.218398663979
r=18.3880078627 0.248360057887 0.199219573618 0.292377590873
r=20.0262633325 0.296589358358 0.210348121797 0.244633597292
r=24.2527607729 0.277445065641 0.229854296859 0.256210641189
r=15.5846735473 0.289067114228 0.182284107427 0.249656328307
r=30.073543601 0.34444827902 0.19412843776 0.252980077607
r=15.6473169084 0.21403251956 0.263173403318 0.258140430519
r=23.5547362355 0.196793844568 0.251691213654 0.264061703178
r=18.4699051474 0.32768900392 0.277505957141 0.232019305924
r=16.2997982199 0.32726260616 0.169567045015 0.238672597385
r=20.0896288128 0.328135355957 0.167707125716 0.238259311319
r=23.2423463612 0.308218999362 0.230477676023 0.216595906039
r=22.2219946847 0.208614310614 0.175791198366 0.171666462482
r=19.0701084975 0.355417996556 0.163139198791 0.115212755632
r=18.3557221237 0.330328371534 0.272518268429 0.162656495081
r=18.2194937109 0.224254737221 0.242146420761 0.223173884337
r=24.5566298908 0.207365246395 0.237853399086 0.218542725854
r=21.1193913567 0.296731957231 0.18167511284 0.253727734492
r=20.9451752586 0.313502851109 0.154782331073 0.209063445529
r=18.9088697374 0.398492705063 0.201911713441 0.127042085058
r=17.5273417936 0.22833496471 0.186314229121 0.272829083775
r=17.0567226675 0.314782267537 0.0984750591639 0.343273543724
r=19.6970944312 0.209704067074 0.228689295213 0.23509111615
r=17.3025536607 0.326454049012 0.119911971553 0.286442963488
r=18.0568963271 0.207957716549 0.320638908666 0.1866576988
r=20.7584797082 0.264836244674 0.204105859894 0.207081514408
r=24.7313541525 0.229614660585 0.146978167709 0.274773666703
r=22.5328831499 0.272284207929 0.169788030414 0.266486129113
r=15.5737620549 0.197136188677 0.260172294187 0.223786772844
r=20.0824237652 0.295022709185 0.181627170368 0.23792288098
r=21.0523455376 0.270127320138 0.218023688758 0.259679679588
r=21.6989777474 0.182528601672 0.248810965337 0.278737361436
r=25.8741197747 0.227528500158 0.223665920222 0.20922388276
r=24.4609507404 0.256160364285 0.212146165731 0.181038138766
r=19.1714652905 0.231900478433 0.192346857561 0.235093627972
r=26.5644958262 0.270474682659 0.229851081262 0.232863299939
r=22.4135219163 0.283241664498 0.132263184431 0.284286544751
r=21.4345550938 0.27707457868 0.179812207749 0.251843306618
r=27.628762328 0.281163834131 0.267797043526 0.20930767521
r=21.7298141348 0.366342911856 0.180755532078 0.213791218292
r=24.0947896693 0.286005986006 0.171166728578 0.218837876572
r=15.0545995099 0.320145020863 0.282515430933 0.175617992241
r=17.0385084267 0.261373582353 0.208900248005 0.268031407604
r=17.3948236294 0.282758910754 0.187165717239 0.299857927541
r=18.4414715473 0.272572413944 0.23395660502 0.13734286005
r=27.0346242235 0.235038354847 0.153440719345 0.278419806117
r=22.4067440271 0.237442032259 0.201662750629 0.263288322564
r=26.2622917154 0.187730481826 0.264924267671 0.212512930226
r=18.9888700583 0.262086426641 0.301935601814 0.253110972695
r=24.2297210329 0.317025374589 0.165134548959 0.175230797681
r=21.5394664044 0.266171204658 0.251808690376 0.245005414103
r=16.631678846 0.266523122007 0.201399686908 0.288176335928
r=20.5949230265 0.330674870193 0.23152057273 0.216888304103
r=23.5881704792 0.155282634091 0.22810694335 0.201486331532
r=19.0846472131 0.301229201176 0.202888353655 0.183843283778
r=19.7891807261 0.386143428621 0.173336810481 0.219306837066
r=25.0174628382 0.221151293783 0.225115758215 0.268422798821
r=15.6862778887 0.320967116527 0.233965722467 0.197091226562
r=20.3310945247 0.254194838021 0.169591886566 0.232484194081
r=25.0940972242 0.284497530225 0.141095013159 0.26044468191
r=22.8228668528 0.221435380793 0.19666397672 0.264708663383
r=21.3135013988 0.22811220662 0.153665603133 0.293337139642
r=25.602243383 0.246821335875 0.197860685253 0.202990393606
r=21.2298717137 0.240154794144 0.1645055115 0.241016833081
r=28.7829562834 0.27344450625 0.146582677898 0.258343067583
r=21.7593109589 0.389127778007 0.234023915066 0.223678450205
r=18.9459314561 0.278984213933 0.212883387199 0.150659701228
r=21.841237652 0.342088382066 0.172841222081 0.185356142067
r=13.3805060256 0.253669972388 0.207266884985 0.316300806532
r=18.2766748347 0.296518229099 0.203239674516 0.275164666115
r=23.7070177086 0.270900807783 0.215048841387 0.222427579076
r=20.5248576222 0.269316613957 0.167097282919 0.175168738991
r=24.4652726487 0.3125169539 0.180835638384 0.213622265896
r=21.4797144652 0.223318667177 0.239991909615 0.276081093842
r=30.3786821803 0.212037471904 0.232880828159 0.17262574133
r=21.2315156314 0.29925530632 0.211837395202 0.171069700099
r=24.2193412626 0.242580580004 0.136999285726 0.264186798916
r=23.5970171717 0.262546795367 0.19034948534 0.312270887498
r=24.0293658889 0.225498227953 0.243182741506 0.310080816864
r=17.9754982891 0.318577351708 0.184072227838 0.240377267374
r=25.4057824436 0.315900670232 0.166297530159 0.269873921415
r=22.1324982973 0.230822474016 0.281317739413 0.193777231239
r=21.6669980244 0.281822863997 0.204327200891 0.315852389979
r=19.3365265004 0.367699555718 0.21189483495 0.186236200816
r=25.5564501567 0.280879055989 0.211668347066 0.244801819617
r=18.0176966429 0.281014449481 0.206531718197 0.308811386324
r=24.3100567011 0.25878592598 0.188198970241 0.237678412926
r=24.7722292358 0.308162214694 0.266080284426 0.207421356069
r=18.4148146762 0.265173470994 0.213755070132 0.195867333513
r=24.0581930121 0.294065313187 0.207899083825 0.227665694022
r=17.7281924418 0.239588418715 0.252151367669 0.169375841749
r=16.059300098 0.30626625666 0.22261878871 0.216471482764
r=20.8612268912 0.233818577014 0.196058492146 0.173030480786
r=26.291436324 0.365659646501 0.174188637867 0.191723101297
r=19.0461077658 0.317939344972 0.14413564155 0.220413999457
r=19.4024255138 0.317337274401 0.229702490545 0.22845345876
r=17.6460740376 0.263634217706 0.226514331392 0.267621709381
r=20.6196139706 0.331851282315 0.192072464414 0.147901727254
r=18.1298285934 0.170092669952 0.335692889481 0.335908325649
r=25.1155069274 0.268578413621 0.251756572813 0.210665464693
r=16.0025735904 0.210514389905 0.275149930544 0.298518449777
r=27.0346928819 0.171341340068 0.185125513677 0.331872267453
r=19.7032396707 0.287310381304 0.261605829472 0.1739777463
r=27.3695824843 0.206394855854 0.144987555959 0.220428473232
r=21.6397147429 0.28649624463 0.215551282654 0.252299169057
r=20.8421339717 0.320880184741 0.173383392018 0.191055885348
r=23.8092691457 0.277183130217 0.250872947328 0.1855483034
r=25.0735138335 0.297759870918 0.0941994905658 0.230936308274
r=14.7572220403 0.235397962798 0.167973592734 0.304602874032
r=20.6813678767 0.189169001951 0.230319633049 0.295159184253
r=22.6918180306 0.254808937405 0.195529260391 0.234060399688
r=18.4221515608 0.271074387361 0.172299524672 0.218516476419
r=18.5385252254 0.344416847848 0.152604876822 0.326347355192
r=20.167154708 0.190482394532 0.178575703847 0.307648941768
r=30.9809609275 0.252475398618 0.196265818359 0.31773294793
r=18.3765595162 0.233935311353 0.313907450359 0.145333403192
r=18.5355814118 0.249277493621 0.285427453053 0.233415824744
r=22.2415718922 0.243851431748 0.184682518641 0.213787987754
r=24.6890582719 0.30823062539 0.180840464442 0.289203599629
r=27.0055645259 0.297695565863 0.226571124381 0.196010559596
r=23.6649001613 0.278858677324 0.22434437314 0.245992160248
r=18.6711396783 0.206849757012 0.249057072925 0.263030881952
r=27.6053645498 0.309505211376 0.139903407186 0.154244783877
r=23.2876063262 0.318297223078 0.243801177521 0.168557019452
r=20.5620363186 0.227027280818 0.205363736346 0.225245532798
r=28.7686530741 0.197450653919 0.269096424399 0.273186225771
r=28.2566617996 0.229759450692 0.175825001177 0.257841569361
r=24.4917878618 0.365707660464 0.27178760604 0.138573101024
r=22.8504910277 0.250698156101 0.186970382902 0.25560979894
r=22.4475638146 0.267437132188 0.252859636939 0.211104369965
r=21.669146361 0.285229990523 0.171899090463 0.230613024551
r=21.8149991651 0.280013747612 0.133549812257 0.321086495654
r=24.9812868752 0.213245966183 0.10001161962 0.303398771361
r=25.0476825514 0.310948035216 0.149854849983 0.31613554082
r=15.0076367804 0.360255400801 0.143336716117 0.17785308575
r=21.5927537302 0.313511200737 0.0777682110309 0.227972585256
r=20.307342861 0.381990059523 0.144989405128 0.248934854089
r=18.6354056405 0.237663608573 0.242280469968 0.244438248471
r=24.5218289746 0.224093122114 0.207556723565 0.23672649129
@balllist {Second Position} color=gray
r=31.2298840454 0.365439137564 0.250524291873 0.165338498202
r=39.8366882364 0.218629443894 0.243373984318 0.247668609572
r=42.8202582533 0.350155303353 0.187872946316 0.193312532111
r=52.6179699089 0.318706781484 0.170241007865 0.222425313271
r=48.3195889189 0.393664881856 0.157273686611 0.245275860606
r=43.9426382366 0.435401578932 0.161171030115 0.260826002436
r=35.6727746626 0.323780429876 0.211384592186 0.223383055503
r=40.3747797986 0.320488582778 0.138116642567 0.247460769298
r=39.6810205469 0.268463710415 0.190703744219 0.244331546328
r=38.7870310144 0.426730208957 0.147841895204 0.297547831779
r=33.4148376191 0.361030747309 0.136095443686 0.228742120334
r=32.9301552217 0.314081374657 0.215645253806 0.280459209643
r=43.1151408058 0.428337783029 0.199129196776 0.228942340478
r=38.7948918759 0.267880671162 0.251119644847 0.214738528359
r=46.0829052351 0.48751013332 0.0872859536694 0.17179616857
r=42.2222591696 0.260435984292 0.264937402629 0.182867620118
r=31.8659338038 0.302405520315 0.308143563308 0.226205296684
r=37.1628115288 0.372389243684 0.211289810194 0.233343179053
r=38.3213047763 0.305332070843 0.212742438122 0.236757056347
r=31.5780272343 0.391321305648 0.213296143333 0.21233917899
r=37.3329051372 0.371695685365 0.203639760362 0.245157662607
r=39.6033462703 0.327306707704 0.198511961107 0.211703159034
r=36.5334429966 0.286492651616 0.314439686047 0.203743384181
r=30.4521484469 0.272012057157 0.188781822712 0.191326174943
r=52.9536063214 0.382801813912 0.256604136879 0.100446234667
r=32.2377747583 0.319459463659 0.117984666127 0.31655252585
r=37.7163907435 0.401331363362 0.169418695083 0.24671002825
r=42.4315080998 0.318899520008 0.212196730158 0.176893605379
r=44.5162567786 0.357193645945 0.175492641839 0.176849708143
r=40.1706273236 0.509463723671 0.150944735545 0.18379718165
r=32.9956841232 0.346361714265 0.251676659715 0.157567866328
r=29.0592113159 0.189344496619 0.275447011727 0.307105828538
r=31.3720910032 0.399622608757 0.21340210361 0.214175487827
r=33.7535688225 0.329189218859 0.250643388468 0.194399219219
r=38.2578075241 0.367757025311 0.109310956664 0.184573784784
r=39.2831485431 0.413589323205 0.171883812245 0.175638100688
r=43.0942074387 0.499371577591 0.146988210189 0.173990628805
r=44.9993617875 0.358899407716 0.170622171146 0.280577851879
r=36.0763000252 0.362924615947 0.125896179695 0.181517071618
r=49.7087599371 0.388643450296 0.211813347621 0.201568045725
r=30.665551747 0.398423865519 0.137706469469 0.164519026219
r=41.7205311808 0.32121769398 0.216231301861 0.209175736081
r=51.3968880366 0.394099666845 0.0949407435766 0.194465825425
r=36.1603072272 0.368187752221 0.135425133331 0.310625068858
r=44.1372679085 0.426880222414 0.224449101152 0.176871982174
r=34.5258407504 0.371947515766 0.113988687901 0.259876379215
r=44.7102660406 0.367437594149 0.14833964178 0.260559674982
r=39.8812193625 0.327194977382 0.126391262489 0.27859760351
r=38.106626175 0.409052088909 0.164144817729 0.293561118702
r=32.4087338284 0.407035297166 0.167891214915 0.244017219412
r=39.1065925885 0.408807441625 0.111482699248 0.130312685487
r=37.1022302495 0.308729309195 0.120746208416 0.245370873003
r=35.1954598182 0.338462882475 0.176653983589 0.281286966446
r=37.5066759899 0.408508588172 0.0786567888427 0.24123741715
r=40.6975748419 0.382259643099 0.131219734616 0.307869469876
r=39.3399376558 0.366389300082 0.151072106836 0.188334711629
r=32.9420477814 0.217441271567 0.227794624968 0.265866518402
r=43.4306085514 0.41535801495 0.112663730792 0.210799721474
r=42.1796171943 0.465759617184 0.202211754209 0.169974845386
r=35.1258015496 0.342964578079 0.110937341836 0.21262355854
r=45.4866120753 0.333462520316 0.158475810704 0.294590964817
r=40.893459034 0.369539477403 0.123783370414 0.257365762418
r=33.8594992989 0.394434653849 0.159869535531 0.263224586651
r=43.9422990376 0.431751135279 0.0833255888923 0.199298254223
r=38.2397083495 0.392669744462 0.265321028866 0.250178920862
r=51.4882151186 0.378013858173 0.202898886843 0.177958546613
r=47.6723902835 0.354475975581 0.206246989623 0.251891639084
r=46.269594611 0.464048165593 0.159939986084 0.164551188039
r=41.5184851126 0.419106802316 0.170941516076 0.21444020554
r=45.2081039093 0.403297421137 0.122339712066 0.219702780395
r=44.6737851733 0.484092861987 0.101162728076 0.147089143679
r=44.2354328815 0.487360936594 0.133289985634 0.206649913854
r=42.8255792821 0.367309989064 0.200571683786 0.218059639916
r=47.0596073272 0.39764629326 0.13925723891 0.187363078966
r=43.1145697286 0.352266534886 0.20267726676 0.207875220848
r=41.2386739245 0.290229822724 0.200731956441 0.227287111041
r=44.5306678576 0.44641255263 0.182596226854 0.177843731338
r=36.3781618538 0.359794304276 0.206253224281 0.243389324001
r=39.4049555955 0.300750780552 0.190424234511 0.266265779137
r=47.4016581777 0.370314029171 0.186574801516 0.214652267743
r=43.569386707 0.43899237667 0.166155997477 0.168320397084
r=36.8831972231 0.346169518744 0.193517455215 0.194927421003
r=39.2249567131 0.37233671378 0.164383702476 0.295162432673
r=35.2024682509 0.377106354235 0.110851331575 0.237300502001
r=36.8748548404 0.431578651739 0.207316049759 0.174216293812
r=34.9557764087 0.44758956314 0.22765448504 0.18544408391
r=39.0755137965 0.369015304179 0.132411296258 0.222473839647
r=35.5746367579 0.374543034188 0.156946877579 0.243902916889
r=40.0457529777 0.394754483999 0.167663212123 0.198420205272
r=49.4351125247 0.370397178728 0.20674326147 0.198136238289
r=30.8209594625 0.278829211268 0.230338135906 0.345325862401
r=44.0812197068 0.284205085848 0.21655926183 0.285649341078
r=42.6480967348 0.379721942019 0.145453747016 0.181063136739
r=41.0968375682 0.449910973834 0.121632129838 0.171643689991
r=39.5258231755 0.473419871712 0.051118102249 0.264682309327
r=39.0356859602 0.480424129328 0.192086711666 0.18330404728
r=39.4516919996 0.274246633815 0.208739941909 0.308924076605
r=37.2797830035 0.387458125044 0.0972423557705 0.271211919582
r=39.5335838475 0.353840330685 0.244452141516 0.129018250112
r=32.6991650811 0.385437628399 0.204086611193 0.243044775134
r=38.0928661926 0.361185274389 0.190586365988 0.213549656508
r=33.3803077024 0.418818784791 0.164759983129 0.229029233904
r=42.121714895 0.4357323661 0.182364058516 0.2363488882
r=30.2163483045 0.284174621386 0.222558552386 0.298628472444
r=42.363693078 0.425181172021 0.0696501525788 0.271866968261
r=47.6699682465 0.402618962315 0.17857620486 0.230079507993
r=41.744311396 0.37133985396 0.135896901883 0.266888206785
r=33.6555222018 0.263787348895 0.202298168712 0.177130937999
r=41.3384115037 0.42783222975 0.145947705166 0.201247694591
r=45.4308298964 0.468028015785 0.0493823284258 0.267594140535
r=36.6642416647 0.292578049134 0.190802153131 0.328159758146
r=40.3412471099 0.332633981789 0.197178260013 0.28318430615
r=39.4310855411 0.383560066254 0.198341483633 0.168922872788
r=31.0407726529 0.29956064138 0.223092946821 0.287896252208
r=37.4668324162 0.428920935536 0.210381823391 0.179096872809
r=42.7869392978 0.452826868304 0.1663941389 0.115395530038
r=33.672847389 0.408235640554 0.15115821797 0.223539971099
r=38.768093458 0.276679095442 0.235080675179 0.244693511294
r=51.7586640806 0.489683314277 0.15114317297 0.149711411808
r=27.5076277808 0.39578530773 0.10229138158 0.312322698877
r=31.8164414668 0.342286882917 0.170435506166 0.217376002913
r=42.9578358565 0.398541990908 0.168943127146 0.250316143123
r=44.0100894612 0.440235560124 0.100057086802 0.34362484599
r=34.9557664931 0.393578492147 0.226352315876 0.147383906432
r=42.6462860758 0.33689420953 0.179524083921 0.206120621978
r=43.7739619301 0.420449550506 0.10744031526 0.164928662666
r=41.0343209775 0.257537542242 0.175252924936 0.242346016649
r=35.9933435791 0.329620697045 0.178484013167 0.286233273598
r=42.9098270442 0.51955124757 0.0979767773934 0.178970207263
r=36.1721084691 0.246969973909 0.295558722544 0.201363978319
r=44.1934548124 0.492374366045 0.142604405685 0.253452142367
r=33.7269351228 0.153906378818 0.219412330584 0.348528922914
r=38.8234599725 0.434298540737 0.21595919798 0.151400245077
r=45.4257631709 0.346095270152 0.18774725269 0.195930372365
r=37.984749654 0.165612607825 0.275499677887 0.259495224153
r=41.1751502912 0.369555533101 0.156090349355 0.111355002756
r=40.3436028385 0.46392965709 0.20117436224 0.128096819699
r=27.4702559027 0.255411635661 0.208322027632 0.365061420972
r=28.4305536949 0.287156435068 0.166047763988 0.287497258767
r=32.8220632541 0.386267958872 0.223341248875 0.166918806604
r=36.7345659746 0.274446476987 0.174431672626 0.244182972842
r=33.9452060962 0.394515275634 0.247176646208 0.169414290759
r=43.542100422 0.389488901775 0.177131671856 0.220565902939
r=38.4044017016 0.309556904633 0.167180061892 0.245347602799
r=36.6626798232 0.305323164869 0.209881938909 0.224387047414
r=35.9238624379 0.332999131291 0.15132344465 0.206360895635
r=42.6895674758 0.300813441767 0.197808585054 0.255989530728
r=32.7377336106 0.302902691933 0.221691903753 0.259472058073
r=40.8033218471 0.37173757755 0.178556885182 0.182807136779
r=31.2649961304 0.307981666927 0.189810151389 0.306747238627
r=34.6702226153 0.337947651925 0.174018123906 0.254422514648
r=37.323509504 0.423661259577 0.151947997478 0.212940237076
r=38.4449538081 0.303246379457 0.25077556831 0.199201638694
r=33.0814688066 0.341944658625 0.240464723042 0.130340563168
r=39.6414785403 0.37034496158 0.258262279796 0.167647740265
r=41.2671459948 0.309699410383 0.270925730616 0.227803067861
r=38.6187708642 0.374153946913 0.155508918475 0.260458617826
r=35.2958360784 0.531943968801 0.117741275777 0.234523936064
r=31.2335272854 0.386131453327 0.251415965186 0.279400383531
r=33.3310383441 0.351570803504 0.157823681677 0.209668780691
r=40.4578868998 0.390287274445 0.134441541019 0.222575819716
r=45.1625273167 0.386806171536 0.143701345044 0.178173663166
r=39.8000993679 0.315407387294 0.221033941669 0.193463944032
r=39.2025617978 0.394196157514 0.172904865239 0.243938311563
r=42.7486690735 0.389736452317 0.186250238401 0.137315759496
r=35.2469353308 0.333337906593 0.159370932721 0.279190983112
r=34.070166268 0.242329155306 0.264342668094 0.163677260755
r=40.4280246934 0.324632200322 0.169438586823 0.194372887376
r=42.8347721155 0.290027409081 0.178631744283 0.207181942347
r=28.6206420161 0.286376654922 0.240903696993 0.191836639924
r=39.358004599 0.369296933999 0.104829943612 0.258980334581
r=43.7633617564 0.382259361691 0.0992090180712 0.273731374458
r=36.3602373247 0.38799150903 0.193398471609 0.20295101263
r=40.0866457247 0.30656758574 0.255184317035 0.243813558993
r=31.5873395661 0.412391708207 0.199465350842 0.256811492104
r=42.264943212 0.406323100097 0.182557411329 0.125261608521
r=44.1025027762 0.305832608253 0.18199855917 0.194884045001
r=41.6034337532 0.352481083171 0.129680072249 0.219772026255
r=29.9395354091 0.347229444539 0.112721600603 0.253553524204
r=31.0335725548 0.328025679384 0.216148513174 0.241862101619
r=37.184985011 0.45903646519 0.157140149759 0.234708975639
r=39.482187515 0.394662658727 0.103479227 0.239774983239
r=38.923773723 0.338589129023 0.209402716456 0.195966804691
r=34.1374589239 0.365438256283 0.168605786387 0.223266325818
r=38.8402700499 0.387887291895 0.181918421812 0.210371341315
r=40.7495693494 0.350752624047 0.221022239948 0.259959974475
r=35.8947457085 0.263989217359 0.172690082563 0.254695944063
r=34.8510999288 0.303639530197 0.156247807387 0.336350496603
r=41.598656513 0.360782276553 0.0732664458621 0.183511633367
r=45.1436841513 0.390358051529 0.204965802109 0.185747811789
r=39.1317749116 0.4252644262 0.164396269246 0.149965344648
r=28.374245604 0.299611210372 0.251416127151 0.320824675801
r=37.6804540055 0.297737823878 0.193348083574 0.278092994575
r=42.2424945152 0.418395880833 0.123901935197 0.232591959703
r=40.258835139 0.377270633108 0.160740819247 0.165347882309
r=39.790502125 0.412439070575 0.228979663403 0.194343006239
r=32.6771166606 0.278436386372 0.162224911027 0.28389337016
r=40.4642095473 0.344672880322 0.129257985323 0.28176361657
r=44.7217329155 0.3022457103 0.155827187837 0.246919961899
r=35.5870752699 0.450326567423 0.137985640424 0.270582928273
r=31.2081522628 0.342260870766 0.204193672186 0.270874052873
r=42.1538107166 0.389331161993 0.15250035714 0.218067364635
r=41.7410633298 0.367022727844 0.16109719625 0.157230179976
r=47.390878964 0.41157080033 0.112479492048 0.204740225625
r=39.5576333339 0.332045020474 0.177686530313 0.211551390996
r=48.2356322722 0.412559832859 0.118037202427 0.214297199891
r=35.1001030201 0.364563704965 0.151193480107 0.237325414619
r=48.9016612376 0.277720789895 0.115967607109 0.21903549935
r=32.9899063954 0.327821572921 0.22313354533 0.229383850014
r=40.2488854728 0.433458937946 0.159072918387 0.113512135753
r=42.2095415629 0.322893635568 0.170257926136 0.198442200406
r=43.1012279426 0.349158784594 0.102723243257 0.184616268814
r=40.1030041205 0.413116512311 0.160273554995 0.23381805922
r=38.6505945484 0.356030420623 0.1959965832 0.116931705898
r=38.3054128298 0.345927255346 0.195451293605 0.278489418039
r=29.0532363141 0.304771705103 0.14315925122 0.346123307428
r=36.0590461698 0.342760291449 0.21417338765 0.204735568504
r=31.1320417579 0.335436971644 0.141653724178 0.244276284227
r=43.0501956963 0.394292373725 0.112316803541 0.188304469943
r=38.4434495987 0.315638510226 0.183580700837 0.310833547636
r=40.5964538137 0.378049596579 0.220320331518 0.145556951951
r=41.4212498657 0.305769090097 0.260062378035 0.221322976898
r=34.6549869927 0.352942430021 0.170458664262 0.301018983796
r=43.6172708049 0.337415731897 0.160557926412 0.207534525406
r=41.5600405033 0.461135892812 0.0902883150977 0.228945570125
r=37.3020768024 0.266759993263 0.216630767791 0.24107836626
r=46.904301444 0.448208960057 0.137099500792 0.276221103827
r=36.6211732632 0.314523292099 0.191738467612 0.235766578148
r=34.1012224111 0.381224723339 0.201272000545 0.235759882563
r=40.7546043576 0.366329982294 0.157027008477 0.197142777543
r=32.2673772942 0.356288814848 0.147105047737 0.271899037186
r=33.7743307224 0.40477183781 0.263237491294 0.235042201608
r=38.2237228453 0.302429009322 0.153358030184 0.247230381431
r=39.4522074092 0.292071993742 0.184502781663 0.264609253908
r=39.0247931979 0.408834929926 0.167640810845 0.211275472713
r=39.2673839724 0.389119692821 0.211089973017 0.204329090901
r=38.5440585855 0.246271891031 0.100467590504 0.301580748101
r=46.0008875911 0.344364625334 0.253386357733 0.208670234355
r=41.40735458 0.265392460531 0.133372573525 0.243284394955
r=44.8270151636 0.405598974277 0.179939747526 0.202008554897
r=32.2320023096 0.415158792819 0.207801429649 0.212241471127
r=40.0720022149 0.317220965433 0.121515299258 0.184550761181
r=36.512784753 0.366156255994 0.141754919832 0.286271864333
r=48.6744112257 0.444730790454 0.181532502237 0.105883656793
r=31.9372467376 0.435033440288 0.247179124405 0.236336521234
r=39.1747878567 0.448553658343 0.151075775006 0.181758213478
r=41.0950444051 0.386568149532 0.0975313664435 0.25265492526
r=33.9156812674 0.453750775717 0.13658327624 0.269622187725
r=37.0869590282 0.403956746942 0.195717595802 0.197432784668
r=36.5226180777 0.290219814617 0.128587083367 0.248673706488
r=42.2683953162 0.436207565028 0.160247557191 0.155957809827
r=41.0024597833 0.368445322487 0.115380558613 0.222417692905
r=38.3399138637 0.40010405481 0.155024737647 0.162469457224
r=36.5465350245 0.393318409962 0.190502091777 0.195424110948
r=38.6493010809 0.37435311879 0.170092111298 0.23485055527
r=39.2168341998 0.371368309433 0.18490104829 0.254423555328
r=44.8232300508 0.455397037101 0.0529804303079 0.268148252946
r=44.0562154633 0.343213196035 0.123266628237 0.259827979751
r=48.1438978179 0.382284048202 0.12050165455 0.264727173695
r=30.8785190253 0.311078102566 0.156707250442 0.346620299771
r=40.8074041435 0.346734255498 0.117700055777 0.267949796729
r=46.5838423638 0.423905716557 0.149653559687 0.177396002589
r=39.3123600295 0.288665858979 0.179496870794 0.260627391017
r=39.5117494858 0.343568190057 0.153955714457 0.271791046253
@balllist {Third Position} color=brown
r=0.167329289672 0.162913212715 0.254508003218 0.328070780848
r=0.352234893713 0.187856904321 0.26057625296 0.290990589759
r=0.218954041182 0.221624470886 0.247773267209 0.282828994696
r=0.27216308601 0.235105158295 0.219016037841 0.326862766024
r=0.407186174274 0.217734515507 0.22161722485 0.339031034793
r=0.267151380665 0.224378925172 0.255948645361 0.263723784106
r=0.309777871352 0.218023046324 0.255001951301 0.271973051074
r=0.378692841219 0.1844295731 0.269540268797 0.276489889306
r=0.245251864689 0.205641716685 0.258415031472 0.277528220372
r=0.224138893581 0.201204837631 0.26189986157 0.274995439228
r=0.111288580754 0.212884879995 0.24301102639 0.301093067225
r=0.395460518223 0.164808041229 0.327506917921 0.180178122928
r=0.348344972221 0.243456941292 0.241125691483 0.274291675742
r=0.315610271895 0.204673128569 0.294604805325 0.206117260782
r=0.161404956799 0.260051963069 0.248782510528 0.242383015876
r=0.375620279699 0.176712436651 0.269599149683 0.284089263983
r=0.413450691097 0.191016214543 0.282977657699 0.243028470059
r=0.25819579984 0.248660661353 0.21857243962 0.314194459407
r=0.311610969148 0.233519282925 0.26070364513 0.245073426815
r=0.240858755951 0.205630860825 0.281979803809 0.230409531557
r=0.454265623943 0.172037761275 0.262740937031 0.302480364662
r=0.258936213566 0.255596358674 0.204835055208 0.33473353091
r=0.276764631655 0.234539486205 0.248947018325 0.267566477146
r=0.446662180029 0.236540949892 0.239842895477 0.283773259153
r=0.288921630214 0.246142690774 0.197896992703 0.35806332382
r=0.327429874698 0.226289153358 0.236774779606 0.30016128743
r=0.294682179934 0.237856837128 0.246065642331 0.27001187821
r=0.345710936555 0.213197598781 0.229339469181 0.328123462856
r=0.211633002103 0.221882227189 0.231561883174 0.314994006463
r=0.199509598317 0.174425768585 0.264486107428 0.296602016559
r=0.296296209075 0.266929905315 0.250953194498 0.23116370569
r=0.485095413303 0.204038636665 0.26697101932 0.262019324694
r=0.36205216907 0.233580116654 0.259162070684 0.248095741979
r=0.144178900226 0.213733620141 0.227348009395 0.331570361069
r=0.288047670961 0.198528102734 0.299482850753 0.202506195761
r=0.151693594146 0.244740684081 0.234735863857 0.285787588204
r=0.331054853125 0.253978149427 0.212754327953 0.320513194666
r=0.345756571514 0.172069509782 0.266322616416 0.295285257387
r=0.271280350432 0.234461068333 0.227962251714 0.309614428239
r=0.483063276008 0.221056855919 0.266439509758 0.246064124564
r=0.412871443201 0.246571169704 0.232635228824 0.288158372648
r=0.34000728563 0.189946946577 0.266649360614 0.276754332195
r=0.361621026884 0.228182882148 0.288420952394 0.194975213064
r=0.328812728052 0.221434979566 0.227321644685 0.323921731064
r=0.26496713438 0.262890437066 0.243768371318 0.249572820298
r=0.254299102314 0.143985789447 0.298850229517 0.25831375152
r=0.402318307036 0.189208157503 0.264372994657 0.282045853183
r=0.429471963237 0.230547638361 0.248140074406 0.273172212827
r=0.358130976647 0.221929831619 0.259038056544 0.259994055293
r=0.434748162863 0.220427169431 0.270895509901 0.237781810767
r=0.209984017432 0.221894341932 0.250383049913 0.277339558242
r=0.348642750509 0.161539184634 0.302949588071 0.232561639224
r=0.298127588123 0.221296671432 0.246493030412 0.285717267744
r=0.330000526115 0.209207769961 0.241523789663 0.307744650712
r=0.452601864869 0.23270318033 0.254324295358 0.258648228953
r=0.247290321219 0.202617342167 0.263436940003 0.270508777826
r=0.436074183457 0.23025171806 0.241712568392 0.286323145157
r=0.238344274735 0.227102976238 0.2579875692 0.256921885363
r=0.414092280643 0.238031394944 0.232817896333 0.296332812389
r=0.223183731583 0.201734809917 0.258556001294 0.281153187495
r=0.378017527175 0.234604193098 0.225348315257 0.314699176389
r=0.428872501445 0.247359145558 0.237645801413 0.277349251616
r=0.369179713646 0.189773553782 0.26206187761 0.286102690999
r=0.253591949911 0.189380528318 0.258898444719 0.292822582245
r=0.334471679061 0.213997327447 0.247176152861 0.291650366832
r=0.306714730851 0.235704727501 0.209478462728 0.345338347042
r=0.348858937176 0.267641134642 0.222920527411 0.286517810537
r=0.264958373715 0.21137278739 0.25794846086 0.27273029089
r=0.360991865916 0.239761680351 0.235358735656 0.289520848337
r=0.446626889045 0.169638879342 0.254752724852 0.320855670954
r=0.170808005443 0.245233184897 0.208316884118 0.338133046867
r=0.404662565655 0.216902791907 0.241891347416 0.299314513261
r=0.314661733519 0.1925131336 0.275843512675 0.25579984105
r=0.318524737545 0.189180385658 0.262688821272 0.285441971799
r=0.258835965875 0.249662702493 0.250705911299 0.248925474909
r=0.351035805182 0.211061025783 0.256656033969 0.275626906278
r=0.280280873586 0.2100690588 0.257946923519 0.274037094162
r=0.320220757286 0.201168900076 0.271409239849 0.256012620226
r=0.517339925638 0.212970497572 0.214980394517 0.357068713394
r=0.422135849152 0.232379780322 0.234935738907 0.297748741864
r=0.363208329235 0.21841217551 0.254784155884 0.272019512721
r=0.172162680634 0.194644490686 0.257198871777 0.29095776576
r=0.308280309485 0.241272944208 0.225851471542 0.307024112709
r=0.210114240952 0.235180587095 0.220152465935 0.324514481034
r=0.175294881862 0.217975138006 0.228565966633 0.324892928728
r=0.312699121748 0.222080918249 0.262241753387 0.253435574976
r=0.305546487325 0.204573150258 0.277510102085 0.240406645572
r=0.385285232283 0.221609798223 0.217889240657 0.342611720463
r=0.316807129743 0.218437230868 0.201122972947 0.379316823238
r=0.353566385674 0.22343331885 0.246208662694 0.284149355762
r=0.234607826643 0.244733392044 0.220977998347 0.313310611262
r=0.404404068662 0.154711837635 0.300250331298 0.244787499768
r=0.2917490716 0.203551993917 0.248367777397 0.299712451288
r=0.254564384139 0.252491424277 0.225906058158 0.295696459407
r=0.226425454188 0.222825854002 0.267862646548 0.241448852903
r=0.139720216335 0.22857086733 0.222394952607 0.326639227456
r=0.334871399654 0.214167801347 0.244685950726 0.2964602972
r=0.289604339456 0.192409494189 0.255221159545 0.297148186722
r=0.238678240031 0.264473427431 0.205595168778 0.324336235013
r=0.273247992684 0.23639481843 0.230587082545 0.30243101648
r=0.315300973651 0.250635500564 0.219780332695 0.309803834047
r=0.181980369605 0.223173005891 0.219435081498 0.337956831112
r=0.305823425398 0.193994496138 0.276272296393 0.253460911076
r=0.261468533433 0.241758189669 0.220281151916 0.317679506498
r=0.399817506233 0.198169840323 0.261162897846 0.279504363985
r=0.266326160529 0.258543165506 0.21042145651 0.320613921474
r=0.470394408343 0.282280162435 0.208978581541 0.299762674483
r=0.344143588915 0.252144944496 0.222749199102 0.302356657301
r=0.209593125005 0.195163477093 0.257197948781 0.290440625345
r=0.276493726813 0.215962835052 0.24898494718 0.286067270588
r=0.44924517684 0.207668842655 0.241945169365 0.308440818614
r=0.439401392543 0.23056321175 0.224991124882 0.319454538487
r=0.284176122432 0.229602160365 0.249165810837 0.27206621796
r=0.281699119701 0.202030001715 0.276370104078 0.245229790129
r=0.212898954963 0.244722442804 0.239830104504 0.275617348188
r=0.235003712769 0.266211402031 0.208560174998 0.316668247973
r=0.19548385031 0.182349973673 0.260304712797 0.297040600733
r=0.329627615818 0.239286546765 0.237419460829 0.285874531578
r=0.255464870396 0.267875154999 0.219335483757 0.293453877486
r=0.407900854782 0.19643090414 0.26710542394 0.269358247981
r=0.310606913166 0.198503000956 0.270520762088 0.260455474868
r=0.382688334811 0.249635023843 0.243678215816 0.263008544525
r=0.465605267748 0.197516767245 0.27476667757 0.252949877614
r=0.288785839698 0.208177107718 0.253433953353 0.284954985575
r=0.340482522543 0.252142606173 0.220884602012 0.306088189804
r=0.265610603798 0.222037519074 0.252773908574 0.272414663777
r=0.350495336419 0.204557783667 0.255051284813 0.285339646707
r=0.278297838735 0.215936658329 0.211888611624 0.360286118423
r=0.200907847075 0.213602294036 0.257012862745 0.272371980475
r=0.259153075603 0.19535767034 0.286347165732 0.231947998196
r=0.401286983805 0.192658128142 0.26610035997 0.275141151917
r=0.408559232392 0.176077067305 0.255310506961 0.313301918773
r=0.316263773591 0.201044383706 0.294480367363 0.209994881567
r=0.320210385388 0.250915466784 0.213287215034 0.322510103148
r=0.422122930266 0.23439036042 0.226454189634 0.312701260312
r=0.259101148083 0.197552834484 0.269987336816 0.262472491884
r=0.362464163781 0.230626065234 0.241584445394 0.286205043979
r=0.331025757194 0.177415645099 0.276903123366 0.26877810817
r=0.209785820692 0.212961565879 0.218104784443 0.350828865234
r=0.254261505962 0.223255979948 0.245507108604 0.285729802845
r=0.411380693464 0.238971661998 0.238899722735 0.283228892531
r=0.220662618586 0.226192301125 0.26352205477 0.246763589334
r=0.360690335735 0.240852283985 0.215871649584 0.327404416846
r=0.346294430006 0.238680463956 0.206689414354 0.347940707336
r=0.38058750883 0.187444949019 0.252717923944 0.307119203093
r=0.345452960489 0.247255058415 0.245633360683 0.261478220218
r=0.242304952846 0.216194835885 0.22473823781 0.334328688495
r=0.284571380549 0.201297130987 0.259526504071 0.27964986087
r=0.177621518381 0.235512500233 0.223179700412 0.318128098943
r=0.38264260724 0.229220536579 0.268559872477 0.233659718468
r=0.329744254844 0.187549438598 0.273859513657 0.264731534087
r=0.254585385516 0.188752644662 0.286274761366 0.238697832605
r=0.21472147647 0.211725960794 0.24607392435 0.296126190507
r=0.167631797713 0.273205464586 0.212286297112 0.302221941189
r=0.164701887029 0.236775674912 0.279277245679 0.20466983373
r=0.444220717859 0.222085657151 0.234348135642 0.309218071566
r=0.349369104631 0.263320708827 0.200848059232 0.334983172709
r=0.305292988639 0.243793747665 0.215593694442 0.32501886345
r=0.428841418356 0.193825785398 0.305132384437 0.195909445729
r=0.218912977345 0.201612763488 0.248952346953 0.300482542606
r=0.317211630898 0.197260277663 0.27493319197 0.252873338397
r=0.378162943971 0.233000003228 0.245002839315 0.276994318141
r=0.310109844897 0.208019672742 0.289556264483 0.212867798293
r=0.280686307463 0.173472106298 0.293976850647 0.238574192408
r=0.236538575912 0.263089906465 0.195958961569 0.344992170398
r=0.319443218831 0.179613074075 0.259870104028 0.30064671787
r=0.409266938941 0.203986033939 0.278692733492 0.238628499076
r=0.244868401866 0.218203232777 0.256017356774 0.269762053676
r=0.25526141368 0.23032621776 0.21300262081 0.343668540621
r=0.206303917661 0.16791718428 0.262812624092 0.306457567537
r=0.218963697941 0.204425070463 0.276586697706 0.242401534126
r=0.34853581521 0.225755368607 0.217564964218 0.339114702957
r=0.282650910932 0.170986888999 0.303628017939 0.221757075124
r=0.411681931487 0.216675934122 0.22782245458 0.327679156719
r=0.295633447415 0.214773746746 0.273206632034 0.238812989187
r=0.300699859288 0.19771072066 0.263921830015 0.274445619309
r=0.35352098091 0.237276831998 0.230712290329 0.301298587343
r=0.335986805035 0.24054020946 0.224020920203 0.311417950135
r=0.302328802445 0.200663349771 0.25423301092 0.290870628389
r=0.322055672966 0.210312596518 0.256170180207 0.277347043067
r=0.279512173263 0.239963998696 0.225738823748 0.308558353809
r=0.298270904803 0.234030511302 0.255909360188 0.254150768322
r=0.276995867993 0.261350285747 0.242260608671 0.254128496911
r=0.183240534717 0.220442865776 0.242229990529 0.295097153167
r=0.212865007338 0.202368025761 0.241611159858 0.314409654523
r=0.337125003488 0.216630733063 0.260755881083 0.261857504772
r=0.319674417395 0.228986959367 0.250366500731 0.270280039171
r=0.481306623312 0.191205638043 0.259374709203 0.29004494355
r=0.292799878438 0.239647483833 0.246342664889 0.267667186389
r=0.37935990329 0.196742645874 0.274827682907 0.253601988313
r=0.221981643291 0.221423581995 0.289718014498 0.199140389008
r=0.384038125009 0.232976341514 0.244698545207 0.277626568072
r=0.374525255992 0.193685541742 0.257309672278 0.291695113702
r=0.288145336131 0.334737009549 0.181590822684 0.302081345084
r=0.279887604158 0.227526933655 0.243783763915 0.284905538514
r=0.341177221472 0.221474402919 0.223122731945 0.332280133191
r=0.34669115307 0.172120243592 0.276036933456 0.275805889496
r=0.425052238969 0.190207539769 0.255803907318 0.298184645595
r=0.490485014264 0.203819382718 0.263237856117 0.269704905048
r=0.291330979676 0.210635454458 0.239660817014 0.310042911513
r=0.337785189314 0.216444396251 0.245464639524 0.2926263247
r=0.285792764152 0.223400043758 0.22713602968 0.322327896883
r=0.190543746014 0.179141554275 0.28897883929 0.242900767144
r=0.324052846355 0.185149035296 0.282585675517 0.24967961367
r=0.292636941868 0.200189848649 0.252796139263 0.294217872825
r=0.485175623725 0.185354664355 0.286172728968 0.24229987771
r=0.296718858412 0.217080858924 0.263225673925 0.256467793227
r=0.497642781144 0.203370780422 0.251775667241 0.293077885097
r=0.256782313488 0.204113336173 0.237139690315 0.321607283196
r=0.191706504681 0.214141076836 0.263311516558 0.259235890048
r=0.221397077248 0.218070940286 0.229970726902 0.321987605911
r=0.264017452133 0.200533327308 0.246767601023 0.305931470646
r=0.409160191349 0.218591486879 0.232785997795 0.31583651753
r=0.250327378109 0.24989316612 0.221992568022 0.306121697836
r=0.417782433121 0.18585133775 0.276840220357 0.260468221536
r=0.352410240865 0.258125486284 0.220744499871 0.300385513975
r=0.1404062844 0.235619634901 0.240631487448 0.283117390203
r=0.232566670951 0.208124059347 0.270060367203 0.251755206246
r=0.185831026599 0.18413803889 0.264183604834 0.287494751443
r=0.384717814674 0.22825263691 0.186786869114 0.398173624863
r=0.269470655073 0.233660683406 0.262512081126 0.241315154342
r=0.41331809712 0.258154479662 0.243730089705 0.254385340927
r=0.223402167944 0.194452137748 0.216887099208 0.371773663836
r=0.272563117829 0.257929698537 0.2034946925 0.335080916464
r=0.232323109187 0.23072639921 0.230426925496 0.308419749797
r=0.364580654182 0.228520329431 0.237383259119 0.296713152331
r=0.259531610562 0.23443596634 0.272523696458 0.220516640744
r=0.339905501348 0.231467088609 0.23398224261 0.300568426171
r=0.360991904893 0.190054044308 0.312174118486 0.185597718719
r=0.221705073725 0.226971808633 0.223731646112 0.325564899142
r=0.280419263871 0.191061807526 0.266848700006 0.275240792463
r=0.253553622741 0.234575220701 0.237141985027 0.291140809246
r=0.284884416976 0.196208220448 0.271385204626 0.261021370301
r=0.249794316635 0.255455137009 0.230205394001 0.28413407499
r=0.246106225079 0.2460267509 0.265730445012 0.222512359076
r=0.339009980935 0.264827602382 0.245411069586 0.244350258445
r=0.328525432739 0.20940945023 0.251854302238 0.286881945294
r=0.175522099136 0.234066659207 0.260702866592 0.244527607609
r=0.333734186954 0.19745693396 0.250907093674 0.300728878693
r=0.187159685238 0.167667246532 0.254434270323 0.323464212823
r=0.20836299366 0.290168839954 0.185575422095 0.338680315857
r=0.192902434924 0.223106352919 0.220180425075 0.336532796931
r=0.464454975454 0.214234661608 0.229456715573 0.326851907246
r=0.250043610679 0.223391694664 0.251056864562 0.274494576211
r=0.35118830127 0.20414988628 0.267865845882 0.260118421956
r=0.268906965836 0.236539068723 0.23390680194 0.295647327397
r=0.475931108271 0.2528879527 0.237716240166 0.271679566968
r=0.405696384731 0.202407486275 0.243477232291 0.310638049143
r=0.380673502909 0.249501696538 0.232596994916 0.285304313629
r=0.438093543535 0.181520885727 0.268986340971 0.280506432331
r=0.197472880733 0.178538615024 0.260012232286 0.301436920404
r=0.395021834925 0.147419230603 0.306455390969 0.239669987459
r=0.322754471288 0.215164683458 0.266876711349 0.251081893845
r=0.250513561719 0.199423732226 0.271359398315 0.257857471144
r=0.31460303961 0.197882165714 0.232595065447 0.336927703392
r=0.391934289451 0.211534181489 0.233979385031 0.320507048449
r=0.21197842817 0.22846561689 0.197333821752 0.376866739607
r=0.366208691991 0.205859578091 0.286831959939 0.22047650203
r=0.368010295536 0.205773226492 0.220243032301 0.353740708907
r=0.209234592205 0.251645875218 0.205964318174 0.336425488433
r=0.369379751071 0.211869612213 0.235793033941 0.316544319905
r=0.322415915427 0.244352386841 0.185816880445 0.38401385227
r=0.309577187741 0.225133881715 0.250107025142 0.274652068001
r=0.278101301814 0.186791193916 0.24532065955 0.322567486984
@balllist {Total Position} color=purple
r=55.4807780479 0.288327020615 0.241356403922 0.218030327615
r=60.6312666602 0.244614274446 0.217180502346 0.258772055617
r=67.0431353913 0.266587609488 0.216264977481 0.255750636052
r=74.9581704365 0.282564048145 0.162240732086 0.318498137261
r=72.2645476319 0.291479628225 0.165974817366 0.31702963793
r=72.2034159835 0.296872986898 0.18790647226 0.282379893955
r=58.1730940173 0.26431442877 0.222156635803 0.234489162976
r=66.4024150141 0.249237670686 0.184383121963 0.260710154402
r=56.6124107722 0.265104424934 0.216877688714 0.260566675352
r=69.3625854549 0.290530953565 0.197335150614 0.280943753532
r=55.3859725757 0.278793054881 0.172051293415 0.256808692116
r=59.4575381277 0.206248418807 0.271053977331 0.222892939081
r=68.6833085015 0.33031302544 0.219621752199 0.260026991846
r=55.5615789888 0.241969818499 0.235981845984 0.246479534769
r=70.8856316323 0.324770450235 0.197865444875 0.236604039058
r=63.0739038149 0.269889942604 0.249849286122 0.221722532711
r=50.5667680476 0.272426061644 0.264213044297 0.20015671784
r=58.039914573 0.292976906766 0.236858643427 0.241624086402
r=57.7497291333 0.277848383376 0.203598489265 0.250017697191
r=54.5390105014 0.284909578399 0.247840586097 0.208984593663
r=63.3038290923 0.29503816261 0.207892530299 0.234081108621
r=55.3797203599 0.290065092229 0.213815417265 0.262450244955
r=50.75121993 0.254211774145 0.286850217698 0.25652524057
r=45.8451552501 0.292733873463 0.200737513667 0.194147850477
r=72.5336565467 0.320097632589 0.219771257591 0.272776036036
r=55.7382863646 0.262049184613 0.189825400254 0.267411189634
r=61.0266950833 0.310137216449 0.207828073588 0.248935014855
r=59.7597404209 0.290462976658 0.221417738263 0.259016883116
r=65.1696940075 0.302389636035 0.180430420315 0.25605206581
r=71.8050526913 0.312570871927 0.215309919237 0.228236603728
r=47.1089377361 0.304994572506 0.258872966169 0.188211243242
r=48.1916085683 0.232735696503 0.259701602929 0.223906654768
r=54.7585613478 0.303590013829 0.249923942794 0.199160411826
r=56.274801896 0.266533956386 0.249596060971 0.243205155913
r=63.6211374564 0.253011594712 0.216923887013 0.204898564201
r=61.2852447189 0.339223175701 0.173911358892 0.214953107006
r=68.8065589085 0.343017804325 0.206557037409 0.250266595582
r=71.7055710322 0.266415722666 0.175701945898 0.306747798149
r=52.7128548965 0.317825812289 0.205248059164 0.206927395628
r=74.3934020543 0.312886110654 0.23091204773 0.247175965539
r=48.4011086343 0.322486842048 0.203692345703 0.189636955791
r=67.5884708548 0.249874983574 0.199084714513 0.247518558657
r=72.5482581013 0.289490263367 0.200949666961 0.247164385444
r=59.6895304334 0.25441330644 0.197111230933 0.303852943587
r=68.187201981 0.331963074422 0.22013424449 0.249164559672
r=62.5902930242 0.287599293821 0.205883761918 0.216861564684
r=71.3401725428 0.281368954479 0.206363474408 0.266473699951
r=59.6732065111 0.280391693383 0.203864473501 0.261969306002
r=62.7324201953 0.305324128822 0.192110529347 0.268335597954
r=53.6143328114 0.322516763787 0.220481436835 0.201244774806
r=61.7779590752 0.314253515773 0.185057186398 0.199262575164
r=62.3028839493 0.273742455629 0.187884098136 0.225684284947
r=55.0794018352 0.285350891075 0.199000850781 0.254850424729
r=58.7440224214 0.301914953128 0.184662051156 0.251504306422
r=64.6945030946 0.26949791335 0.220023289373 0.279393567999
r=59.7806438641 0.284736735154 0.213812147761 0.239055642046
r=47.111264624 0.24571636962 0.227929645143 0.246188421872
r=67.0222028751 0.280945751755 0.171678789056 0.26631448888
r=67.7800811831 0.332344264638 0.214958820134 0.234273003861
r=54.1819588781 0.302723379846 0.181164614255 0.216411086087
r=67.3782790872 0.258492557033 0.199819108502 0.308515967422
r=61.8171310851 0.275979797963 0.185675651651 0.258783315039
r=59.2013112845 0.265754435699 0.217113142067 0.2505870559
r=74.1032285876 0.305479798146 0.141305108932 0.255585930153
r=62.4814240543 0.292822560707 0.231391378127 0.273630663687
r=74.8637566216 0.324826539407 0.179752464197 0.282419414739
r=69.5386186628 0.273991218088 0.228274614551 0.285076662839
r=73.8821014298 0.306643705506 0.199197511481 0.230958393518
r=60.257366152 0.340751140593 0.222299800846 0.242916571627
r=74.1365653956 0.279106813291 0.202083197405 0.246579493599
r=67.2350941034 0.328010886062 0.159543759812 0.254201834984
r=73.2646060672 0.311260950243 0.213312194734 0.254475798055
r=68.3182617366 0.309131411245 0.2193648915 0.250117875796
r=74.8134989296 0.290828864929 0.17411245409 0.264110258515
r=65.1459455258 0.261181715224 0.214497833411 0.251539356717
r=58.346391964 0.28519597459 0.211492386115 0.250510294559
r=74.1645290708 0.295535361258 0.23907798085 0.239633886331
r=60.4459610104 0.26402945783 0.235204387871 0.242925757866
r=59.8245952485 0.314082034513 0.188131885068 0.264256849847
r=69.926580697 0.302168695922 0.198502267263 0.26252841921
r=69.372760393 0.295649663327 0.202225174481 0.244144952026
r=58.1741237688 0.279529222909 0.217606077183 0.237158916455
r=61.3786429951 0.278438382652 0.204353501138 0.300901990243
r=53.607454085 0.305226373918 0.189827203802 0.24804101993
r=61.3615219758 0.323319970974 0.223679656352 0.224813716109
r=60.2854273939 0.286370095877 0.271335633692 0.214581303495
r=62.0193363521 0.270466682513 0.205683875986 0.243390129515
r=53.3553932956 0.302475207094 0.17674839287 0.267824096139
r=62.3404289208 0.279028274504 0.234868911313 0.261942887427
r=71.2274712818 0.298315975219 0.198293757338 0.280670042912
r=48.8523509109 0.266970373747 0.227345213594 0.276575668367
r=66.741071534 0.236953444079 0.226689849755 0.273907288646
r=68.7402017983 0.275483370219 0.199022634521 0.24094706638
r=61.5817931266 0.32019897975 0.175498499569 0.257446797198
r=65.0774640886 0.313973871361 0.178854158984 0.243755495262
r=67.2936268612 0.32596654184 0.20328669471 0.257718260133
r=60.549924693 0.202146669203 0.20316421624 0.31982650823
r=63.3974438679 0.283470278631 0.177223124781 0.269605694978
r=56.0550114777 0.303318037243 0.231132781659 0.23581347424
r=54.7451500159 0.276709971123 0.235640153635 0.244062969965
r=57.1979550196 0.316455858836 0.183959048369 0.250274807847
r=59.4421539331 0.290675709514 0.207954536344 0.256838398568
r=69.4111489525 0.3139030663 0.215722020168 0.248662002417
r=46.6813091208 0.268162378551 0.228549384551 0.261417414129
r=69.2197020406 0.305293631001 0.171087140547 0.268351336771
r=69.6889269677 0.329437488827 0.199568466128 0.282931251735
r=60.6611039576 0.336350374185 0.172007522857 0.266140754853
r=44.9371712749 0.251600694273 0.219514580728 0.25045882841
r=71.510149235 0.306456563437 0.208098045085 0.243333832491
r=73.6457832267 0.321742843835 0.129467310366 0.276861477662
r=62.0918431718 0.258177496847 0.226367288294 0.270667041669
r=62.9959154653 0.299790831654 0.173560199039 0.28011230277
r=63.486953337 0.304938436738 0.205603080618 0.218316923988
r=52.904730002 0.234656861349 0.232977148275 0.264786288955
r=56.5718538906 0.345238995085 0.225370547836 0.218881772922
r=62.5815574341 0.34386779868 0.208888925497 0.215366184808
r=55.2290337693 0.288287911717 0.214132355815 0.248992694657
r=55.619513757 0.282310721034 0.203790409778 0.272162469919
r=75.0591372831 0.341592621078 0.178223452422 0.269322205424
r=52.4261421519 0.2680839262 0.202062857436 0.24637734598
r=51.2804505849 0.294066652476 0.195735648753 0.21000774272
r=65.1296368414 0.297282610221 0.197309072509 0.274091967935
r=72.4555863623 0.280674114856 0.198191241707 0.295119879603
r=57.6627289125 0.286718703901 0.23024698289 0.209042773734
r=61.2499266152 0.300240470122 0.201764643209 0.250888328433
r=67.2240770595 0.326562759706 0.179509333135 0.218580663474
r=59.7728241766 0.236818461265 0.209841261122 0.273354418076
r=56.2979047503 0.280715571244 0.200240248863 0.297050996437
r=67.3634956642 0.336866202416 0.194947978999 0.235850942976
r=52.015935092 0.243798252826 0.254729998567 0.227656101608
r=74.6682853972 0.343160257736 0.200944401138 0.260524457297
r=49.7828112636 0.181338655228 0.245965413621 0.306657090735
r=62.6944599816 0.277378923004 0.254043592999 0.208485609941
r=64.2158787037 0.308233246952 0.226180141622 0.250153260479
r=54.7066708042 0.242421858135 0.223840304179 0.27028969395
r=61.523880252 0.298414574514 0.197928270629 0.20402893532
r=63.9484133635 0.334258240562 0.224412161219 0.210299256572
r=50.0232763446 0.213813863791 0.220338783121 0.268501997208
r=47.7104480131 0.285178665834 0.182430582407 0.251179626544
r=51.4320468838 0.313284103451 0.247122208636 0.20510170151
r=55.365440379 0.245890958736 0.218492605374 0.250195249903
r=58.7224986056 0.276024274385 0.249517366688 0.211573535316
r=65.0221821145 0.309024380997 0.191559478093 0.267232684759
r=59.6958713902 0.2872467399 0.176217269106 0.267450585221
r=55.9521370694 0.29708693965 0.221503858765 0.219516111855
r=53.796657192 0.269529718139 0.194423678152 0.246889399876
r=59.9885950961 0.277263515063 0.173673960676 0.311197254316
r=52.7193994223 0.237967963331 0.236635901013 0.258071011698
r=58.2834970262 0.311234708932 0.173882852382 0.262459399737
r=49.7045350647 0.248386640018 0.259669644177 0.242354885298
r=55.7584465783 0.263444445065 0.217327832486 0.242078521048
r=62.309449042 0.280676188275 0.195066975518 0.242137245461
r=61.1925584345 0.262418849393 0.222212507691 0.253937986104
r=48.8228626592 0.270762103963 0.23764110478 0.2187830924
r=59.8886041925 0.300714448559 0.239722231948 0.203413484992
r=62.7637122502 0.267304129224 0.241099185005 0.265566939671
r=60.6671177162 0.273334419137 0.201722647681 0.291393050657
r=61.4752488418 0.334422072208 0.185666963481 0.256255560758
r=56.1233194441 0.27870586767 0.256231505118 0.218782656008
r=52.721416612 0.261694681808 0.199707628731 0.248414983756
r=67.3395943569 0.286007411589 0.213075271417 0.236104152684
r=67.954212177 0.301015946421 0.173655789597 0.246484842019
r=61.5447643066 0.266833879572 0.230134137967 0.219391682981
r=67.1120104332 0.282944032648 0.244892919804 0.230606726394
r=64.7150217842 0.339723090212 0.187654910683 0.232033049395
r=59.6611682189 0.266318988891 0.196802588442 0.266225192518
r=49.5340327169 0.255486736703 0.27518361084 0.192641250691
r=57.7114015219 0.268069671817 0.211452063867 0.244055449552
r=60.4848571586 0.267704179198 0.192933360777 0.28356947017
r=47.2684174811 0.242288751049 0.245890975368 0.211879022503
r=66.6115925204 0.269586786436 0.178285786888 0.259933891608
r=66.5186415987 0.281818920852 0.172812244306 0.292044799993
r=62.9051799511 0.248902959952 0.25398358574 0.212407005993
r=59.4871977145 0.261776648834 0.26164745781 0.274867896136
r=56.1126940465 0.314730276514 0.212602177278 0.223618426324
r=64.1051094757 0.290068341805 0.232762643907 0.214904213977
r=61.0877026031 0.269877520753 0.204703512136 0.261452989424
r=62.5343435848 0.307898720941 0.195073855061 0.249359426831
r=53.8300346907 0.234391809467 0.198353851624 0.248636828042
r=50.4402754409 0.279855825693 0.225069015679 0.234350809488
r=57.2536779103 0.361714630836 0.185405261329 0.254191388838
r=64.797921258 0.283281487937 0.194834781801 0.25411618346
r=54.8870474798 0.306968843765 0.228543015865 0.215728842722
r=54.6517939833 0.280025320027 0.193475887827 0.250282557688
r=64.1472322815 0.291584282627 0.188208198277 0.261741892582
r=63.9095612057 0.262939579301 0.226147365917 0.262175380877
r=57.5279215247 0.240362794449 0.192240728809 0.272771040959
r=60.9346499351 0.247222168038 0.204494400614 0.276461944587
r=63.1213281051 0.28019485151 0.16137154075 0.230731884279
r=74.306000338 0.286848401218 0.208792054305 0.232564289228
r=61.1130675139 0.345271928734 0.229379399603 0.190928061287
r=47.704215185 0.27052392194 0.236332686519 0.249703648367
r=59.8962169135 0.277837249229 0.207832992644 0.251714750114
r=55.911145877 0.335600954257 0.170919880955 0.283658037106
r=58.8153975778 0.300438598621 0.202588085893 0.241806028979
r=63.838697055 0.301604760426 0.222383745578 0.249683572836
r=53.5486654359 0.239957747974 0.201786375801 0.244955999549
r=65.354534435 0.28246579133 0.188632510342 0.264523509354
r=66.691932395 0.243127920065 0.21968565119 0.264235320263
r=66.2570884299 0.290999831262 0.203509095199 0.251083860372
r=52.7774530835 0.285986857779 0.220498568971 0.244856692557
r=66.6589447433 0.285103928585 0.172211890849 0.268194020145
r=65.5286242475 0.269570359162 0.213475173627 0.237467278206
r=71.7442976992 0.27407268786 0.212749303024 0.254833552053
r=57.8257685649 0.28360407361 0.204851632471 0.248715510398
r=74.1265903395 0.304605055815 0.190169153851 0.242156999672
r=57.5293201758 0.270822345968 0.231912297815 0.229190146361
r=71.0663020432 0.254304811438 0.190690158413 0.275988591476
r=52.5832152093 0.299878154938 0.224056023532 0.245742444675
r=65.9970421341 0.30949302359 0.211350927337 0.205849948473
r=60.4486352831 0.273993008445 0.202253457078 0.27641373088
r=67.6753020958 0.269492679294 0.179229938174 0.242742050795
r=65.2843935476 0.313290071295 0.219713279072 0.252358644273
r=57.3157366027 0.290365685912 0.210581407118 0.206306912416
r=62.7813882751 0.275281302094 0.226730199262 0.255541111199
r=47.1338389967 0.267495203367 0.205351706253 0.271961554384
r=52.2587525522 0.294882061003 0.225807887936 0.234774813824
r=52.22583532 0.259126536002 0.202590861176 0.223020657086
r=69.5274630469 0.314696686372 0.183563015414 0.222507440894
r=57.8742751791 0.287276830703 0.1715010705 0.309807057319
r=60.2683499826 0.309682518129 0.237511634397 0.205108521684
r=59.4806420004 0.275852595822 0.243435599711 0.247776675736
r=55.4980031312 0.293081950028 0.193139409295 0.273564791629
r=62.0196625161 0.255146033462 0.233248502798 0.29284125584
r=66.9078705398 0.320146901881 0.190823937802 0.249343594872
r=53.669231047 0.2352649042 0.243054652485 0.278769989456
r=74.1985259364 0.284662088822 0.198249570309 0.276203337341
r=56.6643184353 0.277766920671 0.229108846565 0.236770916873
r=61.8317968003 0.259224541167 0.219477891663 0.213928691505
r=62.6160241742 0.293266011852 0.198769979081 0.258335615247
r=53.3899305298 0.289410269038 0.195779046587 0.246065238332
r=57.8371534909 0.305510062909 0.250417474549 0.237243771418
r=63.5821210958 0.265465700229 0.172980908458 0.246396020002
r=54.4592237661 0.260975031183 0.194227256132 0.28444873431
r=59.9522672998 0.281343560926 0.221230296302 0.242982338681
r=62.2982119839 0.302918744203 0.217343434332 0.227579916345
r=57.294735579 0.24225190954 0.174873805805 0.268993056605
r=64.7149349156 0.30761604413 0.222231367049 0.259848399052
r=61.908243475 0.217777263008 0.187618457015 0.283887405138
r=75.9951357764 0.275247206475 0.210213278736 0.281068571884
r=50.8169248194 0.313087648042 0.235761434034 0.232085063392
r=58.8004860616 0.263201603991 0.209041059129 0.251499794286
r=59.2188116206 0.274747449784 0.185298051349 0.275637253111
r=73.6135131083 0.325451036836 0.204476610414 0.223193944211
r=59.2939995648 0.312292964143 0.247205364889 0.230821834262
r=63.1085949839 0.321317134797 0.203108983362 0.241132567041
r=60.2421151917 0.282101953081 0.194768226511 0.262455124726
r=61.926742202 0.321887824456 0.173321305239 0.244835006915
r=60.7552388573 0.323918555519 0.224038589413 0.21709803925
r=57.5227479398 0.232922660387 0.200979053561 0.251475223872
r=71.234521271 0.27073227799 0.229785404625 0.243526985334
r=69.6541434179 0.248541334594 0.199220316919 0.239976416575
r=63.1544561968 0.326992132911 0.231229685012 0.184041484031
r=59.6475396139 0.281146766096 0.216277290998 0.23629712701
r=61.4114679351 0.279890805564 0.218515604561 0.260960876209
r=61.2779148503 0.289377493815 0.196926507928 0.268514542776
r=66.8502076441 0.321292133867 0.127954688105 0.322033829402
r=69.4037110305 0.25410624677 0.170036735932 0.261234417714
r=73.5595906648 0.299668436636 0.163533178945 0.311534474474
r=46.0953903979 0.307659792862 0.168669428245 0.286966291318
r=62.7695376247 0.290705022816 0.143753766916 0.270822233963
r=67.2136011402 0.350082720974 0.160153281753 0.270114902983
r=58.2573428578 0.250487783089 0.223961455301 0.259905902496
r=64.3116797623 0.251484168696 0.202277699191 0.277028341509
