# Supplementary material for: Do universal codon-usage patterns minimize the effects of mutation and translation error?
Source: Genome Biol. 2005 Oct 19;6(11):R91. doi: 10.1186/gb-2005-6-11-r91 (PMC1297647; doi:10.1186/gb-2005-6-11-r91)
Supplement: Additional data file 1 — A tar archive containing the used CUTG records, separated for archaea, bacteria, and eukaryotes, the data used to produce the histograms in Figure 1, the kinemages used to produce Figures 2 and 4, and the data used to produce the scatterplots in Figures 3 and 5. [file gb-2005-6-11-r91-S1.tgz › CodeError/data/kinemages_uns/euk_mc.kin]

@kinemage 1

@viewid {oblique}
@zoom 1.05
@zslab 467
@center 0.500 0.289 0.204
@matrix
-0.55836 -0.72046 -0.41133  0.82346 -0.42101 -0.38036  0.10085 -0.55108
0.82833

@2viewid {top}
@2zoom 0.82
@2zslab 470
@2center 0.500 0.289 0.204
@2matrix
-0.38337  0.43731 -0.81351  0.87217 -0.11840 -0.47466 -0.30389 -0.89148
-0.33602

@3viewid {side}
@3zoom 0.82
@3zslab 470
@3center 0.500 0.289 0.204
@3matrix
-0.49808 -0.81559 -0.29450  0.86714 -0.46911 -0.16738 -0.00164 -0.33875
0.94088

@4viewid {End-O-Line}
@4zoom 1.43
@4zslab 469
@4center 0.500 0.289 0.204
@4matrix
 0.00348 -0.99984 -0.01766  0.57533 -0.01244  0.81784 -0.81792 -0.01301
0.57519

@perspective
@fontsizelabel 24
@onewidth
@zclipoff
@localrotation  1 0 0 .5 .866 0 .5 .289 .816

@group {Tetrahedron}
@vectorlist  {Edges}  color=white     nobutton
P   {0 0 0} 0 0 0
     0.5 0 0
  {1 0 0} 1 0 0
     0.5  0.5  0
  {0 1 0} 0 1 0
P    0 0 0
    0  0.5  0
  {0 1 0} 0 1 0
   0  0.5  0.5
  {0 0 1} 0 0 1
P    0 0 0
   0 0 0.5
  {0 0 1} 0 0 1
   0.5  0 0.5
  {1 0 0} 1 0 0

@labellist {labels} color=white    nobutton
  {U}  0  0  0
   {A}  1.1    0  0
   {C}  0    1.05   0
   {G}   0  0   1.08


@group  {Lines}
@vectorlist {A=U&C=G} color= green    off
 P   0   0.5   0.5
     .1  .4  .4
     .25 .25 .25
     .4  .1  .1
 L   0.500, 0.000, 0.000

@vectorlist {A=G&C=U} color= red    off
 P   0.5   0   0.5
     .25 .25 .25
 L   0, 0.500, 0.000

@vectorlist {A=C&G=U} color= red    off
 P   0.5   0.5   0
     .25 .25 .25
 L   0.000, 0.000, 0.500

@group {Original Data} recessiveon
@balllist {First Position} color=yellow
r=19.230739214 0.269510266498 0.214178353439 0.322326201461
r=18.589341055 0.254607902126 0.256553349378 0.322327517048
r=19.0146554826 0.2623959954 0.23439085436 0.33470878712
r=18.6238164929 0.332973012587 0.189718033748 0.280628790238
r=18.9581092801 0.284832570524 0.211823748113 0.327042713229
r=16.5925446837 0.255507523485 0.22250394879 0.356596558317
r=19.0936202412 0.309398071517 0.175691652873 0.320879640577
r=16.4610071551 0.288047056758 0.202229928449 0.345902286994
r=18.4366762332 0.283626301506 0.193252567536 0.336635507388
r=19.1386183809 0.283927086221 0.21368172997 0.338612420294
r=18.9987748232 0.286014862566 0.206553854418 0.336422240129
r=18.32835318 0.274389458084 0.241655390167 0.315290933694
r=18.4777502951 0.290107477894 0.194619892729 0.321853838348
r=19.3394251593 0.284198070271 0.205170216639 0.330165665392
r=17.7822630834 0.297089620935 0.203170734117 0.296118663577
r=17.390489898 0.275205041008 0.196439287858 0.336567313463
r=15.9205181108 0.298910051745 0.164097765056 0.333480127711
r=18.3292622264 0.298587877832 0.203964900338 0.307661655196
r=18.4749633275 0.291152708049 0.221365162749 0.294710243708
r=18.0706025208 0.266830617891 0.216108207808 0.281586228097
r=19.0470208974 0.30829587572 0.189535525589 0.320676602792
r=17.9552448832 0.251041477993 0.248369860533 0.361981525086
r=18.5756739706 0.361997334402 0.140498199839 0.262747884276
r=18.65150745 0.288260962112 0.198488718604 0.319125159642
r=19.3732706473 0.382225246661 0.137362287098 0.237708652182
r=18.3251088722 0.27488823122 0.237233171715 0.315062023802
r=18.010251833 0.277544236973 0.2348225633 0.322954345488
r=18.1486460469 0.275643083353 0.246387466893 0.312357232238
r=15.2778533333 0.340653594771 0.182614379085 0.338431372549
r=17.7589313875 0.296603232033 0.216146017565 0.325800681173
r=17.3866509053 0.298069729164 0.239263803681 0.303007631303
r=18.1806703685 0.287241001613 0.223963245809 0.322664070344
r=19.1759448082 0.277161508477 0.261992204011 0.275066923402
r=17.8285988563 0.287546357645 0.259273752457 0.29937478322
r=18.0183907317 0.310672714356 0.19099404339 0.312803978359
r=18.2559012961 0.285794155019 0.226048284625 0.322109275731
r=18.0984671708 0.291921738087 0.190253270916 0.350618173088
r=18.3570785231 0.270358814353 0.21851274051 0.329433177327
r=16.7319784771 0.257189365165 0.1944293724 0.3818954603
r=18.255643522 0.329628629751 0.170024269504 0.321150831802
r=18.2654637563 0.344861422428 0.13091997037 0.319214230055
r=18.5697940537 0.287124325195 0.209572153735 0.34058496495
r=18.4694944014 0.284652540972 0.204006293505 0.333788408441
r=19.5466973606 0.277678251523 0.199779051714 0.325570285441
r=18.9407112689 0.309590672178 0.195958393242 0.299110352265
r=19.3265438799 0.3046986364 0.188402678788 0.325004706705
r=18.2839005257 0.296795460235 0.198698155721 0.316072769757
r=17.7476985543 0.28996301756 0.190265601159 0.335557452091
r=18.7719838348 0.31375425582 0.177235862374 0.306751183325
r=19.4890606875 0.300860698427 0.19023079875 0.308042322241
r=17.4701850183 0.257400311592 0.227504315971 0.35875194745
r=17.6674637618 0.242896134913 0.235646049617 0.361858458839
r=17.6507371241 0.246874069664 0.23228639476 0.369306341173
r=16.6568992232 0.213677912047 0.271274800414 0.365433141918
r=17.5924945928 0.253584496544 0.235262230655 0.348285675566
r=18.4278266527 0.302795405253 0.199995983613 0.304301550325
r=18.7566590091 0.285963204517 0.196184172102 0.332512411175
r=18.4205865158 0.31588873173 0.16984912777 0.31152758133
r=19.1719510375 0.312193984612 0.123921660061 0.294124504547
r=18.9014071866 0.281255174698 0.198066732903 0.302243748965
r=16.2417321979 0.287622962854 0.170606372045 0.373440023491
r=19.1722715152 0.279151515152 0.200404040404 0.33701010101
r=18.7766312106 0.300344512031 0.191123432201 0.327340259461
r=18.1320912614 0.286811865313 0.208945750935 0.334313201497
r=18.3324790012 0.334462483148 0.094633328424 0.295535137707
r=17.7605895024 0.285528596187 0.19664520921 0.35219113642
r=21.2108212293 0.393853594015 0.111850535279 0.263381969991
r=22.5135617401 0.40969121027 0.106214412456 0.272386872651
r=24.6487582272 0.459126635366 0.0961647883674 0.224040999295
r=19.995971639 0.346683727287 0.150766352054 0.320643350486
r=19.1289676512 0.3225503985 0.142240975152 0.314767932489
r=19.0506876092 0.310383107374 0.175185412632 0.313311918371
r=18.6044287712 0.307481321187 0.180171515589 0.298994594498
r=18.2076570986 0.295636248371 0.213855527771 0.32391786708
r=18.7066901018 0.282708603145 0.212040703053 0.338257169288
r=18.8798385989 0.290114369834 0.203789680293 0.33155927981
r=16.1746189341 0.287110306035 0.214129087616 0.329106683192
r=18.9723901725 0.263057273023 0.201391148715 0.352424341035
r=18.4993086035 0.357744316504 0.121358134042 0.283342190729
r=19.7068635097 0.299700815021 0.128278138863 0.32739090065
r=16.6366756488 0.250148056423 0.221277053946 0.358565737052
r=18.3658485158 0.296576944618 0.227621651896 0.281191315521
r=17.7047491007 0.293330584003 0.206291383142 0.339244392513
r=17.3690243759 0.260758619338 0.219960698143 0.33976500325
r=16.4241155886 0.256288927526 0.206131566785 0.353786561613
r=17.1232767085 0.255948702101 0.225763729472 0.355961945965
r=17.8644483224 0.271946854945 0.235069635316 0.31903238209
r=17.3222853234 0.271738081804 0.235171504498 0.317738648954
r=17.8145737385 0.275170019499 0.240785656537 0.296428401579
r=17.7566806649 0.273066131859 0.239853332928 0.31133327256
r=17.443942674 0.276794993819 0.229566663385 0.305851849421
r=17.5296384394 0.268247540294 0.239040552787 0.321234384103
r=17.1553470434 0.269159617077 0.244421694177 0.307020852417
r=17.5516218176 0.263545313278 0.247035657992 0.315725685238
r=17.7150483487 0.275231175694 0.229458388375 0.298018494055
r=17.6023172545 0.244146786082 0.264341761116 0.30222715384
r=17.5722445407 0.27174697708 0.203889189677 0.346507850568
r=18.6294760216 0.264974808733 0.219723829073 0.346379921627
r=17.9809422267 0.303853970097 0.201698359704 0.30236609087
r=17.507458419 0.290240190985 0.189532821083 0.319560966098
r=16.8146553432 0.240771780832 0.264126345588 0.324170298357
r=17.8082655685 0.25526600054 0.238715230894 0.331305698083
r=18.8761128918 0.257604920708 0.210772417256 0.351374534499
r=18.5175885623 0.255416616152 0.221669928471 0.344273368087
r=17.3321810385 0.237298405892 0.254334855971 0.336650508064
r=17.7011306102 0.268712628773 0.226028384122 0.325949139111
r=17.6834924976 0.286646541774 0.178460445707 0.339429992009
r=18.3222732466 0.323249360683 0.159638718102 0.35682028402
r=17.4933899455 0.292259608991 0.209835084453 0.306357228355
r=17.0305954631 0.285777389224 0.201187134772 0.328422215065
r=18.0569490327 0.276380259635 0.192655452846 0.341794211244
r=17.5601789779 0.288376017697 0.191862984333 0.333040662273
r=17.1886459052 0.289084549512 0.182607646846 0.334000723676
r=17.9059936918 0.302468208671 0.184715129669 0.304570942225
r=18.268001635 0.324412487592 0.13859294295 0.298839042568
r=18.5787841063 0.331366965012 0.157275562788 0.290225793328
r=18.2301428321 0.305050403982 0.130274908072 0.32323586062
r=18.1601085337 0.290735444692 0.178265014299 0.328460968118
r=17.6471748689 0.290636017083 0.181891140474 0.332311043595
r=16.4540097154 0.222466444699 0.258648943918 0.385990011445
r=17.834985703 0.302914157085 0.175518646955 0.326276084444
r=17.2315600089 0.29076269291 0.186759114292 0.324759561619
r=17.4038726171 0.26570966653 0.232869046139 0.342707907687
r=17.1045017878 0.247864301693 0.244605710461 0.320504465151
r=17.2796321078 0.261469855118 0.221237731734 0.334670509425
r=17.4157188719 0.260219771977 0.225303780378 0.326770177018
r=17.1038800883 0.305174104953 0.165552967141 0.323105689063
r=17.7881467792 0.289841971341 0.190705772064 0.313546270256
r=17.3011336484 0.289376842179 0.192458621832 0.322740987495
r=17.6676378014 0.292438595021 0.188350518345 0.337706429709
r=17.8820070149 0.258911292414 0.238988320263 0.331667399095
r=18.3958855771 0.266101700699 0.228129641051 0.324150823649
r=18.281715028 0.253692055244 0.213660604403 0.368179953507
r=17.0268705592 0.25418583693 0.20177394109 0.354456196936
r=17.9169234812 0.281626506024 0.196007433991 0.336195847219
r=18.3187093841 0.268639750768 0.22910790216 0.311750094725
r=17.1317870715 0.26564083903 0.233137525018 0.335871910171
r=18.4915731714 0.258740137848 0.235569645052 0.310993962493
r=17.8278598825 0.287834965035 0.196629370629 0.329955244755
r=17.9741949146 0.288525157717 0.192664256039 0.327665794738
r=17.0016339678 0.268160828922 0.234260614934 0.332357247438
r=17.9894113367 0.435120643432 0.100804289544 0.185388739946
r=18.4416259067 0.292072621143 0.195909695695 0.321172582514
r=18.4326185847 0.288275776934 0.177884763756 0.344289109033
r=17.7841419004 0.260567680429 0.221005357706 0.346734163252
r=17.6975117394 0.258185747372 0.217952250166 0.361460046321
r=18.478706073 0.259053841868 0.226637289166 0.345286937142
r=18.3471575071 0.280901794145 0.184230406043 0.348158640227
r=17.3127074005 0.289438357944 0.199151257957 0.321136275062
r=18.3049039282 0.294090001175 0.187952845337 0.314925782321
r=19.0452530813 0.320292725872 0.149258556179 0.302974028832
r=17.8319752436 0.255342282441 0.221511311839 0.332287876887
r=17.9615495114 0.262957175773 0.229799517996 0.333933631717
r=17.1500330675 0.298293803814 0.187945697533 0.354075326185
r=17.9630888155 0.304180418042 0.186817015035 0.298093142648
r=17.6598174257 0.292313732333 0.18564241261 0.324201709998
r=18.22160414 0.295499476683 0.188335853006 0.338004419119
r=17.8914860832 0.294976824747 0.180951191159 0.320241979711
r=17.6706779563 0.263781263781 0.23533043533 0.335903735904
r=18.2801425715 0.295374258482 0.19009531427 0.327334533093
r=17.8774669837 0.291092700623 0.187705279671 0.337443011912
r=17.1787660225 0.294024076108 0.176927576687 0.320286121858
r=17.183964475 0.277547653316 0.185575876716 0.350879348475
r=18.7243032422 0.278594466135 0.193685282635 0.333797317943
r=17.6987618116 0.261648402282 0.238997122589 0.340104617646
r=17.3218140599 0.288462832156 0.187050117726 0.337672384797
r=17.2670696808 0.276047616185 0.191486803343 0.344135153009
r=17.8095331191 0.29477490172 0.184506893101 0.327484444867
r=17.3425141725 0.247203934348 0.231971345058 0.35189178371
r=18.894507565 0.264563234751 0.206547524909 0.347725235911
r=17.9478306018 0.252051920808 0.227455093746 0.348787203356
r=18.2453219159 0.294323927581 0.193116946664 0.328059587887
r=17.6909150167 0.305455645959 0.183631898127 0.316234242414
r=17.1160967675 0.244474852835 0.239466074564 0.3488330063
r=18.1236181941 0.287556154537 0.189768643306 0.321787960467
r=17.0686149121 0.269773858797 0.202423369924 0.349865035091
r=17.8585079139 0.257411845998 0.21292997344 0.366435620047
r=17.3986467418 0.285858275998 0.197247907446 0.333494018143
r=18.3831023011 0.287895697153 0.194664399213 0.328550424262
r=18.6902917369 0.30202460525 0.167935677613 0.320003874843
r=16.9164005855 0.286817923071 0.200089452712 0.334471822396
r=17.697945162 0.294725046026 0.181694476179 0.331363745516
r=19.1893160603 0.329615725889 0.153382021705 0.295269947444
r=17.7725724197 0.260378833531 0.236176484959 0.336446847669
r=17.4828339676 0.289416846652 0.185025197984 0.321539991086
r=16.7365302202 0.283809006685 0.189398309974 0.337394373367
r=16.7165466472 0.288994169096 0.189139941691 0.325697625989
r=18.0277238815 0.301247451122 0.195214105793 0.29525008996
r=17.5637900693 0.294735472962 0.181283126849 0.332162715833
r=17.8213728034 0.287862513426 0.183157894737 0.336455424275
r=17.668870996 0.3034088745 0.156503523138 0.312435726528
r=18.6770665841 0.33270329182 0.160111565727 0.285841716
r=18.4689010044 0.315771682442 0.146561715279 0.307296696929
r=18.4642057831 0.318215176868 0.156392191399 0.28306179363
r=18.3658842714 0.303129931615 0.154392425039 0.305014904436
r=17.4758317073 0.235558408216 0.250770218228 0.334274711168
r=18.1820923411 0.293118524641 0.188307260301 0.292238806602
r=17.1375985623 0.166333865815 0.374201277955 0.317691693291
r=18.3931906009 0.30189576316 0.186422291121 0.299384596841
r=17.8862549544 0.291903480917 0.183127363929 0.329200461156
r=17.3427107215 0.255599395171 0.233390823607 0.341356376695
r=16.7871681447 0.291924590356 0.177694250308 0.348047219123
r=17.248689569 0.241886504792 0.257826070656 0.33484022944
r=17.6184025213 0.254198059782 0.244447727385 0.332643915891
r=17.5102285656 0.248893691948 0.24871668266 0.331668824938
r=18.215367844 0.304584235887 0.182485301269 0.327859069007
r=17.5589148335 0.279689357907 0.185270511296 0.340257134364
r=17.8875289174 0.26868038213 0.191342609109 0.348277639038
r=16.8975227111 0.278032891927 0.204524419764 0.332158621672
r=16.7272326373 0.226244779955 0.265531641503 0.351044008995
r=17.733766061 0.251325741111 0.240567677997 0.341313135704
r=17.7996385075 0.259606416655 0.224722622546 0.348358391179
r=18.6236486609 0.235301710229 0.190577605679 0.379606324621
r=16.6906936385 0.280743546686 0.233451790526 0.28855391104
r=16.7296186085 0.281223805532 0.245887468567 0.293849538977
r=16.6584459534 0.269370526702 0.260671682878 0.28997981281
r=17.3144517232 0.266570724031 0.246520951321 0.314268708264
r=17.0638984194 0.280562005218 0.238624743067 0.296495459734
r=16.9611218428 0.2838976234 0.231524680073 0.289564899452
r=17.4807423569 0.260452051215 0.254246145806 0.304611967599
r=17.5798956035 0.260439971353 0.254349327874 0.310324939949
r=17.7156939042 0.289368650218 0.241364296081 0.290094339623
r=17.1423723748 0.274628194969 0.235067222873 0.303711174125
r=13.3646792609 0.236388521955 0.305174032753 0.260595546926
r=17.7686238285 0.275392455483 0.231343720712 0.321571872071
r=16.9664530886 0.262783429749 0.250149611011 0.304009575105
r=17.3888889149 0.274501616042 0.24228099919 0.309728822336
r=17.2713119524 0.269443270324 0.243914162584 0.311678822285
r=18.3929138308 0.318832295601 0.251321833214 0.259814228846
r=17.4594403018 0.276770689614 0.234645782325 0.310162773449
r=17.4918859489 0.271015224215 0.240370903661 0.317044989265
r=17.5989875804 0.273946254877 0.232744408419 0.321563994065
r=17.6163110905 0.277904011129 0.232359533194 0.312048844578
r=18.3577166783 0.280995580368 0.231042102815 0.316701558502
r=17.8505981352 0.298323278226 0.211901590535 0.323121523153
r=17.3226580314 0.279041951106 0.232131396231 0.311657622965
r=19.868915009 0.306148282098 0.173056057866 0.25931283906
r=17.6509863596 0.288600176339 0.221487474716 0.307102847363
r=18.2650899609 0.285310734463 0.233618233618 0.320005794582
r=17.6967197391 0.247709000956 0.261904761905 0.321245853713
r=18.1836413016 0.279627753862 0.216288933907 0.322011901747
r=18.1101695847 0.291445373364 0.210766163486 0.320321007925
r=18.0276110799 0.28368979174 0.229405624228 0.316287963809
r=17.1627543286 0.283354200385 0.235136042996 0.315815189178
r=17.9321076108 0.281671774437 0.227823983728 0.323633491527
r=17.3976881658 0.302695754759 0.21747398447 0.303646576163
r=17.8120291539 0.290214067278 0.220387359837 0.305759429154
r=17.988679416 0.358215093564 0.157515936665 0.224347110837
r=17.1236483869 0.266258830384 0.219648969485 0.331803947273
r=17.7571974891 0.28846418455 0.22255066165 0.318066435441
r=17.1303936061 0.295785231232 0.20418061343 0.316278434319
r=17.4417671993 0.283980744802 0.226582870897 0.301163334893
r=17.8969118947 0.287386661294 0.22596547787 0.306830546041
r=17.3565425024 0.277712231024 0.216922299006 0.345019383111
r=18.2799280475 0.290589603869 0.211069613666 0.302736790547
r=18.1372611658 0.236468584406 0.248722558668 0.351249053747
r=18.1017883461 0.285378052368 0.210511742208 0.317913573196
r=17.5776071463 0.289644960786 0.225471053402 0.309577272284
r=16.9171510356 0.28248339195 0.214439234076 0.311254396249
r=17.5879198533 0.283677212288 0.232003668042 0.30774873911
r=17.6625277322 0.280802716627 0.237740093869 0.309993053278
r=17.5357356647 0.268883498417 0.237601913618 0.313169597736
r=18.1558329171 0.294057584886 0.217058586299 0.310684737544
r=18.3297456169 0.28972179664 0.216579894209 0.321816051634
@balllist {Second Position} color=red
r=45.8017643738 0.327671838036 0.226692893832 0.173033942832
r=45.4718332732 0.314094464501 0.232586241476 0.184972924188
r=46.1761428668 0.329094229859 0.229926266658 0.18325103159
r=45.5997196827 0.345596452978 0.209120389879 0.181729906011
r=46.7862317877 0.322257261003 0.222143146373 0.187651079181
r=44.8805057777 0.287305677945 0.261243661152 0.205919029013
r=47.0507392869 0.349465331967 0.226452273981 0.154777856599
r=46.6701575875 0.303542425706 0.250910846758 0.161757605022
r=45.9114965145 0.317953243344 0.239610124696 0.186436844813
r=47.2160668145 0.332859717217 0.229657610202 0.189354033823
r=46.4726627272 0.331811263318 0.212507834184 0.185379174501
r=44.4840427218 0.311585798054 0.25244861138 0.196501063213
r=47.0801032119 0.343846424652 0.211828780882 0.173683447576
r=47.7842889496 0.33187693428 0.250118332423 0.16464591298
r=45.3395482144 0.328862909307 0.22988330355 0.159204362488
r=44.0702658532 0.310662132426 0.256901380276 0.173584716943
r=44.0914840912 0.315314323461 0.28355168997 0.146867774964
r=45.3116008202 0.328847638576 0.23160962003 0.182513261994
r=43.9876652592 0.320011969279 0.254978887522 0.186188782126
r=43.2342440824 0.286043652014 0.215032277897 0.203197048878
r=46.9618519044 0.340154561943 0.210432931157 0.186893778093
r=46.9862311176 0.305605868502 0.251539576164 0.184522731389
r=45.4911998569 0.361322116656 0.20076642253 0.147401545442
r=45.2411100468 0.325883354619 0.216315453384 0.179916985951
r=44.1839501811 0.392142493238 0.209100233381 0.124999287368
r=45.1875480133 0.322051508091 0.236540520118 0.185032428688
r=45.5726886304 0.325007332095 0.229592335517 0.186919542477
r=45.5757742901 0.32900088536 0.236838927883 0.178231571002
r=46.0225490196 0.287973856209 0.265947712418 0.131437908497
r=45.6439362487 0.306578269174 0.239774828949 0.16744317665
r=44.1699557085 0.328894209187 0.246521023492 0.187565464612
r=46.35921444 0.321713268628 0.215748318983 0.180857699212
r=43.3412390927 0.315568496689 0.244145963462 0.175052834265
r=44.1712232371 0.336532047918 0.249917734634 0.174767211249
r=45.7301426307 0.328597191103 0.24066888901 0.160336630417
r=45.8358819822 0.331537484117 0.23085133418 0.167013977128
r=49.3130546153 0.343896290961 0.208378345937 0.163245708798
r=47.3373940718 0.33135725429 0.228341133645 0.16848673947
r=47.1415677338 0.294628323386 0.271070718032 0.192665943209
r=48.4916273791 0.324278870655 0.175306536789 0.19114231957
r=47.2754367238 0.356905790339 0.201974044964 0.152218876564
r=47.3061176376 0.31137700427 0.225646603819 0.189912174684
r=46.244358191 0.309153131753 0.245593628132 0.185940015795
r=46.1708486803 0.328944225487 0.218290935149 0.181983757315
r=45.4914653127 0.336190240834 0.226365923796 0.179715582315
r=45.7681015572 0.308921223205 0.244694871036 0.163712648934
r=46.0387750981 0.302720520738 0.226946507552 0.160393891346
r=46.0014166085 0.332893681951 0.243334109189 0.170067499418
r=46.0843065851 0.353281479226 0.210452016497 0.180446757273
r=44.2701759772 0.339235787512 0.235458582315 0.203991009265
r=46.715812371 0.289822729378 0.23752579056 0.189818518674
r=45.9820868061 0.275052395574 0.252839109032 0.192913193937
r=47.1952075022 0.294060732361 0.246315867818 0.190867817803
r=44.7833016093 0.259993065872 0.295801408409 0.203187173241
r=45.5893478249 0.283561458192 0.247757148665 0.199322401409
r=45.3653341634 0.31082817897 0.216463169733 0.184733713551
r=46.7142322593 0.320597683247 0.228044388202 0.164431032804
r=46.246412777 0.364038189533 0.219825553984 0.16260018859
r=41.8253471672 0.297038936815 0.169037071578 0.256703194218
r=44.8545566319 0.329214273886 0.223609041232 0.159753270409
r=41.0340405227 0.306195859639 0.267948906181 0.264204962561
r=47.2499995152 0.336767676768 0.239717171717 0.183232323232
r=48.3653490876 0.357215912149 0.204473273403 0.162808849653
r=45.9571606093 0.314136825227 0.239878407269 0.204937199359
r=43.7183067284 0.354673887183 0.215301301732 0.16046767195
r=47.8034054221 0.332817529091 0.235021044813 0.157867046299
r=47.3010279833 0.415595420163 0.178440044641 0.131856322077
r=49.9540369609 0.462822233677 0.160585630415 0.117939269595
r=49.4898958627 0.50632355976 0.120193128675 0.101850124183
r=48.6651996184 0.406973757831 0.194724966292 0.141607734148
r=45.6025950305 0.359681200188 0.210407876231 0.162681669011
r=46.7500635835 0.347796305919 0.20645755586 0.16928055175
r=45.5806477697 0.333262091137 0.214795223211 0.168541226969
r=46.271229951 0.335082590779 0.215757404994 0.181206635438
r=46.9515354228 0.321990749306 0.235204440333 0.199430157262
r=46.7171233156 0.331974483826 0.219982636923 0.184312837353
r=45.6953890743 0.286967299075 0.246973019354 0.177566974926
r=45.771607875 0.335706150342 0.243654409372 0.178734136023
r=46.174996398 0.40622379687 0.192973132566 0.133073516386
r=49.3230665429 0.391519653358 0.235097493036 0.0852986691427
r=46.4498792936 0.287390976634 0.257914288791 0.194862442123
r=43.3333568346 0.331400520542 0.235792178697 0.168121767206
r=48.243183724 0.338419593557 0.235594657136 0.14598941508
r=45.9779652678 0.29793099704 0.233895815393 0.194020869497
r=45.4621681889 0.278605541739 0.248453903207 0.182736536303
r=46.4616935664 0.292921154865 0.250522396845 0.191933015481
r=45.5424621065 0.311634060032 0.225422689388 0.189144961568
r=45.0400174238 0.30331432113 0.230885719214 0.192287340562
r=43.3184186047 0.305345508156 0.21662624245 0.201502829695
r=45.3042890395 0.318352628967 0.222806324511 0.185187436061
r=44.3792332754 0.300753771593 0.227509928124 0.185335915192
r=45.7806363519 0.30732369409 0.221282526377 0.183856964852
r=43.4553233591 0.291790146739 0.221707347738 0.206021636702
r=44.9188609229 0.304043275019 0.226441533076 0.191454742391
r=43.6661677675 0.302443857332 0.23857331572 0.188639365918
r=41.2602681462 0.307806927162 0.211096140128 0.233906633907
r=45.1475053239 0.289794260964 0.258031041328 0.185841905793
r=46.9999708901 0.31559059526 0.243095726815 0.174472849412
r=45.273420961 0.337167948904 0.222710117579 0.1717956162
r=46.094211686 0.31422308729 0.229096773766 0.176059740122
r=43.5457840355 0.278206131039 0.275151786047 0.193168696689
r=45.6632927491 0.297252227923 0.257882122603 0.18225762895
r=45.8856063434 0.296194401439 0.267887777731 0.181053600569
r=45.7098794576 0.301234867247 0.260785604184 0.179159666776
r=44.5060974177 0.275752773376 0.263493987135 0.188659457444
r=44.4402191485 0.301707369786 0.235645846841 0.186477919458
r=45.5541061884 0.298366332238 0.237636508923 0.178194086833
r=48.6556297949 0.357582022961 0.203329887371 0.167963436531
r=44.6634886288 0.303431307355 0.243117435829 0.169603670701
r=45.6125405236 0.296829705977 0.258335250541 0.170137578797
r=46.6888820528 0.311234025357 0.232611001667 0.176895489216
r=45.7034790759 0.308165522589 0.236504823371 0.181765832744
r=45.5404189603 0.300180919069 0.232275961886 0.187383910264
r=44.8123265245 0.305597276459 0.223840993291 0.192475217783
r=44.971626073 0.340759851151 0.24397623939 0.138468194438
r=45.2764665717 0.337283021427 0.246830078655 0.149952535937
r=45.1426499237 0.332441153663 0.234935087675 0.146809415414
r=45.9109969283 0.320057903471 0.228595134696 0.174116442467
r=46.6508218636 0.318209177678 0.229384619794 0.168649144429
r=45.9441331677 0.268192045573 0.282349001145 0.196048147955
r=45.6519413518 0.323021232585 0.225771126118 0.172081280039
r=44.9492240662 0.299664504585 0.235965108477 0.173965555804
r=46.7489136746 0.298372626006 0.258736475563 0.174258709826
r=45.1637066916 0.282546280802 0.289081077273 0.160639740722
r=46.1509396323 0.300319364387 0.24945474373 0.17693565976
r=45.5049186169 0.300648814881 0.262732523252 0.177561506151
r=45.245351643 0.301036047082 0.20773050515 0.178948013732
r=45.1546191241 0.310533011919 0.223717691175 0.173530199545
r=45.3721765701 0.310724314143 0.232310724314 0.174390009941
r=46.6650219912 0.31951546651 0.233283035739 0.171039763042
r=45.9902813018 0.302799697566 0.256301844356 0.178015673066
r=46.2801395107 0.319627171937 0.236412623914 0.167655762303
r=47.256379598 0.30746615616 0.242991932176 0.172808696841
r=46.2088884884 0.29787032206 0.244557226201 0.170563961486
r=44.8972605742 0.304633427326 0.240226864906 0.183927198154
r=45.0216343199 0.299499010651 0.244979581527 0.171346777249
r=46.5566379539 0.292659787383 0.257869154992 0.1793335586
r=44.7032889277 0.297663359989 0.24122424264 0.168355625211
r=46.3628707469 0.322618181818 0.224397202797 0.171795804196
r=45.5156814895 0.314144483767 0.233372441914 0.182672334205
r=45.3195481473 0.29586665165 0.248338776889 0.188985246086
r=42.5092860973 0.385350440444 0.144695518958 0.11800076599
r=45.9099910726 0.33299712434 0.220867848406 0.174492467488
r=46.7382048576 0.325587136993 0.228682529395 0.164182328797
r=45.878290104 0.294250315159 0.237334541443 0.190730381343
r=46.2760986164 0.296124738478 0.240277407079 0.194193565051
r=45.1332092387 0.297852403383 0.269158689156 0.187104290128
r=46.6836187913 0.31208687441 0.234537299339 0.178163361662
r=45.8995468757 0.313947949595 0.224613519248 0.168925648465
r=45.7416897349 0.319116437551 0.218658207026 0.183292210081
r=46.1225564818 0.352949268185 0.22235748872 0.144031308463
r=44.8430590892 0.287542340986 0.28260778656 0.169447580814
r=46.1052510925 0.300617071427 0.248179242035 0.179242035012
r=47.849171412 0.323543394432 0.241878400507 0.169457503566
r=47.2625788045 0.318225155849 0.187843784378 0.176475980931
r=45.6927970686 0.309224684465 0.232841854243 0.175274821148
r=46.7468947552 0.339981393185 0.238399813932 0.157169438307
r=45.5990053084 0.316854094365 0.2262451008 0.172972721171
r=45.794181415 0.294033894034 0.257052857053 0.18682038682
r=46.186018263 0.328667599813 0.220705858828 0.173132040259
r=46.7519181823 0.325297808716 0.226236580225 0.170106377764
r=44.9158672427 0.300787142989 0.23126815201 0.166859946019
r=46.2940581318 0.298820514621 0.234545582195 0.178186541229
r=45.9323894755 0.305381089798 0.221694109659 0.200135800373
r=46.2629551652 0.304771469154 0.267822377627 0.184703843217
r=45.8530415069 0.299495459132 0.233501513623 0.177766565758
r=45.6811323273 0.303402873805 0.235225154813 0.190224252991
r=46.2462765323 0.322610971475 0.229703766298 0.169406689734
r=45.7122491419 0.282349556286 0.253707102044 0.208459775672
r=46.565246033 0.308846011914 0.240682165639 0.184432495124
r=46.1636787203 0.294401468467 0.261937852367 0.174196931952
r=46.3636313815 0.328766378514 0.23258848475 0.165932691785
r=45.7754303873 0.328560952614 0.218796196063 0.179360035385
r=44.3548654343 0.264225963028 0.294407724879 0.180496746876
r=45.814621743 0.320777178796 0.231412848158 0.170429020665
r=46.2150187511 0.301445624138 0.231683762222 0.187295303221
r=46.4377674419 0.297812614714 0.290794843558 0.164798859882
r=45.7104765327 0.306893378325 0.22481265612 0.191638546825
r=47.3646176684 0.332483038387 0.227772758676 0.152663371774
r=47.3916313475 0.343407924053 0.225728954761 0.144899738448
r=45.4893346345 0.301252337969 0.246808164593 0.170407416443
r=46.3497341348 0.321208967931 0.232355573667 0.169127438638
r=47.3149301481 0.37022728824 0.208490887994 0.154037267081
r=46.0613625303 0.300648219026 0.260134529878 0.183659342986
r=44.8390318489 0.300421680551 0.229387363297 0.182625389969
r=44.9799247972 0.2887297655 0.23718057488 0.181321478264
r=44.2223465223 0.288213244481 0.238286130779 0.177738442316
r=44.3353371716 0.318579824877 0.224061412978 0.174103394506
r=45.4322865412 0.295093161643 0.225343868891 0.192111338731
r=45.2357748657 0.301997851772 0.228872180451 0.1858216971
r=44.7027185679 0.31997714721 0.228946867263 0.156465435155
r=45.920828746 0.352844212032 0.223372849671 0.142520061512
r=45.6071976048 0.340013521344 0.221267143133 0.145475178675
r=43.5738115368 0.315866725378 0.242477616322 0.151401731983
r=44.5784089076 0.323864632649 0.223040504997 0.162852884447
r=45.2755899872 0.274165596919 0.302503209243 0.170314505777
r=45.1804271685 0.331743259138 0.232925713012 0.149265056401
r=38.207435623 0.36553514377 0.254872204473 0.209345047923
r=45.9758977855 0.332223955857 0.206940194063 0.164585188806
r=46.2251173722 0.318108452499 0.224623288364 0.169984425881
r=45.8102406322 0.294157255588 0.24399896045 0.187142654633
r=46.6799545193 0.306102073178 0.248687378869 0.167886298232
r=43.9705929194 0.314214393722 0.245729246073 0.183220654578
r=44.8224901758 0.304328556655 0.237701285271 0.19559757719
r=45.3713176758 0.290565404932 0.278929373294 0.179301092799
r=46.8300768313 0.331395605853 0.219994695195 0.170306352504
r=46.3393055886 0.311348097503 0.228076694411 0.173751486326
r=46.015775003 0.310540294129 0.24013953304 0.170690133587
r=44.7229844084 0.294621244482 0.240459917414 0.185212871992
r=44.0904475426 0.271378091873 0.308866045615 0.189945390299
r=47.1525317309 0.318808137008 0.253412153351 0.158121794315
r=46.403986195 0.301809325421 0.244016639501 0.183908017042
r=40.5898160697 0.264472410455 0.256082607293 0.278283317199
r=42.5501881517 0.289530206584 0.232787909556 0.184558909673
r=43.2701502515 0.289710813076 0.23915549036 0.18553541492
r=42.5028084419 0.299889888053 0.22835382639 0.188456597541
r=45.0357496098 0.3094429559 0.233902902907 0.191527633269
r=44.2795342472 0.314090911885 0.226363668035 0.186867144704
r=42.9778536015 0.296592321755 0.228277879342 0.187597806216
r=43.178556833 0.296838254507 0.228116017768 0.202639142932
r=43.6210041386 0.300387240704 0.24361940133 0.199051862368
r=43.6664975327 0.331785195936 0.228936865022 0.178392597968
r=44.1072231092 0.295708607016 0.22260496002 0.185191976477
r=38.4643022616 0.198335269683 0.213932169401 0.163321821336
r=46.1655634958 0.319441190253 0.225339737582 0.178999238519
r=43.8293538134 0.309329077731 0.23485604096 0.184387259791
r=44.8391453268 0.308434318548 0.231933320527 0.185372942365
r=44.8927600905 0.306611690047 0.233419751431 0.188609551616
r=43.8901152598 0.363070327651 0.211329998979 0.173420434827
r=43.9970919618 0.30649419008 0.244399428977 0.19524838702
r=45.443301971 0.308271962922 0.229257032095 0.18789844739
r=45.7281861845 0.308086497774 0.22919986811 0.185717425949
r=45.164210279 0.308756472679 0.230102790015 0.184001854857
r=45.8891665504 0.329495231449 0.224470807164 0.199697604094
r=46.1960946486 0.325001958787 0.224477003839 0.18416516493
r=44.6490233969 0.292782542739 0.223641986114 0.188867495186
r=39.7657772152 0.28191681736 0.230922242315 0.245569620253
r=45.6264194285 0.314623204191 0.218803485296 0.178310253618
r=46.9274396639 0.339779805882 0.227606354725 0.183688251485
r=43.8249705965 0.296564906955 0.236099398437 0.2084387474
r=44.5255008863 0.306723221069 0.244555583692 0.210369713852
r=45.9880014073 0.325380736174 0.218171461122 0.180969055238
r=46.0631132986 0.324448729554 0.226193243985 0.183596793851
r=45.4451320732 0.304241609918 0.221577549088 0.187284331389
r=46.1264243774 0.323585026395 0.229847402988 0.188280222364
r=44.8486726181 0.314845139366 0.220414487701 0.186237740567
r=45.0543202854 0.314525993884 0.215341488277 0.187563710499
r=38.131528686 0.285214887929 0.195969566111 0.22270203578
r=44.6050845532 0.288616998034 0.234578690554 0.21360425315
r=45.4391167626 0.307167834656 0.221231632038 0.192075383966
r=44.9901180408 0.291754901291 0.225869253364 0.182150420111
r=44.0781634018 0.298589289296 0.225111987698 0.186835595373
r=44.9067574451 0.311545436228 0.229585600107 0.184841157902
r=46.0474246868 0.307826282375 0.224282263048 0.198831395022
r=44.6386882018 0.312826792384 0.228323027001 0.185942570257
r=45.6732004164 0.310891370174 0.249668811506 0.204295987888
r=45.7929073257 0.320094145337 0.211705865047 0.185608223872
r=45.013264994 0.31004913925 0.223014090924 0.183084382831
r=42.1276023837 0.266021883548 0.234710824541 0.255373192653
r=45.3885340669 0.305272810637 0.22260430995 0.184273269143
r=45.3101350485 0.312563692976 0.2299717547 0.185537418852
r=44.3107959032 0.291136042046 0.23558048649 0.204804258473
r=46.0739942304 0.334566325406 0.224153869714 0.177133936854
r=46.80196402 0.337168190673 0.22010163123 0.177629344111
@balllist {Third Position} color=blue
r=0.31216274784 0.184810027316 0.318078446236 0.266295042543
r=0.306880545527 0.132887083835 0.336035900521 0.366370838347
r=0.324073327471 0.165189744977 0.293377528242 0.329770682541
r=0.502019090892 0.313717227607 0.191238709441 0.197797768454
r=0.43391103967 0.174043216315 0.336122802066 0.286930807269
r=0.3167239172 0.254177404606 0.237135256464 0.246238257544
r=0.378810015501 0.211949239379 0.249888337143 0.210504190641
r=0.274727887274 0.20025459813 0.275931697467 0.215179316097
r=0.389738652287 0.244208631179 0.276619898185 0.223730421981
r=0.412411699473 0.148045467147 0.374306903244 0.329047685057
r=0.380477750918 0.145089085863 0.361178261259 0.322857910287
r=0.422036858045 0.149977447 0.37491139893 0.328806624138
r=0.345888960219 0.337053987451 0.129429062519 0.191865642279
r=0.338927070817 0.288312397597 0.208774804296 0.18272346623
r=0.357028346292 0.290583990257 0.197875672114 0.201063339892
r=0.312105621124 0.233196639328 0.2525005001 0.203090618124
r=0.287269844765 0.346691621711 0.206759881097 0.124298139381
r=0.423478718547 0.285678706924 0.224237694779 0.206389001884
r=0.4273742727 0.248828008113 0.286331748512 0.229411177977
r=0.342214571165 0.195511835229 0.269289886259 0.281432523824
r=0.407709802066 0.233853797019 0.277974923113 0.240241305891
r=0.284920847673 0.0633943126245 0.427730483608 0.418538308277
r=0.481674419073 0.354595133897 0.115250599004 0.131677538176
r=0.316056619838 0.185238399319 0.295551298425 0.295019157088
r=0.390611674623 0.413173689936 0.0806777208421 0.0681955172076
r=0.369103708834 0.135980102009 0.371324223915 0.316352874504
r=0.354007625379 0.16008407469 0.354580115358 0.302864405123
r=0.374523452269 0.159019841609 0.329169141325 0.316107628027
r=0.183760522876 0.121045751634 0.404444444444 0.282026143791
r=0.26890840551 0.102125380254 0.397344032664 0.301626123076
r=0.434452790663 0.170133173724 0.329268292683 0.308020350142
r=0.326492287096 0.13778257827 0.370257401041 0.315620531232
r=0.262910815761 0.113436340581 0.371051519279 0.342600854741
r=0.369634635053 0.181259504985 0.31406693288 0.309824708069
r=0.305694518826 0.203344445052 0.265041805563 0.240341002241
r=0.320846963151 0.12581956798 0.387268106734 0.316365946633
r=0.351689353019 0.186292161805 0.266114512063 0.281718881287
r=0.338952054082 0.178211128445 0.274206968279 0.273374934997
r=0.37651437873 0.193072888407 0.325782239103 0.273060227889
r=0.633504621123 0.206104840953 0.249522736476 0.319800995573
r=0.414735302889 0.424640929687 0.0622420610107 0.0801739314472
r=0.436944323584 0.208524695834 0.297276609459 0.255176859238
r=0.364921765855 0.171632699289 0.328670344 0.265545508531
r=0.321447032127 0.244715155858 0.246805207214 0.22306819539
r=0.429194913731 0.28130616463 0.230465941769 0.195958393242
r=0.399501465802 0.174497727334 0.365482370028 0.213738199618
r=0.37002253192 0.184761745807 0.335767337061 0.263206208796
r=0.288753096956 0.205472366618 0.299066387359 0.276876923475
r=0.412374346057 0.360201511335 0.109945470147 0.128352755557
r=0.396680883723 0.230963214736 0.291321747711 0.250534510169
r=0.304490799613 0.0669080803402 0.411343635521 0.394206071835
r=0.316593654043 0.0785811765853 0.408064044451 0.372520348979
r=0.29516225067 0.0592438225662 0.405701101518 0.413590354272
r=0.350675866249 0.102610171126 0.379571186172 0.378241762279
r=0.369339368478 0.0833717305868 0.393440845643 0.373736278629
r=0.456979677082 0.21327014218 0.298176560366 0.24064181862
r=0.357120996788 0.196846101431 0.334381388105 0.259953275577
r=0.31782272513 0.334512022631 0.133015087223 0.144743045733
r=0.370065749592 0.287363021683 0.186407087899 0.169153648869
r=0.312000496771 0.229528895513 0.247971518463 0.227334823646
r=0.393649097049 0.388415797974 0.204962560564 0.13500220232
r=0.318388040404 0.214383838384 0.365616161616 0.189131313131
r=0.314067718146 0.333126984981 0.13688970232 0.179549981159
r=0.42009433458 0.231126402993 0.286611437734 0.208945750935
r=0.405984569545 0.357381580885 0.142510791122 0.139723792584
r=0.307149789552 0.197697449864 0.338759593959 0.24102500619
r=0.401292439962 0.426941677345 0.0894886950771 0.0835572272972
r=0.413667168529 0.417809465968 0.0802315710322 0.0839555571434
r=0.404858142201 0.389141226168 0.0775353083551 0.0950584456214
r=0.4342914064 0.274286159801 0.254895755941 0.2465305486
r=0.390918330989 0.329676511955 0.161650257853 0.169245194562
r=0.363552175351 0.331168217677 0.136685719684 0.161698710378
r=0.36082405849 0.336770769327 0.124050475096 0.137265902594
r=0.365244672983 0.176522382277 0.328249920755 0.278977212693
r=0.435530360777 0.227322849214 0.288444033302 0.233946345976
r=0.441095836636 0.246819914694 0.231306382818 0.214434001434
r=0.369454476118 0.210935265516 0.276003432167 0.262751453904
r=0.36520240807 0.232346241458 0.337089163684 0.208346892288
r=0.42234038382 0.31502804842 0.188674343076 0.115866548568
r=0.271708160528 0.255524605385 0.299865882596 0.181925100588
r=0.359970980941 0.172620329493 0.322964897168 0.298569236567
r=0.393269594439 0.172141139261 0.354133034626 0.294270747537
r=0.236079089055 0.242490892845 0.331729557587 0.152656539968
r=0.383081018229 0.21510301279 0.231826661619 0.274983297465
r=0.321758742875 0.197394194159 0.257257301318 0.270990602373
r=0.338454087939 0.15561907705 0.270406586615 0.335720907646
r=0.420498044237 0.170044898335 0.328303321672 0.29645823205
r=0.418604564683 0.175591488068 0.324021154122 0.28963839783
r=0.438957721025 0.163313834594 0.338778713083 0.281043420364
r=0.418047828861 0.16768462528 0.325837916679 0.300049631813
r=0.422649381338 0.174133272069 0.328596278184 0.287560033695
r=0.398695757007 0.149574810667 0.35879142663 0.315075004855
r=0.42689637253 0.158270021732 0.348635881962 0.294172937958
r=0.411559061781 0.15673834105 0.344413994716 0.308903921123
r=0.457158256275 0.194253632761 0.304095112285 0.252377807133
r=0.401388475866 0.231180153761 0.259538717603 0.2802092415
r=0.29568020213 0.161884136437 0.341048547194 0.19094026349
r=0.294799402874 0.15669901101 0.3618678858 0.232646016048
r=0.47205806358 0.24390332414 0.209428073741 0.246479895486
r=0.448935260439 0.248236340672 0.197414382075 0.226249724246
r=0.348098186017 0.154579655083 0.344842999218 0.274518568183
r=0.344253092087 0.155525924926 0.334684715096 0.273352687011
r=0.297707268087 0.096437089418 0.41966191054 0.260282857023
r=0.303846343026 0.139775541662 0.362051646201 0.250714421795
r=0.303318169106 0.159923557379 0.325626922718 0.281299524564
r=0.411892803112 0.179237807074 0.32605720049 0.274403861393
r=0.398121992364 0.248690402202 0.193820474119 0.192488679748
r=0.467804777191 0.189509766581 0.30752489254 0.261820556069
r=0.358071020082 0.27573480516 0.221904508578 0.185795983508
r=0.380621175171 0.249178668384 0.244936272029 0.192729949846
r=0.399666818205 0.18745264434 0.286912158408 0.24046572713
r=0.41184163835 0.218927455586 0.252554220165 0.234503637483
r=0.421432782535 0.219322156555 0.250681461826 0.235628995296
r=0.464376489436 0.214979473315 0.255982777611 0.239736657655
r=0.397373125455 0.318543999066 0.145305474602 0.142590203791
r=0.443627746135 0.259628424193 0.239659614863 0.184279224302
r=0.41114420792 0.231282987718 0.267203642094 0.1854066088
r=0.412629594323 0.254245666066 0.186791653427 0.20739328461
r=0.423590014045 0.261658402362 0.176989882198 0.203301900312
r=0.27006302674 0.0481609613984 0.456134247217 0.402601836437
r=0.401430187991 0.26759749346 0.179959846687 0.186925838048
r=0.409835473049 0.219548199508 0.236233504809 0.23851487363
r=0.356780499938 0.197416810276 0.311679428642 0.241645495407
r=0.305375865288 0.160234618569 0.358585947545 0.237454423758
r=0.344158280106 0.178104066054 0.299910422184 0.225482941268
r=0.369446144614 0.187987548755 0.289097659766 0.222884788479
r=0.550555664541 0.235286905346 0.187898479647 0.260115252575
r=0.404546404178 0.238683540913 0.216519351815 0.214644435516
r=0.426238414985 0.241589200691 0.213718890071 0.219108080297
r=0.411960320787 0.23385586945 0.20181909632 0.233548495264
r=0.335249832815 0.167981853964 0.324551466996 0.259282510966
r=0.367381231324 0.170302307549 0.293216740326 0.331493333948
r=0.261080814987 0.0972583071243 0.375222207029 0.329755230412
r=0.32940018024 0.138263055542 0.355404828535 0.218517288811
r=0.400564470649 0.203024865419 0.2622084081 0.232440399897
r=0.36605397213 0.190796951964 0.296088915084 0.236264892856
r=0.383649000598 0.189145634601 0.304382294076 0.236698463858
r=0.331963739336 0.164989581293 0.322997738161 0.23581007676
r=0.428792346853 0.233871328671 0.226344055944 0.22688951049
r=0.429793737498 0.227073395907 0.221159024465 0.223976765656
r=0.268005856515 0.132897848857 0.411420204978 0.260277058227
r=0.405251168135 0.395116813481 0.103504404443 0.0969360398315
r=0.412617193871 0.233443495429 0.226211425383 0.241104768445
r=0.366433725272 0.217510724316 0.210474338796 0.224176773756
r=0.381693744091 0.14611566341 0.354002521273 0.300198944217
r=0.375300266042 0.131828630959 0.375838377229 0.315440777635
r=0.305703692448 0.0876259940232 0.46634250114 0.277060223877
r=0.389640604344 0.191619452314 0.278399433428 0.260339943343
r=0.417304637769 0.20408781882 0.26276360802 0.26696401507
r=0.459316179062 0.24509458348 0.202953041162 0.237927388086
r=0.420782271377 0.285070705403 0.187953945196 0.179170793441
r=0.299488980889 0.20378037051 0.284824154226 0.194914899845
r=0.343618422098 0.183029211579 0.331841415292 0.251966418602
r=0.390901273044 0.17912418784 0.26728646136 0.29063440917
r=0.468967510084 0.252090209021 0.194279427943 0.254327099377
r=0.437478625022 0.232827313442 0.219158960042 0.227170941662
r=0.382888242819 0.260320967554 0.185195953018 0.20415164554
r=0.427754894965 0.263852745563 0.170071844344 0.206138001275
r=0.363059283059 0.139167139167 0.386278586279 0.28854028854
r=0.406342331534 0.20042658135 0.278944211158 0.255048990202
r=0.400964753174 0.265785087504 0.173844306093 0.190487278788
r=0.396153651953 0.276331318439 0.165084512679 0.181443129689
r=0.404563765928 0.212939235441 0.232105872854 0.236318320637
r=0.45860356476 0.1616363945 0.333525717196 0.292446104227
r=0.387712138525 0.143232818635 0.368296631589 0.284110662266
r=0.416225227043 0.246014127144 0.185536495123 0.2087790111
r=0.423665003307 0.24739974749 0.193410689593 0.208170504419
r=0.423346232729 0.258495080061 0.186080236174 0.213114506093
r=0.417208610556 0.17392998154 0.307538444715 0.304231424419
r=0.327361273657 0.162053877379 0.341557277664 0.238230797617
r=0.283512783532 0.128726891307 0.376661859184 0.251212796644
r=0.427950850867 0.243924319034 0.187951938237 0.219675963682
r=0.457510307178 0.26918555249 0.174773893913 0.206178487039
r=0.242392853455 0.0706392646907 0.485954766085 0.283615614995
r=0.410599460916 0.225819856244 0.253818508535 0.213679245283
r=0.402066342751 0.196760842181 0.236362545738 0.308199868034
r=0.259005938114 0.0891796765347 0.38904363974 0.34110686446
r=0.442981024585 0.226346465665 0.23042201674 0.259914983128
r=0.385450744894 0.180545960213 0.303059290358 0.276912720767
r=0.403236268527 0.248106170687 0.2194904582 0.205095417999
r=0.39930909978 0.219362446125 0.249125803041 0.245344392941
r=0.415872248459 0.258039047321 0.181992825073 0.200486818073
r=0.374713425705 0.368848542762 0.0755170295543 0.169940618388
r=0.375088258766 0.137754686558 0.366634635743 0.289564976628
r=0.445856354349 0.235215468477 0.214371421715 0.221913675477
r=0.395879051142 0.219940950894 0.244884107646 0.22733905725
r=0.416596001666 0.209912536443 0.287536443149 0.228602665556
r=0.361832313782 0.213266162888 0.274439246731 0.240074367278
r=0.453924885377 0.205150717003 0.255714889604 0.235781874939
r=0.413546552095 0.238367346939 0.198496240602 0.206745435016
r=0.40937299562 0.244486764426 0.266730146639 0.204075414207
r=0.448350017033 0.292315350847 0.193008073985 0.187114322006
r=0.396240486768 0.249299787522 0.244205138111 0.19214796214
r=0.408088654044 0.283281960957 0.201086158814 0.177968589461
r=0.406226898124 0.257101525513 0.23014203051 0.191565842539
r=0.286064698331 0.0920731707317 0.431065468549 0.321951219512
r=0.358045154393 0.270345639278 0.166738477986 0.164619750252
r=0.263141214058 0.300918530351 0.274560702875 0.296086261981
r=0.463616320572 0.264375590124 0.160875359097 0.215946910596
r=0.405846224793 0.260714791367 0.177747213851 0.201015351631
r=0.4046145159 0.179021169021 0.306560979067 0.297358597552
r=0.40067084043 0.236471486463 0.208186997122 0.216080342985
r=0.351369040627 0.175678884293 0.340485622524 0.303211032104
r=0.418466144679 0.181316787315 0.327325552765 0.293051657064
r=0.339740746607 0.139753491275 0.377998677088 0.272445243574
r=0.436187259626 0.261946863534 0.199969055303 0.206688475311
r=0.397757728894 0.216743460166 0.242419738407 0.231532401902
r=0.39253466524 0.240298093313 0.22269790304 0.211995084632
r=0.401510465613 0.216449522996 0.262405667094 0.238964829845
r=0.299308705429 0.126469643431 0.351397365885 0.340603919049
r=0.236332521951 0.122250717204 0.376499608798 0.271787794488
r=0.395043211096 0.158612703667 0.330280240908 0.30167842466
r=0.376774443369 0.0243949661181 0.583994837044 0.358050984188
r=0.435206310774 0.175108368805 0.332252899598 0.27551060257
r=0.39041387259 0.168692372171 0.33405804694 0.289003562448
r=0.445027711507 0.183244632043 0.307065516609 0.298807120573
r=0.443363231638 0.18988353573 0.301133831313 0.288880449751
r=0.467585521152 0.216904011952 0.269876856427 0.272918045688
r=0.428064292505 0.191071297989 0.307042047532 0.274186471664
r=0.446440031356 0.148876404494 0.342827279854 0.325712045989
r=0.44457347116 0.16245096113 0.327481414348 0.316320516152
r=0.45574862119 0.200453555878 0.291201015965 0.278918722787
r=0.410069927505 0.175565320463 0.324424856419 0.287254176462
r=0.298477296962 0.0882657202425 0.456925500931 0.275937803384
r=0.403710754452 0.182945759138 0.297460754452 0.284230025773
r=0.452974798856 0.156393377219 0.334929184121 0.311922335262
r=0.428413539674 0.174307022892 0.317053208281 0.292257197023
r=0.444394154784 0.185218720957 0.30508040924 0.286976672886
r=0.470729570277 0.25889558028 0.290537919771 0.258936409105
r=0.452438603067 0.182655575848 0.312866359888 0.283836700189
r=0.432717416734 0.175901280197 0.318110981735 0.294357932408
r=0.402145518492 0.167431444744 0.331428257405 0.287368797054
r=0.420609197001 0.173212767602 0.322304660329 0.290316098617
r=0.453800883926 0.168294952314 0.34060246569 0.31629448709
r=0.452744652511 0.199913813367 0.301496513359 0.27156624618
r=0.441410817434 0.1482291849 0.356263492619 0.316529552483
r=0.339266546112 0.224412296564 0.294936708861 0.199276672694
r=0.439122348426 0.182991027436 0.300477153675 0.287316529226
r=0.466087015307 0.192693997779 0.296706745859 0.298565840939
r=0.454868162141 0.153089334908 0.333670658346 0.339826839827
r=0.431043808559 0.189446695366 0.325588756647 0.2535768549
r=0.436687787961 0.190996364367 0.290641178146 0.274465126409
r=0.448384451128 0.191726403963 0.290911198406 0.286023114129
r=0.466721714966 0.14554004947 0.360918557425 0.297187528629
r=0.445755397993 0.188436976775 0.305674888322 0.295965202035
r=0.430629549416 0.179405912701 0.307062490096 0.284189952987
r=0.435324770642 0.189296636086 0.311365953109 0.288990825688
r=0.334198642813 0.249434505449 0.233395023648 0.255397902529
r=0.408124098755 0.154977787488 0.352851212585 0.287233267788
r=0.448243384687 0.149344518198 0.350363682085 0.300895326934
r=0.400109570326 0.148268324339 0.354361636724 0.300396201926
r=0.430622985893 0.168349267901 0.331817877917 0.287256802835
r=0.459588098596 0.177238229565 0.32812143193 0.281966552488
r=0.419708522951 0.161525928423 0.347098151582 0.290184841845
r=0.458185122145 0.182183309863 0.327937304843 0.274499479581
r=0.378847842544 0.121262301287 0.401684330053 0.352384557154
r=0.407265666372 0.225291175605 0.262308983611 0.232369381998
r=0.438660678838 0.14614858928 0.356991766735 0.304809788799
r=0.657805392732 0.161684251661 0.348915592028 0.288540445487
r=0.435732599725 0.135259055479 0.374140302613 0.315314076112
r=0.46206180114 0.152482307017 0.354667174447 0.313847249698
r=0.504827167981 0.140152280844 0.371790984435 0.323916851964
r=0.459342748812 0.242369333174 0.23862666037 0.24453251467
r=0.447172696833 0.232108813355 0.246116037075 0.257436896435
@balllist {Total Position} color=green
{Aedes aegypti} r=65.3446663356 0.26066404395 0.252983231169 0.253885062279
{Anopheles gambiae} r=64.3680548736 0.233863150154 0.275058497125 0.291223759861
{Anopheles stephensi} r=65.5148716769 0.252226656745 0.252564883086 0.28257683375
{Apis mellifera} r=64.7255552665 0.330762231057 0.196692377689 0.220052154901
{Aplysia californica} r=66.1782521074 0.260377682614 0.256696565518 0.267208199893
{Ascaris suum} r=61.7897743786 0.265663535345 0.240294288802 0.269584614958
{Babesia bovis} r=66.5231695436 0.290270880954 0.217344087999 0.228720562606
{Bigelowiella natans} r=63.4058926298 0.263948026864 0.243024157558 0.240946402704
{Bombyx mori} r=64.7379114 0.28192939201 0.236494196806 0.24893425806
{Branchiostoma belcheri} r=66.7670968949 0.254944090195 0.272548747805 0.285671379725
{Branchiostoma belcheri tsingtaunese} r=65.8519153013 0.254305070582 0.260079983287 0.281553108306
{Branchiostoma floridae} r=63.2344327598 0.245317567713 0.289671800159 0.280199540348
{Brugia malayi} r=65.9037424672 0.323669296665 0.178625912043 0.229134309401
{Caenorhabditis briggsae} r=67.4626411797 0.301462467383 0.22135445112 0.225845014867
{Caenorhabditis elegans} r=63.4788396441 0.3055121735 0.21030990326 0.218795455319
{Ceratitis capitata} r=61.7728613723 0.273021270921 0.235280389411 0.23774754951
{Chironomus thummi} r=60.2992720467 0.320305332306 0.218136445374 0.201548680686
{Ciona intestinalis} r=64.0643417651 0.304371407778 0.219937405049 0.232187973025
{Ciona savignyi} r=62.8900028593 0.28666422848 0.254225266261 0.236770067937
{Conus textile} r=61.6470611743 0.249462035045 0.233476790655 0.255405266933
{Crassostrea gigas} r=66.4165826039 0.294101411561 0.22598112662 0.249270562258
{Crithidia fasciculata} r=65.2263968484 0.20668055304 0.309213306768 0.321680854918
{Cryptosporidium parvum} r=64.5485482466 0.359304861652 0.152171740458 0.180608989298
{Culex pipiens quinquefasciatus} r=64.2086741166 0.26646090535 0.236785156804 0.264687100894
{Dictyostelium discoideum} r=63.947832503 0.395847143278 0.14238008044 0.143634485586
{Drosophila erecta} r=63.8817605944 0.244306613773 0.281699305249 0.272149108998
{Drosophila mauritiana} r=63.9369480888 0.254211881253 0.272998338058 0.270912764363
{Drosophila melanogaster} r=64.0989437893 0.254554603441 0.270798512034 0.268898810422
{Drosophila mojavensis} r=61.4841628758 0.249891067538 0.284335511983 0.250631808279
{Drosophila pseudoobscura} r=63.6717760417 0.235102293821 0.284421626393 0.2649566603
{Drosophila sechellia} r=61.9910594045 0.265699037358 0.271684373285 0.266197815352
{Drosophila simulans} r=64.8663770956 0.248912282837 0.269989655277 0.273047433596
{Drosophila subobscura} r=62.7800947166 0.235388781916 0.292396562251 0.264240204136
{Drosophila virilis} r=62.3694567284 0.268445970183 0.274419473324 0.261322234179
{Drosophila willistoni} r=64.0542278813 0.28087145017 0.232234912655 0.237827203672
{Drosophila yakuba} r=64.4126302414 0.247717069039 0.281389241847 0.268496399831
{Echinococcus granulosus} r=67.7632111391 0.274036730284 0.221582042972 0.265194254391
{Echinococcus multilocularis} r=66.033424649 0.259975732363 0.240353614145 0.257098283931
{Eimeria tenella} r=64.2500605896 0.248296858986 0.263760776512 0.282540543799
{Encephalitozoon cuniculi} r=67.3807755222 0.286670780453 0.198284514256 0.277364715648
{Entamoeba histolytica} r=65.9556357829 0.375469380818 0.131712025448 0.183869012689
{Geodia cydonium} r=66.3128560148 0.2690086751 0.244165122338 0.261891332957
{Giardia intestinalis} r=65.0787743583 0.255146124005 0.259423421879 0.261757977589
{Haemonchus contortus} r=66.038993073 0.283779210956 0.221625064692 0.243540746049
{Halocynthia roretzi} r=64.8613714953 0.309029025881 0.217596752936 0.224928109274
{Helicoverpa armigera} r=65.494146903 0.262705862313 0.266193306617 0.234151851752
{Heliothis virescens} r=64.6926981557 0.261425908927 0.253804000111 0.2465576233
{Heterodera glycines} r=64.0378682598 0.27610968871 0.244222032569 0.260833958328
{Hydra vulgaris} r=65.268664766 0.34241241546 0.165877783006 0.205183565385
{Ixodes scapularis} r=64.1559175484 0.290353233558 0.239003709592 0.254189280558
{Leishmania amazonensis} r=64.490488189 0.20471037377 0.292124580684 0.314258845986
{Leishmania donovani} r=63.9661442219 0.198843235691 0.298849734367 0.309097333918
{Leishmania infantum} r=65.141106877 0.20005954153 0.294767788032 0.324588171083
{Leishmania major} r=61.7908766988 0.192093716348 0.315549131665 0.315620692479
{Leishmania mexicana} r=63.5511817861 0.206839228441 0.292153408321 0.307114785201
{Lymnaea stagnalis} r=64.2501404932 0.275631242135 0.238211904571 0.243225694166
{Manduca sexta} r=65.8280122652 0.267802329732 0.252869982803 0.252298906519
{Meloidogyne incognita} r=64.9848220179 0.338146314631 0.174229922992 0.206290271884
{Mesobuthus martensii} r=61.3673639543 0.29886531437 0.159788606513 0.239993782544
{Musca domestica} r=64.0679643153 0.279999448032 0.223215764199 0.229777281007
{Mytilus edulis} r=57.6694218176 0.327411540156 0.214505946263 0.257549062791
{Oikopleura dioica} r=66.7406590707 0.276767676768 0.268579124579 0.236457912458
{Onchocerca volvulus} r=67.4560480164 0.330229136387 0.177495469308 0.223233030091
{Paracentrotus lividus} r=64.5093462052 0.277358364511 0.245145198646 0.249398717263
{Paramecium tetraurelia} r=62.4567702992 0.348839317072 0.150815140426 0.19857553408
{Physarum polycephalum} r=65.871144714 0.272014525047 0.256808615994 0.250361062969
{Plasmodium berghei} r=68.9131416525 0.412130230507 0.126593091666 0.159598506455
{Plasmodium falciparum} r=72.8812658695 0.430107636638 0.115677204634 0.158093899797
{Plasmodium falciparum 3D7} r=74.5435122321 0.451530473765 0.097964408466 0.140316523033
{Plasmodium vivax} r=69.0954626638 0.34264788164 0.200129024762 0.236260544411
{Rhodnius prolixus} r=65.1224810127 0.337302703547 0.171433036412 0.215564932021
{Schistosoma japonicum} r=66.1643033681 0.329782543657 0.172776229392 0.214763726833
{Schistosoma mansoni} r=64.5459005993 0.32583806055 0.173005737965 0.201600574687
{Spodoptera frugiperda} r=64.8441317226 0.269080407143 0.252620951173 0.261367238404
{Strongylocentrotus purpuratus} r=66.0937558853 0.277340733888 0.245229725563 0.257211224175
{Suberites domuncula} r=66.0380577511 0.289636256118 0.218359566678 0.243435372866
{Taenia solium} r=62.2394624845 0.261670956875 0.245701846379 0.256475037341
{Tenebrio molitor} r=65.1092004556 0.277036554941 0.260711573923 0.246501789782
{Tetrahymena thermophila} r=65.0966453853 0.359665387265 0.167668536561 0.177427418561
{Theileria annulata} r=69.3016382131 0.315581691255 0.221080504832 0.198204890127
{Toxoplasma gondii} r=63.4465259233 0.236719787517 0.267385413302 0.283999138581
{Tribolium castaneum} r=62.0924749448 0.266706201474 0.27251562174 0.247861276755
{Trichomonas vaginalis} r=66.1840119138 0.291413690135 0.257871865955 0.212630115854
{Trypanosoma brucei} r=63.7300706619 0.257930876389 0.228561058385 0.269589723404
{Trypanosoma brucei brucei} r=62.2080425204 0.244096221141 0.23728092377 0.269171233429
{Trypanosoma cruzi} r=63.9234243628 0.234829644672 0.248897570977 0.294538623031
{Bos taurus} r=63.8274084732 0.251208604437 0.262931882125 0.268211858569
{Canis familiaris} r=62.7809073119 0.250214630334 0.263359459278 0.266554795782
{Capra hircus} r=61.5719500642 0.24794312075 0.26539687069 0.259658217213
{Equus caballus} r=63.4790175332 0.253034462035 0.262832524706 0.265523446811
{Felis catus} r=62.2458253307 0.25056067916 0.261890956564 0.259582599436
{Oryctolagus cuniculus} r=63.7089705483 0.24171534835 0.273038168598 0.273388784603
{Ovis aries} r=61.037566775 0.239739928516 0.271588307959 0.269071809025
{Sus scrofa} r=62.8820418022 0.241442309782 0.272630395262 0.27202811625
{Trichosurus vulpecula} r=61.8383743725 0.257309555262 0.25737560546 0.246345222369
{Aegilops tauschii} r=59.2639738765 0.261044622335 0.244992206283 0.272114343082
{Agaricus bisporus} r=63.0154300668 0.241141791494 0.2676562594 0.241096673284
{Ajellomyces capsulatus} r=65.9242463146 0.245754805001 0.274895813896 0.251166262362
{Antirrhinum majus} r=63.7264212513 0.294975081047 0.211278850341 0.240213867518
{Arabidopsis thaliana} r=64.0506053654 0.284233206316 0.205347992308 0.240623476822
{Aspergillus flavus} r=60.7085375647 0.224519188984 0.294707043618 0.263952521076
{Aspergillus fumigatus} r=63.8158114097 0.236014717796 0.277094022864 0.262305338014
{Aspergillus niger} r=65.0594265032 0.216745470522 0.299440701842 0.264236997364
{Aspergillus oryzae} r=64.5313143629 0.232142341687 0.281502392952 0.258049152219
{Aspergillus parasiticus} r=62.1415966253 0.224324912215 0.281151921942 0.268869830024
{Avena sativa} r=62.5532425618 0.249885935211 0.262577143818 0.262276973321
{Beta vulgaris} r=63.6357206783 0.277901092071 0.203305809583 0.236704252863
{Betula pendula} r=67.4457078187 0.290113716742 0.223497832671 0.26220142554
{Blumeria graminis} r=62.5149495944 0.290475240502 0.224952342953 0.220585627521
{Botryotinia fuckeliana} r=63.0237571619 0.277261921195 0.234819552447 0.230429914569
{Brassica juncea} r=65.1454979037 0.258355643111 0.237392870974 0.253051809197
{Brassica napus} r=63.6754996921 0.271822998624 0.226974009289 0.249770044167
{Brassica oleracea} r=63.1504976481 0.269529208379 0.221855023519 0.252337876412
{Brassica rapa} r=63.1826967057 0.274348319482 0.221512966857 0.245594272554
{Candida albicans} r=63.6370008334 0.327905445936 0.175958218981 0.193299146933
{Candida glabrata} r=64.2988784242 0.309426136877 0.214588418769 0.208152517856
{Candida tropicalis} r=63.7839369638 0.289591515121 0.210804545947 0.218483961611
{Capsicum annuum} r=64.4837350563 0.288346338076 0.197883934141 0.236656898398
{Catharanthus roseus} r=64.7215867465 0.290167865707 0.196088547489 0.234754029446
{Chlamydomonas reinhardtii} r=62.6682059099 0.17960648389 0.332377397427 0.328213331946
{Cicer arietinum} r=63.8883572428 0.297844294377 0.193749873253 0.228427734177
{Citrus sinensis} r=62.5906195482 0.269991799001 0.219652575859 0.245746663684
{Cochliobolus heterostrophus} r=64.5095667916 0.253833034271 0.267761650115 0.252870704307
{Coprinopsis cinerea} r=62.5735843447 0.230215067021 0.297424245093 0.239532876543
{Cryptococcus neoformans var. grubii (Filobasidiella neoformans} r=63.7747300203 0.246631095186 0.256867632549 0.245696370151
{Cryptococcus neoformans var. neoformans (Filobasidiella neoformans} r=63.2900836334 0.249618711871 0.259044654465 0.242405490549
{Cryptomeria japonica} r=62.8997873958 0.280499019127 0.187060650646 0.254056318457
{Cucumis melo} r=63.3473123075 0.279686174724 0.210314271684 0.233906968439
{Cucumis sativus} r=63.0995486335 0.280563452337 0.212829412072 0.238746359244
{Daucus carota} r=64.7446201134 0.28193664366 0.207817550135 0.247431562672
{Emericella nidulans} r=64.2075381495 0.243230947981 0.273280543872 0.256321861042
{Eremothecium gossypii} r=65.0434063191 0.252010393395 0.252586335097 0.274433306633
{Euglena gracilis} r=65.799175441 0.219472172843 0.277291581202 0.290247960253
{Filobasidiella neoformans} r=63.5651592278 0.230106404844 0.267245331942 0.247845815744
{Fragaria x ananassa} r=63.214748526 0.263094932923 0.232814235666 0.250854481757
{Fusarium sporotrichioides} r=63.7063976761 0.252978571128 0.256725466257 0.239787254943
{Gibberella moniliformis} r=64.0720740259 0.249148753671 0.265129658029 0.250634644209
{Gibberella zeae} r=63.5268258384 0.24046435971 0.266597208618 0.238386554821
{Glycine max} r=64.6195229762 0.281441491841 0.21579020979 0.24288018648
{Gossypium hirsutum} r=63.9196701416 0.276581012463 0.215731907473 0.244771631533
{Griffithsia japonica} r=62.5891879716 0.232308443143 0.298006532267 0.260539850584
{Guillardia theta} r=60.9039486021 0.405195965786 0.116334737648 0.133441848589
{Helianthus annuus} r=64.7642341731 0.286171080304 0.214329656495 0.245589939482
{Hevea brasiliensis} r=65.5372571675 0.277124546081 0.205680543983 0.244216070528
{Hordeum vulgare} r=64.0441257485 0.233644552999 0.270780806807 0.279221162937
{Hordeum vulgare subsp. vulgare} r=64.3489106219 0.228713038936 0.278022678158 0.290364796336
{Hypocrea jecorina} r=63.9176190042 0.214844079758 0.320712826487 0.269817150382
{Ipomoea batatas} r=65.4204169027 0.26153604029 0.23238904627 0.26222064841
{Ipomoea nil} r=63.629558914 0.26915804212 0.228842795075 0.252341979532
{Ipomoea trifida} r=64.5059098422 0.286100340736 0.203188031175 0.245381793496
{Kluyveromyces lactis} r=65.5885918345 0.319437566487 0.186523330032 0.208725376912
{Lentinula edodes} r=62.9745233137 0.248888331312 0.262981084208 0.232216785849
{Leptosphaeria maculans} r=64.4104190259 0.248867819593 0.269940058441 0.255047361777
{Lilium longiflorum} r=65.3901057525 0.266987128695 0.232370186467 0.27138907964
{Linum usitatissimum} r=65.6946351302 0.291498594304 0.189646742452 0.242965407652
{Lotus corniculatus var. japonicus} r=63.7900931193 0.27812191008 0.212547742298 0.24221582427
{Lupinus luteus} r=65.351387138 0.298600612474 0.203977206652 0.233108500988
{Lycopersicon esculentum} r=63.9182462866 0.291894554892 0.192422712101 0.233117567385
{Magnaporthe grisea} r=63.8279186543 0.232327432327 0.292887292887 0.270421470421
{Malus x domestica} r=64.872503166 0.274822813215 0.229915128085 0.251838521185
{Medicago sativa} r=65.0303499191 0.294058532281 0.195928721996 0.232678889488
{Medicago truncatula} r=62.4907869172 0.290380845845 0.191093413792 0.222863065855
{Mesembryanthemum crystallinum} r=63.8825863727 0.263102467792 0.217409110588 0.255128070114
{Musa acuminata} r=65.1152962825 0.248537316811 0.249635036496 0.275459740848
{Neurospora crassa} r=64.3494291154 0.23655089669 0.291705377268 0.26963970771
{Nicotiana plumbaginifolia} r=63.5910807938 0.277990806144 0.202029375491 0.241405987218
{Nicotiana sylvestris} r=63.3718670114 0.275616745827 0.206707549249 0.24750997014
{Nicotiana tabacum} r=64.4791558842 0.291960317752 0.200096965191 0.236668546898
{Oryza sativa} r=63.4719719249 0.234494490725 0.264405630606 0.288194327934
{Paracoccidioides brasiliensis} r=65.7871148716 0.245154374681 0.262928989404 0.256796176217
{Penicillium chrysogenum} r=64.3950221057 0.225060093527 0.288684935099 0.258065643984
{Petroselinum crispum} r=65.0369041483 0.289004875043 0.20455245655 0.237889414451
{Petunia x hybrida} r=63.9238557111 0.301067383688 0.192400662701 0.233924254946
{Phanerochaete chrysosporium} r=61.7133550553 0.193113360185 0.339942855176 0.27098178939
{Phaseolus vulgaris} r=64.348839398 0.278051063193 0.225 0.235298742138
{Physcomitrella patens} r=63.685700006 0.255993441705 0.223489892628 0.281786735449
{Phytophthora infestans} r=64.5552812939 0.214801379082 0.297589485579 0.29078044813
{Picea abies} r=63.552104299 0.273032706663 0.217494193435 0.261682516032
{Pichia angusta} r=66.1331707144 0.266974898585 0.241832149416 0.252708838934
{Pichia pastoris} r=66.4851593529 0.29784623333 0.204385030191 0.22333301043
{Pinus taeda} r=62.8050443198 0.269144235721 0.232007806782 0.250074543927
{Pisum sativum} r=64.4635515452 0.291324353759 0.198680958306 0.233659334076
{Pneumocystis carinii} r=66.8789596342 0.356230518963 0.145796646418 0.206415944304
{Podospora anserina} r=64.2090232088 0.232927246372 0.287648550194 0.269890389094
{Populus tremula x Populus tremuloides} r=62.7677221708 0.27501799856 0.209594660999 0.242026352178
{Prunus persica} r=62.1123340686 0.264159907693 0.2238209975 0.248684969627
{Pyrus communis} r=61.3554891712 0.262373316674 0.238320838539 0.244012911287
{Pyrus pyrifolia} r=62.7248933669 0.277697812962 0.231238255168 0.236475950582
{Raphanus sativus} r=63.4500014958 0.264993117203 0.220780628448 0.253351976501
{Ricinus communis} r=63.4706942213 0.276075904046 0.20350877193 0.243007518797
{Saccharomyces bayanus} r=62.7809625595 0.289290928712 0.217393512347 0.224325525297
{Saccharomyces cerevisiae} r=65.0462453472 0.3259542849 0.192164163127 0.205158699839
{Saccharomyces kluyveri} r=64.472339096 0.301694997103 0.204011332174 0.214973279248
{Saccharomyces paradoxus} r=62.4461059739 0.305787954401 0.199985322178 0.204144038358
{Saccharomyces pastorianus} r=63.3505200772 0.294698696592 0.202524986849 0.219811210474
{Schizophyllum commune} r=63.0374863928 0.200599058622 0.32811296534 0.275513478819
{Schizosaccharomyces pombe} r=63.720564664 0.298402474352 0.195990483766 0.202041204418
{Secale cereale} r=55.6081753994 0.277595846645 0.301211395101 0.274374334398
{Solanum demissum} r=64.8327047069 0.29949843638 0.184745948094 0.226638898748
{Solanum tuberosum} r=64.5172185514 0.290242241594 0.195165955381 0.233400079556
{Sorghum bicolor} r=63.5575658697 0.242925939927 0.261316921041 0.275285876294
{Spinacia oleracea} r=63.8677935044 0.278166049999 0.211522875433 0.244004620113
{Triticum aestivum} r=61.570651529 0.243926594269 0.281346979751 0.273757305374
{Triticum monococcum} r=62.8593588418 0.246614467917 0.26982485514 0.273764383382
{Ustilago maydis} r=63.221286988 0.226404196052 0.301881577681 0.261138387104
{Vicia faba} r=65.4816319349 0.299308901758 0.200816350589 0.234951298941
{Vigna radiata} r=64.295978151 0.269260305192 0.218588981371 0.248513674197
{Vigna unguiculata} r=64.2958385856 0.273172923191 0.218060015063 0.243654285752
{Vitis vinifera} r=62.0220175851 0.263034553135 0.235796668091 0.252112107836
{Volvox carteri f. nagariensis} r=61.1169888853 0.20803083842 0.308598351001 0.293864439447
{Yarrowia lipolytica} r=65.1226303138 0.230794865108 0.290159813382 0.257074241502
{Zea mays} r=64.5986679136 0.240009481914 0.266339834318 0.27798161096
{Zea mays subsp. parviglumis} r=59.5902391739 0.174723028934 0.343551683339 0.338646875336
{Callithrix jacchus} r=59.6760881009 0.248460707359 0.266164199893 0.249541141094
{Cercopithecus aethiops} r=60.3901827326 0.24654233026 0.273033668623 0.256129505448
{Gorilla gorilla} r=59.6062821068 0.250835015599 0.265363675292 0.259081176974
{Homo sapiens} r=62.7935645646 0.255299071887 0.260519228514 0.264892263762
{Macaca fascicularis} r=61.8110181877 0.270518976352 0.244955089176 0.252093550042
{Macaca mulatta} r=60.3670397367 0.257187081048 0.255614868982 0.250449725777
{Macaca nemestrina} r=61.1057392213 0.235388903406 0.275063147809 0.277654385506
{Pan troglodytes} r=61.6454732132 0.241092724396 0.275150047851 0.27523243949
{Pongo pygmaeus} r=61.8379400581 0.273869134011 0.253834059023 0.249135220126
{Cavia porcellus} r=61.6596654115 0.248634040816 0.260699013104 0.258719109021
{Chaetodipus intermedius} r=52.1274588194 0.174329837294 0.325343901029 0.233285057215
{Cricetulus griseus} r=64.3378980787 0.259259801624 0.251381404249 0.261600378788
{Marmota monax} r=61.2487817009 0.2428352949 0.273311612031 0.266773056719
{Mesocricetus auratus} r=62.6564477814 0.252414319161 0.263755842666 0.262452987241
{Mus musculus} r=62.6084661977 0.253757893776 0.260804774418 0.262421682262
{Mus musculus domesticus} r=62.7537586608 0.313599401177 0.251063250655 0.230723690926
{Mus sp.} r=61.9089708667 0.255306818514 0.26397052373 0.263082620219
{Rattus norvegicus} r=63.3679053366 0.251729489111 0.262579639164 0.266433789688
{Rattus rattus} r=63.7293192834 0.249821399132 0.264457511311 0.26488340569
{Rattus sp.} r=63.2011305665 0.253291083803 0.261588994513 0.262122266017
{Ambystoma mexicanum} r=64.7006841126 0.25959525471 0.26537179189 0.277564549895
{Anas platyrhynchos} r=64.4994374363 0.274413016793 0.245958369244 0.259617644754
{Anguilla japonica} r=62.4130922458 0.240017892915 0.270678958321 0.272351556878
{Bungarus multicinctus} r=59.9739587703 0.270825798674 0.232971669681 0.234719710669
{Carassius auratus} r=63.7165281365 0.262071469322 0.246922704562 0.257576543402
{Coturnix coturnix} r=65.6586166401 0.272594846041 0.252643778068 0.267419962335
{Coturnix japonica} r=61.9765584978 0.232454414273 0.277224939563 0.28983714698
{Cynops pyrrhogaster} r=63.1401859965 0.258599223432 0.262144424749 0.261986156833
{Cyprinus carpio} r=64.53485878 0.269274157969 0.239859600918 0.258585063191
{Danio rerio} r=64.5391088296 0.266621641752 0.248836688873 0.261969290596
{Fundulus heteroclitus} r=63.0746081168 0.244378619924 0.272544049837 0.266762349732
{Gallus gallus} r=64.5042873861 0.264564592536 0.254448758346 0.269292971975
{Ictalurus punctatus} r=62.6769903333 0.265648935608 0.248316987422 0.258024756572
{Meleagris gallopavo} r=63.30167421 0.264678899083 0.249031600408 0.26077132178
{Naja atra} r=56.4544067448 0.297621495647 0.195626842141 0.234149016382
{Oncorhynchus keta} r=62.1368570388 0.236617871969 0.269026290875 0.27754715607
{Oncorhynchus mykiss} r=63.6445576364 0.248325512468 0.264715325258 0.270345715447
{Oreochromis mossambicus} r=62.5206212173 0.245269485621 0.261470501173 0.266275018785
{Oreochromis niloticus} r=61.9505535869 0.250306434 0.26117091217 0.258418577701
{Oryzias latipes} r=63.2632574384 0.258723442362 0.261224169969 0.25787941881
{Pagrus major} r=63.8236757121 0.249021480608 0.262767571212 0.278011873326
{Paralichthys olivaceus} r=63.3768013715 0.261866568705 0.255776648503 0.254392946795
{Petromyzon marinus} r=64.1893094247 0.222874085289 0.300025233409 0.302643199596
{Rana catesbeiana} r=64.3019613381 0.276921124437 0.228175530289 0.245297059689
{Salmo salar} r=63.0295328192 0.248614229772 0.268492303687 0.265823814638
{Seriola quinqueradiata} r=59.702558812 0.236729842386 0.266021883548 0.285056011463
{Sparus aurata} r=63.4121865199 0.241403026135 0.276249426868 0.269112028122
{Takifugu rubripes} r=63.4347245819 0.248616238873 0.274126341005 0.269792573943
{Tetraodon nigroviridis} r=62.3513587359 0.233390607102 0.281657794848 0.280630236058
{Xenopus laevis} r=64.6891698963 0.290331081155 0.226613038794 0.244117063023
{Xenopus tropicalis} r=65.5788823338 0.286332933556 0.227599187505 0.252294097393
@group {Shuffled Data} recessiveon
@balllist {First Position} color=pinktint
r=12.952895087 0.21260995151 0.244566140816 0.264961900903
r=12.9657112916 0.263086642599 0.216546329723 0.314335138387
r=14.7982531286 0.227964553879 0.243049448691 0.323073800988
r=14.7410761987 0.213792345322 0.216064198164 0.259485901687
r=15.2802313705 0.228057474508 0.246929334822 0.212952624023
r=12.5377238341 0.336561642697 0.203092526395 0.214980463879
r=11.856705394 0.242820735136 0.246157484039 0.249047581514
r=16.8820634739 0.246521223827 0.308897765682 0.21495983495
r=12.8971949377 0.308698582755 0.252430069 0.210688756053
r=23.7222963682 0.234751871361 0.204567507624 0.366544219573
r=14.239602113 0.30602560659 0.279031247202 0.199749306115
r=16.135761196 0.25185256782 0.315387589407 0.194567948966
r=13.1249051337 0.289217005943 0.236761995486 0.262399304189
r=14.8990606954 0.304897141817 0.232987438558 0.235172037138
r=14.3551726465 0.274183174243 0.252572340839 0.210090486904
r=14.4866619324 0.297709541908 0.198889777956 0.289307861572
r=16.7833055158 0.259660904987 0.185621490697 0.260431575471
r=16.2417647127 0.208422922703 0.304457192193 0.238906829823
r=16.4091816338 0.225487914353 0.232270505702 0.259533863085
r=15.3792978789 0.344297571472 0.22702121119 0.20949892407
r=16.1637347212 0.265397050706 0.225179402255 0.308098730384
r=18.9892671617 0.286451729759 0.231117551168 0.300851295055
r=15.6892259334 0.32420025749 0.177415982001 0.25679437856
r=15.0213124734 0.259046402725 0.266283524904 0.220732226479
r=19.6505884599 0.271731519637 0.207006909162 0.179275416475
r=14.8599112147 0.269409986777 0.19258862792 0.327057490082
r=16.1851314889 0.246358392805 0.257845341676 0.262635643758
r=17.4730987763 0.219751709778 0.270122903358 0.226186810856
r=15.5574337255 0.236013071895 0.238431372549 0.241307189542
r=13.1714205383 0.194861895762 0.276218581665 0.27863401619
r=16.4000305252 0.219362561724 0.290064342361 0.226170881341
r=19.9554045395 0.282274013448 0.232026044361 0.208248395047
r=13.6967479641 0.255304560184 0.244117785188 0.204245526699
r=18.6384250585 0.289938723419 0.267028930728 0.196992200354
r=15.3789802721 0.263347723919 0.277884037379 0.223072299033
r=13.110390648 0.225794155019 0.212757306226 0.288284625159
r=14.0535565958 0.240847437282 0.261313167687 0.250810226864
r=15.1314712428 0.223244929797 0.264378575143 0.277431097244
r=11.3777788027 0.217986977754 0.274914089347 0.284454693435
r=12.829666607 0.283986259218 0.28695176677 0.198928670797
r=20.466499418 0.293403495945 0.227361494579 0.240993179348
r=19.4560908871 0.285190556764 0.237450648618 0.26895495931
r=14.4063324171 0.231145503633 0.286464678621 0.24914443839
r=15.9358465305 0.292248895259 0.249880568494 0.193299892512
r=14.5009209202 0.309309849029 0.244855319914 0.246776150252
r=17.3480995132 0.276727360749 0.285145638902 0.207955676286
r=17.6627278645 0.27138446132 0.260619210548 0.22423433197
r=14.00584426 0.25898052603 0.330850596116 0.247756484858
r=10.1413656268 0.309436155784 0.260497688709 0.201981897196
r=13.6233642892 0.214736034209 0.251685762842 0.295268899731
r=14.5765271801 0.355299170491 0.286369952419 0.207166617542
r=14.3130791051 0.283764682946 0.276636447824 0.221182434079
r=14.3514767788 0.214647216433 0.364208097648 0.196598690086
r=16.555113745 0.260057355801 0.175002927488 0.316653158128
r=19.0405008809 0.241197994308 0.231250846998 0.313186068573
r=17.1672974536 0.266246284842 0.244115993252 0.247730741425
r=14.1114692495 0.254356079042 0.2461306337 0.263876180278
r=14.2624985856 0.217468175389 0.268446487506 0.31382602546
r=13.4019431103 0.246211238051 0.271974819305 0.246560969923
r=16.0846698129 0.194216757741 0.216033283656 0.288561847988
r=21.2510268683 0.245999119072 0.213037733079 0.189105858171
r=16.0881776162 0.317252525253 0.234909090909 0.226909090909
r=15.8111254777 0.279700705173 0.235048716154 0.23989341659
r=15.7152235436 0.252004275788 0.243953768038 0.22130545163
r=15.4717485357 0.301120464047 0.294084992126 0.206271879638
r=18.7140789799 0.228800445655 0.312453577618 0.212490715524
r=9.67490389782 0.144545943041 0.256561815401 0.227565824825
r=9.89954582 0.39252582888 0.190152957328 0.16291971399
r=11.8231016194 0.31853638371 0.279470551042 0.245557981129
r=17.7292228062 0.200920906598 0.314002549921 0.259124221495
r=11.8760281294 0.282981715893 0.220065635256 0.261415846226
r=13.5919422741 0.286196797203 0.20116680051 0.28489772781
r=18.0169881649 0.196156483485 0.24551842056 0.260434755506
r=14.7127252492 0.240869228331 0.256295565808 0.261578558095
r=14.6415501203 0.257924144311 0.273132284921 0.272266419981
r=13.6261152757 0.25806816895 0.256520590345 0.24078058355
r=16.2055641148 0.28787300982 0.163695299838 0.274954714463
r=14.3647325089 0.259925154572 0.223356654735 0.283680442564
r=10.2899474461 0.216923531149 0.297112488928 0.256049601417
r=14.7558218096 0.244815846487 0.377550809863 0.149200453936
r=14.248175245 0.276535748896 0.260229352859 0.248196403575
r=13.2768763549 0.273482028136 0.249069284749 0.258228181728
r=19.9738684446 0.222191674113 0.279950512063 0.304854858295
r=15.3561660089 0.227445545211 0.223349465293 0.265939044419
r=15.5894618923 0.24480049299 0.227523824196 0.251182956621
r=14.8554519101 0.279132821237 0.261569986462 0.276623844841
r=14.5785200475 0.264952077726 0.287868340583 0.229916759609
r=15.9300038414 0.268577826762 0.227061839847 0.286559999532
r=13.791896514 0.350049935797 0.213130736672 0.225305559519
r=16.95577376 0.246376371205 0.258520971973 0.213366151104
r=17.9845293686 0.303105889046 0.214797553798 0.241600752678
r=13.4215053078 0.307337853583 0.215044258528 0.247677843226
r=14.6029621807 0.296274344283 0.275505744443 0.204716489753
r=15.4460656855 0.292992303447 0.292925501373 0.193713288682
r=13.8334369881 0.248745046235 0.265191545575 0.266248348745
r=16.9424263137 0.215629705952 0.260537370215 0.307521597844
r=17.2114046201 0.311270528785 0.25469229381 0.213318895506
r=18.0691580519 0.223082664676 0.325480500093 0.189074454189
r=16.6542213674 0.233996225867 0.259616780375 0.251705617651
r=14.9398406525 0.292874849465 0.198867441169 0.258450059249
r=14.3725836034 0.214064886207 0.262077699557 0.258874362126
r=15.319265744 0.265841884958 0.218950850662 0.241614906832
r=16.9446562199 0.2063684673 0.242395079292 0.288986986903
r=12.7955697882 0.228727549836 0.314622698696 0.257009993245
r=14.1980857649 0.17873123893 0.280810105342 0.256712035052
r=14.0440157049 0.238419422232 0.283444996758 0.262048843743
r=14.9736297612 0.215573115511 0.243230045281 0.288821805913
r=17.9051787366 0.192937591817 0.318950976658 0.33652538223
r=17.6022262269 0.229917542226 0.239426785477 0.286806756218
r=16.7425579533 0.287461464133 0.232604794552 0.215745640271
r=11.8465501844 0.188159822195 0.274283982422 0.246653533364
r=14.8997126274 0.326769139547 0.23578644895 0.199046728546
r=17.6574633699 0.230539138825 0.233047883247 0.315739958992
r=15.934906178 0.223891058376 0.279087814158 0.227871232602
r=18.9413595677 0.296768748109 0.221205654558 0.273902611225
r=14.5663298752 0.303702196908 0.278936126932 0.174718605913
r=16.7423079271 0.241889086225 0.276684093354 0.122320334192
r=18.9460308583 0.239169579494 0.250132401229 0.216414221657
r=12.7741082863 0.247757172748 0.191607670039 0.337040327897
r=12.0914507986 0.266065575903 0.218606934762 0.192630839663
r=15.3306749407 0.272677495893 0.205542373913 0.284753908864
r=16.5768237978 0.281726683069 0.244553791098 0.232610154328
r=16.444344982 0.234086023416 0.24200081724 0.261356974079
r=18.9977371638 0.268807355609 0.21187888609 0.302344424286
r=17.8214513943 0.252064184452 0.325498520019 0.185211871008
r=16.3783685119 0.235167266727 0.300686318632 0.265657815782
r=13.0915586072 0.258827856793 0.236942128494 0.264008092202
r=12.8662081157 0.254151600375 0.239520557118 0.26586982724
r=15.0448534105 0.202487050247 0.284510874305 0.248059717111
r=14.4003897505 0.23984966608 0.305474054824 0.24281163551
r=12.9853490628 0.227627940747 0.309577165692 0.249319660117
r=14.177675708 0.266873272068 0.250410097221 0.243339705515
r=13.3778400109 0.215198960755 0.3340284425 0.204533023383
r=13.0749990039 0.252620594792 0.29853436418 0.204619835887
r=11.8223449116 0.232087926173 0.259356575237 0.265572930018
r=17.5189357134 0.248221277312 0.261987959416 0.2220772113
r=16.6658175344 0.287903204845 0.259584643776 0.221376029943
r=14.7338367202 0.273931859873 0.232132362108 0.223423391334
r=12.5216026406 0.234179020979 0.264573426573 0.21852027972
r=14.6851942991 0.258068549008 0.215302354208 0.297161101708
r=12.5475103052 0.269962833652 0.244734767429 0.2299808537
r=14.1066884718 0.248199923401 0.24873611643 0.269054002298
r=17.1418866904 0.258315807545 0.268058714966 0.237692604833
r=14.7343447212 0.200536987316 0.230811961855 0.323550288554
r=14.4888176804 0.265787503939 0.206163331232 0.260449495745
r=14.5582256623 0.261026974438 0.224026449241 0.246541021292
r=16.0998124905 0.250367218761 0.227194448665 0.277718685104
r=15.2989378659 0.228234183192 0.253423040604 0.276062322946
r=16.0686549171 0.24405664054 0.237994197376 0.227471528169
r=16.5992441155 0.261857204402 0.249128578702 0.244232953433
r=16.3779239573 0.193552602619 0.269884175195 0.3363665126
r=15.1289390708 0.237987705432 0.192698532179 0.278885961611
r=15.2508166 0.268598214995 0.245186578034 0.219921078418
r=15.1555448735 0.257514130263 0.303523321536 0.190692514923
r=17.947513238 0.233516685002 0.2100110011 0.273762376238
r=20.2590478102 0.25527831094 0.232754609434 0.261399988367
r=15.3769005698 0.229154552855 0.22566577509 0.259855797186
r=16.8378810725 0.20705061289 0.229544054155 0.297848057577
r=16.887763019 0.295583695584 0.224973224973 0.220802620803
r=14.2405439579 0.283809904686 0.205042324868 0.269979337466
r=14.486935438 0.262316780234 0.263750674053 0.24986518947
r=19.5124801264 0.250151373652 0.233628554715 0.237312835459
r=14.7109834661 0.247042510619 0.219872222417 0.29811843999
r=14.6912744186 0.271464946529 0.215786793414 0.281785774911
r=16.2213996082 0.212741432569 0.287242272629 0.250775507257
r=12.3245107299 0.242583249243 0.236394214598 0.315506222671
r=13.1682454157 0.268141646125 0.243281428486 0.210064329946
r=14.1903284267 0.220278836158 0.317988195605 0.212031752138
r=15.199251419 0.276103861298 0.249491705871 0.221887124008
r=15.3193845748 0.281037482208 0.222679108018 0.252227318256
r=15.5930918054 0.257952012587 0.261596958175 0.201914251999
r=13.0915351492 0.241749578644 0.251019409558 0.251617463165
r=16.5403003573 0.233020218598 0.288181955745 0.245323648892
r=13.59621388 0.268486006403 0.217262212124 0.263812867913
r=15.5077088949 0.263241239892 0.199404761905 0.265970350404
r=14.5615940975 0.240477475856 0.241845120269 0.262935636734
r=16.1711589903 0.301159551726 0.242318239727 0.218328258945
r=13.9638771199 0.236995486218 0.243700425084 0.290459704632
r=15.1896757188 0.299463251315 0.245575809109 0.21615206108
r=14.3572031386 0.236171655526 0.253530950305 0.252291000678
r=12.9201696349 0.259656826868 0.234000162641 0.280230950638
r=20.3908411401 0.204328969678 0.239297643044 0.287138979647
r=15.4076804587 0.230277796737 0.238290901645 0.303364958023
r=13.7516968029 0.203920259288 0.277154351048 0.274426293588
r=14.1646929274 0.255065309061 0.228975967637 0.267270046968
r=13.0027595615 0.249940611532 0.245291342858 0.280788678861
r=16.1180291545 0.235839233653 0.232923781758 0.257080383174
r=18.5005601535 0.287213626005 0.210687297589 0.266642677222
r=18.8992283029 0.255942509674 0.244789126264 0.235229083341
r=15.965391536 0.278496240602 0.250912996778 0.244339419979
r=16.6019466006 0.276061702533 0.244677204342 0.207769948581
r=18.8271734921 0.232323832218 0.21820261668 0.318411414551
r=14.3963943404 0.231021827313 0.204679350975 0.312753525208
r=12.0592916483 0.245633348011 0.273961544107 0.209232349919
r=11.5057085744 0.216026652639 0.259249517798 0.315711029283
r=17.026969448 0.219383825417 0.29284338896 0.301636713736
r=12.3049832194 0.292957742506 0.184260204729 0.186884197373
r=24.3396664537 0.241214057508 0.172164536741 0.24624600639
r=14.988712823 0.234308558724 0.262018442005 0.271306409166
r=13.6876379847 0.270386925831 0.266632956453 0.256774741611
r=14.2755583566 0.257129187733 0.251653829797 0.217703066673
r=12.6680688319 0.279943618958 0.265402008575 0.235402595877
r=17.4873394734 0.288761700054 0.251252796141 0.228058884543
r=15.8485781258 0.266706061949 0.26296351012 0.273600236372
r=17.6541428185 0.24581000382 0.319762621228 0.247468301363
r=13.6369009328 0.230560099023 0.278590690067 0.217121259007
r=15.6832879013 0.295778834721 0.213139120095 0.246061236623
r=13.8768029492 0.238276449835 0.287311214175 0.257660443176
r=15.3964322939 0.2502313826 0.243930656415 0.270628648726
r=16.2019761002 0.29685191134 0.279248313524 0.192386765178
r=11.7910309919 0.219757889246 0.183604277145 0.248978527341
r=18.2259074456 0.18465314445 0.262313796814 0.271235187131
r=17.4451118425 0.165730880929 0.179348176831 0.35527589545
r=13.4622359511 0.194282813293 0.294177373374 0.226852032647
r=16.6467946354 0.263385373009 0.211808466052 0.262704316848
r=15.9996517526 0.289759588915 0.25085336759 0.22327032483
r=16.5834233573 0.223600480541 0.321034183685 0.250953337297
r=16.0527006048 0.239594070911 0.266097912359 0.252086718979
r=14.2047325777 0.249857404022 0.225455210238 0.253623400366
r=11.8251680167 0.230337078652 0.26371831722 0.237653514502
r=13.6027048034 0.242053960186 0.254894380256 0.289644638523
r=13.4455714078 0.229553701016 0.295954281567 0.25584179971
r=14.8372516486 0.216887905122 0.265748095952 0.272715961258
r=18.7915591489 0.315280187163 0.153963681505 0.273232218739
r=13.3972851746 0.253148430178 0.275487640581 0.23720858716
r=17.5380230068 0.165037568987 0.285790278609 0.290910299887
r=15.9950589041 0.219355754696 0.297193014691 0.243558799703
r=16.75652616 0.244156804591 0.284692451415 0.248678489398
r=17.0168604267 0.257099111973 0.185505767072 0.235480249056
r=16.483359912 0.267814561086 0.235235945737 0.241727743263
r=15.8416717517 0.244068669862 0.267378506041 0.252947244442
r=12.9743395065 0.268382150904 0.212796065285 0.258229378469
r=19.4104469588 0.203701986243 0.210765901538 0.312102944586
r=12.6239946499 0.248662479646 0.269655733892 0.225343103047
r=17.8200098723 0.250372169553 0.237600877537 0.293896419337
r=12.6384365482 0.264163603477 0.233619230994 0.232714860844
r=14.9811855335 0.305967450271 0.245388788427 0.186075949367
r=13.8157019345 0.279783206265 0.214265338935 0.271938696126
r=14.0637905259 0.325462359361 0.238519484282 0.194311651939
r=12.3254761343 0.254539832462 0.190841625907 0.272024512284
r=12.9594764497 0.269530260826 0.288870600152 0.232337300582
r=19.084383266 0.191029872502 0.238418751152 0.258205304338
r=19.5201716092 0.315529508404 0.220946367421 0.216654260248
r=12.9965111919 0.286255229487 0.20823281522 0.24408342749
r=15.3777383474 0.253221227425 0.24260736352 0.286524345778
r=13.8420505344 0.239219622137 0.248199602064 0.291990210061
r=16.5145478084 0.285932721713 0.235575942915 0.211824668705
r=14.3023549249 0.22167386387 0.361710878059 0.16697511824
r=19.3345364504 0.215861918287 0.24557570461 0.221105527638
r=17.8604492862 0.273181470955 0.266168788343 0.207837313355
r=14.3576762074 0.296844046725 0.206298244416 0.209440535556
r=16.6667393194 0.337768269038 0.264056963295 0.179146887745
r=13.2447818121 0.27461212976 0.266727113977 0.215561824165
r=16.0717114445 0.272318669588 0.237653800775 0.235968312827
r=14.147747603 0.241572276985 0.211057368518 0.238523235168
r=9.91509462528 0.250378501136 0.271385314156 0.25903671461
r=14.000251285 0.245712406763 0.234290362217 0.242978038523
r=12.8274166423 0.211331315695 0.227456148915 0.307738618243
r=14.9773577569 0.256398983978 0.234417741305 0.243649863228
r=15.8874888583 0.202567629528 0.297478221 0.206785878038
r=17.0546266789 0.345805696312 0.225306519692 0.198302460973
r=16.9935438987 0.191008018328 0.299777643016 0.259281719561
r=15.2808488603 0.272402117641 0.215885593516 0.281497421901
r=17.2757767163 0.255485382712 0.254705470478 0.254805992499
@balllist {Second Position} color=greentint
r=33.5923165035 0.191743670845 0.279763694109 0.270222582374
r=38.8683869234 0.222899117529 0.262976333734 0.265297833935
r=38.9411248055 0.245078806737 0.279510248258 0.22566461476
r=33.0123150547 0.242245470035 0.270203917114 0.265861746762
r=33.4820189209 0.234806189185 0.247518313558 0.20021595887
r=32.0934351983 0.208620832987 0.278535206584 0.313367694738
r=35.5344883214 0.20425107065 0.263392974436 0.223010430625
r=34.7283769808 0.294412010008 0.193450682586 0.214433080198
r=35.9182544655 0.224807989074 0.238102417653 0.251254944392
r=46.5230582201 0.326448572221 0.204047685057 0.226607984475
r=34.3176483123 0.184976273614 0.258304234936 0.339779747515
r=35.332829306 0.286519749984 0.25615374702 0.201881564534
r=35.517418791 0.176416989376 0.280954254592 0.292675350494
r=38.3341481886 0.274749681413 0.27904605862 0.219898052066
r=33.6040733619 0.274384026289 0.250055622376 0.260195687279
r=39.5959721944 0.213542708542 0.261702340468 0.242048409682
r=34.6491711989 0.32087416052 0.328305625895 0.179180887372
r=34.6163557452 0.239537760363 0.259204529417 0.282623674838
r=37.1170938591 0.254413671576 0.20760049207 0.262526182797
r=37.9949216108 0.269136181986 0.243006455579 0.252536120504
r=41.6980356439 0.32205662014 0.213429540257 0.233498935415
r=46.2802950552 0.30845861257 0.153051983336 0.24130592284
r=38.4938503385 0.250372251574 0.259041745085 0.208045169044
r=36.8776306939 0.215942954449 0.25319284802 0.274584929757
r=34.4048275322 0.37167414628 0.209952282159 0.229256577075
r=39.3441949499 0.225489578742 0.277627353441 0.280272023172
r=37.9827160035 0.232867337961 0.304526346661 0.230716590087
r=34.3288192337 0.290741623164 0.21884017151 0.293484981243
r=36.5807233987 0.149607843137 0.25908496732 0.283529411765
r=38.9468923767 0.185735797952 0.243160479853 0.240219511456
r=33.4040260362 0.250635941942 0.258940595541 0.283480472842
r=36.0740945629 0.268650926461 0.196192229288 0.2907247391
r=33.681196938 0.2527403372 0.255764805335 0.230836425116
r=36.5416726995 0.290196636458 0.171645574123 0.246920607252
r=36.0128734904 0.271162358599 0.259740969452 0.244002404503
r=36.2304533672 0.220762388818 0.245336721728 0.294129606099
r=36.3996331773 0.195234665706 0.292041771696 0.277157604129
r=37.7010731149 0.255486219449 0.267758710348 0.257774310972
r=35.9512054621 0.206773376741 0.328178694158 0.202613492494
r=33.4106584722 0.232900467484 0.289524719909 0.278442288992
r=39.3612003963 0.255865857295 0.267515801018 0.190256760527
r=41.3138008219 0.279590685682 0.224357424865 0.275481427766
r=37.2036106843 0.218252389144 0.209840642084 0.277942734001
r=32.8775858115 0.264779648871 0.303326167443 0.237041681596
r=38.6139130572 0.247573687994 0.23448732926 0.25135918404
r=35.9677046879 0.295661762728 0.245205884726 0.225518409941
r=38.5328825837 0.288158224151 0.244846866394 0.190353000083
r=34.9172409548 0.221429125611 0.323816173998 0.255721933432
r=32.6974704791 0.166080770615 0.399313532815 0.216873806294
r=38.6638195274 0.221479085576 0.247957897045 0.255632914862
r=38.0962501158 0.276432691903 0.185102530633 0.280222325151
r=37.4371824828 0.240641906712 0.307427986548 0.188599697812
r=31.8117106282 0.216210181602 0.361231021137 0.213307532004
r=42.3553823988 0.256070232156 0.241130859855 0.211218822254
r=38.7458504404 0.267434611736 0.255752812034 0.261959615124
r=37.2329024821 0.290806490481 0.25992047554 0.250200819343
r=36.7365008079 0.227294850579 0.264129270904 0.252126934683
r=41.6062362093 0.286657237152 0.239450730787 0.218646864686
r=35.4735411518 0.235602704593 0.193634879925 0.241664723712
r=38.1047590661 0.245280675609 0.207629574433 0.278502235469
r=31.9320375863 0.291220085156 0.243649977977 0.290118925268
r=39.5406765253 0.307434343434 0.168525252525 0.26901010101
r=33.6863671206 0.211363514023 0.353743876837 0.247860257307
r=35.9609103421 0.254843666489 0.230057455906 0.260756280064
r=34.4423622418 0.293688467944 0.292748139169 0.27083734578
r=35.5327917801 0.26733102253 0.236877940084 0.268847487002
r=31.9275132476 0.177406687885 0.32261397925 0.164779068326
r=34.3106944375 0.176515920934 0.38190847058 0.180935708927
r=37.1913999192 0.197752172632 0.280273275889 0.200371989617
r=41.5267900168 0.228864551517 0.244310833494 0.28855837759
r=33.4572020628 0.167651195499 0.261415846226 0.294327238631
r=41.1286984742 0.207355094714 0.198828475601 0.264443289716
r=41.3673802641 0.277372587784 0.225917911179 0.218072364261
r=36.2746148699 0.224985031522 0.308421089705 0.222202655584
r=37.3060216836 0.263578168363 0.21964107308 0.262778908418
r=33.5022313819 0.198241044804 0.239950175518 0.303967085645
r=37.2586132138 0.263037467823 0.246591667461 0.264419868434
r=38.0213237878 0.246583143508 0.270826553856 0.238569801497
r=34.067381305 0.188272807795 0.331396516091 0.198027753174
r=32.5736122975 0.276921489735 0.192902094295 0.28635097493
r=36.6228686336 0.231304511683 0.262867449122 0.243552815764
r=35.7863372978 0.205218594538 0.254735940434 0.264916153263
r=42.589455037 0.302265906019 0.292620340459 0.250234838591
r=36.9534716208 0.247797753792 0.2275571468 0.256146759105
r=36.5418520589 0.229592622752 0.299425578273 0.261681008869
r=38.8737009241 0.267456148096 0.242870386721 0.262114456413
r=35.950680258 0.229190167063 0.256017955097 0.240403629573
r=39.3150866892 0.242339816582 0.184394011594 0.304653263599
r=35.4268031578 0.206853093642 0.224639748894 0.281851904694
r=35.5473182412 0.264446402706 0.238759407254 0.243742846435
r=38.1681693087 0.272681523297 0.168083407179 0.279070530703
r=35.8694394136 0.236752783352 0.233722651952 0.243001165124
r=36.1294855207 0.265920697356 0.259724242805 0.245056306913
r=35.2816416578 0.265757734328 0.312135869055 0.196204051705
r=39.2149706737 0.272721268164 0.222391017173 0.242073976222
r=40.749731949 0.22368233336 0.252516446065 0.261536022826
r=35.6488664501 0.269491066594 0.271025085725 0.244991878722
r=33.7577975369 0.308686322075 0.219677178578 0.242862474342
r=35.1621651909 0.226048773407 0.260596603281 0.286761503847
r=35.9231124535 0.249215983982 0.280040410805 0.216547318825
r=36.5217074533 0.23659999255 0.273214884345 0.222035981674
r=36.166473859 0.230205238995 0.260805428031 0.237861193627
r=35.4366886899 0.206975187246 0.272134817356 0.30229298297
r=35.6846617364 0.236417326244 0.312596338697 0.219704186079
r=35.3873920015 0.221310711289 0.247879183369 0.258926074392
r=38.0225593257 0.223470931489 0.245371370939 0.249117498739
r=36.1264046879 0.202033206073 0.265692977004 0.322027878895
r=43.718617335 0.252353229229 0.225529136515 0.273681919582
r=38.1650872456 0.231413751829 0.223733209203 0.276000797978
r=34.649119735 0.291731468274 0.237362536235 0.226512676575
r=33.0252443299 0.22240743547 0.294438551296 0.233469717634
r=36.125892107 0.246607676344 0.196617938836 0.303809664987
r=41.5257395248 0.273597877216 0.21179592329 0.269883005669
r=34.1062987884 0.252453189146 0.228847501752 0.262966856914
r=41.4743730777 0.333840290054 0.205519192691 0.320792126511
r=34.7204184296 0.235540412259 0.186804990507 0.245982506103
r=28.8460628862 0.240888510894 0.28201215699 0.198739275083
r=36.0694349469 0.317127422942 0.233696995375 0.231878685168
r=39.8721904325 0.225515205366 0.275129697039 0.18169050417
r=30.8291493991 0.326185490584 0.312145588388 0.165243601082
r=38.989308998 0.270122285089 0.245117722212 0.225710287765
r=37.2918357414 0.264907179602 0.22567658242 0.234578394095
r=35.6485710732 0.230541688134 0.280268978627 0.262387407394
r=39.8791879943 0.268455075476 0.266394236697 0.272330156941
r=32.799527886 0.253914161084 0.228053435115 0.297670976788
r=40.5321267627 0.267645514551 0.265357785779 0.246718421842
r=37.7213478421 0.239210397254 0.258490681707 0.224160127513
r=35.226500067 0.217055042186 0.273402973082 0.266840766037
r=36.2873020911 0.240316026301 0.295725273384 0.219212724768
r=37.5750311566 0.227652499511 0.23449856093 0.247338418979
r=36.4151488286 0.232292738583 0.221884971381 0.296491711727
r=36.7133794758 0.215151546171 0.233753709642 0.272195792313
r=33.5855709011 0.252495555859 0.232565294681 0.221557500342
r=33.0866924062 0.16705402457 0.2980126168 0.278945121662
r=34.6161802102 0.22052037939 0.245866444501 0.298481158677
r=33.9955335326 0.248389677093 0.234496695154 0.334357765335
r=36.8445311777 0.240584305877 0.261521066722 0.251267122398
r=34.5467177688 0.21111684981 0.304662594169 0.213993125434
r=35.2865957483 0.23413986014 0.238332867133 0.219944055944
r=36.688202108 0.2126769503 0.290862055701 0.302344591476
r=35.3953233472 0.190674625521 0.312535195405 0.212298682284
r=32.2301585599 0.213730371505 0.280811949445 0.2581769437
r=36.1705262028 0.24303618181 0.251555860767 0.244409631315
r=40.2296351572 0.211893960436 0.301021510354 0.253711076135
r=34.1547564214 0.22224629688 0.295313977309 0.216819650173
r=38.9670385804 0.277816043462 0.20176586567 0.213500994429
r=40.4909264043 0.245048878083 0.205515879046 0.258294078914
r=37.6334952786 0.263715769594 0.270491029273 0.216831916903
r=35.2276071537 0.23279781752 0.259775689603 0.288962023124
r=38.9194098617 0.237418243058 0.214115066776 0.257470724161
r=40.4955482007 0.256080114449 0.183442005062 0.270056124133
r=38.4370740601 0.242964078117 0.233680424873 0.242002258186
r=34.5953179904 0.225826955163 0.230779416828 0.246696151911
r=34.8556938355 0.287940415192 0.258359304844 0.210976704876
r=38.4758348368 0.246002933627 0.284011734507 0.253630363036
r=38.7684940964 0.286308381318 0.197580410632 0.251570406561
r=37.8199206885 0.270671008257 0.272240958251 0.192406093732
r=37.6930183983 0.232567741826 0.254273499749 0.282174852998
r=34.5021066717 0.272185472185 0.24593964594 0.275801675802
r=37.910201893 0.225071652336 0.284126508032 0.214273811904
r=37.9043303593 0.286141477523 0.20504681602 0.241911368204
r=35.8938468612 0.29698997342 0.198489342269 0.27299596679
r=40.9235520062 0.26568259206 0.224453259381 0.218766454874
r=38.2293350535 0.203259208963 0.297063316924 0.25391274826
r=35.8685556096 0.201798845927 0.287368620021 0.273399211131
r=39.5601041372 0.233434241507 0.257383114699 0.24466868483
r=31.4056749835 0.195454818734 0.298773522515 0.265646606144
r=32.671445241 0.278654618778 0.194301385968 0.247004056545
r=36.8886930729 0.211769130705 0.271624313981 0.238169965217
r=34.118656334 0.213901628974 0.29002583162 0.248853392377
r=35.7248618854 0.207368559066 0.235820112757 0.31721515668
r=34.9037953569 0.211112923395 0.288180285978 0.280894905671
r=37.154752942 0.279265751766 0.220751708163 0.256637683184
r=35.7588496334 0.183801507797 0.266291438604 0.318393060002
r=36.0199838275 0.207053009883 0.243879155436 0.33158131177
r=39.7614529662 0.28210665227 0.242253014216 0.201019734869
r=32.8786531062 0.348513312172 0.24320355855 0.215305219062
r=37.4594317017 0.234541390946 0.260440860686 0.257680003506
r=35.5473517918 0.222405271829 0.238720306106 0.300880409559
r=37.8082668217 0.250237334108 0.256223965901 0.233653007847
r=35.9916021794 0.222249329105 0.268276815483 0.271123038139
r=44.2147824891 0.291254011337 0.235721094722 0.221305749401
r=39.6848303051 0.251464063886 0.258371442222 0.295420107842
r=37.3368958126 0.233937034805 0.266014104464 0.236779100637
r=35.8220220097 0.246631698036 0.265933011073 0.260584867496
r=38.3794036719 0.217769029762 0.257372654155 0.243696338277
r=36.8813246564 0.266867971678 0.185807996668 0.272282382341
r=40.57888641 0.276598296749 0.206908960058 0.270540961977
r=37.6518857998 0.294735472962 0.280720580106 0.232822814034
r=37.2980961547 0.270676691729 0.204511278195 0.268012889366
r=34.2300453247 0.28543134641 0.206436869168 0.242430013331
r=44.5714988017 0.220963733298 0.217405527972 0.261475791892
r=38.0053260576 0.277598029747 0.242394243771 0.228848754105
r=32.0630841039 0.173785410245 0.325407309555 0.265815353002
r=35.9987743293 0.201604418727 0.27779238997 0.271479922848
r=39.0632165597 0.287933247754 0.197240051348 0.218003851091
r=33.5187392198 0.227600862582 0.305102787737 0.171417026546
r=32.3694 0.321884984026 0.225958466454 0.251996805112
r=35.3377150128 0.239705892201 0.249984933002 0.270194799542
r=37.6406831577 0.259849113084 0.199906959811 0.251204465929
r=35.1052464206 0.231990974815 0.28337782923 0.270696498606
r=36.3433490339 0.198061901686 0.267234392436 0.256933106243
r=34.7347956286 0.255539170968 0.223460091726 0.297475037803
r=39.4322318412 0.214014871719 0.242379475058 0.275077559462
r=38.0050181202 0.320340230485 0.204427095464 0.235180130242
r=33.2727552274 0.240882365943 0.278237036382 0.246982892003
r=35.9942101665 0.245801129608 0.241750891795 0.246321343639
r=35.6579277758 0.266817298926 0.293613985016 0.241487295358
r=39.8725943329 0.274295173003 0.205681332764 0.247276804784
r=34.7944213299 0.276003854802 0.244041117893 0.265435271442
r=33.665685343 0.192330261671 0.314254976963 0.229690080848
r=38.0307045104 0.265261581256 0.239072618456 0.262084720483
r=36.6537863827 0.194707970313 0.237625040336 0.40174249758
r=33.8469695005 0.248682001015 0.226188151677 0.22404030148
r=37.7572568106 0.234178541492 0.273548826488 0.242665549036
r=35.4343914847 0.328720866214 0.18783262984 0.263057441732
r=38.3743242057 0.279823614282 0.235340519476 0.207781723249
r=38.4445754324 0.253140068898 0.237411546273 0.241600354122
r=35.1933027861 0.190647166362 0.248555758684 0.259751371115
r=32.7527091717 0.191599163836 0.318918212699 0.216684086752
r=40.5976398218 0.244766546459 0.240627951047 0.204407318913
r=35.9645581277 0.263842525399 0.276360667634 0.225598693759
r=36.9854308223 0.230686112075 0.244484319029 0.234942796707
r=40.5852470517 0.34085591966 0.189772890042 0.189486416374
r=33.215964064 0.233554943768 0.26947633552 0.264768334114
r=37.7723053395 0.277678037104 0.257929383603 0.254072744198
r=34.6396597209 0.256704276873 0.228049809165 0.218512239325
r=39.1902890884 0.302349772655 0.260836758949 0.211825125859
r=35.8806977646 0.221863835868 0.211044197203 0.259855057671
r=37.007912911 0.266267375926 0.22770737465 0.235395449362
r=37.7584721606 0.259377860229 0.205741019064 0.255480849368
r=34.4549241084 0.212425125021 0.23578062318 0.326935758642
r=37.4113160522 0.265646495092 0.196468042353 0.275361310766
r=35.5690462898 0.218771807397 0.269655733892 0.218713654338
r=41.4306572123 0.245044268589 0.170101073415 0.301496513359
r=34.4889380944 0.249897893693 0.283359589241 0.239220491277
r=33.5936253165 0.298915009042 0.248824593128 0.227305605787
r=39.0436794772 0.235296405788 0.265403765365 0.208663969711
r=34.2728437877 0.227799507461 0.288401178232 0.259114394708
r=35.0705574858 0.224517906336 0.279220779221 0.22755383145
r=35.9689107369 0.232622182831 0.279944289694 0.258673081793
r=35.0119362675 0.290180441302 0.254779097626 0.236768475547
r=36.1052567244 0.258593427033 0.231958041068 0.327805162723
r=36.9792164168 0.211072770025 0.243625370263 0.237823312059
r=38.3982987042 0.272789781733 0.293123176405 0.208645422279
r=39.8208234113 0.195429014139 0.294807458666 0.215537126054
r=38.0098165138 0.301580020387 0.239143730887 0.22003058104
r=33.4130503804 0.227431626568 0.272054287477 0.202344231956
r=32.0630622679 0.310538198238 0.171873862064 0.256499890758
r=37.8440187891 0.285968466652 0.264958887081 0.210110029844
r=32.755143794 0.243732495389 0.269144067218 0.226005874718
r=35.5383249315 0.287290231998 0.251454168617 0.254195360032
r=36.8334467862 0.283652360803 0.212579756867 0.197017932702
r=38.7612852407 0.296477330187 0.185572223159 0.219787628518
r=36.5877982 0.289352843936 0.267825873997 0.189407947101
r=38.9946765708 0.234812641938 0.264761544285 0.180828917487
r=36.884226918 0.264576086392 0.203554678712 0.288908502501
r=35.7146362719 0.237072472257 0.228302255199 0.270412314101
r=37.5334921844 0.267096522079 0.25337045721 0.224648300117
r=31.4094664833 0.247638697845 0.245162769372 0.295460797799
r=35.7336493281 0.238579342495 0.219061522566 0.319048475424
r=36.7329814703 0.257411899468 0.193838016306 0.291877231992
r=39.3358619348 0.22397146653 0.19964449419 0.262327849478
r=37.2134776044 0.269409415794 0.197671355383 0.273548150048
@balllist {Third Position} color=bluetint
r=0.471329142215 0.237442982055 0.253296911555 0.214485498817
r=0.599382992379 0.309441436021 0.179322101885 0.27878058564
r=0.370170601366 0.211594398972 0.247378745857 0.299736183454
r=0.458279914256 0.257140763269 0.23539326872 0.233139737271
r=0.406949163773 0.229468569395 0.289716185872 0.257849982208
r=0.611533128273 0.259622578768 0.289176157619 0.272341840552
r=0.374364309924 0.231496807756 0.18499251202 0.291637108852
r=0.33563934858 0.240156270576 0.266845177999 0.243185110399
r=0.513400180925 0.253343562091 0.258101708143 0.239140074853
r=0.408451344608 0.237350984197 0.266461047962 0.216488771833
r=0.757173247381 0.288297967589 0.261930342913 0.236771420897
r=0.331097493395 0.266173722534 0.302967330369 0.228026934725
r=0.643402017023 0.282341734142 0.256062457288 0.231419163785
r=0.335435208447 0.280921172401 0.263389768797 0.255124704169
r=0.512271531645 0.239525706945 0.257636258357 0.26574522459
r=0.510410882176 0.209641928386 0.24974994999 0.275905181036
r=0.439806231421 0.180502036772 0.215402400088 0.31558956292
r=0.450596910101 0.241704508663 0.239629079256 0.210747403638
r=0.413381653755 0.238720617083 0.234331881504 0.282574724873
r=0.367940977559 0.260528742699 0.255302797418 0.206885951429
r=0.363763110165 0.310109612807 0.234997239965 0.227742291617
r=0.599229849665 0.200824126064 0.214136931715 0.303115377649
r=0.423999576729 0.17537521195 0.260246051362 0.21968259727
r=0.523626649638 0.194497658578 0.263569604087 0.262718177948
r=0.639790574288 0.27529623466 0.310883264653 0.253506797473
r=0.698867325735 0.282381462125 0.281562873874 0.207449153076
r=0.436245576303 0.245576302669 0.298514028742 0.192638576596
r=0.531238849777 0.27889885969 0.283890019616 0.200862076323
r=0.558532810458 0.258366013072 0.30568627451 0.268758169935
r=0.491238178014 0.243888142137 0.261008418648 0.282979777052
r=0.569389795002 0.181654945384 0.289989525662 0.293580727218
r=0.538476283202 0.237905802172 0.267441506678 0.271183862233
r=0.421556154605 0.203747710515 0.232996759498 0.319372563753
r=0.473814782864 0.217305075551 0.324650261026 0.207246467036
r=0.366693699109 0.281436144052 0.308486802558 0.225203563036
r=0.604537128335 0.271130876747 0.28373570521 0.211029224905
r=0.331908294322 0.265094226383 0.264974192774 0.302484695715
r=0.418586375455 0.241601664067 0.242745709828 0.271658866355
r=0.364003617291 0.258184120094 0.246066196419 0.262524868873
r=0.689526659266 0.248905668486 0.227771089814 0.236235113923
r=0.414734225437 0.266986695399 0.308179972871 0.140645893659
r=0.585630489082 0.250664732898 0.262911932963 0.206752074772
r=0.420653667436 0.212258866312 0.259172416326 0.308461335962
r=0.37185166607 0.254269676341 0.294637525379 0.198017437
r=0.434503235083 0.272106398275 0.233341570812 0.265456506111
r=0.465459239934 0.245394152928 0.226459750948 0.225706678142
r=0.41729917383 0.238713177001 0.255403488275 0.276433280481
r=0.325566710632 0.278764838234 0.210256808131 0.213929190266
r=0.582962105904 0.185346140006 0.240817117391 0.259750325242
r=0.357402773971 0.201798147031 0.244668603695 0.28633298613
r=0.537622299886 0.269106067624 0.194955577077 0.285696239842
r=0.431765755227 0.278062094848 0.26346444412 0.23843641858
r=0.352535278357 0.235561178922 0.231095564156 0.274560881215
r=0.453762067564 0.263801096143 0.235309177158 0.287405832474
r=0.422508198943 0.217509147581 0.209377964494 0.267380403849
r=0.473714033256 0.258534822074 0.284581090851 0.212065226123
r=0.349014387229 0.275440475032 0.217940231675 0.235549498686
r=0.312862800566 0.248762376238 0.264851485149 0.274693540783
r=0.269372814176 0.228258335276 0.229424108184 0.325483795757
r=0.364385328697 0.288147872164 0.270926477894 0.238325881769
r=0.305981500514 0.210248128028 0.266554103656 0.343782117163
r=0.689036282828 0.281131313131 0.221818181818 0.29098989899
r=0.308706034344 0.262232868601 0.231119125801 0.222048769984
r=0.510202298236 0.270543826831 0.22310929984 0.279462854089
r=0.671925226868 0.302502634053 0.288748909558 0.219368506917
r=0.373523149294 0.223198811587 0.217071057192 0.238858628373
r=0.154737651387 0.284255776464 0.291468606622 0.150126069524
r=0.592186713076 0.208269324664 0.262341126655 0.270309674368
r=0.499233435023 0.192033541042 0.389825932331 0.228570872857
r=0.561949606964 0.242003980811 0.233294809352 0.247952266953
r=0.516622972339 0.244256915143 0.330426629161 0.206938584154
r=0.643769474231 0.215527422174 0.221219708064 0.309438329633
r=0.390060146225 0.222337990792 0.297338213424 0.280685349933
r=0.349974430317 0.259676680872 0.246539640052 0.258373542775
r=0.445006090657 0.232207215541 0.253469010176 0.277950046253
r=0.481235647152 0.221039519873 0.256029894689 0.261578530178
r=0.542742682811 0.261750405186 0.263418819716 0.21532081228
r=0.447216726326 0.296249593231 0.208753660918 0.248210218028
r=0.332464788899 0.264340124004 0.318027753174 0.208798346619
r=0.424019147839 0.281832250077 0.208047044259 0.234107087589
r=0.571457521266 0.23966969958 0.289894476149 0.255902067406
r=0.521218462755 0.20245115804 0.257173920206 0.24844331697
r=0.257299883153 0.159071642954 0.227575778404 0.370655486059
r=0.350268751706 0.202977651028 0.296371591062 0.26543985353
r=0.391330237472 0.242269516033 0.243766093712 0.237735766006
r=0.47858449585 0.1862381541 0.271631644005 0.277973983166
r=0.61607525211 0.23633111013 0.215891193296 0.333611895782
r=0.620065824517 0.282771201628 0.285732661718 0.221238317142
r=0.622427545537 0.287820421363 0.234722024064 0.188162838256
r=0.459636371003 0.213690277229 0.206407568345 0.291399515837
r=0.662965418403 0.245375080683 0.260286411325 0.228888378352
r=0.430275325264 0.323981325652 0.211451792996 0.202399831704
r=0.52388574576 0.244697092157 0.252545934587 0.253719369458
r=0.575079569222 0.219427315368 0.263475330153 0.218822915656
r=0.372718097754 0.280779392338 0.278863936592 0.212087186262
r=0.466695918206 0.240881350559 0.241642228739 0.281841959261
r=0.502233531853 0.237321783072 0.280680382602 0.246390543223
r=0.524419108043 0.254571748461 0.249813398022 0.199337562978
r=0.516892437219 0.277507620845 0.262483669618 0.235447815358
r=0.456702809258 0.221047273921 0.225433160186 0.3019129584
r=0.467201251536 0.238760382911 0.253287145677 0.298133869706
r=0.44735058061 0.257949635431 0.275705509047 0.238566702674
r=0.244335160467 0.253452027281 0.274038662706 0.232331896732
r=0.384609778486 0.272796549992 0.232312648297 0.217011032404
r=0.348240141699 0.241959541344 0.280903328051 0.20648830055
r=0.363670628917 0.229018082271 0.238059217636 0.31467473525
r=0.607405486993 0.219524105478 0.214640859451 0.299254195152
r=0.39880559334 0.249850372708 0.255454594918 0.28037434028
r=0.464287804229 0.220740789999 0.304362282218 0.249900252693
r=0.512592573506 0.310081442967 0.220080062578 0.254700225464
r=0.276348537657 0.270596555034 0.287164721928 0.266732333182
r=0.610493283769 0.293233597117 0.221059773313 0.216755228169
r=0.52766498613 0.239175009046 0.269955373296 0.215848510433
r=0.403504355662 0.236907980374 0.284670071092 0.279087814158
r=0.783777108913 0.205758072821 0.281010622203 0.307056519039
r=0.526045158666 0.271511391375 0.173921887714 0.271799566043
r=0.321562498437 0.228756535008 0.269329864672 0.25692273057
r=0.34249394485 0.235515305582 0.22968965152 0.25701726512
r=0.367740892545 0.233168047236 0.237668032904 0.29201180888
r=0.379698418479 0.203711892623 0.25631763084 0.301080792842
r=0.38967281134 0.214363935025 0.230242745026 0.312374520898
r=0.530142876314 0.217356296131 0.249384925073 0.269201520913
r=0.404264856894 0.217083873719 0.227601399968 0.29825714641
r=0.451929332605 0.236802705511 0.270586370282 0.199003047223
r=0.454360959651 0.199544321545 0.264975073999 0.258354105001
r=0.477330633063 0.205633063306 0.202201470147 0.292529252925
r=0.42181976459 0.29570255027 0.268820500245 0.211500735655
r=0.396158832195 0.255658229543 0.29188429088 0.218092942279
r=0.374915185657 0.256640563685 0.236112806739 0.265727191866
r=0.417128119149 0.203286109481 0.267848660128 0.321247939196
r=0.372504868149 0.286957399942 0.198918553012 0.265898935749
r=0.483031493249 0.274234549166 0.259106376191 0.206014673931
r=0.317624504307 0.259537809381 0.179167236428 0.225146998496
r=0.4975166722 0.195086088318 0.292510553527 0.284731774415
r=0.526411432966 0.340489618047 0.198891309921 0.222026403486
r=0.690527007115 0.222582410643 0.28135393424 0.246831979118
r=0.451938762249 0.23869986744 0.195877628467 0.279819613755
r=0.401761242409 0.192701561916 0.233370140163 0.29448431851
r=0.255748967832 0.258567832168 0.256741258741 0.265944055944
r=0.382644329897 0.274792275735 0.221716802585 0.224044083705
r=0.260177947967 0.26511994594 0.282013740286 0.226827345422
r=0.63698613558 0.236403676752 0.19781692838 0.246055151283
r=0.421923000987 0.227584874887 0.272050302588 0.220073822911
r=0.272529827485 0.245471098355 0.253495046755 0.263031200815
r=0.253960526316 0.229898755121 0.249133312323 0.240525527892
r=0.353780777807 0.285254892507 0.201774475449 0.213079115259
r=0.282566985767 0.271488628881 0.30329737122 0.234817403637
r=0.401850613787 0.266855524079 0.214046270066 0.269759206799
r=0.65491326376 0.244273156368 0.273286277227 0.251418178669
r=0.443014138566 0.236713273019 0.249246073709 0.241178083265
r=0.341870034115 0.209323759216 0.213264828876 0.201675470452
r=0.44112842387 0.218584033789 0.24639317526 0.256889557981
r=0.462526444027 0.259990995524 0.258349002887 0.223708254986
r=0.456211716233 0.21509693096 0.255559664043 0.257197189795
r=0.520184818482 0.220902090209 0.31868353502 0.210781078108
r=0.598616995289 0.278732623742 0.272523701506 0.25078520328
r=0.235092917781 0.229561576928 0.222758460286 0.311315269217
r=0.45460678297 0.232364468705 0.239330807947 0.302794370182
r=0.495067599068 0.198802998803 0.22892962893 0.291135891136
r=0.537367593148 0.233853229354 0.239268812904 0.26066453376
r=0.428542869749 0.355936565518 0.177888621991 0.300431393696
r=0.503297379953 0.19156207346 0.324329594319 0.254800340719
r=0.388262997157 0.237441640046 0.271685330151 0.270035454769
r=0.514526158547 0.273943303344 0.201561704295 0.277168562214
r=0.47147022739 0.262162816664 0.2634282961 0.227027712696
r=0.49026168853 0.287420114363 0.247426841574 0.22398250925
r=0.52889725245 0.256628389346 0.238501773583 0.252089220225
r=0.432026660385 0.252683652144 0.213875243404 0.292743387313
r=0.459049082377 0.228420480407 0.255480742594 0.275394969759
r=0.559713427171 0.224866888081 0.262797195424 0.273604301755
r=0.469339137275 0.203251606136 0.277199423102 0.302163366986
r=0.485122383515 0.279209481868 0.205621703909 0.273228945795
r=0.357144859215 0.26108414522 0.236488924585 0.184551454412
r=0.818490343902 0.222606630177 0.2329598265 0.231204172261
r=0.647700898473 0.25989442947 0.240509883199 0.251022012579
r=0.444533189371 0.255149661088 0.230376102213 0.259252594325
r=0.403136187947 0.254043315843 0.297488717583 0.232299021831
r=0.513655813138 0.297997282966 0.259827336868 0.253385336781
r=0.433502896317 0.230943650245 0.293794618342 0.227170466422
r=0.30503334302 0.284781555749 0.250954179986 0.225263973651
r=0.515620069936 0.282670570058 0.243717979995 0.280108969667
r=0.46514432082 0.251864680585 0.228982775809 0.279138135538
r=0.462048897686 0.201624462494 0.229991126886 0.296635041977
r=0.282700630303 0.280297724719 0.225744718969 0.258448834672
r=0.350117453461 0.256368061984 0.266550104563 0.280674688882
r=0.502422913768 0.246071877015 0.301964909899 0.221502019208
r=0.52940483132 0.253019575177 0.251770095793 0.247709287797
r=0.612126184479 0.212246611491 0.205709487825 0.301247451122
r=0.361109485253 0.243911163139 0.301401489286 0.192599096023
r=0.624574006445 0.201632653061 0.30977443609 0.231407089151
r=0.372220757951 0.262426204532 0.277051990097 0.206284517235
r=0.602026987575 0.217045853787 0.274952396554 0.272908793233
r=0.570505891443 0.322773807224 0.238337840448 0.294572146031
r=0.365930427125 0.246587406429 0.268530750037 0.222515778658
r=0.49497527617 0.248202700333 0.288663861126 0.217955462038
r=0.221928112965 0.279974326059 0.215340179718 0.231546854942
r=0.309921292914 0.204263829379 0.288743558137 0.25501774245
r=0.443375399361 0.18945686901 0.28554313099 0.204912140575
r=0.626434451863 0.23017015663 0.258663523803 0.268748367742
r=0.669968196436 0.274488784612 0.273469387755 0.271094840315
r=0.536974483769 0.275947408212 0.218925719416 0.270513396021
r=0.485284407118 0.235167674869 0.293240148 0.232935925295
r=0.602176678622 0.264299371415 0.291904625036 0.202300021244
r=0.608345496627 0.244299995076 0.272024425075 0.230068449303
r=0.470662331492 0.248250868743 0.226562572783 0.248753947773
r=0.338655939172 0.264820299721 0.251248839574 0.293422041466
r=0.365216409037 0.207788347206 0.204221165279 0.307446492271
r=0.339422999168 0.249177468585 0.238197169699 0.284140008721
r=0.444683610992 0.22862380749 0.255570981062 0.254930229247
r=0.504171410215 0.203629938966 0.208223578542 0.28445229682
r=0.4448011823 0.281730852821 0.214204990003 0.31835173433
r=0.412409472684 0.238217987527 0.250046885128 0.235628921516
r=0.264728493062 0.258857696031 0.216134236851 0.276734430461
r=0.334546647401 0.221658140352 0.249033467411 0.290194087554
r=0.360085708298 0.28321458508 0.249973805532 0.241984492875
r=0.496618095063 0.197504129198 0.270233070288 0.279207193981
r=0.471902739983 0.23235871224 0.242269358877 0.250274024718
r=0.437847346234 0.194160670701 0.322409097337 0.271346218084
r=0.478956519196 0.24597440585 0.219144424132 0.244658135283
r=0.290452573818 0.223085968121 0.24287954011 0.296250326627
r=0.366392323634 0.2357541687 0.238732943346 0.24800517166
r=0.424849056604 0.232982583454 0.238715529753 0.28087808418
r=0.415587533808 0.222251327758 0.308242906071 0.235545281301
r=0.4018476915 0.24555567934 0.196584597266 0.297136854837
r=0.345961750234 0.217798149016 0.3037795806 0.271592373477
r=0.301807832968 0.21065230401 0.26045614735 0.263049404881
r=0.400315491452 0.21887135973 0.256787793247 0.278727544535
r=0.437541416483 0.231686942422 0.222123717278 0.245916167603
r=0.475242461978 0.189343676636 0.249178319894 0.232948861896
r=0.588370335516 0.26196875324 0.240084855928 0.210313504374
r=0.394190467608 0.252686280898 0.312751948897 0.26172943917
r=0.743463098313 0.294306753861 0.209031708523 0.233692366874
r=0.480413509545 0.217397016771 0.246386892341 0.255344307906
r=0.302949523145 0.227378460107 0.230402419167 0.237787857641
r=0.490554258403 0.207474731646 0.254877379926 0.24786492204
r=0.337914464088 0.256082618589 0.231927183616 0.240416593734
r=0.517472694394 0.265099457505 0.231464737794 0.321880650995
r=0.251180851616 0.233662673098 0.259167055651 0.256768321145
r=0.579544352697 0.238688492926 0.239726688879 0.277584625042
r=0.528143025805 0.286192162816 0.190982177995 0.275004216563
r=0.363980501393 0.270416561155 0.215750822993 0.232084071917
r=0.268045370014 0.236651197078 0.258666041181 0.239826092784
r=0.651968428959 0.240178773031 0.256887907393 0.221787904512
r=0.632417503893 0.25406907503 0.233731334168 0.247320365224
r=0.389355082061 0.22237468545 0.221407654613 0.31633040195
r=0.398103005652 0.28047470639 0.219956684803 0.230327681228
r=0.437763506626 0.263353720693 0.208358817533 0.27879714577
r=0.229339913634 0.279868393995 0.203166769484 0.275961340736
r=0.438941373534 0.215206467118 0.288398514311 0.312795863375
r=0.304781890388 0.245439146711 0.248508974621 0.19688177604
r=0.341079855181 0.26706059157 0.256984766719 0.25292028144
r=0.709648458916 0.243030019389 0.270408504379 0.227920037441
r=0.407280059104 0.304379071798 0.252951843643 0.213419302841
r=0.593990673633 0.227035226698 0.244676667228 0.261362997921
r=0.353194538664 0.221637176269 0.223755586849 0.278270985122
r=0.459578349735 0.329816426949 0.238739591219 0.226864118092
r=0.636612983057 0.26068220757 0.250142775557 0.221276153886
r=0.392126134921 0.224966643887 0.226431058609 0.339483875167
r=0.409664322001 0.257766705744 0.202813599062 0.311010160219
r=0.41373131591 0.213296652912 0.271114167813 0.221824850986
r=0.74242661335 0.263471174631 0.269980640862 0.211335498454
r=0.438420052557 0.185078498753 0.318998045954 0.29389865912
r=0.682389951549 0.269795556097 0.258491770209 0.229943066153
r=0.527148155594 0.286428833875 0.256660450477 0.203518963999
@balllist {Total Position} color=lilactint
r=47.0165407327 0.21393220147 0.259208915494 0.249889994031
r=52.4334812074 0.265142398716 0.219614921781 0.286137852654
r=54.1095485355 0.22821258653 0.256646147602 0.282824866401
r=48.2116711676 0.237726192875 0.240553794666 0.252829128573
r=49.1691994552 0.230777411029 0.261387944751 0.223672855034
r=45.2426921606 0.268268351484 0.256934630199 0.26689666639
r=47.7655580253 0.226189537847 0.231514323498 0.25456504033
r=51.9460798033 0.260363168137 0.256397875423 0.224192675183
r=49.3288495841 0.262283377973 0.249544731599 0.233694591766
r=70.6538059329 0.26618380926 0.225025413548 0.269880325293
r=49.3144236727 0.259766615931 0.266421941684 0.258766824843
r=51.7996879954 0.268182013446 0.291502888932 0.208158816075
r=49.2857259417 0.249325243154 0.257926235789 0.262164606156
r=53.5686440925 0.286855998544 0.258474421992 0.236731597791
r=48.47151754 0.262697635826 0.25342140719 0.245343799591
r=54.593045009 0.240298059612 0.236780689471 0.269087150763
r=51.8722829462 0.253679034093 0.243109838893 0.251734008587
r=51.308717368 0.229888397243 0.267763600289 0.2440926361
r=53.9396571467 0.239540734337 0.224734293092 0.268211590252
r=53.7421604673 0.291320832052 0.241776821396 0.222973665335
r=58.2255334753 0.299187761218 0.224535394159 0.256446652472
r=65.8687920667 0.265244822798 0.19943548874 0.281757531848
r=54.6070758486 0.249982573671 0.232234592816 0.228174048292
r=52.4225698169 0.223162338584 0.26101532567 0.252678444728
r=54.6952065664 0.306233966859 0.242614151991 0.220679597008
r=54.9029734903 0.259093675881 0.250592951745 0.271592888777
r=54.6040930687 0.241600677811 0.286961905693 0.22866360348
r=52.3331568597 0.263130730877 0.257617698161 0.240177956141
r=52.6966899346 0.214662309368 0.267734204793 0.264531590414
r=52.609551093 0.208161945284 0.260129160055 0.267277768233
r=50.3734463564 0.21721781635 0.279664821188 0.267744027134
r=56.5679753856 0.262943580694 0.231886593442 0.256718998793
r=47.7995010567 0.237264202633 0.244293116674 0.251484838523
r=55.6539125408 0.265813478476 0.254441588626 0.217053091547
r=51.7585474616 0.271982075523 0.282037269796 0.230759422191
r=49.9453811436 0.239229140195 0.247276577721 0.264481152054
r=50.7850980675 0.233725443124 0.272776377386 0.276817508902
r=53.2511307332 0.240110937771 0.258294331773 0.26895475819
r=47.6929878821 0.227648158196 0.283052993308 0.249864351601
r=46.9298517384 0.255264131729 0.268082525498 0.237868691237
r=60.2424340398 0.272085349546 0.267685756156 0.190631944511
r=61.3555221981 0.271815325115 0.241573335482 0.250396153949
r=52.0305967688 0.22055225303 0.251825912344 0.278516169451
r=49.1852840081 0.270432740157 0.282614753772 0.209453003702
r=53.5493372124 0.276329978433 0.237561406662 0.254530613468
r=53.781263441 0.272594425468 0.252270424859 0.219726921456
r=56.612909622 0.266085287491 0.253623188406 0.230340204178
r=49.2486519254 0.253058163292 0.288307859415 0.239135869518
r=43.4217982119 0.220287688802 0.300209446305 0.226202009577
r=52.6445865906 0.212671088939 0.248104087861 0.279078266908
r=53.2103995958 0.300279310006 0.22214268671 0.257695060845
r=52.1820273432 0.267489561502 0.282509626164 0.216072850157
r=46.5157226853 0.222139525652 0.318844894314 0.228155701102
r=59.3642582113 0.259976228033 0.217147654833 0.271759270952
r=58.2088595203 0.242047251208 0.232127207842 0.280842029182
r=54.873913969 0.271862532466 0.262872519881 0.23666559563
r=51.1969844447 0.252363801551 0.24273337876 0.250517537882
r=56.1815975955 0.25096259626 0.257582901147 0.269055476976
r=49.1448570762 0.236690759307 0.231677935805 0.271236496464
r=54.5538142077 0.242548435171 0.231529778661 0.268463321742
r=53.4890459551 0.249155777419 0.241080604904 0.274335633534
r=56.3178904242 0.301939393939 0.208417508418 0.262303030303
r=49.8061986327 0.251099029266 0.273303906264 0.236600814627
r=52.1863361839 0.259130589702 0.232373507928 0.253841528594
r=50.5860360044 0.299103855348 0.291860680284 0.232159244112
r=54.6203939094 0.239776759924 0.255467524965 0.2400656103
r=41.7571547968 0.20206946913 0.290214800424 0.180823654225
r=44.8024269706 0.259103691493 0.278134184854 0.204721699095
r=49.5137349736 0.236107365794 0.316523253087 0.224833614534
r=59.8179624299 0.223929812975 0.263869397589 0.265211622012
r=45.8498531646 0.231629942178 0.270636036881 0.254227223004
r=55.3644102225 0.236359771364 0.207071661392 0.286259782386
r=59.7744285752 0.231955687354 0.256258181721 0.253064156567
r=51.3373145494 0.241843646908 0.270418765189 0.247384918818
r=52.3925778945 0.251236509405 0.248747456059 0.270998458218
r=47.6095823048 0.225782911209 0.250833553517 0.268775399791
r=54.0069200114 0.270886960943 0.224568595672 0.251565131725
r=52.8332730231 0.26758596377 0.234312289836 0.25682015403
r=44.68979354 0.223178820982 0.315512252731 0.22095856707
r=47.7534532549 0.267856528766 0.259499982805 0.223219505485
r=51.4425013998 0.24916998672 0.27099709271 0.249217095582
r=49.5844321154 0.227050593571 0.25365971513 0.257195883987
r=62.8206233647 0.227843074362 0.266715543642 0.308581727648
r=52.6599063813 0.22607365001 0.249092734385 0.262508552351
r=52.5226441887 0.238887543925 0.256905165394 0.250199910499
r=54.20773733 0.244275707811 0.258690672396 0.27223742814
r=51.1452755576 0.243491118306 0.253259162992 0.267977428321
r=55.8651563552 0.264562948324 0.232396171053 0.270817193425
r=49.8411272174 0.2815744836 0.224164169877 0.231773434156
r=52.9627283722 0.24150435038 0.234562649191 0.249502837792
r=56.8156640957 0.273720831009 0.214389124101 0.249853220578
r=49.7212200466 0.289357320862 0.220072901159 0.231026280018
r=51.2563334471 0.268964044599 0.262591973945 0.234497388708
r=51.3027869125 0.259392451048 0.289512233527 0.202913418681
r=53.4211257596 0.267415235579 0.255482166446 0.240136503743
r=58.1588541809 0.226731129957 0.25156534834 0.283633193311
r=53.3625046021 0.272694459484 0.268799254046 0.234900439151
r=52.3513746968 0.262113578404 0.264990358898 0.210424830503
r=52.3332789955 0.245850873373 0.260899017758 0.257971645619
r=51.3196559152 0.254379369123 0.234780337387 0.258970112158
r=51.3614923083 0.229808420556 0.26285990986 0.259681404502
r=51.9330901836 0.251332253128 0.251820595913 0.239347601044
r=52.6256800703 0.222265227276 0.262856186451 0.274537288868
r=48.8648413031 0.245980475357 0.286510561896 0.231241737243
r=49.9337179081 0.214000497188 0.269864205587 0.240708803331
r=52.4302456595 0.230302811997 0.255625195111 0.275280359244
r=51.7074399361 0.212376809021 0.241187960579 0.303367959987
r=62.0226016649 0.231713731251 0.266644902697 0.296860547364
r=56.2316012768 0.227357361351 0.255840758966 0.270902602296
r=51.9042702618 0.296424791791 0.230015797788 0.232319514103
r=45.148143052 0.227054604233 0.285295751882 0.248951861393
r=51.6360980182 0.288870137669 0.217821387033 0.239870540567
r=59.7108678808 0.247770675029 0.238266393278 0.267157158364
r=50.4447093221 0.237750742632 0.264201795668 0.256641967892
r=61.1995097543 0.278789036995 0.235911823151 0.300583752258
r=49.8127934635 0.270251333514 0.213221001718 0.230833559353
r=45.9099333117 0.237178044042 0.276008705005 0.192660779948
r=55.35795975 0.263937436006 0.237839682708 0.235103390648
r=53.0140396113 0.235480141783 0.234801799994 0.270247546982
r=43.3002986162 0.26532098637 0.262356717997 0.219651744529
r=54.70965675 0.252387905336 0.226967613717 0.274279572509
r=54.3988024156 0.254663386267 0.239871766197 0.245463356445
r=52.4971809121 0.227237195089 0.249957065279 0.274000509295
r=59.3288544907 0.258021712199 0.249619831023 0.257892542817
r=51.0753402399 0.235174222361 0.272842343044 0.247078984265
r=57.3878259076 0.236148614861 0.256081858186 0.268301830183
r=51.2347262138 0.264580268105 0.254751103482 0.233222985123
r=48.4888670149 0.242288290701 0.268269273693 0.250267845185
r=51.7070706873 0.233147880077 0.272116318142 0.244333211248
r=52.3925490262 0.223596091691 0.269273758627 0.270465997895
r=49.7730027596 0.248959359757 0.243460230028 0.270570102531
r=51.374086677 0.252086455802 0.247756727684 0.24051672392
r=47.2810354164 0.242410775332 0.248586991203 0.217079174074
r=46.6592080823 0.204920235893 0.296352511502 0.256098910655
r=46.9649365547 0.264365974536 0.234704776553 0.262026830727
r=52.2049962531 0.239731121683 0.259279529603 0.267755651918
r=53.9622874743 0.255729126054 0.238994446322 0.250820922032
r=49.6823157314 0.2259167572 0.256721698813 0.243966945093
r=48.0639473566 0.242295571096 0.253215850816 0.234802797203
r=51.756040737 0.248512591681 0.242627070831 0.274516592296
r=48.2030116004 0.241919135038 0.279761234373 0.223035627135
r=46.9738331674 0.232777990553 0.242454998085 0.257762032427
r=53.7343358942 0.242978954748 0.263888292774 0.234058686353
r=55.2365097059 0.219300682036 0.261776172988 0.280097521834
r=48.8975346281 0.23931085198 0.250203540288 0.23926489127
r=53.8790450205 0.274699303469 0.20918893012 0.224373710327
r=56.8733058806 0.255634908575 0.245335899644 0.256943389218
r=53.3342837583 0.252935158955 0.245986779981 0.254217815549
r=51.9511753345 0.240375871476 0.257018721402 0.255950576654
r=55.9616681158 0.245329573493 0.237496573062 0.247627253619
r=57.2153421921 0.219652158762 0.222197003045 0.269366035729
r=54.0071415548 0.233178605779 0.224257377438 0.259259259259
r=50.3086610345 0.251472055227 0.244771665916 0.230108495105
r=50.4674504252 0.253517158805 0.272480763474 0.219622136531
r=56.9435328933 0.233473902946 0.270902090209 0.246057939127
r=59.6261589019 0.273439772 0.234286240524 0.254585199403
r=53.4319141761 0.243129046013 0.240221731209 0.254525720045
r=54.9855062538 0.223994274474 0.241049453951 0.294272426919
r=51.8849372897 0.255524055524 0.233280833281 0.26258006258
r=52.688113444 0.247578262125 0.242812548601 0.248305894377
r=52.8198086671 0.301464941092 0.215562037355 0.264069317123
r=55.9096243676 0.24623447351 0.252149163767 0.25503638099
r=56.0227984695 0.250055580908 0.23867027065 0.262306783211
r=53.4351356306 0.249555819612 0.238137271544 0.270955695128
r=52.5614254453 0.225567698387 0.27934639625 0.250400810361
r=52.3748765557 0.254479201704 0.247068056957 0.261385805584
r=45.1028176517 0.240074951402 0.260185574861 0.242600052105
r=47.2938003281 0.250539035693 0.242054941659 0.250593065332
r=52.5469935743 0.238764490803 0.258865587482 0.245150686328
r=49.997754336 0.239935333087 0.258500711687 0.258228337463
r=51.7872928281 0.222857392596 0.258205498011 0.273764258555
r=48.4804528897 0.244023994636 0.248273799815 0.26858043821
r=54.0521981586 0.257790038528 0.248474196164 0.228837595496
r=50.1735538573 0.224964714792 0.238837825743 0.271136700059
r=52.1753936208 0.243396226415 0.227931266846 0.282857891584
r=54.7675802531 0.259244596405 0.238158078899 0.241069321976
r=49.4529482844 0.30123872658 0.261003505287 0.221977499946
r=51.9369646347 0.25651138671 0.254656207546 0.267175014973
r=51.1705304069 0.25093739113 0.259363577852 0.248067645687
r=52.4705033033 0.257063515128 0.253569698731 0.237069327392
r=49.4273918842 0.254858908677 0.24866498604 0.277154319482
r=65.0707679501 0.249149220533 0.234667171192 0.262527621529
r=55.5545596615 0.227788774373 0.242217823584 0.298473369281
r=51.3712932458 0.23938500627 0.256304391494 0.256551409632
r=50.3368323906 0.25268835636 0.253819694424 0.269509867782
r=51.8845861472 0.23792717277 0.268209635638 0.248662345449
r=53.5287586422 0.251908926836 0.22350062474 0.25902401777
r=59.691572748 0.258686178082 0.207768581824 0.279477030107
r=56.9122235879 0.264863048591 0.275637065219 0.2202169978
r=53.8880616971 0.250268528464 0.255066237021 0.247919799499
r=51.2042126833 0.274639751159 0.242722021202 0.218828159716
r=64.0006992814 0.223444473101 0.236853513735 0.284265333225
r=52.9722262894 0.277131221428 0.228470478398 0.278724808448
r=44.4883061794 0.222002054895 0.2892998679 0.232521160526
r=47.9994581799 0.221944590566 0.275235256298 0.268382138056
r=56.3121141207 0.26243046641 0.235141206675 0.25039580659
r=46.1336437322 0.241607478156 0.259368850201 0.204439655456
r=57.152441853 0.250851970181 0.227888711395 0.234384984026
r=50.9528622876 0.234728202518 0.25688896627 0.27008319215
r=51.9982893388 0.268241607842 0.246669768006 0.259691349285
r=49.917779261 0.255022523587 0.251319126148 0.2529709871
r=49.4967022729 0.237724398504 0.275292183003 0.241757209138
r=52.8243117807 0.269533414145 0.255539170968 0.24261131453
r=55.8891554636 0.241673642915 0.259122470084 0.259582081712
r=56.1298232702 0.271467034349 0.250250763158 0.243800793126
r=47.2483120994 0.245420921563 0.269358855341 0.252508730825
r=52.0427144768 0.249789437178 0.219703725723 0.266609690844
r=49.8741537242 0.251423739115 0.27304078963 0.261095915752
r=55.7137102378 0.251050121031 0.23506099008 0.257611894252
r=51.5005688403 0.258828568369 0.243837669986 0.247424777813
r=45.9015175172 0.231273001246 0.237354748037 0.265673447506
r=56.6690214287 0.229377571078 0.250477766799 0.256316276377
r=54.3636267183 0.206432182424 0.211035818006 0.344584274497
r=47.643752099 0.221540984887 0.256466330821 0.247028807227
r=54.7641371542 0.26025949986 0.245110366024 0.249118119586
r=51.9306613324 0.271994861442 0.236306355906 0.255178320181
r=55.429650303 0.245260935688 0.266214687346 0.236336361755
r=54.9351233833 0.228964936837 0.275306185323 0.255011097062
r=49.876991883 0.228826325411 0.231051797684 0.252677635588
r=44.8683297622 0.215007403536 0.275172023343 0.25019597596
r=54.5667369488 0.240858225115 0.244751758216 0.247352376365
r=49.8349785922 0.242126269956 0.270343492985 0.25410619255
r=52.2382700048 0.223275114985 0.272825107017 0.247734679755
r=59.7786538921 0.300563928721 0.180107056271 0.253285163317
r=46.9592109888 0.234833840987 0.2829145189 0.257856431584
r=55.6121361793 0.217789303367 0.268058603187 0.269344149655
r=51.0350341164 0.2316437971 0.260676872367 0.246932861187
r=56.3843566649 0.25939783989 0.255884309214 0.235473260953
r=53.3728006533 0.222768874826 0.21524276139 0.242761389541
r=54.0796431585 0.265350230084 0.234342725438 0.229145565666
r=53.9943343799 0.25204427033 0.261957158 0.25671917766
r=48.1727267132 0.258371343262 0.219202798996 0.272952501328
r=57.3021765206 0.228915166035 0.217873612077 0.280936187753
r=48.4959904629 0.23160424905 0.25657129565 0.227281538342
r=59.7412213429 0.234297056596 0.220859776959 0.281085951579
r=47.4652891067 0.256714705253 0.249635334617 0.237450648618
r=49.0922835443 0.289993972272 0.24189270645 0.245087402049
r=53.1105622634 0.249580761717 0.246278719983 0.245790328994
r=48.9161786663 0.263983453249 0.255549117131 0.243670223896
r=47.9241766459 0.255083300538 0.220348194374 0.258194186766
r=49.292367688 0.257523001604 0.26152190428 0.241031484764
r=54.3643649036 0.239287170294 0.250621296653 0.24493329089
r=56.2773967626 0.271433902823 0.236597438627 0.255415775828
r=50.6081451125 0.250465691514 0.228529839884 0.243075701591
r=54.1653921337 0.249461898203 0.252379398179 0.270500056669
r=54.0609769514 0.238374447555 0.254321248511 0.245951672448
r=54.9621278287 0.283622154264 0.227692830445 0.236884131838
r=47.944745219 0.242991294811 0.278977311673 0.215093563644
r=51.8365400918 0.247202194548 0.235282693662 0.263467093924
r=56.0092499656 0.268196361439 0.259878883348 0.204943039746
r=47.4538998565 0.269212377895 0.244142359451 0.229455563905
r=52.9147127098 0.289362840142 0.261973212097 0.220420761739
r=50.4855086574 0.28754785412 0.244086238162 0.208666353236
r=55.4269873588 0.265277075491 0.222634230387 0.239039646422
r=51.0887403416 0.250854099063 0.234212943121 0.235400722464
r=49.3693495458 0.271669190008 0.25829548322 0.222243250063
r=51.521091186 0.256990233575 0.229329272162 0.251054231637
r=48.9341790491 0.224456810613 0.227396487574 0.30587826917
r=52.9205142634 0.260420737267 0.230200599192 0.259769441188
r=47.7106866575 0.221167660095 0.271251719395 0.241357175608
r=53.5307026204 0.282618737812 0.238116227707 0.242895478284
r=54.1649454215 0.21116613885 0.270871235092 0.281685870224
r=55.2991007467 0.255389713423 0.224673952638 0.257922779178
r=55.0164024763 0.270441210794 0.23634575878 0.243957702182
@group {Random Data} recessiveon
@balllist {First Position} color=white
r=15.574932365 0.23692674163 0.276098945286 0.226207297593
r=16.2232530579 0.294705534971 0.224298774299 0.22626988973
r=13.4628314292 0.313940622627 0.215282978278 0.183591618869
r=18.6576024761 0.222212104908 0.210282366849 0.294519201488
r=9.84846062071 0.293337048311 0.28924744361 0.213513249915
r=15.8193202241 0.211302589799 0.282802414877 0.249208744778
r=15.8572850951 0.259870470538 0.279418254084 0.1977682069
r=12.4148988911 0.260524961585 0.311704091497 0.189268475776
r=12.822875819 0.273115582235 0.295794819915 0.220262228144
r=17.4183265257 0.268097049374 0.258517640815 0.248309234521
r=16.4224804739 0.249108319259 0.275721668978 0.245890507944
r=17.8492476665 0.193227716868 0.260708951537 0.298590542189
r=16.0407666395 0.267328377474 0.26724132425 0.225259741656
r=15.1860546931 0.179118931242 0.230608353406 0.254776807564
r=15.9102121609 0.256441288576 0.224783489847 0.246496509016
r=15.8234734391 0.213031035204 0.273058337384 0.238227088829
r=11.4335697386 0.246267681501 0.262381943775 0.226948437353
r=14.3460337461 0.283402497892 0.255727359046 0.229215604113
r=14.0831626176 0.240061290311 0.239846113801 0.220311016914
r=14.7930751083 0.217593986972 0.249249925321 0.274309390504
r=14.7848356498 0.255992104221 0.255195057356 0.253318407428
r=16.3760954266 0.22052593736 0.27410463166 0.254733018463
r=16.7658907809 0.313551189353 0.20124942361 0.263005854569
r=19.7722094606 0.225517664476 0.267012013909 0.244585681163
r=14.2310656765 0.219975317861 0.22485760767 0.255533368753
r=13.6306530736 0.213646495472 0.296365852725 0.273623005628
r=16.2217310333 0.203844922046 0.251408727985 0.308587669454
r=17.2750931567 0.239949745296 0.293646637037 0.20585584318
r=13.8951472497 0.247885707977 0.266527681274 0.206105354031
r=14.4644950807 0.251315139692 0.228981928139 0.256335043687
r=16.1450367404 0.243373868601 0.323311874074 0.197747011362
r=17.2470348151 0.222220243203 0.313082053058 0.261552462639
r=13.5833619647 0.290513193244 0.230921229907 0.281984762371
r=16.5745293387 0.254174701148 0.250018381207 0.23820204379
r=13.636868131 0.22534596867 0.247785763203 0.303849330062
r=15.7208869173 0.270634515806 0.244083321918 0.255711443579
r=14.9110926809 0.345488805151 0.261772013846 0.186863044554
r=13.1870991517 0.252221383856 0.247570515695 0.250926766152
r=13.7439927164 0.215622577069 0.268864146803 0.225480830533
r=15.9052332515 0.292440984271 0.251399651341 0.206504434588
r=17.14206057 0.240517715298 0.253465339588 0.288922270452
r=12.1845856988 0.279244829574 0.222809287661 0.22435969213
r=13.7816467833 0.265696746671 0.260762016168 0.246515109869
r=14.1838621812 0.235163715511 0.246980127404 0.225306202272
r=20.3064879756 0.251291251792 0.282795018305 0.238950708234
r=15.5372520622 0.252654798315 0.225635662362 0.261895187979
r=15.4949445914 0.233512681152 0.25243484495 0.214657144972
r=16.2518062425 0.266677187503 0.2715415169 0.255180796908
r=18.7376254087 0.227225286521 0.213650007151 0.279084356853
r=16.9371956676 0.264641856615 0.226156558624 0.264247635045
r=15.5346413853 0.29429351377 0.269236430994 0.242551802695
r=17.8777717601 0.249597586488 0.253019183348 0.281895145174
r=16.8806085824 0.244915522037 0.260504925752 0.268228891894
r=15.7877898024 0.18824593403 0.236465630541 0.263277378882
r=13.0288686461 0.218405807567 0.323466030727 0.270686748815
r=15.6567786513 0.3488988521 0.177443648115 0.224718338782
r=17.5420973463 0.260079668538 0.234008524458 0.245368130128
r=16.9591888083 0.22945853793 0.229572405836 0.288323437271
r=15.205314699 0.226862371401 0.306667619491 0.226053889785
r=17.5455971466 0.261283150014 0.236356584801 0.254858239228
r=16.6410750421 0.259739961028 0.285951020354 0.253559268926
r=16.9190999178 0.244067808752 0.220886988827 0.309171458825
r=19.5295965344 0.218714054819 0.273814717939 0.275867109513
r=15.5885332888 0.201565692797 0.288914958992 0.286127666793
r=16.4547187862 0.2664685531 0.266799129876 0.239214013417
r=15.4686696147 0.24723137927 0.265092884693 0.269785069937
r=17.1545662868 0.247701000599 0.248643234505 0.27238492716
r=16.0864340933 0.238877059228 0.268462156594 0.249309413994
r=13.621336174 0.245390364269 0.290606740628 0.249460155235
r=13.6079863755 0.253164654568 0.225831649288 0.262470571427
r=17.5298673122 0.204733340871 0.276122874902 0.267680623954
r=16.8764736574 0.270634130421 0.252123031976 0.215441492367
r=16.309134707 0.274358406465 0.155659043121 0.302236605146
r=17.2396963109 0.242645488961 0.279314672305 0.257579874376
r=17.0339059846 0.222704617507 0.248074101818 0.203688531894
r=15.8478606653 0.248263496897 0.223939266613 0.256009136776
r=15.7080362075 0.229151594266 0.291395507521 0.26750170621
r=13.6214230012 0.256045048808 0.245500299172 0.232479808625
r=15.3350741502 0.241793356172 0.257137311185 0.267840285892
r=11.657699496 0.293968017331 0.203820178588 0.271427706636
r=16.6339727011 0.29609854355 0.231300488258 0.221186278848
r=16.9087227244 0.206622175676 0.249997035373 0.335397014894
r=17.1896662839 0.307314452441 0.212767575548 0.236492103954
r=13.8844993728 0.225281125211 0.246197075644 0.256628744271
r=14.2940183314 0.286220994033 0.21731675388 0.302132980318
r=15.6627405718 0.265387903921 0.255223929544 0.226627032552
r=16.7109313741 0.231784525295 0.219806534134 0.255905270558
r=14.5913895765 0.273333694034 0.189744474716 0.269956507558
r=15.183207692 0.254188477155 0.224714995793 0.309741472832
r=15.9746849543 0.272428237277 0.259657100657 0.232062613396
r=12.6425899334 0.263841393122 0.216635316241 0.261523199475
r=12.4300433783 0.287557362594 0.180563484934 0.234855841732
r=13.0268667389 0.199737491638 0.283216427705 0.243801586029
r=15.4049758135 0.309980605557 0.219090766772 0.22247351289
r=13.1046630218 0.212826077125 0.311122871465 0.246700751499
r=17.4421571583 0.250195287636 0.253250639241 0.302349707564
r=13.6318594434 0.188656694239 0.30361353041 0.251646867756
r=15.6047923436 0.245318778626 0.249455377477 0.255283549454
r=14.858954017 0.295982698687 0.240923077346 0.248715714766
r=13.7924844944 0.275943437386 0.271950424845 0.193573494938
r=18.5687184258 0.250834313552 0.26868108969 0.261023169676
r=19.676585951 0.155416271852 0.260866654433 0.311924905143
r=16.7845568771 0.221645144852 0.265026026366 0.301840441925
r=14.3362348048 0.226282299576 0.298349515772 0.236175880081
r=15.47287401 0.290250520022 0.25079843825 0.229998714697
r=17.2831749706 0.258850809984 0.255310182966 0.250719700979
r=15.6413877205 0.235698008211 0.231256104422 0.275303280287
r=15.6304606998 0.205236496993 0.242940317926 0.288599324463
r=17.9820515398 0.241320735233 0.275460212037 0.240645678361
r=18.1829829584 0.228897536332 0.177718429924 0.288354281487
r=16.0902038085 0.246665467647 0.243567651383 0.288148481198
r=13.3821092221 0.262688775709 0.255328685575 0.226250136013
r=15.9240239218 0.271286900232 0.22929110903 0.23230556643
r=14.4010177912 0.259103694992 0.235635768782 0.262619330914
r=14.2857589498 0.271580775767 0.252985384459 0.252884741084
r=13.5919629874 0.296095235787 0.25675116505 0.198427130369
r=15.4149190961 0.24865660936 0.219799688983 0.201833090306
r=16.2080782492 0.220498043298 0.289594099575 0.257442709177
r=13.5624634704 0.276012870831 0.252671625256 0.234291981689
r=15.3425206332 0.227800174259 0.25831385564 0.256756702247
r=12.2572685439 0.26115493981 0.278308175849 0.194443912574
r=15.3873224421 0.227149795343 0.162324308302 0.275589807707
r=15.969592358 0.227026611268 0.282722420793 0.244951710364
r=17.2549580999 0.236126447098 0.203196953722 0.296134262725
r=14.401000353 0.17009140013 0.23024478429 0.307645452834
r=14.748129111 0.250845632298 0.278398264662 0.246163798294
r=15.7580009459 0.261560249871 0.246076298679 0.262339354042
r=14.5971310719 0.201345697024 0.295768079882 0.293633446652
r=16.6707244825 0.218453139114 0.258152211146 0.292371437681
r=14.659386082 0.271077345864 0.250645458463 0.266463358773
r=14.0801921314 0.298539013504 0.235787676762 0.244862440819
r=11.7505692923 0.262242988213 0.28355545227 0.216612951634
r=12.9497312348 0.281209064038 0.192326753334 0.281910359117
r=15.4713116344 0.21427038468 0.210634004104 0.286830638748
r=17.8661018936 0.154094243691 0.231996671858 0.318342193192
r=17.4031805407 0.178402301687 0.253432733701 0.271144315257
r=17.402293349 0.260448464907 0.205305619379 0.274186329472
r=14.2826274062 0.295504800172 0.208015648014 0.2237472747
r=16.0532112921 0.191400944025 0.215561135033 0.298117068383
r=18.1812841685 0.21648974739 0.239692250127 0.273698155143
r=18.984018688 0.22615667148 0.257539645012 0.259576574278
r=17.5586074633 0.171728685323 0.254266466415 0.287144396095
r=18.0672358491 0.196791413735 0.247692219551 0.28142466687
r=15.8276729999 0.188987720482 0.255969367737 0.288708492228
r=13.3091168955 0.246855625683 0.22867107692 0.27390925311
r=15.9271954416 0.215792077383 0.281932075266 0.251557033704
r=14.038591499 0.236947788169 0.258397174689 0.270512120963
r=13.4672064746 0.259976977154 0.246533960526 0.269657951693
r=18.0775849044 0.234019566911 0.219865125983 0.301656050607
r=9.54298556556 0.248730970315 0.283246850838 0.209510604847
r=14.6766111055 0.247591773375 0.226385851355 0.243921215615
r=14.9921806522 0.246371447821 0.255290882654 0.223193255287
r=12.902097214 0.269354570882 0.192635124828 0.262501335882
r=15.3365676235 0.232158532478 0.291267257942 0.224305649736
r=15.0645745115 0.252999897401 0.249595807643 0.227775735898
r=13.651213336 0.241727660569 0.287839586088 0.251274940233
r=14.4421365471 0.23730993523 0.219530500575 0.256186364786
r=13.5951065845 0.261974317333 0.270209417479 0.217963329198
r=14.4032364795 0.273647141705 0.307490115388 0.244731294326
r=16.6017669616 0.279243265728 0.237651443021 0.25287625299
r=12.4778507197 0.207375365448 0.262346662975 0.260805873082
r=14.1043991053 0.26736119655 0.231653768266 0.271547327291
r=16.4011372885 0.261214535972 0.223862050613 0.248983112741
r=16.3565558041 0.245257222389 0.236986387515 0.267721578833
r=15.4763943686 0.244182957774 0.216040809554 0.283419846294
r=17.2151962655 0.253236856316 0.268131935387 0.257433063044
r=17.4924219674 0.244666207025 0.204107147853 0.299952816591
r=16.7696405382 0.254540003278 0.289844968229 0.224887899448
r=15.4561782606 0.172063315621 0.277189513556 0.234589220843
r=14.5161848419 0.230791995703 0.278945380388 0.226855709095
r=11.1073966309 0.259397970991 0.270749372795 0.245831370132
r=15.3167218557 0.262448391585 0.228114763307 0.226677764816
r=15.9548155943 0.253382223043 0.225594311391 0.272011081297
r=13.253801181 0.248803972373 0.222035860976 0.264933893807
r=14.145085777 0.255380299065 0.228286511675 0.251859112638
r=19.8882140995 0.19468468936 0.308486969128 0.252199807564
r=10.9466171113 0.246722039631 0.269690154176 0.231464807252
r=15.4801254315 0.19056479227 0.264958189167 0.30485539679
r=12.7671435851 0.184477832809 0.260534416616 0.244889170182
r=18.3215920512 0.222650030642 0.27062440143 0.212365359494
r=11.2294073037 0.297096999599 0.232775038122 0.2201358147
r=13.3801185092 0.20178192602 0.257046447857 0.350001037783
r=12.2689216521 0.234325070605 0.24789558259 0.266836589455
r=15.2497544543 0.259111715142 0.227832940017 0.273627822359
r=16.9175886928 0.234868869577 0.272461210472 0.277159592768
r=15.7101195924 0.247943893649 0.24915084121 0.220046205739
r=11.5313954385 0.259537718966 0.210597493764 0.298813500884
r=16.9589731288 0.264569543363 0.240296174294 0.220171867479
r=16.0931449547 0.1990167481 0.319006112835 0.202311408431
r=16.6105428636 0.248011748556 0.236998132654 0.265938283892
r=17.6988962843 0.273417594264 0.26316248582 0.259812593932
r=16.7932219591 0.290074978531 0.187221623068 0.242492121094
r=14.2353613354 0.173732173358 0.295850098477 0.311676751346
r=13.9768681971 0.295069867692 0.25097110948 0.253636102112
r=14.1964014756 0.22657682955 0.254224451994 0.242973094114
r=13.9677936814 0.350549960365 0.228449527123 0.185789126537
r=15.9408257678 0.250805154181 0.242406609347 0.248353448596
r=13.2810757382 0.235597770573 0.270130188045 0.247244386563
r=15.8467908156 0.286201447367 0.185822034968 0.238975517233
r=16.8735632385 0.211024133169 0.289555991737 0.22012998022
r=16.6717175132 0.286997504661 0.286260452732 0.241481052675
r=11.812797471 0.282298976369 0.219310718393 0.2718746605
r=17.6176023772 0.183167344292 0.337388132265 0.264108907699
r=16.5076312382 0.234287509546 0.241198174846 0.323675125662
r=15.2185487457 0.216614949892 0.268476206128 0.26147062965
r=15.9646796127 0.253900899651 0.24445255831 0.278264035258
r=13.7104578107 0.253711499342 0.260553034529 0.227946878422
r=16.0765581296 0.279687841009 0.230994316638 0.219858416233
r=16.1464380914 0.240344648509 0.215692422989 0.288070656468
r=14.5599690308 0.278239537968 0.261410053361 0.222710145341
r=13.6132681045 0.25720753027 0.273165210937 0.240527481489
r=15.1724102391 0.245068315164 0.206945073537 0.253814380017
r=13.7368365178 0.288584304159 0.253107557963 0.202936270646
r=16.2966174351 0.180868332828 0.285244630701 0.27703056408
r=15.2155649988 0.250787319526 0.218462380882 0.216957079942
r=16.775461154 0.22305433064 0.273401752814 0.246308240383
r=12.8836940205 0.302321874857 0.220795944833 0.271921388691
r=10.9653105097 0.286972260608 0.233822044473 0.233509202359
r=17.3061922104 0.167412114614 0.232182371021 0.281899857475
r=14.5827451638 0.279917021496 0.22099199631 0.253446861299
r=15.2988982569 0.252773614306 0.221381071239 0.228435583568
r=17.8396971943 0.234349888126 0.230235966596 0.28747773388
r=16.6797679637 0.248013404873 0.259032731853 0.26350534979
r=16.5566975724 0.270706056471 0.278367503882 0.212576670354
r=18.1479468547 0.244904382577 0.219220123128 0.276622752431
r=14.1007642308 0.276213947929 0.217609418583 0.220909568934
r=14.8721349125 0.252787530759 0.226870589381 0.280445865737
r=17.5863638886 0.250119095934 0.315930177599 0.207174122728
r=14.9519898457 0.23684300192 0.276139488941 0.238967448566
r=15.1965444526 0.279801696128 0.250945082949 0.251442003125
r=15.1306780486 0.2362195073 0.259834301896 0.253818869513
r=15.4820088538 0.211531917357 0.274722557346 0.234689325185
r=17.7670457167 0.268477458065 0.255855833215 0.24341847744
r=16.8882719747 0.181439454762 0.302440567625 0.247808905238
r=13.2411834028 0.254625432665 0.255692972859 0.304924461756
r=16.8844313183 0.227225324167 0.279462715921 0.253242089328
r=14.1932809449 0.228300577426 0.329811181121 0.198561078505
r=13.4880788815 0.294491435694 0.204172259877 0.271140258204
r=17.7692311495 0.274505715054 0.256298572271 0.2755424401
r=17.5594726716 0.249865303235 0.274294087594 0.212820930498
r=14.4718856469 0.236360692669 0.219846093156 0.258926566539
r=17.0356886199 0.281077691195 0.244766014558 0.224371844353
r=15.4477464641 0.28415129131 0.234636169838 0.289858442463
r=14.8837784232 0.206446884414 0.249224353241 0.306641681705
r=15.6155231581 0.229011995603 0.220452068559 0.308229850371
r=13.5092209192 0.277890812038 0.272860228332 0.265369983874
r=12.7680533385 0.233148021051 0.271998147667 0.252270405495
r=16.3107305569 0.277855290516 0.259919922143 0.262477148667
r=12.8770283966 0.274883542026 0.281290322399 0.190191866489
r=15.274004425 0.261100975276 0.222545537102 0.297092330028
r=16.4792740048 0.263205172668 0.26525912859 0.257610879899
r=14.8153842255 0.285820557528 0.271200119272 0.199139383672
r=16.3616766559 0.258822045755 0.250103975529 0.245020405781
r=14.6515692217 0.155209743579 0.268611123613 0.282104970791
r=13.2417679619 0.192497277267 0.272455241197 0.283705660854
r=14.9776236475 0.293106844982 0.206998351815 0.252558358646
r=15.7406183112 0.236216721337 0.226337473124 0.325585325599
r=14.1749733537 0.303164285418 0.213393609644 0.253269429122
r=12.5618976018 0.256195533873 0.266295893927 0.263338735086
r=15.0803098983 0.225151544102 0.267929755814 0.2795907143
r=18.4455035656 0.197663230897 0.297473849014 0.245684292239
r=16.5573224692 0.242097978375 0.243113603142 0.251492572165
r=14.2703896399 0.266457291759 0.191365104749 0.218371661741
r=16.336106106 0.241934682324 0.231808871949 0.228798650048
@balllist {Second Position} color=gray
r=34.0394880714 0.222302470109 0.221010291559 0.299277423679
r=35.9400542829 0.265088079135 0.305319809361 0.243627348402
r=31.4305968838 0.179386077381 0.293182067831 0.286157895872
r=40.6456176401 0.278165231094 0.258051216074 0.283123716858
r=32.5919979508 0.207493620852 0.285064959786 0.227299611363
r=36.7911443663 0.233706768936 0.283081811963 0.243078016257
r=36.9488916617 0.255378379316 0.256584299797 0.216816609708
r=31.9149830672 0.212493684063 0.246498727251 0.292551924833
r=36.5140068604 0.248652978605 0.253864020091 0.230837219292
r=38.8178141143 0.254369894112 0.241060840548 0.258735067389
r=36.2757014756 0.217326505414 0.25753527134 0.274039197701
r=38.4640001708 0.309541748859 0.220984367359 0.174860146251
r=36.6078752826 0.222529244227 0.250137059309 0.27939280335
r=37.3336672244 0.237040167756 0.278694908419 0.221489966074
r=33.795163117 0.262709036655 0.232176223054 0.287778063328
r=35.599995478 0.227161421751 0.229278367084 0.244291966571
r=33.9112373719 0.205956175013 0.281272820827 0.274426321404
r=35.1226334521 0.214116498396 0.248666252761 0.282450648324
r=34.0515825428 0.201380270151 0.250970597171 0.266979774327
r=36.4292144221 0.255263905585 0.288399250566 0.18068730276
r=37.7919657037 0.271165001717 0.248581536974 0.229217808197
r=36.366479498 0.242813164137 0.1907937603 0.296701250403
r=36.4565321895 0.24398671031 0.26108833692 0.271653184082
r=36.2158155564 0.271915975047 0.286910041465 0.250068174436
r=34.746716312 0.223207008764 0.32523220256 0.217372257268
r=37.573043203 0.236831583945 0.290000902977 0.191429035015
r=41.3473315292 0.248649020136 0.239085827484 0.214844900814
r=34.7647968426 0.291847585985 0.265348189495 0.241401938327
r=32.7210349477 0.294235194435 0.272890601338 0.246182634351
r=36.0660037315 0.232023576908 0.296733753036 0.244778366569
r=32.0000516119 0.304792592643 0.253104473251 0.211447739206
r=37.3649023852 0.273192889075 0.264888945182 0.266339165469
r=38.7569794101 0.237579682657 0.284178798885 0.239827150577
r=36.6917219122 0.279291848604 0.204436758844 0.269279115758
r=40.5090923952 0.278627170409 0.247511628452 0.220913585493
r=37.0901362301 0.218623270682 0.290902073268 0.305440964739
r=34.836677291 0.237957902136 0.24216329745 0.302367274444
r=35.3994281834 0.224076216194 0.283476537161 0.230339267711
r=32.3926133909 0.243257660249 0.248973273484 0.305718412892
r=35.8357430061 0.24153597627 0.220069020018 0.227298799625
r=39.3210701534 0.269083589438 0.219710350719 0.248908935624
r=33.3479104974 0.240394781017 0.276586286755 0.2392474606
r=38.9465689957 0.244514017991 0.231083971343 0.190542280798
r=34.3020175756 0.238339453785 0.270741518968 0.280439682379
r=40.6373500891 0.302378052447 0.22425956895 0.229831905919
r=34.6078259358 0.222432263419 0.224216440736 0.287643057567
r=35.054215259 0.233522398373 0.269317951996 0.239219854194
r=38.8980156273 0.290559973295 0.170985282788 0.252408216617
r=40.4686938495 0.273776229202 0.217847426145 0.260096945862
r=37.2510703322 0.243853240999 0.282995017724 0.232465193352
r=39.8010488797 0.275949307673 0.229116836409 0.226358510372
r=38.427592928 0.260553153323 0.214273663565 0.267216886068
r=38.7343862391 0.216778713888 0.304579764715 0.216554915224
r=37.3072601967 0.263093683796 0.194561137056 0.252798961077
r=35.6968804927 0.221526115566 0.274913055117 0.270195328382
r=37.8590469294 0.26251729047 0.206852125589 0.266852037051
r=36.7115628257 0.223057573933 0.245697064356 0.278613744779
r=38.7341227208 0.238103080548 0.255421951377 0.266448802633
r=36.0314361904 0.206488587213 0.289392016649 0.230289274397
r=36.5340413422 0.232500008553 0.217611652217 0.307093801151
r=37.6338817935 0.244129060918 0.256698240205 0.2471280449
r=43.0911293452 0.32782109443 0.261732637084 0.16665496149
r=39.0678193218 0.293476730339 0.201506211904 0.260076358498
r=38.7011941421 0.264489111664 0.251583158042 0.23210558521
r=37.4464683357 0.246861436761 0.171633459976 0.281902495304
r=39.1168173358 0.285762227345 0.22368616999 0.213799753857
r=38.2857581854 0.253697820089 0.234612098084 0.298567495675
r=35.1351260681 0.290318393905 0.21956425076 0.269204375377
r=34.6435820604 0.243847937065 0.273047100315 0.263199253072
r=37.5181377699 0.202339132777 0.304386225211 0.244245450686
r=38.7943344371 0.326842606921 0.187043300422 0.241686581983
r=31.84635392 0.25121927246 0.316947169056 0.219955385893
r=39.6234042042 0.270391955048 0.283337980816 0.218821002149
r=39.714037908 0.257425815383 0.234405110884 0.261636367892
r=31.1904414982 0.263062762489 0.254456693012 0.277201950678
r=36.4239316657 0.245912548613 0.284382899454 0.256973328114
r=38.8834160589 0.238019117223 0.212370306614 0.237065053558
r=32.8400833486 0.226956113502 0.243828275056 0.260489301669
r=35.7556062076 0.278815079204 0.229259083718 0.265965944723
r=37.1640325514 0.207918725723 0.229567286168 0.280848881474
r=36.095052525 0.273175693965 0.226065669898 0.283334264914
r=40.4509385729 0.229612610328 0.270954847655 0.281869814513
r=36.914905839 0.285430939959 0.245425127046 0.223222262658
r=34.2910619033 0.23451735813 0.253481329064 0.23421432375
r=39.1734278413 0.223230577184 0.24198757241 0.263865288983
r=34.1355141822 0.202940177131 0.227057383865 0.327892668598
r=37.2950694975 0.288890022716 0.221531837428 0.248409180389
r=36.1751104682 0.257173470465 0.224314512205 0.269137503112
r=39.2764627064 0.245902172932 0.277801311307 0.213944031874
r=37.6438838704 0.248351286305 0.187678528818 0.278481705367
r=37.0953491005 0.251600594419 0.287951581073 0.212350128447
r=32.8003254758 0.224698151952 0.290783278844 0.224238572309
r=34.9647418988 0.208622424269 0.262256701092 0.291795578783
r=34.040171967 0.296436605708 0.207989066824 0.274697783831
r=36.2910044368 0.243679749232 0.262254178845 0.234539552662
r=40.9821490376 0.276070077119 0.262383732562 0.203381181338
r=34.0035816246 0.213985783178 0.288383418073 0.223337154028
r=39.6881419493 0.272367344477 0.250313261907 0.21436661641
r=36.9509300691 0.25660102798 0.248520326321 0.244933263522
r=33.5422514523 0.236319415726 0.270580391527 0.25981812183
r=39.0747312632 0.289999593664 0.255356873172 0.231316908798
r=39.7202816773 0.28091921783 0.203796990184 0.258974892484
r=42.0941090297 0.268503757964 0.253259431531 0.252071549592
r=34.1934660832 0.223248458375 0.268639921121 0.274181900439
r=36.1424457516 0.241303344303 0.300937298458 0.208706754006
r=37.7937332849 0.267880673541 0.220165367852 0.260238281794
r=39.3901776904 0.214397980367 0.24834458504 0.255702377301
r=36.675855366 0.231823065972 0.209555778286 0.288034794396
r=39.5429402545 0.279650735906 0.227359306246 0.235273865401
r=39.3072512029 0.261485789301 0.250243925629 0.276065808933
r=39.3576914487 0.25948535186 0.240482936918 0.262828201273
r=35.6678221176 0.236756755439 0.224000977113 0.267978259884
r=35.92462071 0.307629661602 0.195576846626 0.245783321157
r=37.9938144376 0.250546317472 0.240512246273 0.242136449041
r=38.6090845668 0.271533011895 0.195917120058 0.186693489763
r=34.8089846789 0.253245741808 0.226991323071 0.184039681564
r=33.8831086834 0.287164490813 0.258264130647 0.228319433489
r=38.4753254338 0.296417992038 0.250264153811 0.202916084479
r=36.1828207172 0.209264680575 0.295668135625 0.236537715908
r=35.8091637407 0.274242396158 0.249355799125 0.22777803388
r=32.8414119648 0.226266484161 0.255289877358 0.259135931471
r=32.9980634583 0.222351909716 0.259987692913 0.262061384809
r=36.8873213245 0.230109036642 0.293141007598 0.212769845691
r=37.7721437997 0.252292755512 0.259679235414 0.273838050123
r=33.9681566633 0.183303649467 0.331471848267 0.280785550796
r=38.2861963416 0.252265904637 0.252202172187 0.248793794789
r=39.483006736 0.243307404976 0.215638546058 0.24463230401
r=37.2612627188 0.244982288176 0.238825990374 0.230338049776
r=37.4477761673 0.277494792851 0.256879253664 0.251483691747
r=38.7388164634 0.261546080328 0.246477089869 0.213240106167
r=39.2867860478 0.310662020992 0.273889511867 0.153436741726
r=35.3177766878 0.226673518057 0.273235145212 0.243402767449
r=37.4303395761 0.214652270055 0.230216489537 0.279289026546
r=37.025332236 0.284929629489 0.299972035684 0.200745371026
r=38.0751076556 0.280278878237 0.223797368083 0.249205830066
r=36.3764041626 0.295997138284 0.236638922233 0.257481038366
r=37.8825076692 0.266288371072 0.228421261339 0.246268822787
r=36.3668422775 0.266136242779 0.231764662615 0.228635205439
r=36.1517098493 0.284913470358 0.227771516902 0.254161976609
r=37.485103567 0.279745510299 0.191413544923 0.293376896432
r=38.4830338274 0.274947595096 0.236053765683 0.223013812838
r=36.7569239554 0.290388148533 0.285519804222 0.220344808964
r=39.5257328701 0.254339938166 0.223208965103 0.229523364435
r=36.5262586798 0.21424868631 0.264508511207 0.215327071348
r=39.209726176 0.207437644371 0.237967528853 0.235016754634
r=37.9436077551 0.230093639508 0.232702459341 0.243516561921
r=35.6656838791 0.276977457151 0.267538885117 0.273253587543
r=40.7226640795 0.255912225944 0.287464130551 0.18057690185
r=40.0487695655 0.303805779175 0.227843977121 0.233796140466
r=33.9745746445 0.201048675361 0.249662978316 0.204600299247
r=32.8683675218 0.251978495022 0.295251379019 0.220327116047
r=35.0890258357 0.255168345548 0.226749329305 0.268070900443
r=35.5873898376 0.219576947119 0.264617256083 0.241241128718
r=34.8105007745 0.276008136343 0.248611644517 0.263299386825
r=33.6680032988 0.205055017263 0.317240829527 0.23500071312
r=35.8276518846 0.26610580813 0.260577997392 0.204956515637
r=37.3580388383 0.237257235061 0.230421633299 0.252350496125
r=34.3282765784 0.270085989561 0.2467892425 0.248861611913
r=37.2962297358 0.235335227736 0.184842324039 0.297599643204
r=37.9153631378 0.238196683358 0.248046732561 0.312415972796
r=35.5283945348 0.253470099634 0.282712095204 0.208782823087
r=36.8694520636 0.229881397409 0.255241805157 0.312026757593
r=34.9919078455 0.289312282003 0.267450861151 0.262458036649
r=37.6853153431 0.237410394037 0.193228005163 0.323279006618
r=36.8313723548 0.252364571652 0.275514743604 0.230203221683
r=38.5274085584 0.258138753683 0.26962101707 0.235115452237
r=38.8406819117 0.284451957591 0.244438819769 0.256042698666
r=34.6935825839 0.242645192783 0.229630322128 0.287435712096
r=33.5394297795 0.232496790822 0.253985438681 0.262887349535
r=32.4064738512 0.209219095519 0.246821107508 0.300144338769
r=35.7839108611 0.253473442565 0.183106620791 0.269840211357
r=33.5657311445 0.245136015777 0.229862559884 0.27004374346
r=36.3909949709 0.264661360769 0.303290131817 0.201378442631
r=36.1932405047 0.237417047817 0.245864728718 0.262227625938
r=33.0736583105 0.246069048095 0.250742570972 0.256207662788
r=37.2648110824 0.243972711061 0.214785809797 0.29086457973
r=34.2224240769 0.219352439894 0.255299541465 0.247094560846
r=39.2942215146 0.248290863651 0.290011631891 0.223913826021
r=33.8371219175 0.213994110343 0.274608768223 0.239361397822
r=35.6308581339 0.300888720887 0.230620139063 0.230900474867
r=33.9928444051 0.210566870061 0.286100053529 0.23699899552
r=40.0512284919 0.213297938837 0.217946397852 0.277171151096
r=35.2110901275 0.243696699566 0.217747011948 0.207881393591
r=36.6605286272 0.220986085474 0.270714597755 0.254523523514
r=37.1733450956 0.225527205522 0.221924978352 0.299182953329
r=34.2749507372 0.255168474486 0.246457909274 0.245485250971
r=37.3374860635 0.17020173537 0.258453587021 0.25036822152
r=33.7766988941 0.256620529869 0.177575371283 0.304409154456
r=33.8873295946 0.228388688751 0.23834885257 0.253488513294
r=36.7772383542 0.262734637001 0.27204330518 0.25464832348
r=41.0235956494 0.303852895962 0.252278165307 0.221712436114
r=37.2226199312 0.258393566505 0.219170371827 0.265876618051
r=39.6065145286 0.234305312936 0.217287473453 0.277564374801
r=38.1979808951 0.258277944739 0.254850124794 0.213156680725
r=34.9480372244 0.284256713906 0.268981580281 0.250739640996
r=34.4013194439 0.28132681878 0.212421672858 0.210959841232
r=36.192687789 0.258322295322 0.268271997778 0.258536613646
r=36.608092467 0.170768831975 0.29322372906 0.286048463877
r=37.1073072528 0.273002919314 0.27309750363 0.186660872812
r=37.4608814231 0.283750924856 0.238541227978 0.172011958472
r=38.2751988471 0.254674820884 0.261892184372 0.269308223801
r=36.5439736951 0.202822194227 0.266312856522 0.245225182276
r=38.9205538801 0.305315657977 0.230626109189 0.171805298269
r=38.1424573351 0.231358898236 0.283239764938 0.283212561087
r=38.1495607254 0.252955325417 0.27099281471 0.258053621399
r=40.3861090809 0.227121553824 0.30022574452 0.209310361191
r=32.3231028261 0.240558586706 0.321829876148 0.204421525231
r=37.0208148946 0.253544591124 0.251196953259 0.206457240276
r=38.7112182192 0.269091358597 0.230400213137 0.262375117987
r=34.9414232178 0.253304371475 0.302673987419 0.224365153029
r=37.7486370069 0.222933731731 0.306200053117 0.227377560384
r=36.0764399525 0.248080950396 0.22736054362 0.283307227014
r=32.8949085113 0.240406577133 0.254036554325 0.297466812734
r=37.946521468 0.305348900247 0.22446033647 0.236754693547
r=33.3035094014 0.227126177164 0.243116089644 0.229273566291
r=36.0643799184 0.241488784889 0.239527629854 0.280250569503
r=37.107510925 0.166429193377 0.239700954991 0.288492816148
r=32.6269367092 0.224250327356 0.314273118909 0.215637624917
r=34.188920536 0.202869483115 0.269587961178 0.264800481033
r=33.4261401791 0.226553845514 0.319140002969 0.266805787354
r=35.0609673427 0.273300981801 0.268980830411 0.227503592593
r=38.0012632175 0.294344014262 0.2679685003 0.200454789574
r=38.2346502676 0.269602590929 0.209093772689 0.261560119622
r=36.0444443383 0.340333376871 0.201048305012 0.203096522068
r=40.6009385257 0.308167104805 0.261802053086 0.166469622837
r=33.396875158 0.197041590714 0.240824295499 0.313165463796
r=38.3091330038 0.238189084412 0.297074487872 0.280610197102
r=33.7680212248 0.26734220835 0.245775550339 0.292068676223
r=35.3213445544 0.250389749152 0.27079424024 0.235700924314
r=38.0782088577 0.259366000493 0.235324878576 0.266666880222
r=37.240858066 0.272602331058 0.281252493374 0.25098169177
r=35.4188480954 0.254793676135 0.196582720142 0.265657484757
r=39.603427541 0.294863604348 0.237592639784 0.218723644793
r=33.9508439259 0.220411286216 0.217859661805 0.314272951399
r=38.1742350176 0.233949341465 0.259017832239 0.269572630701
r=36.5832018209 0.320233835116 0.204426981302 0.234726302034
r=33.2020955431 0.259119052113 0.256655884321 0.259385961896
r=37.3440014697 0.240304904722 0.294121688924 0.229170357913
r=40.8172863738 0.265412668359 0.220707676106 0.283558653437
r=36.8878049631 0.268232129577 0.265536027927 0.24584164127
r=34.0812137871 0.261045194096 0.274431841971 0.228192071933
r=35.8858411891 0.28106623671 0.282249166224 0.206267174721
r=40.9999403991 0.290841614567 0.253571450358 0.234714082684
r=39.7503631764 0.224000196572 0.262596595551 0.232910211337
r=38.906796937 0.23775750148 0.260329012951 0.243483040768
r=39.565210763 0.211209644737 0.256913517244 0.27409071506
r=33.585731606 0.214041996908 0.276916924154 0.28373828464
r=41.0536406993 0.253204479016 0.210885662527 0.241972768065
r=33.9979828939 0.253673212956 0.277202869537 0.19660279955
r=37.7852562352 0.235039195557 0.247085574766 0.25856566808
r=40.4597927698 0.300423597335 0.225182738772 0.187293859821
r=34.8386931096 0.234560092373 0.266464412287 0.243989531344
r=37.006565428 0.233590448166 0.246785135336 0.273023679383
r=36.7136646778 0.27468046813 0.250405549225 0.230211009871
r=36.0982265527 0.221085557854 0.280071317816 0.237560398178
r=37.2490055708 0.28495642152 0.203652441769 0.2123028074
r=41.5213853456 0.25770080379 0.255362636035 0.227979030164
r=39.3912778324 0.253452046135 0.247344071771 0.221041185022
r=39.0476003098 0.220628844396 0.247399709675 0.213223328717
r=40.2560854353 0.25415510452 0.268391032186 0.241729834965
r=37.4500176035 0.239285848031 0.241736183264 0.311516916241
r=36.1193770222 0.243934789125 0.243044256211 0.259264658453
r=34.0162055494 0.238642654472 0.234172127673 0.224846232892
r=37.1466161221 0.255968824475 0.24965221227 0.271232467144
@balllist {Third Position} color=brown
r=0.676110042473 0.239245118974 0.250649943146 0.25188528298
r=0.59524544448 0.222788232841 0.17505720572 0.306898465284
r=0.613000480326 0.266453828031 0.237702338546 0.236968464789
r=0.445600567153 0.252393910637 0.252443305625 0.230441509405
r=0.491191106094 0.252654395072 0.198120449822 0.26851874396
r=0.438071568723 0.256040947565 0.275466410165 0.245476812386
r=0.573087210735 0.321590283007 0.200938852059 0.252339383891
r=0.524180575517 0.260679005574 0.280257975029 0.192692792614
r=0.380396682024 0.292327167825 0.204298065213 0.251441672795
r=0.559562265231 0.271148339536 0.227336252113 0.237018276
r=0.452568337571 0.1602835398 0.296261640714 0.288342165353
r=0.353985379649 0.249862539958 0.188211632782 0.286831222396
r=0.48766093013 0.20911773946 0.285457244964 0.238907066944
r=0.345158266631 0.212418867284 0.263509087069 0.278957718217
r=0.543589420709 0.281926591346 0.231398759402 0.285549766509
r=0.229381974545 0.224576068893 0.305119248493 0.268505021517
r=0.444129142584 0.283539025591 0.211137804135 0.269642269264
r=0.471993171948 0.304591742656 0.255015511959 0.221733758373
r=0.535380848011 0.236849765099 0.306522348112 0.250334483894
r=0.249281182487 0.261680651201 0.243089157851 0.266887939858
r=0.370805620575 0.265798903025 0.205545688442 0.250643684582
r=0.574304903753 0.213994398757 0.309902303751 0.248889615429
r=0.472256106335 0.224447460073 0.27906682567 0.233491016918
r=0.484654594208 0.226741499601 0.286670337509 0.276800906029
r=0.406224651969 0.300629651199 0.228052558909 0.230108930693
r=0.311309027644 0.198856975371 0.287478645343 0.282906666103
r=0.208731116022 0.235127152192 0.225886108566 0.252781509784
r=0.413819957288 0.230231809592 0.262883348966 0.243737612656
r=0.453087039196 0.237376047871 0.216745529425 0.305570152025
r=0.583184632928 0.244233066678 0.238320948695 0.292127542151
r=0.431337147477 0.247262999021 0.243218449523 0.300273518147
r=0.578496132654 0.245348434116 0.225779315178 0.298542543328
r=0.606951207317 0.26689348437 0.211321809543 0.262554681474
r=0.392315228457 0.238320207964 0.234494009383 0.190459649396
r=0.478617371198 0.311599806495 0.182288212927 0.237185557843
r=0.619771591519 0.236381232762 0.262728761816 0.260359590053
r=0.668174840865 0.276969999706 0.278085469468 0.243855773028
r=0.508029538335 0.241785332852 0.289998151737 0.220457517026
r=0.44453428067 0.279368898568 0.228559659148 0.273796805527
r=0.513474787311 0.272633875889 0.265696459027 0.198344754919
r=0.288206076487 0.260343264009 0.281524892704 0.21213335877
r=0.581336157279 0.292751207946 0.24797015566 0.235896392496
r=0.464115268732 0.174419302322 0.213368238903 0.311483674454
r=0.513575961368 0.233524452097 0.252807691234 0.2426758428
r=0.545099463958 0.281905338657 0.25866572862 0.190616810279
r=0.574929400902 0.256004784489 0.258243363943 0.240560545764
r=0.483853397194 0.227933093989 0.244821268447 0.244960367738
r=0.531694964485 0.265130957427 0.226665230289 0.244770921805
r=0.373490891484 0.220043951842 0.264638334466 0.246679803029
r=0.509274343928 0.235863649984 0.220958640694 0.285548648425
r=0.432278218026 0.259041247041 0.217173893901 0.234315445058
r=0.504361405947 0.199983569665 0.256907322191 0.27487024999
r=0.339044599056 0.178381671602 0.315056309592 0.203969192376
r=0.330661654475 0.251023353524 0.223653937377 0.294112608488
r=0.539315630411 0.265559325403 0.28485437275 0.203174791341
r=0.505628439844 0.322456091141 0.224116304862 0.192429162425
r=0.443049429071 0.186362224497 0.20341502845 0.254257837984
r=0.221581648278 0.219790935705 0.302275149382 0.243964265347
r=0.347868561177 0.204119861575 0.286738961515 0.249421782866
r=0.703768435399 0.260901804527 0.265176437848 0.191439531856
r=0.360472428589 0.209766003116 0.2465214078 0.294278706828
r=0.497343428692 0.280525998461 0.261425535274 0.230405052469
r=0.453910811412 0.223763631692 0.27639075909 0.259123325027
r=0.208952442956 0.239798134231 0.27480941678 0.282111439634
r=0.609410100924 0.271235079112 0.245218158569 0.231393596758
r=0.387063921353 0.216636848564 0.24281408663 0.272000258459
r=0.3963091646 0.237051444452 0.267873387959 0.249967263816
r=0.419524570632 0.315687555324 0.303907717751 0.157955105574
r=0.27841268105 0.293362123074 0.265524054145 0.233846423282
r=0.449709314872 0.230592934866 0.24824869213 0.287120179988
r=0.372343123087 0.255022733333 0.238582674458 0.240269135283
r=0.465237083275 0.251441090472 0.268040956675 0.198006187836
r=0.467688262528 0.270494047243 0.262751058417 0.266278882124
r=0.508131437445 0.25393469713 0.244276657328 0.203220670738
r=0.352521990003 0.23344638459 0.254588243214 0.303184140898
r=0.58364271808 0.234810028008 0.304984914211 0.257133399396
r=0.397529692865 0.211450099673 0.258039345549 0.25996251986
r=0.513030412319 0.271510225685 0.245898908106 0.239288817024
r=0.595252940863 0.1930041642 0.272897905391 0.311182389261
r=0.651067514358 0.285316567689 0.218893345836 0.240109974476
r=0.713435738611 0.231450320419 0.224021873696 0.268248452836
r=0.453308439942 0.197150503313 0.255350472553 0.271618045163
r=0.470365065239 0.220865381989 0.227631156971 0.292854650658
r=0.250468984383 0.258797882192 0.230590849229 0.249980081557
r=0.573504376489 0.284715243173 0.282367633516 0.234315181865
r=0.544863406443 0.231507373916 0.221781865942 0.252467169088
r=0.447122971595 0.237605037023 0.225852070132 0.30472693286
r=0.457907892432 0.299255207488 0.201287534483 0.215917878174
r=0.329301341204 0.279781463178 0.239272233957 0.272627299818
r=0.755068473817 0.245242368159 0.260436411678 0.224352370224
r=0.502194253835 0.299131641604 0.254362551644 0.2694762651
r=0.47608997078 0.207004362468 0.220586802493 0.323311133175
r=0.409512665679 0.340002556121 0.192906530051 0.262601126265
r=0.517062442326 0.274102543803 0.23061268463 0.256267710019
r=0.409687707453 0.246098585445 0.220647451808 0.269647602775
r=0.525970292206 0.198476906327 0.235029621903 0.26931546635
r=0.301938548461 0.264142711076 0.245676830637 0.246290452932
r=0.420960695487 0.241073486096 0.287425264286 0.244824769261
r=0.550288265397 0.252159113721 0.221196756095 0.240723941406
r=0.471393758936 0.275827189599 0.214456903664 0.262344999702
r=0.331763740237 0.247551965003 0.220217903529 0.237519666997
r=0.444636417301 0.221259129207 0.262876113702 0.264388378857
r=0.424123243572 0.279301034397 0.229981907248 0.257672386451
r=0.573477906326 0.253866512245 0.17751863632 0.280704061171
r=0.549173289851 0.240299575161 0.269705705566 0.280572199153
r=0.483323150795 0.265499826757 0.258127470635 0.216375921601
r=0.50703095504 0.274347239853 0.266277435483 0.215087010921
r=0.413192589836 0.260801102583 0.277858312866 0.261595763819
r=0.403890121659 0.240992534875 0.279700265359 0.205801558816
r=0.485735999857 0.217325679353 0.246136404016 0.246730829814
r=0.377694188769 0.255638087746 0.287436361329 0.219563974825
r=0.432916658534 0.240308322782 0.196543870172 0.288402239695
r=0.50633324705 0.296255705955 0.244912313218 0.211541559831
r=0.432852952326 0.244655794365 0.233030658794 0.273523544726
r=0.480700217908 0.220927433381 0.284397219963 0.264427469066
r=0.455545379712 0.248098650821 0.255105374303 0.251197570809
r=0.560310709822 0.313161104947 0.232089154343 0.191073811782
r=0.431591794348 0.272143231769 0.199193805176 0.277038725943
r=0.495649889994 0.251114488926 0.206840235014 0.25999543857
r=0.18937359171 0.221752375103 0.309592295283 0.23151231856
r=0.303273509437 0.212522224294 0.216933392731 0.315716497971
r=0.372954309264 0.24216880719 0.241597818434 0.206115629621
r=0.463761483335 0.210284518412 0.280879208651 0.244758055003
r=0.460818111107 0.24390728687 0.258224036311 0.28206508286
r=0.226764151226 0.284482781556 0.241700209126 0.241205774784
r=0.562864818032 0.275878677191 0.222235601508 0.281113611687
r=0.59410929255 0.238394551118 0.257999628395 0.231500610324
r=0.35036071514 0.240390949868 0.207965005114 0.264907817677
r=0.413660989114 0.25160928866 0.314064027476 0.216560162214
r=0.411105627388 0.261705127077 0.240694284527 0.234263035567
r=0.231353870805 0.229601229811 0.255696235836 0.268509558378
r=0.551377909782 0.261075576583 0.19019816724 0.267425129001
r=0.531327981127 0.216314483129 0.271943905379 0.246012616203
r=0.35765070762 0.277929650815 0.247183328717 0.25976889121
r=0.275503770647 0.239503107853 0.26897374294 0.207532040973
r=0.43102692725 0.267775135456 0.270440585682 0.24386891373
r=0.408470998529 0.21197655885 0.27933105743 0.251653027507
r=0.383660644717 0.251813045552 0.278432268826 0.254964172668
r=0.300021343125 0.230849572896 0.247693598622 0.262114545506
r=0.558074088708 0.278725886808 0.230203495887 0.216232062408
r=0.366053540394 0.197847728168 0.274240947553 0.232193691389
r=0.189519291008 0.255729447682 0.28675389122 0.256869023149
r=0.276827996068 0.252857695391 0.264087923483 0.26904305596
r=0.315304774459 0.229088051202 0.24705097776 0.221584796078
r=0.56252001869 0.247785507311 0.209305228542 0.312547167892
r=0.37935276621 0.263993740711 0.22848756279 0.202055295622
r=0.310732490947 0.302186866086 0.263601439026 0.227475431055
r=0.293892194409 0.27335770451 0.227462587621 0.277706706843
r=0.361896114266 0.190017226684 0.304790037651 0.265271736023
r=0.30943064374 0.283030165315 0.205300692439 0.26924653192
r=0.433142714366 0.259744478221 0.289583942269 0.233789481899
r=0.507363231853 0.27141241257 0.254555163855 0.233374345131
r=0.360522495924 0.274567394196 0.226288247637 0.290293969983
r=0.495309851099 0.320044005886 0.221337218985 0.246291675607
r=0.320352264677 0.225083212475 0.2390730391 0.231881469745
r=0.421807215568 0.243732706948 0.229658668641 0.249852297232
r=0.485698425317 0.298190869807 0.257201537181 0.193240407513
r=0.673814129344 0.20157501641 0.223232664315 0.295827380399
r=0.560206518411 0.23261090673 0.233390636655 0.266130619587
r=0.580296260683 0.254341327786 0.283645984704 0.291732388551
r=0.35077788157 0.232998801567 0.258378544646 0.261884082315
r=0.569559188827 0.276237358012 0.237467537791 0.257256335896
r=0.475304025421 0.224936893263 0.262801061248 0.223359569551
r=0.592284524838 0.213237830609 0.250405714413 0.241407045609
r=0.419071018847 0.241012675862 0.213245854074 0.282714997806
r=0.276169337917 0.254554102301 0.275682712264 0.214344462323
r=0.59464321575 0.27702596923 0.266964411388 0.246055011763
r=0.438912533096 0.247444477297 0.250479296187 0.229334775409
r=0.325233171838 0.262496702916 0.22273193673 0.289884466296
r=0.525707019868 0.258922117257 0.246575215171 0.23111305755
r=0.509767450725 0.313827887242 0.192674206883 0.246566293111
r=0.454097540422 0.23377926338 0.263208040153 0.237788703515
r=0.50775564818 0.224078870201 0.221384168616 0.273623109508
r=0.441516906612 0.254661552594 0.174932026246 0.256647408751
r=0.371452411654 0.257604794256 0.24458073145 0.23745954435
r=0.414488680005 0.253296548942 0.272133166627 0.23300789258
r=0.35547039989 0.223090250372 0.238119493935 0.317236549873
r=0.395163663308 0.2401200189 0.217595047539 0.24621647755
r=0.309340477695 0.305068295431 0.239465581137 0.234376662045
r=0.332822447426 0.255640351239 0.279244045834 0.232082019498
r=0.734102941397 0.231235503757 0.282488469205 0.225506160966
r=0.433700017858 0.25310980617 0.251836578174 0.244158443245
r=0.293493152865 0.259519939358 0.231176907038 0.278224521482
r=0.542687354734 0.224641978596 0.30184650678 0.192334441754
r=0.411779788085 0.232348395515 0.256166894926 0.223830892159
r=0.441745434555 0.268139748755 0.264456665468 0.269145069825
r=0.399680900362 0.257947003708 0.268147745007 0.209593760112
r=0.539196755508 0.222032313427 0.224250063617 0.26875133547
r=0.307844260013 0.260523168738 0.292711896381 0.176094738852
r=0.628066857219 0.252994839335 0.227058554817 0.231490315664
r=0.523083014122 0.19274085135 0.24979829534 0.289671794594
r=0.533271156807 0.299525627692 0.233033982642 0.19633903095
r=0.370580315097 0.250896785045 0.214448329337 0.274094929885
r=0.609288035664 0.241026798195 0.249763933599 0.23137913056
r=0.594644774354 0.313948839306 0.215267926581 0.219118644565
r=0.431514736474 0.243910105422 0.24521827125 0.270580504114
r=0.421616491878 0.295689288261 0.206326000741 0.20575147775
r=0.522952788741 0.284463188045 0.239900144486 0.238834277783
r=0.448408571846 0.279190984365 0.220141175952 0.249788259357
r=0.36594292994 0.28283575795 0.227422881 0.266634952696
r=0.50105772106 0.285156378956 0.262613678602 0.2677099393
r=0.512492171018 0.187754174361 0.3078752343 0.255050473119
r=0.371982852764 0.242690268852 0.222005310787 0.235684600765
r=0.451163601169 0.2315151633 0.244271409633 0.265274240767
r=0.375404603441 0.328058093778 0.214949589845 0.260435895528
r=0.379408057079 0.2736990615 0.280818896844 0.193609025499
r=0.306782862783 0.228898415351 0.277283748661 0.265592827791
r=0.257745871614 0.196928270059 0.266331882242 0.287897498292
r=0.401164983744 0.278983854334 0.261353964648 0.242938217363
r=0.580482577564 0.259217414215 0.239654070403 0.287528859304
r=0.293819187341 0.283533433874 0.264197303793 0.238938929491
r=0.507066506658 0.235562348313 0.295787192871 0.232905786418
r=0.534856484262 0.229971143351 0.247802383113 0.29545169373
r=0.283402695466 0.248942382943 0.274552176767 0.232412994817
r=0.34305335519 0.282455908199 0.214628170638 0.282098640045
r=0.612392541969 0.251583161144 0.247740121668 0.270671445276
r=0.589741772726 0.235853293201 0.288434508908 0.202562089435
r=0.442598875956 0.249022156348 0.206193900593 0.241630219266
r=0.383205499595 0.236653711394 0.228867490512 0.274112756292
r=0.444451415065 0.239268823929 0.261747435065 0.288402179644
r=0.396741157095 0.227071287476 0.257796111642 0.288432467871
r=0.261673438712 0.213669052854 0.281311738159 0.284049604286
r=0.485052996853 0.285871415121 0.249610064367 0.214482119211
r=0.27393200193 0.300440414709 0.252641867799 0.18542291514
r=0.450469358323 0.235251313202 0.318526796204 0.195898459091
r=0.460085081417 0.257202848457 0.260459877257 0.259893351502
r=0.570026560226 0.236594851118 0.269957080629 0.280177878171
r=0.6690611887 0.274171169492 0.270601178441 0.197433670999
r=0.560435707606 0.265359613938 0.256086838004 0.228474552976
r=0.456727337184 0.240711668124 0.261063678141 0.216851918778
r=0.248519580383 0.235174619861 0.202724504878 0.268440019061
r=0.694872077041 0.272089084323 0.244896561347 0.241037421306
r=0.478244476089 0.308722351856 0.240323207594 0.260662104729
r=0.40481477028 0.1896499296 0.286425305088 0.261366938988
r=0.444856995452 0.266637026204 0.245299631477 0.280356163918
r=0.350714901712 0.187337509572 0.276109277804 0.225957083195
r=0.28429278372 0.309160794394 0.206917551688 0.253202972032
r=0.591719571175 0.289522260075 0.25397734086 0.205186216731
r=0.639930880169 0.277533484963 0.263352429893 0.213254993325
r=0.34527725196 0.218945271141 0.267777140148 0.299807579258
r=0.53461893855 0.258029083652 0.249500826127 0.237960650966
r=0.483361745937 0.202760192921 0.248924998643 0.288594076389
r=0.523869271122 0.261473534108 0.234112191933 0.285196529
r=0.525782560867 0.228684010487 0.284441882071 0.2226233915
r=0.478648084146 0.213882079845 0.250287158771 0.275410604036
r=0.543265888467 0.248614521285 0.24737771037 0.261982223633
r=0.536543606643 0.265358877358 0.265541081091 0.260414308218
r=0.517527423377 0.286393933933 0.265868667775 0.222197606187
r=0.326729185524 0.239030626424 0.285584479523 0.234198226653
r=0.439243745984 0.266672672185 0.25942475259 0.207681994532
r=0.504045209029 0.248357606207 0.32358382484 0.205412435558
r=0.461795147373 0.291664157207 0.298759392454 0.233568713641
r=0.557630729735 0.213927983304 0.273655059411 0.258814009651
r=0.301448620994 0.275062695765 0.259688892025 0.241595588845
r=0.594728319207 0.265646442889 0.264649446383 0.252945913931
r=0.591998396277 0.263496489444 0.239039679507 0.29200673481
r=0.430823530312 0.262720669094 0.298391314573 0.217013544146
r=0.53621359395 0.27892450996 0.266184420994 0.249966432053
r=0.475869186421 0.20653400033 0.220748078235 0.252206084962
r=0.482399256518 0.234204806612 0.180789615655 0.301713825393
r=0.45133442405 0.272917491289 0.264314210929 0.200350876636
r=0.45779393812 0.22667808017 0.259959206748 0.231060147357
r=0.581778721197 0.279145624811 0.271487558398 0.240991877278
r=0.512980553177 0.261541654804 0.246675093447 0.26526495584
@balllist {Total Position} color=purple
r=50.290530479 0.232824776904 0.249253059997 0.259123334751
r=52.7585527852 0.260860615649 0.234891929793 0.258931901139
r=45.5064287933 0.253260176013 0.248722461552 0.235572659844
r=59.7488206833 0.250923748879 0.24025896285 0.269361475917
r=42.9316496776 0.251161688078 0.25747761774 0.236443868413
r=53.0485361592 0.233683435433 0.280450212335 0.24592119114
r=53.3792639676 0.278946377621 0.245647135313 0.222308066833
r=44.8540625338 0.244565883741 0.279486931259 0.224837731075
r=49.7172793615 0.271365242888 0.251318968406 0.23418037341
r=56.7957029052 0.264538427674 0.242304911158 0.248020859303
r=53.1507502871 0.208906121491 0.276506193677 0.269423956999
r=56.6672332169 0.250877335228 0.223301650559 0.253427303612
r=53.1363028522 0.232991787054 0.267611876174 0.247853203983
r=52.8648801841 0.20952598876 0.257604116298 0.251741497285
r=50.2489646987 0.267025638859 0.229452824101 0.273274779618
r=51.6528508916 0.221589508616 0.269151984321 0.250341358972
r=45.7889362532 0.245254294035 0.251597522912 0.257005676007
r=49.9406603702 0.267370246315 0.253136374589 0.24446667027
r=48.6701260084 0.22609710852 0.265779686361 0.245875091712
r=51.4715707129 0.244846181253 0.260246111246 0.240628211041
r=52.9476069741 0.264318669654 0.236440760924 0.244393300069
r=53.3168798283 0.225777833418 0.25826689857 0.266774628098
r=53.6946790767 0.260661786579 0.247134862067 0.256050018523
r=56.4726796112 0.241391713041 0.280197464294 0.25715158721
r=49.3840066405 0.247937325941 0.259380789713 0.234338185571
r=51.5150053043 0.216445018263 0.291281800348 0.249319568915
r=57.7777936785 0.229207031458 0.238793554678 0.258738026684
r=52.4537099565 0.254009713624 0.273959391832 0.230331798054
r=47.0692692366 0.259832316761 0.252054604013 0.252619380136
r=51.1136834451 0.24252392776 0.254678876623 0.264413650802
r=48.5764254997 0.265143153421 0.273211598949 0.236489422905
r=55.1904333329 0.246920522132 0.267916771139 0.275478057145
r=52.9472925822 0.264995453423 0.242140612778 0.261455531474
r=53.6585664794 0.257262252572 0.229649716478 0.232646936314
r=54.6245778974 0.271857648525 0.225861868194 0.253982824466
r=53.4307947389 0.241879673084 0.265904719001 0.27383733279
r=50.4159448128 0.286805568998 0.260673593588 0.244362030675
r=49.0945568734 0.239360977634 0.273681734864 0.233907850296
r=46.5811403879 0.246083045295 0.248799026478 0.268332016318
r=52.2544510449 0.26887027881 0.245721710129 0.210715996377
r=56.7513367999 0.256648189582 0.251566861004 0.249988188282
r=46.1138323535 0.270796939512 0.249121910025 0.233167848409
r=53.1923310477 0.228210022328 0.235071408805 0.249513688374
r=48.9994557182 0.235675873798 0.256843112535 0.249473909151
r=61.4889375286 0.278524880965 0.255240105292 0.219799808144
r=50.7200073989 0.243697282074 0.236031822347 0.26336626377
r=51.0330132476 0.231656057838 0.255524688464 0.232945788968
r=55.6815168343 0.274122706075 0.223064009992 0.25078664511
r=59.5798101496 0.240348489188 0.232045255921 0.261953701915
r=54.6975403437 0.248119582533 0.243370072348 0.260753825608
r=55.767968483 0.276428022828 0.238509053768 0.234408586042
r=56.809726094 0.236711436492 0.241400056368 0.274660760411
r=55.9540394206 0.213358635842 0.293380333353 0.229584333165
r=53.4257116536 0.23412099045 0.218226901658 0.270062982816
r=49.2650647692 0.235163749512 0.294411152865 0.24801895618
r=54.0214540205 0.31129074457 0.202804026189 0.227999846086
r=54.6967096011 0.223166488989 0.227706872421 0.25941323763
r=55.9148931774 0.229117518061 0.262423168865 0.266245501751
r=51.5846194506 0.212490273397 0.294266199218 0.235254982349
r=54.7834069243 0.251561654365 0.239714891622 0.251130524078
r=54.6354292641 0.237878341687 0.263056889453 0.264988673551
r=60.5075726916 0.284138300548 0.248015053728 0.235410490928
r=59.0513266677 0.24531813895 0.250570562978 0.265022264346
r=54.4986798739 0.235284312897 0.271769177938 0.266781563879
r=54.5105972228 0.261521689658 0.227883582807 0.250836701826
r=54.9725508718 0.249876818393 0.243864380437 0.251861694084
r=55.8366336368 0.24615008838 0.250376240183 0.27363989555
r=51.641084732 0.281627669486 0.263978041702 0.225489631648
r=48.5433309155 0.260866808136 0.276392631696 0.248835277196
r=51.5758334603 0.228698907404 0.259488855543 0.264612067367
r=56.6965448724 0.262199560375 0.23391628326 0.249878780407
r=49.1880646607 0.257764831118 0.279037052569 0.211134355365
r=56.4002271737 0.271748136252 0.233916027451 0.262445496473
r=57.4618656564 0.251335333825 0.252665480172 0.240812304335
r=48.5768694729 0.239737921529 0.252373012681 0.261358207823
r=52.8554350491 0.242995357839 0.271102360092 0.256705288095
r=54.9889819592 0.226206937054 0.253935053228 0.254843093209
r=46.9745367622 0.251503795998 0.245075827445 0.244085975772
r=51.6859332986 0.237870866525 0.253098100098 0.281662873292
r=49.4727995618 0.262401103581 0.217426936864 0.264128854195
r=53.4424609647 0.266908185978 0.227129343951 0.257589665533
r=57.8129697373 0.211128429773 0.25876745186 0.29629495819
r=54.5749371881 0.271203591463 0.228607953188 0.25085633909
r=48.4260302605 0.239532121844 0.243423084646 0.246941049859
r=54.0409505492 0.264722271463 0.247223986602 0.266771150388
r=50.3431181605 0.233278484989 0.23468772645 0.268995623413
r=54.4531238432 0.252759861678 0.222396813898 0.269680461269
r=51.2244079372 0.276587457329 0.205115507135 0.251670629615
r=54.7889717396 0.259957371088 0.247262847019 0.265437601508
r=54.3736372986 0.25534063058 0.235924013718 0.244965562996
r=50.2401332877 0.271524543048 0.252983149653 0.247783197674
r=45.7064588249 0.239753292338 0.23064452209 0.260801849072
r=48.4011213034 0.249454157343 0.246126552949 0.266066097026
r=49.9622102228 0.293506585023 0.219230839409 0.25114633558
r=49.8053551661 0.2342014706 0.26467483404 0.250295968979
r=58.9502764881 0.241580757027 0.250221331235 0.258348785084
r=47.9373796164 0.222261729498 0.27922459304 0.240424824905
r=55.7138949883 0.252919869733 0.26239796789 0.238158311708
r=52.3601723514 0.268247613463 0.236880053254 0.244790973231
r=47.8061297057 0.262696680904 0.252329240012 0.238578872157
r=57.9752134292 0.26279529074 0.248085288797 0.243286581824
r=59.8415040457 0.219198206296 0.242513252773 0.278429392161
r=59.3027891503 0.256483312404 0.249422455048 0.270528125989
r=49.1031787943 0.234465756732 0.248169357738 0.263687280563
r=52.1644930514 0.257284479829 0.273813814091 0.239759222619
r=55.5602314064 0.264077103427 0.244534340485 0.242444634791
r=55.538596366 0.241481076144 0.248626041648 0.248697556169
r=52.7195086556 0.232620221849 0.243451469692 0.279409960893
r=57.928881916 0.253988002005 0.260839927881 0.227240367526
r=57.9759701612 0.235903001662 0.224699586523 0.270383640078
r=55.825589446 0.253929635751 0.257162316543 0.256846885765
r=49.4828479981 0.246584617977 0.22529117762 0.260876878531
r=52.3549778789 0.291724089263 0.223260089625 0.229876815806
r=52.8276851812 0.251435268943 0.236392891283 0.25942644156
r=53.3755437345 0.254680407014 0.244433241493 0.234668566638
r=48.856493046 0.265813209472 0.246282620808 0.211221460914
r=49.8583384893 0.282994068373 0.236717657991 0.207075445192
r=55.1149954773 0.263019755702 0.246350686187 0.245799173199
r=50.2409340776 0.245464013444 0.251726665298 0.243608378722
r=51.3410579656 0.24126498184 0.272420650016 0.238682351562
r=45.4019540181 0.233314549422 0.250177148646 0.256432114005
r=48.7583402097 0.230556837416 0.221303273216 0.247922274046
r=53.3206751658 0.222473388774 0.285580879014 0.234159870353
r=55.4879200107 0.244108829827 0.240366741816 0.284012465236
r=48.5959211675 0.212625943718 0.267805613894 0.276545592804
r=53.5971902706 0.259663404709 0.250945346119 0.25869040159
r=55.8351169745 0.247754068655 0.239904824377 0.246157422792
r=52.2087545058 0.228906311689 0.24751969179 0.262959771368
r=54.5321616389 0.249185740208 0.276365164095 0.253471763881
r=53.8093081728 0.264776184423 0.245938944287 0.237988833502
r=53.59833205 0.279600754769 0.255124474821 0.222269580308
r=47.61972389 0.249997360951 0.248996254907 0.242480282695
r=50.911398792 0.237391939074 0.231495716083 0.269070667289
r=52.8542945781 0.259043221661 0.252596456168 0.249114966994
r=56.2167133198 0.224625409927 0.24158926096 0.25836002141
r=54.2106116305 0.247391525142 0.253504080539 0.257498089118
r=55.6932720168 0.246237798277 0.237685979383 0.257369393255
r=51.0331303284 0.271151362835 0.239404193152 0.235782217602
r=52.5049424845 0.235721329093 0.230342083519 0.271464530166
r=56.2244618242 0.258320381499 0.220436430312 0.261102371328
r=57.8331060557 0.232983998248 0.255944786083 0.238261359502
r=54.5050507097 0.239282093846 0.275513387286 0.254786076069
r=57.8697967153 0.234663015764 0.244996369379 0.259997029088
r=52.6692364541 0.210774819331 0.255842952235 0.241873453218
r=53.0813630901 0.234026259122 0.225314611438 0.273824391879
r=54.2501559629 0.236626485867 0.247707365799 0.232376297083
r=50.015007869 0.272037370469 0.263179166278 0.257080379854
r=54.4837627485 0.263082302536 0.253820226233 0.242647186795
r=58.4882505841 0.242614190923 0.250833046918 0.266907975699
r=43.8269908538 0.244269936997 0.246070173864 0.227785812005
r=47.9781213417 0.253104915539 0.270407057548 0.232679271187
r=50.5885697197 0.257650735313 0.245531791938 0.241546166953
r=48.8500095475 0.254499637399 0.227846876182 0.264678811528
r=50.6423782491 0.276070224902 0.253738707148 0.244632237389
r=49.052930075 0.227712709046 0.268636558757 0.231552639588
r=49.9006724362 0.250522058549 0.259358750707 0.235361251034
r=52.2858738107 0.257586013366 0.235717890352 0.233925756141
r=48.5971972922 0.244545107768 0.246743774765 0.254217440503
r=52.2596727337 0.247197758724 0.241907692028 0.269487185706
r=55.0974263601 0.257260425624 0.256448053429 0.285674871446
r=48.357023136 0.231281422216 0.267812434275 0.243824259495
r=51.5434103577 0.257826650657 0.241454370404 0.280276806927
r=51.8683491595 0.258487903746 0.251371324337 0.24493357298
r=54.634155672 0.231968482345 0.226873369031 0.277469210354
r=52.7268377423 0.245853401763 0.234933802411 0.265446021928
r=56.0187741617 0.2553099041 0.271145221574 0.235630992535
r=56.9277470948 0.268714711282 0.23850345967 0.267350175673
r=51.9021356551 0.24820989112 0.256651528848 0.247219462318
r=49.3208412119 0.222352269786 0.251302296322 0.262453678891
r=47.4483657129 0.23297773616 0.257447234355 0.252704368471
r=47.4010749428 0.275566433599 0.215510066823 0.254079291533
r=49.3365505406 0.247121223581 0.240395121115 0.244836737264
r=52.8535662134 0.247374151337 0.250089537275 0.249004211146
r=49.8885585923 0.246960857595 0.214277538646 0.261269642832
r=47.5901964991 0.253018047139 0.241203271365 0.248508773259
r=57.5675138619 0.230651316454 0.265135315184 0.258690759958
r=45.5245115881 0.229721576632 0.254369729859 0.26526530599
r=55.1695106094 0.22632522494 0.257521622866 0.258328566787
r=46.9136059803 0.234513412861 0.258202921992 0.239542410017
r=54.2852726325 0.259726367589 0.260162862109 0.225115951286
r=45.9563546502 0.246299791139 0.267121186952 0.227546990395
r=53.865047019 0.222729890342 0.242276474628 0.290443544041
r=47.7735049325 0.24584723651 0.232273167192 0.250980834843
r=52.4529704363 0.234913259737 0.266798014851 0.240161929209
r=54.5027135765 0.230914823538 0.25018436125 0.266724479419
r=50.4268157641 0.257084038963 0.253355138651 0.244892175512
r=49.2685624023 0.229228819348 0.245732941931 0.252925160839
r=51.2748687784 0.247740795553 0.214040536398 0.264444119135
r=50.2883188093 0.229309535196 0.283355620595 0.210631553526
r=54.015848075 0.254580408297 0.245366664217 0.250692307679
r=59.2455749479 0.256670447192 0.255079648822 0.257065608213
r=54.5491130471 0.282664724243 0.213141992512 0.234902590032
r=54.2124561791 0.219644757113 0.242528633756 0.287778685344
r=52.7841371278 0.264791536875 0.251861722624 0.232723971132
r=49.7390834743 0.274927460921 0.246157986285 0.237610459892
r=48.8006278618 0.291928961522 0.22869649041 0.222443157294
r=52.5551300487 0.268272245921 0.239001535955 0.237547179997
r=50.412120994 0.230276596864 0.267751353864 0.257375709408
r=53.4025066402 0.279465117015 0.226353571517 0.2251415498
r=54.7003875915 0.259203605325 0.251840033572 0.219592297129
r=55.4479740814 0.275609568167 0.270255438569 0.259499738592
r=48.8692633372 0.224291781652 0.264499603072 0.257383438631
r=56.91013911 0.243724423707 0.263339850747 0.223866268911
r=55.1012521745 0.232387190361 0.256236449806 0.290720642505
r=53.7435140746 0.265876123029 0.251472870228 0.259986715526
r=56.7301967507 0.251573838325 0.275165733225 0.227061140649
r=46.3403434996 0.241056167133 0.286555553112 0.232653743815
r=53.3551188958 0.24338690073 0.249507717379 0.2380710516
r=55.2588212943 0.26280662048 0.235815533591 0.264461330606
r=50.0818748262 0.263587107886 0.267912703728 0.244868052558
r=51.6557242987 0.254558231958 0.281187522616 0.235614657121
r=51.7559166983 0.242903871291 0.243364270009 0.256675797816
r=47.1666015133 0.252987341548 0.2516488318 0.265284925703
r=54.5265415986 0.245053205339 0.261419047979 0.248732750815
r=48.8621277555 0.253456468296 0.225402213721 0.242776428759
r=53.4522336143 0.238708758891 0.253556501445 0.265743418388
r=50.5809467182 0.234868120479 0.24964380291 0.254325431425
r=44.0348460948 0.253414914771 0.251429687992 0.230259015514
r=51.878318246 0.202311769707 0.243545940903 0.273604364933
r=48.453336758 0.24857989698 0.267293144781 0.269551609433
r=50.7566067567 0.251048627861 0.249386004431 0.248123881344
r=56.1026338505 0.247454318414 0.259838735018 0.257327375913
r=55.3994712281 0.267829136974 0.239245522969 0.246515862874
r=52.8750739127 0.303826616017 0.244019225564 0.200365369187
r=59.1993547387 0.262774266861 0.266516324139 0.212996944786
r=47.9577244701 0.243486129034 0.239631197113 0.264656128077
r=53.7512944765 0.242523822096 0.264634052627 0.28041131367
r=52.0234463022 0.263877491259 0.277435635459 0.232225489983
r=50.8337701076 0.25086412167 0.267673522395 0.234380975285
r=53.7314806475 0.259959788248 0.249111213222 0.244986934042
r=52.620055695 0.247998819406 0.247937100049 0.257746860114
r=51.5957290263 0.246138225938 0.238733946279 0.247128077083
r=57.8487177338 0.290687804756 0.244590560198 0.240934742321
r=51.2439306709 0.197166890193 0.268908511506 0.274482931875
r=51.8602754159 0.251737266778 0.253336812192 0.284951085458
r=53.8183480409 0.244932222952 0.253332991676 0.237975158186
r=47.6796692717 0.265526807978 0.264461539043 0.237050004144
r=51.4237999224 0.27477286683 0.250757096553 0.23516561095
r=59.2264484034 0.272483956125 0.24678622609 0.257452028954
r=54.7925548866 0.245680901318 0.269202418556 0.252823383676
r=49.0877183726 0.251811656806 0.247926253752 0.241693096479
r=53.404891555 0.254968040275 0.258646726475 0.239744365154
r=56.9715561343 0.278822146662 0.24077327071 0.269923018049
r=55.1599241604 0.219710363825 0.265420943621 0.254058428181
r=55.0009681792 0.226883858976 0.243689413427 0.275707831725
r=53.6176975707 0.245904992686 0.259050485315 0.267147640856
r=46.8903285512 0.237516298439 0.271485384304 0.265474332784
r=57.8818986796 0.272484567822 0.245558084148 0.242215840973
r=47.201740476 0.255862460469 0.28135922382 0.206997630897
r=53.4985044062 0.254270947673 0.243018621486 0.254446664213
r=57.4431119836 0.270662125403 0.271341897401 0.216772391759
r=50.1158724824 0.27068160237 0.278807974671 0.225565876219
r=53.9258728136 0.235446825742 0.256848056759 0.258952698271
r=51.6666825205 0.234984302491 0.259568521621 0.251303856502
r=49.9347228338 0.226409759337 0.272392001799 0.258070657654
r=52.8186276145 0.280519918649 0.216563491031 0.252289300285
r=57.6928271871 0.252212731407 0.260030474577 0.25685929997
r=54.10246478 0.278513613838 0.24230736747 0.241425682066
r=52.085367098 0.2277861262 0.244814560612 0.242922716255
r=55.8187945902 0.237837151745 0.239036801218 0.274344791553
r=56.3468555932 0.236622190072 0.267841414402 0.252517361705
r=53.1344934295 0.237570282557 0.2487056887 0.247272459325
r=48.8683739104 0.261415190347 0.23234159694 0.22806992397
r=53.9957027813 0.253148387201 0.242712059222 0.255098691011
