# Supplementary material for: Do universal codon-usage patterns minimize the effects of mutation and translation error?
Source: Genome Biol. 2005 Oct 19;6(11):R91. doi: 10.1186/gb-2005-6-11-r91 (PMC1297647; doi:10.1186/gb-2005-6-11-r91)
Supplement: Additional data file 1 — A tar archive containing the used CUTG records, separated for archaea, bacteria, and eukaryotes, the data used to produce the histograms in Figure 1, the kinemages used to produce Figures 2 and 4, and the data used to produce the scatterplots in Figures 3 and 5. [file gb-2005-6-11-r91-S1.tgz › CodeError/data/kinemages_uns/euk_mp.kin]

@kinemage 1

@viewid {oblique}
@zoom 1.05
@zslab 467
@center 0.500 0.289 0.204
@matrix
-0.55836 -0.72046 -0.41133  0.82346 -0.42101 -0.38036  0.10085 -0.55108
0.82833

@2viewid {top}
@2zoom 0.82
@2zslab 470
@2center 0.500 0.289 0.204
@2matrix
-0.38337  0.43731 -0.81351  0.87217 -0.11840 -0.47466 -0.30389 -0.89148
-0.33602

@3viewid {side}
@3zoom 0.82
@3zslab 470
@3center 0.500 0.289 0.204
@3matrix
-0.49808 -0.81559 -0.29450  0.86714 -0.46911 -0.16738 -0.00164 -0.33875
0.94088

@4viewid {End-O-Line}
@4zoom 1.43
@4zslab 469
@4center 0.500 0.289 0.204
@4matrix
 0.00348 -0.99984 -0.01766  0.57533 -0.01244  0.81784 -0.81792 -0.01301
0.57519

@perspective
@fontsizelabel 24
@onewidth
@zclipoff
@localrotation  1 0 0 .5 .866 0 .5 .289 .816

@group {Tetrahedron}
@vectorlist  {Edges}  color=white     nobutton
P   {0 0 0} 0 0 0
     0.5 0 0
  {1 0 0} 1 0 0
     0.5  0.5  0
  {0 1 0} 0 1 0
P    0 0 0
    0  0.5  0
  {0 1 0} 0 1 0
   0  0.5  0.5
  {0 0 1} 0 0 1
P    0 0 0
   0 0 0.5
  {0 0 1} 0 0 1
   0.5  0 0.5
  {1 0 0} 1 0 0

@labellist {labels} color=white    nobutton
  {U}  0  0  0
   {A}  1.1    0  0
   {C}  0    1.05   0
   {G}   0  0   1.08


@group  {Lines}
@vectorlist {A=U&C=G} color= green    off
 P   0   0.5   0.5
     .1  .4  .4
     .25 .25 .25
     .4  .1  .1
 L   0.500, 0.000, 0.000

@vectorlist {A=G&C=U} color= red    off
 P   0.5   0   0.5
     .25 .25 .25
 L   0, 0.500, 0.000

@vectorlist {A=C&G=U} color= red    off
 P   0.5   0.5   0
     .25 .25 .25
 L   0.000, 0.000, 0.500

@group {Original Data} recessiveon
@balllist {First Position} color=yellow
r=19.230739214 0.269510266498 0.214178353439 0.322326201461
r=18.589341055 0.254607902126 0.256553349378 0.322327517048
r=19.0146554826 0.2623959954 0.23439085436 0.33470878712
r=18.6238164929 0.332973012587 0.189718033748 0.280628790238
r=18.9581092801 0.284832570524 0.211823748113 0.327042713229
r=16.5925446837 0.255507523485 0.22250394879 0.356596558317
r=19.0936202412 0.309398071517 0.175691652873 0.320879640577
r=16.4610071551 0.288047056758 0.202229928449 0.345902286994
r=18.4366762332 0.283626301506 0.193252567536 0.336635507388
r=19.1386183809 0.283927086221 0.21368172997 0.338612420294
r=18.9987748232 0.286014862566 0.206553854418 0.336422240129
r=18.32835318 0.274389458084 0.241655390167 0.315290933694
r=18.4777502951 0.290107477894 0.194619892729 0.321853838348
r=19.3394251593 0.284198070271 0.205170216639 0.330165665392
r=17.7822630834 0.297089620935 0.203170734117 0.296118663577
r=17.390489898 0.275205041008 0.196439287858 0.336567313463
r=15.9205181108 0.298910051745 0.164097765056 0.333480127711
r=18.3292622264 0.298587877832 0.203964900338 0.307661655196
r=18.4749633275 0.291152708049 0.221365162749 0.294710243708
r=18.0706025208 0.266830617891 0.216108207808 0.281586228097
r=19.0470208974 0.30829587572 0.189535525589 0.320676602792
r=17.9552448832 0.251041477993 0.248369860533 0.361981525086
r=18.5756739706 0.361997334402 0.140498199839 0.262747884276
r=18.65150745 0.288260962112 0.198488718604 0.319125159642
r=19.3732706473 0.382225246661 0.137362287098 0.237708652182
r=18.3251088722 0.27488823122 0.237233171715 0.315062023802
r=18.010251833 0.277544236973 0.2348225633 0.322954345488
r=18.1486460469 0.275643083353 0.246387466893 0.312357232238
r=15.2778533333 0.340653594771 0.182614379085 0.338431372549
r=17.7589313875 0.296603232033 0.216146017565 0.325800681173
r=17.3866509053 0.298069729164 0.239263803681 0.303007631303
r=18.1806703685 0.287241001613 0.223963245809 0.322664070344
r=19.1759448082 0.277161508477 0.261992204011 0.275066923402
r=17.8285988563 0.287546357645 0.259273752457 0.29937478322
r=18.0183907317 0.310672714356 0.19099404339 0.312803978359
r=18.2559012961 0.285794155019 0.226048284625 0.322109275731
r=18.0984671708 0.291921738087 0.190253270916 0.350618173088
r=18.3570785231 0.270358814353 0.21851274051 0.329433177327
r=16.7319784771 0.257189365165 0.1944293724 0.3818954603
r=18.255643522 0.329628629751 0.170024269504 0.321150831802
r=18.2654637563 0.344861422428 0.13091997037 0.319214230055
r=18.5697940537 0.287124325195 0.209572153735 0.34058496495
r=18.4694944014 0.284652540972 0.204006293505 0.333788408441
r=19.5466973606 0.277678251523 0.199779051714 0.325570285441
r=18.9407112689 0.309590672178 0.195958393242 0.299110352265
r=19.3265438799 0.3046986364 0.188402678788 0.325004706705
r=18.2839005257 0.296795460235 0.198698155721 0.316072769757
r=17.7476985543 0.28996301756 0.190265601159 0.335557452091
r=18.7719838348 0.31375425582 0.177235862374 0.306751183325
r=19.4890606875 0.300860698427 0.19023079875 0.308042322241
r=17.4701850183 0.257400311592 0.227504315971 0.35875194745
r=17.6674637618 0.242896134913 0.235646049617 0.361858458839
r=17.6507371241 0.246874069664 0.23228639476 0.369306341173
r=16.6568992232 0.213677912047 0.271274800414 0.365433141918
r=17.5924945928 0.253584496544 0.235262230655 0.348285675566
r=18.4278266527 0.302795405253 0.199995983613 0.304301550325
r=18.7566590091 0.285963204517 0.196184172102 0.332512411175
r=18.4205865158 0.31588873173 0.16984912777 0.31152758133
r=19.1719510375 0.312193984612 0.123921660061 0.294124504547
r=18.9014071866 0.281255174698 0.198066732903 0.302243748965
r=16.2417321979 0.287622962854 0.170606372045 0.373440023491
r=19.1722715152 0.279151515152 0.200404040404 0.33701010101
r=18.7766312106 0.300344512031 0.191123432201 0.327340259461
r=18.1320912614 0.286811865313 0.208945750935 0.334313201497
r=18.3324790012 0.334462483148 0.094633328424 0.295535137707
r=17.7605895024 0.285528596187 0.19664520921 0.35219113642
r=21.2108212293 0.393853594015 0.111850535279 0.263381969991
r=22.5135617401 0.40969121027 0.106214412456 0.272386872651
r=24.6487582272 0.459126635366 0.0961647883674 0.224040999295
r=19.995971639 0.346683727287 0.150766352054 0.320643350486
r=19.1289676512 0.3225503985 0.142240975152 0.314767932489
r=19.0506876092 0.310383107374 0.175185412632 0.313311918371
r=18.6044287712 0.307481321187 0.180171515589 0.298994594498
r=18.2076570986 0.295636248371 0.213855527771 0.32391786708
r=18.7066901018 0.282708603145 0.212040703053 0.338257169288
r=18.8798385989 0.290114369834 0.203789680293 0.33155927981
r=16.1746189341 0.287110306035 0.214129087616 0.329106683192
r=18.9723901725 0.263057273023 0.201391148715 0.352424341035
r=18.4993086035 0.357744316504 0.121358134042 0.283342190729
r=19.7068635097 0.299700815021 0.128278138863 0.32739090065
r=16.6366756488 0.250148056423 0.221277053946 0.358565737052
r=18.3658485158 0.296576944618 0.227621651896 0.281191315521
r=17.7047491007 0.293330584003 0.206291383142 0.339244392513
r=17.3690243759 0.260758619338 0.219960698143 0.33976500325
r=16.4241155886 0.256288927526 0.206131566785 0.353786561613
r=17.1232767085 0.255948702101 0.225763729472 0.355961945965
r=17.8644483224 0.271946854945 0.235069635316 0.31903238209
r=17.3222853234 0.271738081804 0.235171504498 0.317738648954
r=17.8145737385 0.275170019499 0.240785656537 0.296428401579
r=17.7566806649 0.273066131859 0.239853332928 0.31133327256
r=17.443942674 0.276794993819 0.229566663385 0.305851849421
r=17.5296384394 0.268247540294 0.239040552787 0.321234384103
r=17.1553470434 0.269159617077 0.244421694177 0.307020852417
r=17.5516218176 0.263545313278 0.247035657992 0.315725685238
r=17.7150483487 0.275231175694 0.229458388375 0.298018494055
r=17.6023172545 0.244146786082 0.264341761116 0.30222715384
r=17.5722445407 0.27174697708 0.203889189677 0.346507850568
r=18.6294760216 0.264974808733 0.219723829073 0.346379921627
r=17.9809422267 0.303853970097 0.201698359704 0.30236609087
r=17.507458419 0.290240190985 0.189532821083 0.319560966098
r=16.8146553432 0.240771780832 0.264126345588 0.324170298357
r=17.8082655685 0.25526600054 0.238715230894 0.331305698083
r=18.8761128918 0.257604920708 0.210772417256 0.351374534499
r=18.5175885623 0.255416616152 0.221669928471 0.344273368087
r=17.3321810385 0.237298405892 0.254334855971 0.336650508064
r=17.7011306102 0.268712628773 0.226028384122 0.325949139111
r=17.6834924976 0.286646541774 0.178460445707 0.339429992009
r=18.3222732466 0.323249360683 0.159638718102 0.35682028402
r=17.4933899455 0.292259608991 0.209835084453 0.306357228355
r=17.0305954631 0.285777389224 0.201187134772 0.328422215065
r=18.0569490327 0.276380259635 0.192655452846 0.341794211244
r=17.5601789779 0.288376017697 0.191862984333 0.333040662273
r=17.1886459052 0.289084549512 0.182607646846 0.334000723676
r=17.9059936918 0.302468208671 0.184715129669 0.304570942225
r=18.268001635 0.324412487592 0.13859294295 0.298839042568
r=18.5787841063 0.331366965012 0.157275562788 0.290225793328
r=18.2301428321 0.305050403982 0.130274908072 0.32323586062
r=18.1601085337 0.290735444692 0.178265014299 0.328460968118
r=17.6471748689 0.290636017083 0.181891140474 0.332311043595
r=16.4540097154 0.222466444699 0.258648943918 0.385990011445
r=17.834985703 0.302914157085 0.175518646955 0.326276084444
r=17.2315600089 0.29076269291 0.186759114292 0.324759561619
r=17.4038726171 0.26570966653 0.232869046139 0.342707907687
r=17.1045017878 0.247864301693 0.244605710461 0.320504465151
r=17.2796321078 0.261469855118 0.221237731734 0.334670509425
r=17.4157188719 0.260219771977 0.225303780378 0.326770177018
r=17.1038800883 0.305174104953 0.165552967141 0.323105689063
r=17.7881467792 0.289841971341 0.190705772064 0.313546270256
r=17.3011336484 0.289376842179 0.192458621832 0.322740987495
r=17.6676378014 0.292438595021 0.188350518345 0.337706429709
r=17.8820070149 0.258911292414 0.238988320263 0.331667399095
r=18.3958855771 0.266101700699 0.228129641051 0.324150823649
r=18.281715028 0.253692055244 0.213660604403 0.368179953507
r=17.0268705592 0.25418583693 0.20177394109 0.354456196936
r=17.9169234812 0.281626506024 0.196007433991 0.336195847219
r=18.3187093841 0.268639750768 0.22910790216 0.311750094725
r=17.1317870715 0.26564083903 0.233137525018 0.335871910171
r=18.4915731714 0.258740137848 0.235569645052 0.310993962493
r=17.8278598825 0.287834965035 0.196629370629 0.329955244755
r=17.9741949146 0.288525157717 0.192664256039 0.327665794738
r=17.0016339678 0.268160828922 0.234260614934 0.332357247438
r=17.9894113367 0.435120643432 0.100804289544 0.185388739946
r=18.4416259067 0.292072621143 0.195909695695 0.321172582514
r=18.4326185847 0.288275776934 0.177884763756 0.344289109033
r=17.7841419004 0.260567680429 0.221005357706 0.346734163252
r=17.6975117394 0.258185747372 0.217952250166 0.361460046321
r=18.478706073 0.259053841868 0.226637289166 0.345286937142
r=18.3471575071 0.280901794145 0.184230406043 0.348158640227
r=17.3127074005 0.289438357944 0.199151257957 0.321136275062
r=18.3049039282 0.294090001175 0.187952845337 0.314925782321
r=19.0452530813 0.320292725872 0.149258556179 0.302974028832
r=17.8319752436 0.255342282441 0.221511311839 0.332287876887
r=17.9615495114 0.262957175773 0.229799517996 0.333933631717
r=17.1500330675 0.298293803814 0.187945697533 0.354075326185
r=17.9630888155 0.304180418042 0.186817015035 0.298093142648
r=17.6598174257 0.292313732333 0.18564241261 0.324201709998
r=18.22160414 0.295499476683 0.188335853006 0.338004419119
r=17.8914860832 0.294976824747 0.180951191159 0.320241979711
r=17.6706779563 0.263781263781 0.23533043533 0.335903735904
r=18.2801425715 0.295374258482 0.19009531427 0.327334533093
r=17.8774669837 0.291092700623 0.187705279671 0.337443011912
r=17.1787660225 0.294024076108 0.176927576687 0.320286121858
r=17.183964475 0.277547653316 0.185575876716 0.350879348475
r=18.7243032422 0.278594466135 0.193685282635 0.333797317943
r=17.6987618116 0.261648402282 0.238997122589 0.340104617646
r=17.3218140599 0.288462832156 0.187050117726 0.337672384797
r=17.2670696808 0.276047616185 0.191486803343 0.344135153009
r=17.8095331191 0.29477490172 0.184506893101 0.327484444867
r=17.3425141725 0.247203934348 0.231971345058 0.35189178371
r=18.894507565 0.264563234751 0.206547524909 0.347725235911
r=17.9478306018 0.252051920808 0.227455093746 0.348787203356
r=18.2453219159 0.294323927581 0.193116946664 0.328059587887
r=17.6909150167 0.305455645959 0.183631898127 0.316234242414
r=17.1160967675 0.244474852835 0.239466074564 0.3488330063
r=18.1236181941 0.287556154537 0.189768643306 0.321787960467
r=17.0686149121 0.269773858797 0.202423369924 0.349865035091
r=17.8585079139 0.257411845998 0.21292997344 0.366435620047
r=17.3986467418 0.285858275998 0.197247907446 0.333494018143
r=18.3831023011 0.287895697153 0.194664399213 0.328550424262
r=18.6902917369 0.30202460525 0.167935677613 0.320003874843
r=16.9164005855 0.286817923071 0.200089452712 0.334471822396
r=17.697945162 0.294725046026 0.181694476179 0.331363745516
r=19.1893160603 0.329615725889 0.153382021705 0.295269947444
r=17.7725724197 0.260378833531 0.236176484959 0.336446847669
r=17.4828339676 0.289416846652 0.185025197984 0.321539991086
r=16.7365302202 0.283809006685 0.189398309974 0.337394373367
r=16.7165466472 0.288994169096 0.189139941691 0.325697625989
r=18.0277238815 0.301247451122 0.195214105793 0.29525008996
r=17.5637900693 0.294735472962 0.181283126849 0.332162715833
r=17.8213728034 0.287862513426 0.183157894737 0.336455424275
r=17.668870996 0.3034088745 0.156503523138 0.312435726528
r=18.6770665841 0.33270329182 0.160111565727 0.285841716
r=18.4689010044 0.315771682442 0.146561715279 0.307296696929
r=18.4642057831 0.318215176868 0.156392191399 0.28306179363
r=18.3658842714 0.303129931615 0.154392425039 0.305014904436
r=17.4758317073 0.235558408216 0.250770218228 0.334274711168
r=18.1820923411 0.293118524641 0.188307260301 0.292238806602
r=17.1375985623 0.166333865815 0.374201277955 0.317691693291
r=18.3931906009 0.30189576316 0.186422291121 0.299384596841
r=17.8862549544 0.291903480917 0.183127363929 0.329200461156
r=17.3427107215 0.255599395171 0.233390823607 0.341356376695
r=16.7871681447 0.291924590356 0.177694250308 0.348047219123
r=17.248689569 0.241886504792 0.257826070656 0.33484022944
r=17.6184025213 0.254198059782 0.244447727385 0.332643915891
r=17.5102285656 0.248893691948 0.24871668266 0.331668824938
r=18.215367844 0.304584235887 0.182485301269 0.327859069007
r=17.5589148335 0.279689357907 0.185270511296 0.340257134364
r=17.8875289174 0.26868038213 0.191342609109 0.348277639038
r=16.8975227111 0.278032891927 0.204524419764 0.332158621672
r=16.7272326373 0.226244779955 0.265531641503 0.351044008995
r=17.733766061 0.251325741111 0.240567677997 0.341313135704
r=17.7996385075 0.259606416655 0.224722622546 0.348358391179
r=18.6236486609 0.235301710229 0.190577605679 0.379606324621
r=16.6906936385 0.280743546686 0.233451790526 0.28855391104
r=16.7296186085 0.281223805532 0.245887468567 0.293849538977
r=16.6584459534 0.269370526702 0.260671682878 0.28997981281
r=17.3144517232 0.266570724031 0.246520951321 0.314268708264
r=17.0638984194 0.280562005218 0.238624743067 0.296495459734
r=16.9611218428 0.2838976234 0.231524680073 0.289564899452
r=17.4807423569 0.260452051215 0.254246145806 0.304611967599
r=17.5798956035 0.260439971353 0.254349327874 0.310324939949
r=17.7156939042 0.289368650218 0.241364296081 0.290094339623
r=17.1423723748 0.274628194969 0.235067222873 0.303711174125
r=13.3646792609 0.236388521955 0.305174032753 0.260595546926
r=17.7686238285 0.275392455483 0.231343720712 0.321571872071
r=16.9664530886 0.262783429749 0.250149611011 0.304009575105
r=17.3888889149 0.274501616042 0.24228099919 0.309728822336
r=17.2713119524 0.269443270324 0.243914162584 0.311678822285
r=18.3929138308 0.318832295601 0.251321833214 0.259814228846
r=17.4594403018 0.276770689614 0.234645782325 0.310162773449
r=17.4918859489 0.271015224215 0.240370903661 0.317044989265
r=17.5989875804 0.273946254877 0.232744408419 0.321563994065
r=17.6163110905 0.277904011129 0.232359533194 0.312048844578
r=18.3577166783 0.280995580368 0.231042102815 0.316701558502
r=17.8505981352 0.298323278226 0.211901590535 0.323121523153
r=17.3226580314 0.279041951106 0.232131396231 0.311657622965
r=19.868915009 0.306148282098 0.173056057866 0.25931283906
r=17.6509863596 0.288600176339 0.221487474716 0.307102847363
r=18.2650899609 0.285310734463 0.233618233618 0.320005794582
r=17.6967197391 0.247709000956 0.261904761905 0.321245853713
r=18.1836413016 0.279627753862 0.216288933907 0.322011901747
r=18.1101695847 0.291445373364 0.210766163486 0.320321007925
r=18.0276110799 0.28368979174 0.229405624228 0.316287963809
r=17.1627543286 0.283354200385 0.235136042996 0.315815189178
r=17.9321076108 0.281671774437 0.227823983728 0.323633491527
r=17.3976881658 0.302695754759 0.21747398447 0.303646576163
r=17.8120291539 0.290214067278 0.220387359837 0.305759429154
r=17.988679416 0.358215093564 0.157515936665 0.224347110837
r=17.1236483869 0.266258830384 0.219648969485 0.331803947273
r=17.7571974891 0.28846418455 0.22255066165 0.318066435441
r=17.1303936061 0.295785231232 0.20418061343 0.316278434319
r=17.4417671993 0.283980744802 0.226582870897 0.301163334893
r=17.8969118947 0.287386661294 0.22596547787 0.306830546041
r=17.3565425024 0.277712231024 0.216922299006 0.345019383111
r=18.2799280475 0.290589603869 0.211069613666 0.302736790547
r=18.1372611658 0.236468584406 0.248722558668 0.351249053747
r=18.1017883461 0.285378052368 0.210511742208 0.317913573196
r=17.5776071463 0.289644960786 0.225471053402 0.309577272284
r=16.9171510356 0.28248339195 0.214439234076 0.311254396249
r=17.5879198533 0.283677212288 0.232003668042 0.30774873911
r=17.6625277322 0.280802716627 0.237740093869 0.309993053278
r=17.5357356647 0.268883498417 0.237601913618 0.313169597736
r=18.1558329171 0.294057584886 0.217058586299 0.310684737544
r=18.3297456169 0.28972179664 0.216579894209 0.321816051634
@balllist {Second Position} color=red
r=45.8017643738 0.327671838036 0.226692893832 0.173033942832
r=45.4718332732 0.314094464501 0.232586241476 0.184972924188
r=46.1761428668 0.329094229859 0.229926266658 0.18325103159
r=45.5997196827 0.345596452978 0.209120389879 0.181729906011
r=46.7862317877 0.322257261003 0.222143146373 0.187651079181
r=44.8805057777 0.287305677945 0.261243661152 0.205919029013
r=47.0507392869 0.349465331967 0.226452273981 0.154777856599
r=46.6701575875 0.303542425706 0.250910846758 0.161757605022
r=45.9114965145 0.317953243344 0.239610124696 0.186436844813
r=47.2160668145 0.332859717217 0.229657610202 0.189354033823
r=46.4726627272 0.331811263318 0.212507834184 0.185379174501
r=44.4840427218 0.311585798054 0.25244861138 0.196501063213
r=47.0801032119 0.343846424652 0.211828780882 0.173683447576
r=47.7842889496 0.33187693428 0.250118332423 0.16464591298
r=45.3395482144 0.328862909307 0.22988330355 0.159204362488
r=44.0702658532 0.310662132426 0.256901380276 0.173584716943
r=44.0914840912 0.315314323461 0.28355168997 0.146867774964
r=45.3116008202 0.328847638576 0.23160962003 0.182513261994
r=43.9876652592 0.320011969279 0.254978887522 0.186188782126
r=43.2342440824 0.286043652014 0.215032277897 0.203197048878
r=46.9618519044 0.340154561943 0.210432931157 0.186893778093
r=46.9862311176 0.305605868502 0.251539576164 0.184522731389
r=45.4911998569 0.361322116656 0.20076642253 0.147401545442
r=45.2411100468 0.325883354619 0.216315453384 0.179916985951
r=44.1839501811 0.392142493238 0.209100233381 0.124999287368
r=45.1875480133 0.322051508091 0.236540520118 0.185032428688
r=45.5726886304 0.325007332095 0.229592335517 0.186919542477
r=45.5757742901 0.32900088536 0.236838927883 0.178231571002
r=46.0225490196 0.287973856209 0.265947712418 0.131437908497
r=45.6439362487 0.306578269174 0.239774828949 0.16744317665
r=44.1699557085 0.328894209187 0.246521023492 0.187565464612
r=46.35921444 0.321713268628 0.215748318983 0.180857699212
r=43.3412390927 0.315568496689 0.244145963462 0.175052834265
r=44.1712232371 0.336532047918 0.249917734634 0.174767211249
r=45.7301426307 0.328597191103 0.24066888901 0.160336630417
r=45.8358819822 0.331537484117 0.23085133418 0.167013977128
r=49.3130546153 0.343896290961 0.208378345937 0.163245708798
r=47.3373940718 0.33135725429 0.228341133645 0.16848673947
r=47.1415677338 0.294628323386 0.271070718032 0.192665943209
r=48.4916273791 0.324278870655 0.175306536789 0.19114231957
r=47.2754367238 0.356905790339 0.201974044964 0.152218876564
r=47.3061176376 0.31137700427 0.225646603819 0.189912174684
r=46.244358191 0.309153131753 0.245593628132 0.185940015795
r=46.1708486803 0.328944225487 0.218290935149 0.181983757315
r=45.4914653127 0.336190240834 0.226365923796 0.179715582315
r=45.7681015572 0.308921223205 0.244694871036 0.163712648934
r=46.0387750981 0.302720520738 0.226946507552 0.160393891346
r=46.0014166085 0.332893681951 0.243334109189 0.170067499418
r=46.0843065851 0.353281479226 0.210452016497 0.180446757273
r=44.2701759772 0.339235787512 0.235458582315 0.203991009265
r=46.715812371 0.289822729378 0.23752579056 0.189818518674
r=45.9820868061 0.275052395574 0.252839109032 0.192913193937
r=47.1952075022 0.294060732361 0.246315867818 0.190867817803
r=44.7833016093 0.259993065872 0.295801408409 0.203187173241
r=45.5893478249 0.283561458192 0.247757148665 0.199322401409
r=45.3653341634 0.31082817897 0.216463169733 0.184733713551
r=46.7142322593 0.320597683247 0.228044388202 0.164431032804
r=46.246412777 0.364038189533 0.219825553984 0.16260018859
r=41.8253471672 0.297038936815 0.169037071578 0.256703194218
r=44.8545566319 0.329214273886 0.223609041232 0.159753270409
r=41.0340405227 0.306195859639 0.267948906181 0.264204962561
r=47.2499995152 0.336767676768 0.239717171717 0.183232323232
r=48.3653490876 0.357215912149 0.204473273403 0.162808849653
r=45.9571606093 0.314136825227 0.239878407269 0.204937199359
r=43.7183067284 0.354673887183 0.215301301732 0.16046767195
r=47.8034054221 0.332817529091 0.235021044813 0.157867046299
r=47.3010279833 0.415595420163 0.178440044641 0.131856322077
r=49.9540369609 0.462822233677 0.160585630415 0.117939269595
r=49.4898958627 0.50632355976 0.120193128675 0.101850124183
r=48.6651996184 0.406973757831 0.194724966292 0.141607734148
r=45.6025950305 0.359681200188 0.210407876231 0.162681669011
r=46.7500635835 0.347796305919 0.20645755586 0.16928055175
r=45.5806477697 0.333262091137 0.214795223211 0.168541226969
r=46.271229951 0.335082590779 0.215757404994 0.181206635438
r=46.9515354228 0.321990749306 0.235204440333 0.199430157262
r=46.7171233156 0.331974483826 0.219982636923 0.184312837353
r=45.6953890743 0.286967299075 0.246973019354 0.177566974926
r=45.771607875 0.335706150342 0.243654409372 0.178734136023
r=46.174996398 0.40622379687 0.192973132566 0.133073516386
r=49.3230665429 0.391519653358 0.235097493036 0.0852986691427
r=46.4498792936 0.287390976634 0.257914288791 0.194862442123
r=43.3333568346 0.331400520542 0.235792178697 0.168121767206
r=48.243183724 0.338419593557 0.235594657136 0.14598941508
r=45.9779652678 0.29793099704 0.233895815393 0.194020869497
r=45.4621681889 0.278605541739 0.248453903207 0.182736536303
r=46.4616935664 0.292921154865 0.250522396845 0.191933015481
r=45.5424621065 0.311634060032 0.225422689388 0.189144961568
r=45.0400174238 0.30331432113 0.230885719214 0.192287340562
r=43.3184186047 0.305345508156 0.21662624245 0.201502829695
r=45.3042890395 0.318352628967 0.222806324511 0.185187436061
r=44.3792332754 0.300753771593 0.227509928124 0.185335915192
r=45.7806363519 0.30732369409 0.221282526377 0.183856964852
r=43.4553233591 0.291790146739 0.221707347738 0.206021636702
r=44.9188609229 0.304043275019 0.226441533076 0.191454742391
r=43.6661677675 0.302443857332 0.23857331572 0.188639365918
r=41.2602681462 0.307806927162 0.211096140128 0.233906633907
r=45.1475053239 0.289794260964 0.258031041328 0.185841905793
r=46.9999708901 0.31559059526 0.243095726815 0.174472849412
r=45.273420961 0.337167948904 0.222710117579 0.1717956162
r=46.094211686 0.31422308729 0.229096773766 0.176059740122
r=43.5457840355 0.278206131039 0.275151786047 0.193168696689
r=45.6632927491 0.297252227923 0.257882122603 0.18225762895
r=45.8856063434 0.296194401439 0.267887777731 0.181053600569
r=45.7098794576 0.301234867247 0.260785604184 0.179159666776
r=44.5060974177 0.275752773376 0.263493987135 0.188659457444
r=44.4402191485 0.301707369786 0.235645846841 0.186477919458
r=45.5541061884 0.298366332238 0.237636508923 0.178194086833
r=48.6556297949 0.357582022961 0.203329887371 0.167963436531
r=44.6634886288 0.303431307355 0.243117435829 0.169603670701
r=45.6125405236 0.296829705977 0.258335250541 0.170137578797
r=46.6888820528 0.311234025357 0.232611001667 0.176895489216
r=45.7034790759 0.308165522589 0.236504823371 0.181765832744
r=45.5404189603 0.300180919069 0.232275961886 0.187383910264
r=44.8123265245 0.305597276459 0.223840993291 0.192475217783
r=44.971626073 0.340759851151 0.24397623939 0.138468194438
r=45.2764665717 0.337283021427 0.246830078655 0.149952535937
r=45.1426499237 0.332441153663 0.234935087675 0.146809415414
r=45.9109969283 0.320057903471 0.228595134696 0.174116442467
r=46.6508218636 0.318209177678 0.229384619794 0.168649144429
r=45.9441331677 0.268192045573 0.282349001145 0.196048147955
r=45.6519413518 0.323021232585 0.225771126118 0.172081280039
r=44.9492240662 0.299664504585 0.235965108477 0.173965555804
r=46.7489136746 0.298372626006 0.258736475563 0.174258709826
r=45.1637066916 0.282546280802 0.289081077273 0.160639740722
r=46.1509396323 0.300319364387 0.24945474373 0.17693565976
r=45.5049186169 0.300648814881 0.262732523252 0.177561506151
r=45.245351643 0.301036047082 0.20773050515 0.178948013732
r=45.1546191241 0.310533011919 0.223717691175 0.173530199545
r=45.3721765701 0.310724314143 0.232310724314 0.174390009941
r=46.6650219912 0.31951546651 0.233283035739 0.171039763042
r=45.9902813018 0.302799697566 0.256301844356 0.178015673066
r=46.2801395107 0.319627171937 0.236412623914 0.167655762303
r=47.256379598 0.30746615616 0.242991932176 0.172808696841
r=46.2088884884 0.29787032206 0.244557226201 0.170563961486
r=44.8972605742 0.304633427326 0.240226864906 0.183927198154
r=45.0216343199 0.299499010651 0.244979581527 0.171346777249
r=46.5566379539 0.292659787383 0.257869154992 0.1793335586
r=44.7032889277 0.297663359989 0.24122424264 0.168355625211
r=46.3628707469 0.322618181818 0.224397202797 0.171795804196
r=45.5156814895 0.314144483767 0.233372441914 0.182672334205
r=45.3195481473 0.29586665165 0.248338776889 0.188985246086
r=42.5092860973 0.385350440444 0.144695518958 0.11800076599
r=45.9099910726 0.33299712434 0.220867848406 0.174492467488
r=46.7382048576 0.325587136993 0.228682529395 0.164182328797
r=45.878290104 0.294250315159 0.237334541443 0.190730381343
r=46.2760986164 0.296124738478 0.240277407079 0.194193565051
r=45.1332092387 0.297852403383 0.269158689156 0.187104290128
r=46.6836187913 0.31208687441 0.234537299339 0.178163361662
r=45.8995468757 0.313947949595 0.224613519248 0.168925648465
r=45.7416897349 0.319116437551 0.218658207026 0.183292210081
r=46.1225564818 0.352949268185 0.22235748872 0.144031308463
r=44.8430590892 0.287542340986 0.28260778656 0.169447580814
r=46.1052510925 0.300617071427 0.248179242035 0.179242035012
r=47.849171412 0.323543394432 0.241878400507 0.169457503566
r=47.2625788045 0.318225155849 0.187843784378 0.176475980931
r=45.6927970686 0.309224684465 0.232841854243 0.175274821148
r=46.7468947552 0.339981393185 0.238399813932 0.157169438307
r=45.5990053084 0.316854094365 0.2262451008 0.172972721171
r=45.794181415 0.294033894034 0.257052857053 0.18682038682
r=46.186018263 0.328667599813 0.220705858828 0.173132040259
r=46.7519181823 0.325297808716 0.226236580225 0.170106377764
r=44.9158672427 0.300787142989 0.23126815201 0.166859946019
r=46.2940581318 0.298820514621 0.234545582195 0.178186541229
r=45.9323894755 0.305381089798 0.221694109659 0.200135800373
r=46.2629551652 0.304771469154 0.267822377627 0.184703843217
r=45.8530415069 0.299495459132 0.233501513623 0.177766565758
r=45.6811323273 0.303402873805 0.235225154813 0.190224252991
r=46.2462765323 0.322610971475 0.229703766298 0.169406689734
r=45.7122491419 0.282349556286 0.253707102044 0.208459775672
r=46.565246033 0.308846011914 0.240682165639 0.184432495124
r=46.1636787203 0.294401468467 0.261937852367 0.174196931952
r=46.3636313815 0.328766378514 0.23258848475 0.165932691785
r=45.7754303873 0.328560952614 0.218796196063 0.179360035385
r=44.3548654343 0.264225963028 0.294407724879 0.180496746876
r=45.814621743 0.320777178796 0.231412848158 0.170429020665
r=46.2150187511 0.301445624138 0.231683762222 0.187295303221
r=46.4377674419 0.297812614714 0.290794843558 0.164798859882
r=45.7104765327 0.306893378325 0.22481265612 0.191638546825
r=47.3646176684 0.332483038387 0.227772758676 0.152663371774
r=47.3916313475 0.343407924053 0.225728954761 0.144899738448
r=45.4893346345 0.301252337969 0.246808164593 0.170407416443
r=46.3497341348 0.321208967931 0.232355573667 0.169127438638
r=47.3149301481 0.37022728824 0.208490887994 0.154037267081
r=46.0613625303 0.300648219026 0.260134529878 0.183659342986
r=44.8390318489 0.300421680551 0.229387363297 0.182625389969
r=44.9799247972 0.2887297655 0.23718057488 0.181321478264
r=44.2223465223 0.288213244481 0.238286130779 0.177738442316
r=44.3353371716 0.318579824877 0.224061412978 0.174103394506
r=45.4322865412 0.295093161643 0.225343868891 0.192111338731
r=45.2357748657 0.301997851772 0.228872180451 0.1858216971
r=44.7027185679 0.31997714721 0.228946867263 0.156465435155
r=45.920828746 0.352844212032 0.223372849671 0.142520061512
r=45.6071976048 0.340013521344 0.221267143133 0.145475178675
r=43.5738115368 0.315866725378 0.242477616322 0.151401731983
r=44.5784089076 0.323864632649 0.223040504997 0.162852884447
r=45.2755899872 0.274165596919 0.302503209243 0.170314505777
r=45.1804271685 0.331743259138 0.232925713012 0.149265056401
r=38.207435623 0.36553514377 0.254872204473 0.209345047923
r=45.9758977855 0.332223955857 0.206940194063 0.164585188806
r=46.2251173722 0.318108452499 0.224623288364 0.169984425881
r=45.8102406322 0.294157255588 0.24399896045 0.187142654633
r=46.6799545193 0.306102073178 0.248687378869 0.167886298232
r=43.9705929194 0.314214393722 0.245729246073 0.183220654578
r=44.8224901758 0.304328556655 0.237701285271 0.19559757719
r=45.3713176758 0.290565404932 0.278929373294 0.179301092799
r=46.8300768313 0.331395605853 0.219994695195 0.170306352504
r=46.3393055886 0.311348097503 0.228076694411 0.173751486326
r=46.015775003 0.310540294129 0.24013953304 0.170690133587
r=44.7229844084 0.294621244482 0.240459917414 0.185212871992
r=44.0904475426 0.271378091873 0.308866045615 0.189945390299
r=47.1525317309 0.318808137008 0.253412153351 0.158121794315
r=46.403986195 0.301809325421 0.244016639501 0.183908017042
r=40.5898160697 0.264472410455 0.256082607293 0.278283317199
r=42.5501881517 0.289530206584 0.232787909556 0.184558909673
r=43.2701502515 0.289710813076 0.23915549036 0.18553541492
r=42.5028084419 0.299889888053 0.22835382639 0.188456597541
r=45.0357496098 0.3094429559 0.233902902907 0.191527633269
r=44.2795342472 0.314090911885 0.226363668035 0.186867144704
r=42.9778536015 0.296592321755 0.228277879342 0.187597806216
r=43.178556833 0.296838254507 0.228116017768 0.202639142932
r=43.6210041386 0.300387240704 0.24361940133 0.199051862368
r=43.6664975327 0.331785195936 0.228936865022 0.178392597968
r=44.1072231092 0.295708607016 0.22260496002 0.185191976477
r=38.4643022616 0.198335269683 0.213932169401 0.163321821336
r=46.1655634958 0.319441190253 0.225339737582 0.178999238519
r=43.8293538134 0.309329077731 0.23485604096 0.184387259791
r=44.8391453268 0.308434318548 0.231933320527 0.185372942365
r=44.8927600905 0.306611690047 0.233419751431 0.188609551616
r=43.8901152598 0.363070327651 0.211329998979 0.173420434827
r=43.9970919618 0.30649419008 0.244399428977 0.19524838702
r=45.443301971 0.308271962922 0.229257032095 0.18789844739
r=45.7281861845 0.308086497774 0.22919986811 0.185717425949
r=45.164210279 0.308756472679 0.230102790015 0.184001854857
r=45.8891665504 0.329495231449 0.224470807164 0.199697604094
r=46.1960946486 0.325001958787 0.224477003839 0.18416516493
r=44.6490233969 0.292782542739 0.223641986114 0.188867495186
r=39.7657772152 0.28191681736 0.230922242315 0.245569620253
r=45.6264194285 0.314623204191 0.218803485296 0.178310253618
r=46.9274396639 0.339779805882 0.227606354725 0.183688251485
r=43.8249705965 0.296564906955 0.236099398437 0.2084387474
r=44.5255008863 0.306723221069 0.244555583692 0.210369713852
r=45.9880014073 0.325380736174 0.218171461122 0.180969055238
r=46.0631132986 0.324448729554 0.226193243985 0.183596793851
r=45.4451320732 0.304241609918 0.221577549088 0.187284331389
r=46.1264243774 0.323585026395 0.229847402988 0.188280222364
r=44.8486726181 0.314845139366 0.220414487701 0.186237740567
r=45.0543202854 0.314525993884 0.215341488277 0.187563710499
r=38.131528686 0.285214887929 0.195969566111 0.22270203578
r=44.6050845532 0.288616998034 0.234578690554 0.21360425315
r=45.4391167626 0.307167834656 0.221231632038 0.192075383966
r=44.9901180408 0.291754901291 0.225869253364 0.182150420111
r=44.0781634018 0.298589289296 0.225111987698 0.186835595373
r=44.9067574451 0.311545436228 0.229585600107 0.184841157902
r=46.0474246868 0.307826282375 0.224282263048 0.198831395022
r=44.6386882018 0.312826792384 0.228323027001 0.185942570257
r=45.6732004164 0.310891370174 0.249668811506 0.204295987888
r=45.7929073257 0.320094145337 0.211705865047 0.185608223872
r=45.013264994 0.31004913925 0.223014090924 0.183084382831
r=42.1276023837 0.266021883548 0.234710824541 0.255373192653
r=45.3885340669 0.305272810637 0.22260430995 0.184273269143
r=45.3101350485 0.312563692976 0.2299717547 0.185537418852
r=44.3107959032 0.291136042046 0.23558048649 0.204804258473
r=46.0739942304 0.334566325406 0.224153869714 0.177133936854
r=46.80196402 0.337168190673 0.22010163123 0.177629344111
@balllist {Third Position} color=blue
r=0.31216274784 0.184810027316 0.318078446236 0.266295042543
r=0.306880545527 0.132887083835 0.336035900521 0.366370838347
r=0.324073327471 0.165189744977 0.293377528242 0.329770682541
r=0.502019090892 0.313717227607 0.191238709441 0.197797768454
r=0.43391103967 0.174043216315 0.336122802066 0.286930807269
r=0.3167239172 0.254177404606 0.237135256464 0.246238257544
r=0.378810015501 0.211949239379 0.249888337143 0.210504190641
r=0.274727887274 0.20025459813 0.275931697467 0.215179316097
r=0.389738652287 0.244208631179 0.276619898185 0.223730421981
r=0.412411699473 0.148045467147 0.374306903244 0.329047685057
r=0.380477750918 0.145089085863 0.361178261259 0.322857910287
r=0.422036858045 0.149977447 0.37491139893 0.328806624138
r=0.345888960219 0.337053987451 0.129429062519 0.191865642279
r=0.338927070817 0.288312397597 0.208774804296 0.18272346623
r=0.357028346292 0.290583990257 0.197875672114 0.201063339892
r=0.312105621124 0.233196639328 0.2525005001 0.203090618124
r=0.287269844765 0.346691621711 0.206759881097 0.124298139381
r=0.423478718547 0.285678706924 0.224237694779 0.206389001884
r=0.4273742727 0.248828008113 0.286331748512 0.229411177977
r=0.342214571165 0.195511835229 0.269289886259 0.281432523824
r=0.407709802066 0.233853797019 0.277974923113 0.240241305891
r=0.284920847673 0.0633943126245 0.427730483608 0.418538308277
r=0.481674419073 0.354595133897 0.115250599004 0.131677538176
r=0.316056619838 0.185238399319 0.295551298425 0.295019157088
r=0.390611674623 0.413173689936 0.0806777208421 0.0681955172076
r=0.369103708834 0.135980102009 0.371324223915 0.316352874504
r=0.354007625379 0.16008407469 0.354580115358 0.302864405123
r=0.374523452269 0.159019841609 0.329169141325 0.316107628027
r=0.183760522876 0.121045751634 0.404444444444 0.282026143791
r=0.26890840551 0.102125380254 0.397344032664 0.301626123076
r=0.434452790663 0.170133173724 0.329268292683 0.308020350142
r=0.326492287096 0.13778257827 0.370257401041 0.315620531232
r=0.262910815761 0.113436340581 0.371051519279 0.342600854741
r=0.369634635053 0.181259504985 0.31406693288 0.309824708069
r=0.305694518826 0.203344445052 0.265041805563 0.240341002241
r=0.320846963151 0.12581956798 0.387268106734 0.316365946633
r=0.351689353019 0.186292161805 0.266114512063 0.281718881287
r=0.338952054082 0.178211128445 0.274206968279 0.273374934997
r=0.37651437873 0.193072888407 0.325782239103 0.273060227889
r=0.633504621123 0.206104840953 0.249522736476 0.319800995573
r=0.414735302889 0.424640929687 0.0622420610107 0.0801739314472
r=0.436944323584 0.208524695834 0.297276609459 0.255176859238
r=0.364921765855 0.171632699289 0.328670344 0.265545508531
r=0.321447032127 0.244715155858 0.246805207214 0.22306819539
r=0.429194913731 0.28130616463 0.230465941769 0.195958393242
r=0.399501465802 0.174497727334 0.365482370028 0.213738199618
r=0.37002253192 0.184761745807 0.335767337061 0.263206208796
r=0.288753096956 0.205472366618 0.299066387359 0.276876923475
r=0.412374346057 0.360201511335 0.109945470147 0.128352755557
r=0.396680883723 0.230963214736 0.291321747711 0.250534510169
r=0.304490799613 0.0669080803402 0.411343635521 0.394206071835
r=0.316593654043 0.0785811765853 0.408064044451 0.372520348979
r=0.29516225067 0.0592438225662 0.405701101518 0.413590354272
r=0.350675866249 0.102610171126 0.379571186172 0.378241762279
r=0.369339368478 0.0833717305868 0.393440845643 0.373736278629
r=0.456979677082 0.21327014218 0.298176560366 0.24064181862
r=0.357120996788 0.196846101431 0.334381388105 0.259953275577
r=0.31782272513 0.334512022631 0.133015087223 0.144743045733
r=0.370065749592 0.287363021683 0.186407087899 0.169153648869
r=0.312000496771 0.229528895513 0.247971518463 0.227334823646
r=0.393649097049 0.388415797974 0.204962560564 0.13500220232
r=0.318388040404 0.214383838384 0.365616161616 0.189131313131
r=0.314067718146 0.333126984981 0.13688970232 0.179549981159
r=0.42009433458 0.231126402993 0.286611437734 0.208945750935
r=0.405984569545 0.357381580885 0.142510791122 0.139723792584
r=0.307149789552 0.197697449864 0.338759593959 0.24102500619
r=0.401292439962 0.426941677345 0.0894886950771 0.0835572272972
r=0.413667168529 0.417809465968 0.0802315710322 0.0839555571434
r=0.404858142201 0.389141226168 0.0775353083551 0.0950584456214
r=0.4342914064 0.274286159801 0.254895755941 0.2465305486
r=0.390918330989 0.329676511955 0.161650257853 0.169245194562
r=0.363552175351 0.331168217677 0.136685719684 0.161698710378
r=0.36082405849 0.336770769327 0.124050475096 0.137265902594
r=0.365244672983 0.176522382277 0.328249920755 0.278977212693
r=0.435530360777 0.227322849214 0.288444033302 0.233946345976
r=0.441095836636 0.246819914694 0.231306382818 0.214434001434
r=0.369454476118 0.210935265516 0.276003432167 0.262751453904
r=0.36520240807 0.232346241458 0.337089163684 0.208346892288
r=0.42234038382 0.31502804842 0.188674343076 0.115866548568
r=0.271708160528 0.255524605385 0.299865882596 0.181925100588
r=0.359970980941 0.172620329493 0.322964897168 0.298569236567
r=0.393269594439 0.172141139261 0.354133034626 0.294270747537
r=0.236079089055 0.242490892845 0.331729557587 0.152656539968
r=0.383081018229 0.21510301279 0.231826661619 0.274983297465
r=0.321758742875 0.197394194159 0.257257301318 0.270990602373
r=0.338454087939 0.15561907705 0.270406586615 0.335720907646
r=0.420498044237 0.170044898335 0.328303321672 0.29645823205
r=0.418604564683 0.175591488068 0.324021154122 0.28963839783
r=0.438957721025 0.163313834594 0.338778713083 0.281043420364
r=0.418047828861 0.16768462528 0.325837916679 0.300049631813
r=0.422649381338 0.174133272069 0.328596278184 0.287560033695
r=0.398695757007 0.149574810667 0.35879142663 0.315075004855
r=0.42689637253 0.158270021732 0.348635881962 0.294172937958
r=0.411559061781 0.15673834105 0.344413994716 0.308903921123
r=0.457158256275 0.194253632761 0.304095112285 0.252377807133
r=0.401388475866 0.231180153761 0.259538717603 0.2802092415
r=0.29568020213 0.161884136437 0.341048547194 0.19094026349
r=0.294799402874 0.15669901101 0.3618678858 0.232646016048
r=0.47205806358 0.24390332414 0.209428073741 0.246479895486
r=0.448935260439 0.248236340672 0.197414382075 0.226249724246
r=0.348098186017 0.154579655083 0.344842999218 0.274518568183
r=0.344253092087 0.155525924926 0.334684715096 0.273352687011
r=0.297707268087 0.096437089418 0.41966191054 0.260282857023
r=0.303846343026 0.139775541662 0.362051646201 0.250714421795
r=0.303318169106 0.159923557379 0.325626922718 0.281299524564
r=0.411892803112 0.179237807074 0.32605720049 0.274403861393
r=0.398121992364 0.248690402202 0.193820474119 0.192488679748
r=0.467804777191 0.189509766581 0.30752489254 0.261820556069
r=0.358071020082 0.27573480516 0.221904508578 0.185795983508
r=0.380621175171 0.249178668384 0.244936272029 0.192729949846
r=0.399666818205 0.18745264434 0.286912158408 0.24046572713
r=0.41184163835 0.218927455586 0.252554220165 0.234503637483
r=0.421432782535 0.219322156555 0.250681461826 0.235628995296
r=0.464376489436 0.214979473315 0.255982777611 0.239736657655
r=0.397373125455 0.318543999066 0.145305474602 0.142590203791
r=0.443627746135 0.259628424193 0.239659614863 0.184279224302
r=0.41114420792 0.231282987718 0.267203642094 0.1854066088
r=0.412629594323 0.254245666066 0.186791653427 0.20739328461
r=0.423590014045 0.261658402362 0.176989882198 0.203301900312
r=0.27006302674 0.0481609613984 0.456134247217 0.402601836437
r=0.401430187991 0.26759749346 0.179959846687 0.186925838048
r=0.409835473049 0.219548199508 0.236233504809 0.23851487363
r=0.356780499938 0.197416810276 0.311679428642 0.241645495407
r=0.305375865288 0.160234618569 0.358585947545 0.237454423758
r=0.344158280106 0.178104066054 0.299910422184 0.225482941268
r=0.369446144614 0.187987548755 0.289097659766 0.222884788479
r=0.550555664541 0.235286905346 0.187898479647 0.260115252575
r=0.404546404178 0.238683540913 0.216519351815 0.214644435516
r=0.426238414985 0.241589200691 0.213718890071 0.219108080297
r=0.411960320787 0.23385586945 0.20181909632 0.233548495264
r=0.335249832815 0.167981853964 0.324551466996 0.259282510966
r=0.367381231324 0.170302307549 0.293216740326 0.331493333948
r=0.261080814987 0.0972583071243 0.375222207029 0.329755230412
r=0.32940018024 0.138263055542 0.355404828535 0.218517288811
r=0.400564470649 0.203024865419 0.2622084081 0.232440399897
r=0.36605397213 0.190796951964 0.296088915084 0.236264892856
r=0.383649000598 0.189145634601 0.304382294076 0.236698463858
r=0.331963739336 0.164989581293 0.322997738161 0.23581007676
r=0.428792346853 0.233871328671 0.226344055944 0.22688951049
r=0.429793737498 0.227073395907 0.221159024465 0.223976765656
r=0.268005856515 0.132897848857 0.411420204978 0.260277058227
r=0.405251168135 0.395116813481 0.103504404443 0.0969360398315
r=0.412617193871 0.233443495429 0.226211425383 0.241104768445
r=0.366433725272 0.217510724316 0.210474338796 0.224176773756
r=0.381693744091 0.14611566341 0.354002521273 0.300198944217
r=0.375300266042 0.131828630959 0.375838377229 0.315440777635
r=0.305703692448 0.0876259940232 0.46634250114 0.277060223877
r=0.389640604344 0.191619452314 0.278399433428 0.260339943343
r=0.417304637769 0.20408781882 0.26276360802 0.26696401507
r=0.459316179062 0.24509458348 0.202953041162 0.237927388086
r=0.420782271377 0.285070705403 0.187953945196 0.179170793441
r=0.299488980889 0.20378037051 0.284824154226 0.194914899845
r=0.343618422098 0.183029211579 0.331841415292 0.251966418602
r=0.390901273044 0.17912418784 0.26728646136 0.29063440917
r=0.468967510084 0.252090209021 0.194279427943 0.254327099377
r=0.437478625022 0.232827313442 0.219158960042 0.227170941662
r=0.382888242819 0.260320967554 0.185195953018 0.20415164554
r=0.427754894965 0.263852745563 0.170071844344 0.206138001275
r=0.363059283059 0.139167139167 0.386278586279 0.28854028854
r=0.406342331534 0.20042658135 0.278944211158 0.255048990202
r=0.400964753174 0.265785087504 0.173844306093 0.190487278788
r=0.396153651953 0.276331318439 0.165084512679 0.181443129689
r=0.404563765928 0.212939235441 0.232105872854 0.236318320637
r=0.45860356476 0.1616363945 0.333525717196 0.292446104227
r=0.387712138525 0.143232818635 0.368296631589 0.284110662266
r=0.416225227043 0.246014127144 0.185536495123 0.2087790111
r=0.423665003307 0.24739974749 0.193410689593 0.208170504419
r=0.423346232729 0.258495080061 0.186080236174 0.213114506093
r=0.417208610556 0.17392998154 0.307538444715 0.304231424419
r=0.327361273657 0.162053877379 0.341557277664 0.238230797617
r=0.283512783532 0.128726891307 0.376661859184 0.251212796644
r=0.427950850867 0.243924319034 0.187951938237 0.219675963682
r=0.457510307178 0.26918555249 0.174773893913 0.206178487039
r=0.242392853455 0.0706392646907 0.485954766085 0.283615614995
r=0.410599460916 0.225819856244 0.253818508535 0.213679245283
r=0.402066342751 0.196760842181 0.236362545738 0.308199868034
r=0.259005938114 0.0891796765347 0.38904363974 0.34110686446
r=0.442981024585 0.226346465665 0.23042201674 0.259914983128
r=0.385450744894 0.180545960213 0.303059290358 0.276912720767
r=0.403236268527 0.248106170687 0.2194904582 0.205095417999
r=0.39930909978 0.219362446125 0.249125803041 0.245344392941
r=0.415872248459 0.258039047321 0.181992825073 0.200486818073
r=0.374713425705 0.368848542762 0.0755170295543 0.169940618388
r=0.375088258766 0.137754686558 0.366634635743 0.289564976628
r=0.445856354349 0.235215468477 0.214371421715 0.221913675477
r=0.395879051142 0.219940950894 0.244884107646 0.22733905725
r=0.416596001666 0.209912536443 0.287536443149 0.228602665556
r=0.361832313782 0.213266162888 0.274439246731 0.240074367278
r=0.453924885377 0.205150717003 0.255714889604 0.235781874939
r=0.413546552095 0.238367346939 0.198496240602 0.206745435016
r=0.40937299562 0.244486764426 0.266730146639 0.204075414207
r=0.448350017033 0.292315350847 0.193008073985 0.187114322006
r=0.396240486768 0.249299787522 0.244205138111 0.19214796214
r=0.408088654044 0.283281960957 0.201086158814 0.177968589461
r=0.406226898124 0.257101525513 0.23014203051 0.191565842539
r=0.286064698331 0.0920731707317 0.431065468549 0.321951219512
r=0.358045154393 0.270345639278 0.166738477986 0.164619750252
r=0.263141214058 0.300918530351 0.274560702875 0.296086261981
r=0.463616320572 0.264375590124 0.160875359097 0.215946910596
r=0.405846224793 0.260714791367 0.177747213851 0.201015351631
r=0.4046145159 0.179021169021 0.306560979067 0.297358597552
r=0.40067084043 0.236471486463 0.208186997122 0.216080342985
r=0.351369040627 0.175678884293 0.340485622524 0.303211032104
r=0.418466144679 0.181316787315 0.327325552765 0.293051657064
r=0.339740746607 0.139753491275 0.377998677088 0.272445243574
r=0.436187259626 0.261946863534 0.199969055303 0.206688475311
r=0.397757728894 0.216743460166 0.242419738407 0.231532401902
r=0.39253466524 0.240298093313 0.22269790304 0.211995084632
r=0.401510465613 0.216449522996 0.262405667094 0.238964829845
r=0.299308705429 0.126469643431 0.351397365885 0.340603919049
r=0.236332521951 0.122250717204 0.376499608798 0.271787794488
r=0.395043211096 0.158612703667 0.330280240908 0.30167842466
r=0.376774443369 0.0243949661181 0.583994837044 0.358050984188
r=0.435206310774 0.175108368805 0.332252899598 0.27551060257
r=0.39041387259 0.168692372171 0.33405804694 0.289003562448
r=0.445027711507 0.183244632043 0.307065516609 0.298807120573
r=0.443363231638 0.18988353573 0.301133831313 0.288880449751
r=0.467585521152 0.216904011952 0.269876856427 0.272918045688
r=0.428064292505 0.191071297989 0.307042047532 0.274186471664
r=0.446440031356 0.148876404494 0.342827279854 0.325712045989
r=0.44457347116 0.16245096113 0.327481414348 0.316320516152
r=0.45574862119 0.200453555878 0.291201015965 0.278918722787
r=0.410069927505 0.175565320463 0.324424856419 0.287254176462
r=0.298477296962 0.0882657202425 0.456925500931 0.275937803384
r=0.403710754452 0.182945759138 0.297460754452 0.284230025773
r=0.452974798856 0.156393377219 0.334929184121 0.311922335262
r=0.428413539674 0.174307022892 0.317053208281 0.292257197023
r=0.444394154784 0.185218720957 0.30508040924 0.286976672886
r=0.470729570277 0.25889558028 0.290537919771 0.258936409105
r=0.452438603067 0.182655575848 0.312866359888 0.283836700189
r=0.432717416734 0.175901280197 0.318110981735 0.294357932408
r=0.402145518492 0.167431444744 0.331428257405 0.287368797054
r=0.420609197001 0.173212767602 0.322304660329 0.290316098617
r=0.453800883926 0.168294952314 0.34060246569 0.31629448709
r=0.452744652511 0.199913813367 0.301496513359 0.27156624618
r=0.441410817434 0.1482291849 0.356263492619 0.316529552483
r=0.339266546112 0.224412296564 0.294936708861 0.199276672694
r=0.439122348426 0.182991027436 0.300477153675 0.287316529226
r=0.466087015307 0.192693997779 0.296706745859 0.298565840939
r=0.454868162141 0.153089334908 0.333670658346 0.339826839827
r=0.431043808559 0.189446695366 0.325588756647 0.2535768549
r=0.436687787961 0.190996364367 0.290641178146 0.274465126409
r=0.448384451128 0.191726403963 0.290911198406 0.286023114129
r=0.466721714966 0.14554004947 0.360918557425 0.297187528629
r=0.445755397993 0.188436976775 0.305674888322 0.295965202035
r=0.430629549416 0.179405912701 0.307062490096 0.284189952987
r=0.435324770642 0.189296636086 0.311365953109 0.288990825688
r=0.334198642813 0.249434505449 0.233395023648 0.255397902529
r=0.408124098755 0.154977787488 0.352851212585 0.287233267788
r=0.448243384687 0.149344518198 0.350363682085 0.300895326934
r=0.400109570326 0.148268324339 0.354361636724 0.300396201926
r=0.430622985893 0.168349267901 0.331817877917 0.287256802835
r=0.459588098596 0.177238229565 0.32812143193 0.281966552488
r=0.419708522951 0.161525928423 0.347098151582 0.290184841845
r=0.458185122145 0.182183309863 0.327937304843 0.274499479581
r=0.378847842544 0.121262301287 0.401684330053 0.352384557154
r=0.407265666372 0.225291175605 0.262308983611 0.232369381998
r=0.438660678838 0.14614858928 0.356991766735 0.304809788799
r=0.657805392732 0.161684251661 0.348915592028 0.288540445487
r=0.435732599725 0.135259055479 0.374140302613 0.315314076112
r=0.46206180114 0.152482307017 0.354667174447 0.313847249698
r=0.504827167981 0.140152280844 0.371790984435 0.323916851964
r=0.459342748812 0.242369333174 0.23862666037 0.24453251467
r=0.447172696833 0.232108813355 0.246116037075 0.257436896435
@balllist {Total Position} color=green
{Aedes aegypti} r=65.3446663356 0.26066404395 0.252983231169 0.253885062279
{Anopheles gambiae} r=64.3680548736 0.233863150154 0.275058497125 0.291223759861
{Anopheles stephensi} r=65.5148716769 0.252226656745 0.252564883086 0.28257683375
{Apis mellifera} r=64.7255552665 0.330762231057 0.196692377689 0.220052154901
{Aplysia californica} r=66.1782521074 0.260377682614 0.256696565518 0.267208199893
{Ascaris suum} r=61.7897743786 0.265663535345 0.240294288802 0.269584614958
{Babesia bovis} r=66.5231695436 0.290270880954 0.217344087999 0.228720562606
{Bigelowiella natans} r=63.4058926298 0.263948026864 0.243024157558 0.240946402704
{Bombyx mori} r=64.7379114 0.28192939201 0.236494196806 0.24893425806
{Branchiostoma belcheri} r=66.7670968949 0.254944090195 0.272548747805 0.285671379725
{Branchiostoma belcheri tsingtaunese} r=65.8519153013 0.254305070582 0.260079983287 0.281553108306
{Branchiostoma floridae} r=63.2344327598 0.245317567713 0.289671800159 0.280199540348
{Brugia malayi} r=65.9037424672 0.323669296665 0.178625912043 0.229134309401
{Caenorhabditis briggsae} r=67.4626411797 0.301462467383 0.22135445112 0.225845014867
{Caenorhabditis elegans} r=63.4788396441 0.3055121735 0.21030990326 0.218795455319
{Ceratitis capitata} r=61.7728613723 0.273021270921 0.235280389411 0.23774754951
{Chironomus thummi} r=60.2992720467 0.320305332306 0.218136445374 0.201548680686
{Ciona intestinalis} r=64.0643417651 0.304371407778 0.219937405049 0.232187973025
{Ciona savignyi} r=62.8900028593 0.28666422848 0.254225266261 0.236770067937
{Conus textile} r=61.6470611743 0.249462035045 0.233476790655 0.255405266933
{Crassostrea gigas} r=66.4165826039 0.294101411561 0.22598112662 0.249270562258
{Crithidia fasciculata} r=65.2263968484 0.20668055304 0.309213306768 0.321680854918
{Cryptosporidium parvum} r=64.5485482466 0.359304861652 0.152171740458 0.180608989298
{Culex pipiens quinquefasciatus} r=64.2086741166 0.26646090535 0.236785156804 0.264687100894
{Dictyostelium discoideum} r=63.947832503 0.395847143278 0.14238008044 0.143634485586
{Drosophila erecta} r=63.8817605944 0.244306613773 0.281699305249 0.272149108998
{Drosophila mauritiana} r=63.9369480888 0.254211881253 0.272998338058 0.270912764363
{Drosophila melanogaster} r=64.0989437893 0.254554603441 0.270798512034 0.268898810422
{Drosophila mojavensis} r=61.4841628758 0.249891067538 0.284335511983 0.250631808279
{Drosophila pseudoobscura} r=63.6717760417 0.235102293821 0.284421626393 0.2649566603
{Drosophila sechellia} r=61.9910594045 0.265699037358 0.271684373285 0.266197815352
{Drosophila simulans} r=64.8663770956 0.248912282837 0.269989655277 0.273047433596
{Drosophila subobscura} r=62.7800947166 0.235388781916 0.292396562251 0.264240204136
{Drosophila virilis} r=62.3694567284 0.268445970183 0.274419473324 0.261322234179
{Drosophila willistoni} r=64.0542278813 0.28087145017 0.232234912655 0.237827203672
{Drosophila yakuba} r=64.4126302414 0.247717069039 0.281389241847 0.268496399831
{Echinococcus granulosus} r=67.7632111391 0.274036730284 0.221582042972 0.265194254391
{Echinococcus multilocularis} r=66.033424649 0.259975732363 0.240353614145 0.257098283931
{Eimeria tenella} r=64.2500605896 0.248296858986 0.263760776512 0.282540543799
{Encephalitozoon cuniculi} r=67.3807755222 0.286670780453 0.198284514256 0.277364715648
{Entamoeba histolytica} r=65.9556357829 0.375469380818 0.131712025448 0.183869012689
{Geodia cydonium} r=66.3128560148 0.2690086751 0.244165122338 0.261891332957
{Giardia intestinalis} r=65.0787743583 0.255146124005 0.259423421879 0.261757977589
{Haemonchus contortus} r=66.038993073 0.283779210956 0.221625064692 0.243540746049
{Halocynthia roretzi} r=64.8613714953 0.309029025881 0.217596752936 0.224928109274
{Helicoverpa armigera} r=65.494146903 0.262705862313 0.266193306617 0.234151851752
{Heliothis virescens} r=64.6926981557 0.261425908927 0.253804000111 0.2465576233
{Heterodera glycines} r=64.0378682598 0.27610968871 0.244222032569 0.260833958328
{Hydra vulgaris} r=65.268664766 0.34241241546 0.165877783006 0.205183565385
{Ixodes scapularis} r=64.1559175484 0.290353233558 0.239003709592 0.254189280558
{Leishmania amazonensis} r=64.490488189 0.20471037377 0.292124580684 0.314258845986
{Leishmania donovani} r=63.9661442219 0.198843235691 0.298849734367 0.309097333918
{Leishmania infantum} r=65.141106877 0.20005954153 0.294767788032 0.324588171083
{Leishmania major} r=61.7908766988 0.192093716348 0.315549131665 0.315620692479
{Leishmania mexicana} r=63.5511817861 0.206839228441 0.292153408321 0.307114785201
{Lymnaea stagnalis} r=64.2501404932 0.275631242135 0.238211904571 0.243225694166
{Manduca sexta} r=65.8280122652 0.267802329732 0.252869982803 0.252298906519
{Meloidogyne incognita} r=64.9848220179 0.338146314631 0.174229922992 0.206290271884
{Mesobuthus martensii} r=61.3673639543 0.29886531437 0.159788606513 0.239993782544
{Musca domestica} r=64.0679643153 0.279999448032 0.223215764199 0.229777281007
{Mytilus edulis} r=57.6694218176 0.327411540156 0.214505946263 0.257549062791
{Oikopleura dioica} r=66.7406590707 0.276767676768 0.268579124579 0.236457912458
{Onchocerca volvulus} r=67.4560480164 0.330229136387 0.177495469308 0.223233030091
{Paracentrotus lividus} r=64.5093462052 0.277358364511 0.245145198646 0.249398717263
{Paramecium tetraurelia} r=62.4567702992 0.348839317072 0.150815140426 0.19857553408
{Physarum polycephalum} r=65.871144714 0.272014525047 0.256808615994 0.250361062969
{Plasmodium berghei} r=68.9131416525 0.412130230507 0.126593091666 0.159598506455
{Plasmodium falciparum} r=72.8812658695 0.430107636638 0.115677204634 0.158093899797
{Plasmodium falciparum 3D7} r=74.5435122321 0.451530473765 0.097964408466 0.140316523033
{Plasmodium vivax} r=69.0954626638 0.34264788164 0.200129024762 0.236260544411
{Rhodnius prolixus} r=65.1224810127 0.337302703547 0.171433036412 0.215564932021
{Schistosoma japonicum} r=66.1643033681 0.329782543657 0.172776229392 0.214763726833
{Schistosoma mansoni} r=64.5459005993 0.32583806055 0.173005737965 0.201600574687
{Spodoptera frugiperda} r=64.8441317226 0.269080407143 0.252620951173 0.261367238404
{Strongylocentrotus purpuratus} r=66.0937558853 0.277340733888 0.245229725563 0.257211224175
{Suberites domuncula} r=66.0380577511 0.289636256118 0.218359566678 0.243435372866
{Taenia solium} r=62.2394624845 0.261670956875 0.245701846379 0.256475037341
{Tenebrio molitor} r=65.1092004556 0.277036554941 0.260711573923 0.246501789782
{Tetrahymena thermophila} r=65.0966453853 0.359665387265 0.167668536561 0.177427418561
{Theileria annulata} r=69.3016382131 0.315581691255 0.221080504832 0.198204890127
{Toxoplasma gondii} r=63.4465259233 0.236719787517 0.267385413302 0.283999138581
{Tribolium castaneum} r=62.0924749448 0.266706201474 0.27251562174 0.247861276755
{Trichomonas vaginalis} r=66.1840119138 0.291413690135 0.257871865955 0.212630115854
{Trypanosoma brucei} r=63.7300706619 0.257930876389 0.228561058385 0.269589723404
{Trypanosoma brucei brucei} r=62.2080425204 0.244096221141 0.23728092377 0.269171233429
{Trypanosoma cruzi} r=63.9234243628 0.234829644672 0.248897570977 0.294538623031
{Bos taurus} r=63.8274084732 0.251208604437 0.262931882125 0.268211858569
{Canis familiaris} r=62.7809073119 0.250214630334 0.263359459278 0.266554795782
{Capra hircus} r=61.5719500642 0.24794312075 0.26539687069 0.259658217213
{Equus caballus} r=63.4790175332 0.253034462035 0.262832524706 0.265523446811
{Felis catus} r=62.2458253307 0.25056067916 0.261890956564 0.259582599436
{Oryctolagus cuniculus} r=63.7089705483 0.24171534835 0.273038168598 0.273388784603
{Ovis aries} r=61.037566775 0.239739928516 0.271588307959 0.269071809025
{Sus scrofa} r=62.8820418022 0.241442309782 0.272630395262 0.27202811625
{Trichosurus vulpecula} r=61.8383743725 0.257309555262 0.25737560546 0.246345222369
{Aegilops tauschii} r=59.2639738765 0.261044622335 0.244992206283 0.272114343082
{Agaricus bisporus} r=63.0154300668 0.241141791494 0.2676562594 0.241096673284
{Ajellomyces capsulatus} r=65.9242463146 0.245754805001 0.274895813896 0.251166262362
{Antirrhinum majus} r=63.7264212513 0.294975081047 0.211278850341 0.240213867518
{Arabidopsis thaliana} r=64.0506053654 0.284233206316 0.205347992308 0.240623476822
{Aspergillus flavus} r=60.7085375647 0.224519188984 0.294707043618 0.263952521076
{Aspergillus fumigatus} r=63.8158114097 0.236014717796 0.277094022864 0.262305338014
{Aspergillus niger} r=65.0594265032 0.216745470522 0.299440701842 0.264236997364
{Aspergillus oryzae} r=64.5313143629 0.232142341687 0.281502392952 0.258049152219
{Aspergillus parasiticus} r=62.1415966253 0.224324912215 0.281151921942 0.268869830024
{Avena sativa} r=62.5532425618 0.249885935211 0.262577143818 0.262276973321
{Beta vulgaris} r=63.6357206783 0.277901092071 0.203305809583 0.236704252863
{Betula pendula} r=67.4457078187 0.290113716742 0.223497832671 0.26220142554
{Blumeria graminis} r=62.5149495944 0.290475240502 0.224952342953 0.220585627521
{Botryotinia fuckeliana} r=63.0237571619 0.277261921195 0.234819552447 0.230429914569
{Brassica juncea} r=65.1454979037 0.258355643111 0.237392870974 0.253051809197
{Brassica napus} r=63.6754996921 0.271822998624 0.226974009289 0.249770044167
{Brassica oleracea} r=63.1504976481 0.269529208379 0.221855023519 0.252337876412
{Brassica rapa} r=63.1826967057 0.274348319482 0.221512966857 0.245594272554
{Candida albicans} r=63.6370008334 0.327905445936 0.175958218981 0.193299146933
{Candida glabrata} r=64.2988784242 0.309426136877 0.214588418769 0.208152517856
{Candida tropicalis} r=63.7839369638 0.289591515121 0.210804545947 0.218483961611
{Capsicum annuum} r=64.4837350563 0.288346338076 0.197883934141 0.236656898398
{Catharanthus roseus} r=64.7215867465 0.290167865707 0.196088547489 0.234754029446
{Chlamydomonas reinhardtii} r=62.6682059099 0.17960648389 0.332377397427 0.328213331946
{Cicer arietinum} r=63.8883572428 0.297844294377 0.193749873253 0.228427734177
{Citrus sinensis} r=62.5906195482 0.269991799001 0.219652575859 0.245746663684
{Cochliobolus heterostrophus} r=64.5095667916 0.253833034271 0.267761650115 0.252870704307
{Coprinopsis cinerea} r=62.5735843447 0.230215067021 0.297424245093 0.239532876543
{Cryptococcus neoformans var. grubii (Filobasidiella neoformans} r=63.7747300203 0.246631095186 0.256867632549 0.245696370151
{Cryptococcus neoformans var. neoformans (Filobasidiella neoformans} r=63.2900836334 0.249618711871 0.259044654465 0.242405490549
{Cryptomeria japonica} r=62.8997873958 0.280499019127 0.187060650646 0.254056318457
{Cucumis melo} r=63.3473123075 0.279686174724 0.210314271684 0.233906968439
{Cucumis sativus} r=63.0995486335 0.280563452337 0.212829412072 0.238746359244
{Daucus carota} r=64.7446201134 0.28193664366 0.207817550135 0.247431562672
{Emericella nidulans} r=64.2075381495 0.243230947981 0.273280543872 0.256321861042
{Eremothecium gossypii} r=65.0434063191 0.252010393395 0.252586335097 0.274433306633
{Euglena gracilis} r=65.799175441 0.219472172843 0.277291581202 0.290247960253
{Filobasidiella neoformans} r=63.5651592278 0.230106404844 0.267245331942 0.247845815744
{Fragaria x ananassa} r=63.214748526 0.263094932923 0.232814235666 0.250854481757
{Fusarium sporotrichioides} r=63.7063976761 0.252978571128 0.256725466257 0.239787254943
{Gibberella moniliformis} r=64.0720740259 0.249148753671 0.265129658029 0.250634644209
{Gibberella zeae} r=63.5268258384 0.24046435971 0.266597208618 0.238386554821
{Glycine max} r=64.6195229762 0.281441491841 0.21579020979 0.24288018648
{Gossypium hirsutum} r=63.9196701416 0.276581012463 0.215731907473 0.244771631533
{Griffithsia japonica} r=62.5891879716 0.232308443143 0.298006532267 0.260539850584
{Guillardia theta} r=60.9039486021 0.405195965786 0.116334737648 0.133441848589
{Helianthus annuus} r=64.7642341731 0.286171080304 0.214329656495 0.245589939482
{Hevea brasiliensis} r=65.5372571675 0.277124546081 0.205680543983 0.244216070528
{Hordeum vulgare} r=64.0441257485 0.233644552999 0.270780806807 0.279221162937
{Hordeum vulgare subsp. vulgare} r=64.3489106219 0.228713038936 0.278022678158 0.290364796336
{Hypocrea jecorina} r=63.9176190042 0.214844079758 0.320712826487 0.269817150382
{Ipomoea batatas} r=65.4204169027 0.26153604029 0.23238904627 0.26222064841
{Ipomoea nil} r=63.629558914 0.26915804212 0.228842795075 0.252341979532
{Ipomoea trifida} r=64.5059098422 0.286100340736 0.203188031175 0.245381793496
{Kluyveromyces lactis} r=65.5885918345 0.319437566487 0.186523330032 0.208725376912
{Lentinula edodes} r=62.9745233137 0.248888331312 0.262981084208 0.232216785849
{Leptosphaeria maculans} r=64.4104190259 0.248867819593 0.269940058441 0.255047361777
{Lilium longiflorum} r=65.3901057525 0.266987128695 0.232370186467 0.27138907964
{Linum usitatissimum} r=65.6946351302 0.291498594304 0.189646742452 0.242965407652
{Lotus corniculatus var. japonicus} r=63.7900931193 0.27812191008 0.212547742298 0.24221582427
{Lupinus luteus} r=65.351387138 0.298600612474 0.203977206652 0.233108500988
{Lycopersicon esculentum} r=63.9182462866 0.291894554892 0.192422712101 0.233117567385
{Magnaporthe grisea} r=63.8279186543 0.232327432327 0.292887292887 0.270421470421
{Malus x domestica} r=64.872503166 0.274822813215 0.229915128085 0.251838521185
{Medicago sativa} r=65.0303499191 0.294058532281 0.195928721996 0.232678889488
{Medicago truncatula} r=62.4907869172 0.290380845845 0.191093413792 0.222863065855
{Mesembryanthemum crystallinum} r=63.8825863727 0.263102467792 0.217409110588 0.255128070114
{Musa acuminata} r=65.1152962825 0.248537316811 0.249635036496 0.275459740848
{Neurospora crassa} r=64.3494291154 0.23655089669 0.291705377268 0.26963970771
{Nicotiana plumbaginifolia} r=63.5910807938 0.277990806144 0.202029375491 0.241405987218
{Nicotiana sylvestris} r=63.3718670114 0.275616745827 0.206707549249 0.24750997014
{Nicotiana tabacum} r=64.4791558842 0.291960317752 0.200096965191 0.236668546898
{Oryza sativa} r=63.4719719249 0.234494490725 0.264405630606 0.288194327934
{Paracoccidioides brasiliensis} r=65.7871148716 0.245154374681 0.262928989404 0.256796176217
{Penicillium chrysogenum} r=64.3950221057 0.225060093527 0.288684935099 0.258065643984
{Petroselinum crispum} r=65.0369041483 0.289004875043 0.20455245655 0.237889414451
{Petunia x hybrida} r=63.9238557111 0.301067383688 0.192400662701 0.233924254946
{Phanerochaete chrysosporium} r=61.7133550553 0.193113360185 0.339942855176 0.27098178939
{Phaseolus vulgaris} r=64.348839398 0.278051063193 0.225 0.235298742138
{Physcomitrella patens} r=63.685700006 0.255993441705 0.223489892628 0.281786735449
{Phytophthora infestans} r=64.5552812939 0.214801379082 0.297589485579 0.29078044813
{Picea abies} r=63.552104299 0.273032706663 0.217494193435 0.261682516032
{Pichia angusta} r=66.1331707144 0.266974898585 0.241832149416 0.252708838934
{Pichia pastoris} r=66.4851593529 0.29784623333 0.204385030191 0.22333301043
{Pinus taeda} r=62.8050443198 0.269144235721 0.232007806782 0.250074543927
{Pisum sativum} r=64.4635515452 0.291324353759 0.198680958306 0.233659334076
{Pneumocystis carinii} r=66.8789596342 0.356230518963 0.145796646418 0.206415944304
{Podospora anserina} r=64.2090232088 0.232927246372 0.287648550194 0.269890389094
{Populus tremula x Populus tremuloides} r=62.7677221708 0.27501799856 0.209594660999 0.242026352178
{Prunus persica} r=62.1123340686 0.264159907693 0.2238209975 0.248684969627
{Pyrus communis} r=61.3554891712 0.262373316674 0.238320838539 0.244012911287
{Pyrus pyrifolia} r=62.7248933669 0.277697812962 0.231238255168 0.236475950582
{Raphanus sativus} r=63.4500014958 0.264993117203 0.220780628448 0.253351976501
{Ricinus communis} r=63.4706942213 0.276075904046 0.20350877193 0.243007518797
{Saccharomyces bayanus} r=62.7809625595 0.289290928712 0.217393512347 0.224325525297
{Saccharomyces cerevisiae} r=65.0462453472 0.3259542849 0.192164163127 0.205158699839
{Saccharomyces kluyveri} r=64.472339096 0.301694997103 0.204011332174 0.214973279248
{Saccharomyces paradoxus} r=62.4461059739 0.305787954401 0.199985322178 0.204144038358
{Saccharomyces pastorianus} r=63.3505200772 0.294698696592 0.202524986849 0.219811210474
{Schizophyllum commune} r=63.0374863928 0.200599058622 0.32811296534 0.275513478819
{Schizosaccharomyces pombe} r=63.720564664 0.298402474352 0.195990483766 0.202041204418
{Secale cereale} r=55.6081753994 0.277595846645 0.301211395101 0.274374334398
{Solanum demissum} r=64.8327047069 0.29949843638 0.184745948094 0.226638898748
{Solanum tuberosum} r=64.5172185514 0.290242241594 0.195165955381 0.233400079556
{Sorghum bicolor} r=63.5575658697 0.242925939927 0.261316921041 0.275285876294
{Spinacia oleracea} r=63.8677935044 0.278166049999 0.211522875433 0.244004620113
{Triticum aestivum} r=61.570651529 0.243926594269 0.281346979751 0.273757305374
{Triticum monococcum} r=62.8593588418 0.246614467917 0.26982485514 0.273764383382
{Ustilago maydis} r=63.221286988 0.226404196052 0.301881577681 0.261138387104
{Vicia faba} r=65.4816319349 0.299308901758 0.200816350589 0.234951298941
{Vigna radiata} r=64.295978151 0.269260305192 0.218588981371 0.248513674197
{Vigna unguiculata} r=64.2958385856 0.273172923191 0.218060015063 0.243654285752
{Vitis vinifera} r=62.0220175851 0.263034553135 0.235796668091 0.252112107836
{Volvox carteri f. nagariensis} r=61.1169888853 0.20803083842 0.308598351001 0.293864439447
{Yarrowia lipolytica} r=65.1226303138 0.230794865108 0.290159813382 0.257074241502
{Zea mays} r=64.5986679136 0.240009481914 0.266339834318 0.27798161096
{Zea mays subsp. parviglumis} r=59.5902391739 0.174723028934 0.343551683339 0.338646875336
{Callithrix jacchus} r=59.6760881009 0.248460707359 0.266164199893 0.249541141094
{Cercopithecus aethiops} r=60.3901827326 0.24654233026 0.273033668623 0.256129505448
{Gorilla gorilla} r=59.6062821068 0.250835015599 0.265363675292 0.259081176974
{Homo sapiens} r=62.7935645646 0.255299071887 0.260519228514 0.264892263762
{Macaca fascicularis} r=61.8110181877 0.270518976352 0.244955089176 0.252093550042
{Macaca mulatta} r=60.3670397367 0.257187081048 0.255614868982 0.250449725777
{Macaca nemestrina} r=61.1057392213 0.235388903406 0.275063147809 0.277654385506
{Pan troglodytes} r=61.6454732132 0.241092724396 0.275150047851 0.27523243949
{Pongo pygmaeus} r=61.8379400581 0.273869134011 0.253834059023 0.249135220126
{Cavia porcellus} r=61.6596654115 0.248634040816 0.260699013104 0.258719109021
{Chaetodipus intermedius} r=52.1274588194 0.174329837294 0.325343901029 0.233285057215
{Cricetulus griseus} r=64.3378980787 0.259259801624 0.251381404249 0.261600378788
{Marmota monax} r=61.2487817009 0.2428352949 0.273311612031 0.266773056719
{Mesocricetus auratus} r=62.6564477814 0.252414319161 0.263755842666 0.262452987241
{Mus musculus} r=62.6084661977 0.253757893776 0.260804774418 0.262421682262
{Mus musculus domesticus} r=62.7537586608 0.313599401177 0.251063250655 0.230723690926
{Mus sp.} r=61.9089708667 0.255306818514 0.26397052373 0.263082620219
{Rattus norvegicus} r=63.3679053366 0.251729489111 0.262579639164 0.266433789688
{Rattus rattus} r=63.7293192834 0.249821399132 0.264457511311 0.26488340569
{Rattus sp.} r=63.2011305665 0.253291083803 0.261588994513 0.262122266017
{Ambystoma mexicanum} r=64.7006841126 0.25959525471 0.26537179189 0.277564549895
{Anas platyrhynchos} r=64.4994374363 0.274413016793 0.245958369244 0.259617644754
{Anguilla japonica} r=62.4130922458 0.240017892915 0.270678958321 0.272351556878
{Bungarus multicinctus} r=59.9739587703 0.270825798674 0.232971669681 0.234719710669
{Carassius auratus} r=63.7165281365 0.262071469322 0.246922704562 0.257576543402
{Coturnix coturnix} r=65.6586166401 0.272594846041 0.252643778068 0.267419962335
{Coturnix japonica} r=61.9765584978 0.232454414273 0.277224939563 0.28983714698
{Cynops pyrrhogaster} r=63.1401859965 0.258599223432 0.262144424749 0.261986156833
{Cyprinus carpio} r=64.53485878 0.269274157969 0.239859600918 0.258585063191
{Danio rerio} r=64.5391088296 0.266621641752 0.248836688873 0.261969290596
{Fundulus heteroclitus} r=63.0746081168 0.244378619924 0.272544049837 0.266762349732
{Gallus gallus} r=64.5042873861 0.264564592536 0.254448758346 0.269292971975
{Ictalurus punctatus} r=62.6769903333 0.265648935608 0.248316987422 0.258024756572
{Meleagris gallopavo} r=63.30167421 0.264678899083 0.249031600408 0.26077132178
{Naja atra} r=56.4544067448 0.297621495647 0.195626842141 0.234149016382
{Oncorhynchus keta} r=62.1368570388 0.236617871969 0.269026290875 0.27754715607
{Oncorhynchus mykiss} r=63.6445576364 0.248325512468 0.264715325258 0.270345715447
{Oreochromis mossambicus} r=62.5206212173 0.245269485621 0.261470501173 0.266275018785
{Oreochromis niloticus} r=61.9505535869 0.250306434 0.26117091217 0.258418577701
{Oryzias latipes} r=63.2632574384 0.258723442362 0.261224169969 0.25787941881
{Pagrus major} r=63.8236757121 0.249021480608 0.262767571212 0.278011873326
{Paralichthys olivaceus} r=63.3768013715 0.261866568705 0.255776648503 0.254392946795
{Petromyzon marinus} r=64.1893094247 0.222874085289 0.300025233409 0.302643199596
{Rana catesbeiana} r=64.3019613381 0.276921124437 0.228175530289 0.245297059689
{Salmo salar} r=63.0295328192 0.248614229772 0.268492303687 0.265823814638
{Seriola quinqueradiata} r=59.702558812 0.236729842386 0.266021883548 0.285056011463
{Sparus aurata} r=63.4121865199 0.241403026135 0.276249426868 0.269112028122
{Takifugu rubripes} r=63.4347245819 0.248616238873 0.274126341005 0.269792573943
{Tetraodon nigroviridis} r=62.3513587359 0.233390607102 0.281657794848 0.280630236058
{Xenopus laevis} r=64.6891698963 0.290331081155 0.226613038794 0.244117063023
{Xenopus tropicalis} r=65.5788823338 0.286332933556 0.227599187505 0.252294097393
@group {Rekeyed Data} recessiveon
@balllist {First Position} color=gold
r=14.0071928713 0.214178353439 0.269510266498 0.322326201461
r=13.1602563123 0.322327517048 0.254607902126 0.256553349378
r=12.6428431375 0.33470878712 0.23439085436 0.16850436312
r=13.3875607443 0.280628790238 0.189718033748 0.196680163427
r=13.6297490033 0.327042713229 0.284832570524 0.211823748113
r=12.4155032629 0.356596558317 0.255507523485 0.165391969407
r=19.6211166453 0.194030635033 0.309398071517 0.175691652873
r=17.5993623221 0.345902286994 0.163820727799 0.202229928449
r=13.213467175 0.18648562357 0.193252567536 0.336635507388
r=15.6818986896 0.163778763515 0.338612420294 0.283927086221
r=12.2906500433 0.336422240129 0.206553854418 0.171009042887
r=10.7885286395 0.241655390167 0.315290933694 0.168664218055
r=12.3062748707 0.194619892729 0.321853838348 0.193418791029
r=14.8043569915 0.180466047697 0.284198070271 0.330165665392
r=19.2540726661 0.203620981372 0.296118663577 0.203170734117
r=16.958829417 0.196439287858 0.191788357672 0.336567313463
r=18.6824631414 0.164097765056 0.203512055488 0.333480127711
r=12.6375147242 0.307661655196 0.189785566634 0.298587877832
r=18.5012313875 0.294710243708 0.192771885494 0.221365162749
r=17.4540502401 0.266830617891 0.216108207808 0.235474946204
r=17.609185305 0.30829587572 0.189535525589 0.181491995899
r=15.8586182555 0.138607136388 0.251041477993 0.248369860533
r=11.4647747125 0.140498199839 0.234756581483 0.262747884276
r=15.3969488178 0.288260962112 0.198488718604 0.194125159642
r=12.2761101671 0.242703814058 0.237708652182 0.137362287098
r=13.7417259858 0.315062023802 0.27488823122 0.237233171715
r=13.7780719983 0.164678854238 0.2348225633 0.277544236973
r=14.9825012079 0.165612217517 0.275643083353 0.246387466893
r=20.0832657863 0.138300653595 0.338431372549 0.182614379085
r=16.6029840067 0.216146017565 0.296603232033 0.161450069229
r=15.9202620684 0.239263803681 0.303007631303 0.298069729164
r=12.1751712215 0.287241001613 0.322664070344 0.223963245809
r=20.3484855894 0.18577936411 0.261992204011 0.277161508477
r=14.4009047159 0.29937478322 0.153805106678 0.287546357645
r=14.6650296378 0.185529263894 0.312803978359 0.19099404339
r=15.5797378801 0.285794155019 0.322109275731 0.226048284625
r=12.3341217927 0.190253270916 0.291921738087 0.167206817909
r=12.3783713385 0.21851274051 0.181695267811 0.270358814353
r=15.9488551618 0.257189365165 0.1944293724 0.3818954603
r=15.1318064568 0.170024269504 0.179196268942 0.329628629751
r=17.4751455878 0.205004377146 0.344861422428 0.319214230055
r=14.2268041626 0.16271855612 0.34058496495 0.209572153735
r=14.6766636931 0.177552757082 0.204006293505 0.284652540972
r=18.9925866723 0.196972411322 0.199779051714 0.325570285441
r=18.4310458101 0.195958393242 0.309590672178 0.195340582315
r=16.7740250987 0.188402678788 0.181893978107 0.325004706705
r=12.5415265209 0.296795460235 0.188433614287 0.316072769757
r=16.5272382174 0.18421392919 0.190265601159 0.28996301756
r=17.3302648571 0.177235862374 0.31375425582 0.306751183325
r=15.4438527672 0.200866180582 0.300860698427 0.308042322241
r=15.1672731123 0.35875194745 0.227504315971 0.156343424986
r=14.5991742975 0.361858458839 0.242896134913 0.159599356631
r=11.0098086857 0.23228639476 0.151533194403 0.246874069664
r=20.0579010299 0.271274800414 0.365433141918 0.149614145621
r=11.6357321131 0.348285675566 0.253584496544 0.162867597235
r=16.2769926679 0.192907060808 0.304301550325 0.199995983613
r=17.8525382754 0.196184172102 0.185340212207 0.285963204517
r=15.1311823935 0.31152758133 0.16984912777 0.20273455917
r=15.6816882771 0.269759850781 0.312193984612 0.294124504547
r=12.1035808984 0.281255174698 0.302243748965 0.218434343434
r=16.5779000267 0.373440023491 0.287622962854 0.170606372045
r=13.3006440248 0.183434343434 0.33701010101 0.200404040404
r=16.4682382668 0.181191796307 0.300344512031 0.327340259461
r=11.7427616769 0.334313201497 0.286811865313 0.208945750935
r=14.1820758824 0.275369050721 0.334462483148 0.295535137707
r=15.6284560941 0.165635058183 0.35219113642 0.19664520921
r=9.53402609911 0.393853594015 0.230913900715 0.111850535279
r=10.047708727 0.106214412456 0.272386872651 0.211707504623
r=14.3034723669 0.459126635366 0.224040999295 0.0961647883674
r=15.1603956344 0.181906570173 0.320643350486 0.346683727287
r=12.6171925101 0.142240975152 0.3225503985 0.220440693858
r=17.6980932945 0.313311918371 0.310383107374 0.175185412632
r=13.7223061698 0.213352568726 0.180171515589 0.307481321187
r=19.2849111929 0.32391786708 0.166590356778 0.213855527771
r=15.87234106 0.282708603145 0.212040703053 0.166993524514
r=16.4903863093 0.33155927981 0.174536670064 0.203789680293
r=18.1997145194 0.214129087616 0.287110306035 0.329106683192
r=12.5779777829 0.183127237227 0.201391148715 0.352424341035
r=22.5587929144 0.283342190729 0.237555358725 0.121358134042
r=20.2171506049 0.244630145466 0.32739090065 0.128278138863
r=18.1848488148 0.170009152579 0.250148056423 0.358565737052
r=12.1123402141 0.227621651896 0.296576944618 0.281191315521
r=20.8517801548 0.161133640342 0.206291383142 0.339244392513
r=14.907564798 0.219960698143 0.179515679269 0.260758619338
r=16.8963814191 0.206131566785 0.256288927526 0.353786561613
r=17.9574483772 0.225763729472 0.255948702101 0.162325622462
r=13.3838743534 0.271946854945 0.235069635316 0.173951127648
r=16.3186130768 0.271738081804 0.235171504498 0.317738648954
r=13.7738635249 0.240785656537 0.296428401579 0.187615922386
r=13.7204987964 0.175747262654 0.31133327256 0.239853332928
r=16.6139778252 0.276794993819 0.305851849421 0.229566663385
r=19.8316443897 0.239040552787 0.171477522817 0.268247540294
r=15.415735496 0.269159617077 0.17939783633 0.244421694177
r=17.4816410018 0.263545313278 0.173693343491 0.315725685238
r=15.6154718456 0.197291941876 0.298018494055 0.275231175694
r=13.6052458713 0.30222715384 0.264341761116 0.244146786082
r=18.6237807413 0.27174697708 0.346507850568 0.177855982675
r=16.3395529348 0.264974808733 0.219723829073 0.346379921627
r=13.1593599634 0.201698359704 0.303853970097 0.30236609087
r=12.5711248447 0.319560966098 0.200666021834 0.290240190985
r=17.8947457608 0.264126345588 0.324170298357 0.170931575223
r=16.6669562631 0.238715230894 0.25526600054 0.331305698083
r=11.8816604934 0.210772417256 0.257604920708 0.180248127537
r=12.6070366296 0.344273368087 0.255416616152 0.178640087289
r=12.6379999015 0.237298405892 0.336650508064 0.171716230074
r=15.2436622919 0.325949139111 0.226028384122 0.268712628773
r=18.0636983371 0.339429992009 0.19546302051 0.286646541774
r=14.9093873493 0.160291637195 0.159638718102 0.323249360683
r=13.7887914654 0.191548078202 0.306357228355 0.209835084453
r=16.1454461786 0.328422215065 0.18461326094 0.201187134772
r=15.5668772879 0.341794211244 0.192655452846 0.189170076274
r=17.6081467993 0.186720335698 0.333040662273 0.191862984333
r=16.2945520694 0.182607646846 0.289084549512 0.194307079966
r=13.0230310889 0.302468208671 0.184715129669 0.208245719435
r=13.0381362133 0.298839042568 0.23815552689 0.13859294295
r=11.3151831204 0.331366965012 0.290225793328 0.157275562788
r=13.8579369792 0.130274908072 0.305050403982 0.241438827326
r=15.5241208233 0.328460968118 0.178265014299 0.202538572891
r=12.6261629311 0.290636017083 0.195161798848 0.181891140474
r=10.3502797897 0.385990011445 0.258648943918 0.132894599938
r=18.8333942482 0.195291111517 0.326276084444 0.302914157085
r=17.2317095702 0.197718631179 0.186759114292 0.29076269291
r=16.6763562783 0.342707907687 0.26570966653 0.158713379644
r=14.3286992136 0.244605710461 0.187025522696 0.320504465151
r=12.2168796852 0.182621903723 0.261469855118 0.334670509425
r=14.9175899878 0.260219771977 0.187706270627 0.225303780378
r=13.1824053351 0.165552967141 0.206167238843 0.323105689063
r=15.4076392447 0.289841971341 0.313546270256 0.190705772064
r=17.605278451 0.195423548494 0.322740987495 0.192458621832
r=10.8776468866 0.337706429709 0.292438595021 0.188350518345
r=15.3736043466 0.331667399095 0.170432988227 0.258911292414
r=16.1327859457 0.181617834601 0.324150823649 0.266101700699
r=12.0163515542 0.368179953507 0.213660604403 0.253692055244
r=13.0052713077 0.20177394109 0.354456196936 0.189584025044
r=13.2272226635 0.186170212766 0.196007433991 0.336195847219
r=14.8635753587 0.311750094725 0.190502252347 0.268639750768
r=17.7178830768 0.26564083903 0.335871910171 0.233137525018
r=12.7934367409 0.310993962493 0.258740137848 0.235569645052
r=18.6558636402 0.287834965035 0.18558041958 0.196629370629
r=12.7778547934 0.288525157717 0.327665794738 0.191144791506
r=12.7594794129 0.332357247438 0.268160828922 0.165221308706
r=14.6736644905 0.278686327078 0.435120643432 0.185388739946
r=11.9559010217 0.195909695695 0.292072621143 0.190845100648
r=11.3190251073 0.288275776934 0.189550350276 0.177884763756
r=16.1266020954 0.346734163252 0.260567680429 0.221005357706
r=14.4551786756 0.162401956142 0.258185747372 0.361460046321
r=10.580217084 0.226637289166 0.169021931824 0.259053841868
r=16.4298611678 0.280901794145 0.186709159585 0.348158640227
r=15.1950365035 0.321136275062 0.289438357944 0.190274109037
r=12.149953903 0.314925782321 0.187952845337 0.294090001175
r=12.1042069778 0.320292725872 0.302974028832 0.227474689116
r=19.8550758703 0.190858528834 0.221511311839 0.332287876887
r=13.6406170357 0.173309674515 0.229799517996 0.333933631717
r=16.3092696067 0.187945697533 0.298293803814 0.354075326185
r=17.0715476141 0.298093142648 0.304180418042 0.186817015035
r=16.463198201 0.197842145059 0.292313732333 0.18564241261
r=19.2670547663 0.178160251192 0.188335853006 0.338004419119
r=13.1277417393 0.294976824747 0.320241979711 0.180951191159
r=14.3062752599 0.164984564985 0.263781263781 0.23533043533
r=12.6889762234 0.295374258482 0.19009531427 0.187195894155
r=13.3542220617 0.187705279671 0.337443011912 0.291092700623
r=20.1873975334 0.176927576687 0.320286121858 0.208762225347
r=15.4963512633 0.350879348475 0.185575876716 0.277547653316
r=21.5894698188 0.193922933288 0.193685282635 0.278594466135
r=11.2934520998 0.261648402282 0.340104617646 0.159249857483
r=15.597358407 0.186814665321 0.187050117726 0.288462832156
r=15.5268001348 0.191486803343 0.188330427463 0.276047616185
r=15.7022920893 0.193233760312 0.29477490172 0.327484444867
r=15.1795104089 0.231971345058 0.247203934348 0.35189178371
r=11.7153367309 0.264563234751 0.206547524909 0.181164004428
r=15.2252613511 0.17170578209 0.348787203356 0.252051920808
r=15.7033791931 0.184499537868 0.328059587887 0.294323927581
r=11.679609115 0.316234242414 0.183631898127 0.1946782135
r=19.9922654308 0.167226066302 0.244474852835 0.3488330063
r=15.1203192698 0.200887241689 0.287556154537 0.321787960467
r=11.9419849665 0.269773858797 0.177937736189 0.349865035091
r=18.3270755101 0.163222560515 0.21292997344 0.366435620047
r=13.4455021006 0.333494018143 0.285858275998 0.183399798414
r=19.1825930688 0.287895697153 0.194664399213 0.328550424262
r=15.2624797657 0.30202460525 0.210035842294 0.320003874843
r=13.3310213784 0.200089452712 0.334471822396 0.178620801822
r=20.3562116825 0.181694476179 0.192216732279 0.294725046026
r=11.0082700307 0.329615725889 0.221732304962 0.295269947444
r=15.8445343055 0.166997833841 0.336446847669 0.236176484959
r=18.782587543 0.321539991086 0.185025197984 0.289416846652
r=16.4556261769 0.283809006685 0.337394373367 0.189398309974
r=18.019312695 0.189139941691 0.196168263224 0.288994169096
r=18.3080485797 0.208288353125 0.301247451122 0.29525008996
r=11.9768169021 0.294735472962 0.332162715833 0.181283126849
r=16.8861978503 0.336455424275 0.183157894737 0.192524167562
r=14.2089496062 0.3034088745 0.312435726528 0.156503523138
r=11.2201569834 0.285841716 0.221343426454 0.33270329182
r=15.4051960126 0.230369905351 0.307296696929 0.146561715279
r=16.1311451569 0.156392191399 0.318215176868 0.242330838104
r=12.9873359131 0.305014904436 0.303129931615 0.237462738909
r=18.2340445062 0.334274711168 0.250770218228 0.235558408216
r=14.385979712 0.292238806602 0.293118524641 0.226335408457
r=14.3618023041 0.141773162939 0.317691693291 0.166333865815
r=21.7487328711 0.212297348878 0.186422291121 0.299384596841
r=12.1353711212 0.291903480917 0.195768693999 0.183127363929
r=16.5193018134 0.233390823607 0.341356376695 0.255599395171
r=17.5112202112 0.291924590356 0.182333940213 0.177694250308
r=18.7433856944 0.257826070656 0.165447195111 0.33484022944
r=15.2572004709 0.244447727385 0.254198059782 0.168710296942
r=16.6061667206 0.24871668266 0.170720800455 0.331668824938
r=12.5026449978 0.185071393838 0.182485301269 0.304584235887
r=17.2457147353 0.340257134364 0.185270511296 0.194782996433
r=13.3409456455 0.26868038213 0.191342609109 0.191699369723
r=15.510945836 0.278032891927 0.204524419764 0.185284066638
r=19.0378026245 0.226244779955 0.157179569547 0.265531641503
r=16.1701388351 0.341313135704 0.166793445188 0.251325741111
r=18.0162290107 0.259606416655 0.348358391179 0.224722622546
r=11.5794520562 0.379606324621 0.235301710229 0.194514359471
r=16.9705754154 0.280743546686 0.197250751748 0.233451790526
r=16.8633084266 0.281223805532 0.245887468567 0.179039186924
r=12.6494111842 0.179977977611 0.260671682878 0.28997981281
r=16.1154683273 0.314268708264 0.172639616385 0.266570724031
r=14.5124495652 0.184317791982 0.296495459734 0.280562005218
r=16.1532888095 0.231524680073 0.289564899452 0.2838976234
r=15.7619545385 0.18068983538 0.304611967599 0.260452051215
r=16.481135751 0.260439971353 0.310324939949 0.254349327874
r=18.172873963 0.241364296081 0.179172714078 0.289368650218
r=17.475999107 0.274628194969 0.186593408033 0.303711174125
r=15.1141781268 0.197841898366 0.236388521955 0.260595546926
r=18.9769028126 0.171691951734 0.231343720712 0.321571872071
r=16.8387758181 0.304009575105 0.262783429749 0.250149611011
r=11.8704262211 0.309728822336 0.274501616042 0.24228099919
r=15.8637448749 0.174963744807 0.269443270324 0.243914162584
r=13.8807522819 0.259814228846 0.318832295601 0.170031642339
r=14.7418986688 0.310162773449 0.234645782325 0.276770689614
r=19.8283282191 0.171568882859 0.317044989265 0.240370903661
r=19.8685437636 0.171745342639 0.321563994065 0.232744408419
r=15.1626130216 0.177687611098 0.277904011129 0.232359533194
r=17.0070323443 0.231042102815 0.280995580368 0.316701558502
r=15.4015046204 0.166653608086 0.211901590535 0.298323278226
r=14.3598293652 0.177169029698 0.279041951106 0.311657622965
r=16.3165379029 0.25931283906 0.261482820976 0.306148282098
r=18.9665116885 0.307102847363 0.221487474716 0.182809501582
r=12.9062437258 0.285310734463 0.233618233618 0.320005794582
r=17.5521943721 0.169140383426 0.247709000956 0.321245853713
r=14.4799904929 0.216288933907 0.182071410484 0.322011901747
r=15.5654880989 0.177467455225 0.291445373364 0.320321007925
r=17.0675558774 0.229405624228 0.170616620224 0.316287963809
r=13.2881073805 0.315815189178 0.283354200385 0.165694567441
r=10.8703858553 0.323633491527 0.227823983728 0.281671774437
r=17.7151387234 0.303646576163 0.21747398447 0.302695754759
r=12.6431568907 0.220387359837 0.305759429154 0.290214067278
r=13.8560527161 0.259921858935 0.358215093564 0.224347110837
r=15.2450491558 0.266258830384 0.182288252858 0.219648969485
r=11.0926409518 0.318066435441 0.170918718359 0.28846418455
r=14.9412970335 0.183755721019 0.316278434319 0.295785231232
r=17.3674012306 0.301163334893 0.283980744802 0.226582870897
r=12.2402346735 0.179817314796 0.306830546041 0.287386661294
r=15.2123822086 0.345019383111 0.277712231024 0.160346086859
r=15.8854558968 0.290589603869 0.302736790547 0.195603991918
r=16.6028983651 0.351249053747 0.163559803179 0.236468584406
r=20.8586772577 0.186196632227 0.210511742208 0.317913573196
r=16.5355339026 0.225471053402 0.289644960786 0.175306713528
r=13.2939665883 0.311254396249 0.28248339195 0.214439234076
r=10.762689643 0.30774873911 0.176570380559 0.232003668042
r=15.3043376665 0.280802716627 0.309993053278 0.237740093869
r=16.4868126142 0.237601913618 0.268883498417 0.313169597736
r=12.3981686329 0.294057584886 0.178199091271 0.217058586299
r=14.3087910383 0.28972179664 0.216579894209 0.171882257517
@balllist {Second Position} color=orange
r=42.687715494 0.2726013253 0.226692893832 0.173033942832
r=38.0851536517 0.268346369836 0.232586241476 0.314094464501
r=32.9509493139 0.229926266658 0.329094229859 0.18325103159
r=31.6564857203 0.181729906011 0.345596452978 0.209120389879
r=35.0255612123 0.222143146373 0.267948513442 0.322257261003
r=33.2117528669 0.205919029013 0.287305677945 0.24553163189
r=31.4777619555 0.349465331967 0.226452273981 0.269304537453
r=33.8292087427 0.283789122514 0.250910846758 0.303542425706
r=37.4380344299 0.186436844813 0.317953243344 0.239610124696
r=37.679051424 0.229657610202 0.189354033823 0.332859717217
r=31.7646969102 0.185379174501 0.331811263318 0.212507834184
r=31.9250375083 0.196501063213 0.239464527354 0.25244861138
r=32.6610884594 0.173683447576 0.211828780882 0.270641346891
r=40.4739371833 0.250118332423 0.33187693428 0.16464591298
r=35.5040433552 0.328862909307 0.22988330355 0.159204362488
r=41.1641376084 0.258851770354 0.173584716943 0.256901380276
r=39.1323480374 0.315314323461 0.28355168997 0.254266211604
r=37.4994416135 0.182513261994 0.257029479399 0.328847638576
r=36.8349102349 0.320011969279 0.186188782126 0.238820361073
r=35.8269073895 0.295727021211 0.215032277897 0.286043652014
r=33.9257377309 0.340154561943 0.262518728807 0.186893778093
r=31.9494560336 0.184522731389 0.251539576164 0.305605868502
r=30.5888887879 0.147401545442 0.361322116656 0.290509915371
r=34.8651239304 0.277884206045 0.179916985951 0.216315453384
r=28.610000271 0.124999287368 0.209100233381 0.273757986014
r=36.2071739125 0.185032428688 0.236540520118 0.322051508091
r=33.761600634 0.186919542477 0.325007332095 0.258480789911
r=34.2702577703 0.178231571002 0.236838927883 0.255928615755
r=30.0071547003 0.314640522876 0.265947712418 0.287973856209
r=31.4523369055 0.306578269174 0.286203725227 0.16744317665
r=42.3969528663 0.328894209187 0.187565464612 0.246521023492
r=39.0746651875 0.281680713177 0.215748318983 0.180857699212
r=37.545474281 0.244145963462 0.175052834265 0.315568496689
r=37.9447111195 0.238783006199 0.174767211249 0.336532047918
r=33.1447670377 0.24066888901 0.270397289469 0.160336630417
r=36.0341967587 0.270597204574 0.331537484117 0.23085133418
r=29.2640938088 0.163245708798 0.343896290961 0.208378345937
r=34.6505247515 0.16848673947 0.228341133645 0.271814872595
r=43.0227568348 0.241635015373 0.294628323386 0.271070718032
r=37.6230967148 0.19114231957 0.175306536789 0.309272272986
r=46.1048547912 0.356905790339 0.201974044964 0.152218876564
r=32.9467960589 0.189912174684 0.225646603819 0.273064217227
r=34.5303494063 0.185940015795 0.309153131753 0.245593628132
r=40.6068521544 0.328944225487 0.270781082049 0.218290935149
r=31.7759574554 0.257728253055 0.226365923796 0.336190240834
r=36.8096423338 0.244694871036 0.308921223205 0.282671256825
r=38.8484997227 0.160393891346 0.226946507552 0.309939080364
r=35.9395801387 0.253704709442 0.170067499418 0.332893681951
r=38.218920329 0.180446757273 0.210452016497 0.353281479226
r=38.6664291556 0.235458582315 0.221314620909 0.339235787512
r=33.8111687266 0.289822729378 0.189818518674 0.282832961388
r=34.5059170238 0.279195301457 0.275052395574 0.192913193937
r=32.1321799077 0.246315867818 0.294060732361 0.268755582018
r=32.9837604184 0.295801408409 0.259993065872 0.241018352479
r=33.8015018748 0.269358991733 0.199322401409 0.283561458192
r=34.4648002223 0.287974937746 0.216463169733 0.184733713551
r=38.7547916435 0.320597683247 0.164431032804 0.228044388202
r=35.4382492497 0.253536067893 0.16260018859 0.219825553984
r=39.9213103106 0.256703194218 0.277220797389 0.297038936815
r=35.5524096882 0.159753270409 0.223609041232 0.287423414473
r=34.9424659858 0.306195859639 0.267948906181 0.264204962561
r=33.1409449494 0.183232323232 0.240282828283 0.239717171717
r=37.6969220872 0.204473273403 0.275501964795 0.357215912149
r=35.3877102361 0.204937199359 0.314136825227 0.239878407269
r=39.8225805725 0.16046767195 0.215301301732 0.354673887183
r=32.637615996 0.235021044813 0.157867046299 0.332817529091
r=29.6559383277 0.131856322077 0.178440044641 0.415595420163
r=26.5843142326 0.117939269595 0.462822233677 0.258652866312
r=26.4356877977 0.101850124183 0.271633187381 0.50632355976
r=38.4951877217 0.194724966292 0.25669354173 0.406973757831
r=33.7933828008 0.210407876231 0.267229254571 0.162681669011
r=33.6684040936 0.276465586471 0.20645755586 0.347796305919
r=35.4258858222 0.214795223211 0.333262091137 0.283401458684
r=35.7442427324 0.335082590779 0.215757404994 0.267953368788
r=30.8038051408 0.243374653099 0.199430157262 0.321990749306
r=35.8569343385 0.331974483826 0.263730041898 0.184312837353
r=42.9928629318 0.288492706645 0.177566974926 0.286967299075
r=39.3747004257 0.178734136023 0.243654409372 0.241905304263
r=29.6369875136 0.40622379687 0.192973132566 0.267729554178
r=30.345700424 0.288084184463 0.0852986691427 0.391519653358
r=41.8488523438 0.287390976634 0.257914288791 0.259832292452
r=36.1728412882 0.168121767206 0.264685533555 0.331400520542
r=43.0356240181 0.338419593557 0.235594657136 0.14598941508
r=34.4730538322 0.194020869497 0.233895815393 0.274152318071
r=41.0844903413 0.248453903207 0.278605541739 0.290204018751
r=29.6014522266 0.264623432809 0.250522396845 0.292921154865
r=30.1657413035 0.189144961568 0.311634060032 0.273798289012
r=43.7445615707 0.30331432113 0.192287340562 0.230885719214
r=32.7647763238 0.276525419698 0.305345508156 0.201502829695
r=32.8803551449 0.185187436061 0.318352628967 0.273653610461
r=39.0491169696 0.300753771593 0.227509928124 0.185335915192
r=37.293899836 0.287536814681 0.30732369409 0.183856964852
r=34.9590419522 0.206021636702 0.221707347738 0.280480868821
r=40.7451121655 0.304043275019 0.278060449514 0.226441533076
r=36.9406930665 0.27034346103 0.302443857332 0.23857331572
r=37.3655968295 0.247190298803 0.307806927162 0.211096140128
r=35.5053421913 0.289794260964 0.185841905793 0.266332791915
r=45.1070284607 0.266840828513 0.243095726815 0.174472849412
r=37.5614691925 0.1717956162 0.222710117579 0.337167948904
r=40.5945444071 0.229096773766 0.280620398822 0.176059740122
r=32.9278401734 0.278206131039 0.253473386226 0.275151786047
r=43.1544580711 0.262608020524 0.18225762895 0.257882122603
r=30.3378843663 0.181053600569 0.25486422026 0.267887777731
r=33.176265737 0.179159666776 0.301234867247 0.258819861792
r=31.564112663 0.188659457444 0.275752773376 0.272093782045
r=39.5322149837 0.235645846841 0.186477919458 0.301707369786
r=40.9707603202 0.298366332238 0.237636508923 0.285803072006
r=34.8413271946 0.167963436531 0.203329887371 0.357582022961
r=32.5868480006 0.169603670701 0.243117435829 0.283847586115
r=33.126356257 0.258335250541 0.296829705977 0.274697464685
r=36.0600987911 0.311234025357 0.232611001667 0.176895489216
r=32.4751987424 0.308165522589 0.236504823371 0.273563821296
r=32.0866937886 0.280159208781 0.300180919069 0.187383910264
r=32.1237657036 0.192475217783 0.305597276459 0.278086512466
r=29.7774885518 0.138468194438 0.24397623939 0.276795715021
r=32.8270772463 0.149952535937 0.265934363982 0.246830078655
r=33.8508324498 0.234935087675 0.332441153663 0.146809415414
r=36.3180825131 0.277230519366 0.228595134696 0.174116442467
r=29.9891305566 0.168649144429 0.318209177678 0.283757058099
r=31.9631409283 0.268192045573 0.253410805327 0.282349001145
r=40.7736836921 0.279126361258 0.172081280039 0.323021232585
r=38.6157405 0.299664504585 0.173965555804 0.235965108477
r=34.6066356323 0.298372626006 0.174258709826 0.268632188605
r=41.5814482283 0.289081077273 0.267732901203 0.160639740722
r=38.8703591609 0.17693565976 0.273290232123 0.24945474373
r=34.9739324662 0.262732523252 0.177561506151 0.259057155716
r=35.076780426 0.178948013732 0.312285434036 0.301036047082
r=37.1879597489 0.310533011919 0.173530199545 0.223717691175
r=34.4051396194 0.282574951602 0.174390009941 0.232310724314
r=35.216271469 0.171039763042 0.233283035739 0.276161734708
r=37.1341984165 0.262882785013 0.302799697566 0.256301844356
r=37.1165840084 0.319627171937 0.276304441846 0.236412623914
r=39.5902727503 0.242991932176 0.172808696841 0.30746615616
r=33.3997927431 0.244557226201 0.29787032206 0.170563961486
r=37.6477580607 0.183927198154 0.304633427326 0.240226864906
r=39.6864209501 0.299499010651 0.284174630573 0.171346777249
r=37.4227468977 0.292659787383 0.270137499025 0.257869154992
r=34.9363124224 0.168355625211 0.29275677216 0.297663359989
r=33.2249867977 0.281188811189 0.171795804196 0.322618181818
r=33.2670531251 0.182672334205 0.269810740114 0.314144483767
r=32.7786536152 0.266809325374 0.248338776889 0.29586665165
r=36.9636556693 0.351953274607 0.11800076599 0.385350440444
r=31.6353174613 0.174492467488 0.271642559767 0.220867848406
r=31.0473608547 0.164182328797 0.228682529395 0.281548004814
r=37.5702840256 0.294250315159 0.277684762055 0.237334541443
r=39.4690251215 0.194193565051 0.296124738478 0.269404289392
r=34.6080441715 0.245884617333 0.297852403383 0.187104290128
r=45.5265556403 0.31208687441 0.234537299339 0.178163361662
r=34.740343285 0.292512882692 0.313947949595 0.224613519248
r=39.2744323841 0.183292210081 0.218658207026 0.278933145341
r=37.8767518368 0.280661934632 0.352949268185 0.144031308463
r=42.1206962951 0.287542340986 0.169447580814 0.260402291641
r=39.6282804788 0.248179242035 0.300617071427 0.179242035012
r=43.0246819168 0.265120701495 0.169457503566 0.323543394432
r=35.152698713 0.318225155849 0.317455078841 0.176475980931
r=30.2413578006 0.232841854243 0.309224684465 0.282658640144
r=38.3472308277 0.264449354576 0.238399813932 0.339981393185
r=32.6034414986 0.2262451008 0.316854094365 0.283928083664
r=32.7477955993 0.18682038682 0.262092862093 0.257052857053
r=33.2019767558 0.220705858828 0.2774945011 0.173132040259
r=38.3424943883 0.170106377764 0.226236580225 0.278359233296
r=34.1036985342 0.301084758982 0.166859946019 0.300787142989
r=40.1663344482 0.298820514621 0.288447361955 0.234545582195
r=37.4127416167 0.305381089798 0.200135800373 0.27278900017
r=32.2799626295 0.184703843217 0.267822377627 0.242702310001
r=35.8097523453 0.289236461487 0.299495459132 0.233501513623
r=33.906825173 0.190224252991 0.303402873805 0.271147718391
r=38.7633026482 0.229703766298 0.322610971475 0.278278572494
r=43.1093566715 0.255483565998 0.282349556286 0.208459775672
r=29.9764661652 0.184432495124 0.308846011914 0.266039327324
r=36.9539750158 0.269463747214 0.294401468467 0.174196931952
r=41.3329290227 0.272712444952 0.23258848475 0.165932691785
r=32.1496563232 0.179360035385 0.328560952614 0.218796196063
r=42.4616132095 0.260869565217 0.180496746876 0.264225963028
r=40.511901311 0.231412848158 0.170429020665 0.320777178796
r=40.36715337 0.187295303221 0.301445624138 0.231683762222
r=39.6442737713 0.246593681847 0.297812614714 0.290794843558
r=33.4497817803 0.22481265612 0.306893378325 0.27665541873
r=42.9542579803 0.332483038387 0.287080831163 0.227772758676
r=40.7940537309 0.285963382738 0.343407924053 0.225728954761
r=30.4779681132 0.170407416443 0.281532080995 0.301252337969
r=36.2539635499 0.277308019764 0.232355573667 0.321208967931
r=40.04291775 0.208490887994 0.37022728824 0.154037267081
r=36.0134713778 0.255557908109 0.183659342986 0.260134529878
r=41.5324671007 0.300421680551 0.182625389969 0.287565566183
r=35.8565046366 0.2887297655 0.181321478264 0.292768181355
r=38.4065588938 0.295762182424 0.177738442316 0.238286130779
r=42.2106071639 0.318579824877 0.174103394506 0.224061412978
r=34.0780150253 0.192111338731 0.295093161643 0.225343868891
r=35.7934741361 0.283308270677 0.1858216971 0.228872180451
r=30.8818202839 0.228946867263 0.31997714721 0.294610550371
r=40.5254913128 0.142520061512 0.223372849671 0.281262876786
r=31.2632808945 0.221267143133 0.145475178675 0.293244156848
r=35.5854055169 0.242477616322 0.151401731983 0.290253926317
r=38.2171712409 0.223040504997 0.323864632649 0.162852884447
r=36.9944838131 0.253016688062 0.302503209243 0.274165596919
r=36.8924994905 0.331743259138 0.286065971448 0.232925713012
r=30.3797330244 0.209345047923 0.254872204473 0.170247603834
r=38.0392004983 0.296250661274 0.206940194063 0.332223955857
r=32.4187454589 0.224623288364 0.318108452499 0.169984425881
r=38.2676715246 0.294157255588 0.274701129329 0.24399896045
r=33.5157727576 0.306102073178 0.248687378869 0.167886298232
r=42.0551999272 0.314214393722 0.245729246073 0.256835705627
r=31.64236171 0.237701285271 0.19559757719 0.262372580883
r=41.608300478 0.278929373294 0.290565404932 0.179301092799
r=34.07891711 0.170306352504 0.331395605853 0.278303346448
r=34.317540824 0.311348097503 0.228076694411 0.28682372176
r=31.3493357497 0.170690133587 0.24013953304 0.278630039244
r=30.9955613879 0.240459917414 0.294621244482 0.279705966111
r=34.3092275138 0.229810472213 0.308866045615 0.271378091873
r=39.3138636002 0.253412153351 0.269657915326 0.158121794315
r=37.1656864326 0.301809325421 0.244016639501 0.270266018037
r=35.7218188678 0.256082607293 0.264472410455 0.278283317199
r=35.4581821322 0.293122974187 0.289530206584 0.232787909556
r=34.2575147392 0.289710813076 0.18553541492 0.23915549036
r=36.4721937554 0.188456597541 0.283299688016 0.22835382639
r=38.8017056808 0.233902902907 0.191527633269 0.265126507923
r=35.6755268757 0.226363668035 0.314090911885 0.272678275375
r=39.1688186903 0.296592321755 0.287531992687 0.228277879342
r=36.1251234854 0.228116017768 0.202639142932 0.296838254507
r=38.8081456808 0.300387240704 0.24361940133 0.256941495598
r=37.5754381765 0.260885341074 0.178392597968 0.331785195936
r=40.7787114898 0.295708607016 0.296494456487 0.185191976477
r=37.6075393583 0.198335269683 0.213932169401 0.163321821336
r=40.6757595263 0.319441190253 0.276219833646 0.178999238519
r=40.3633597054 0.271427621517 0.23485604096 0.184387259791
r=37.3364885788 0.185372942365 0.274259418559 0.231933320527
r=34.3543886748 0.233419751431 0.188609551616 0.306611690047
r=34.0045414766 0.211329998979 0.173420434827 0.252179238542
r=40.6783715345 0.244399428977 0.19524838702 0.253857993923
r=34.9098529076 0.274572557593 0.229257032095 0.308271962922
r=35.7823757112 0.308086497774 0.185717425949 0.276996208166
r=33.5149079824 0.184001854857 0.230102790015 0.277138882448
r=40.2980504951 0.246336357292 0.329495231449 0.224470807164
r=38.1840201987 0.266355872444 0.18416516493 0.224477003839
r=37.1193169476 0.223641986114 0.292782542739 0.294707975961
r=41.6269932328 0.28191681736 0.230922242315 0.245569620253
r=33.4601908383 0.314623204191 0.218803485296 0.288263056895
r=41.5046934469 0.183688251485 0.248925587909 0.227606354725
r=38.3809903702 0.2084387474 0.236099398437 0.296564906955
r=37.6768762469 0.210369713852 0.306723221069 0.244555583692
r=37.7222952219 0.218171461122 0.325380736174 0.275478747466
r=38.3823437239 0.265761232611 0.324448729554 0.226193243985
r=32.837378405 0.286896509604 0.304241609918 0.221577549088
r=38.1870384085 0.188280222364 0.323585026395 0.229847402988
r=42.1165502903 0.314845139366 0.278502632367 0.220414487701
r=38.0239440069 0.187563710499 0.314525993884 0.215341488277
r=35.3783588781 0.22270203578 0.296113510179 0.285214887929
r=33.0408604406 0.21360425315 0.234578690554 0.288616998034
r=39.3687724922 0.221231632038 0.27952514934 0.192075383966
r=36.8445262383 0.182150420111 0.300225425234 0.291754901291
r=37.2599412349 0.298589289296 0.225111987698 0.289463127633
r=38.2817422922 0.229585600107 0.274027805763 0.184841157902
r=33.6146874058 0.224282263048 0.198831395022 0.307826282375
r=35.2558056357 0.312826792384 0.228323027001 0.272907610359
r=38.650368877 0.310891370174 0.249668811506 0.204295987888
r=39.898079803 0.320094145337 0.211705865047 0.282591765744
r=32.4288340505 0.31004913925 0.283852386996 0.183084382831
r=36.8244415659 0.266021883548 0.234710824541 0.243894099258
r=35.5013137852 0.22260430995 0.287849610271 0.184273269143
r=39.0177877497 0.312563692976 0.271927133472 0.185537418852
r=42.1974469869 0.268479212991 0.204804258473 0.23558048649
r=32.0036036552 0.177133936854 0.334566325406 0.264145868027
r=30.1149030397 0.22010163123 0.337168190673 0.265100833986
@balllist {Third Position} color=cyan
r=0.315200629204 0.318078446236 0.184810027316 0.266295042543
r=0.696963057877 0.366370838347 0.132887083835 0.336035900521
r=0.437218396848 0.293377528242 0.329770682541 0.21166204424
r=0.413441102926 0.197797768454 0.297246294498 0.191238709441
r=0.704546130381 0.336122802066 0.286930807269 0.174043216315
r=0.599584398057 0.254177404606 0.246238257544 0.262449081387
r=0.38629222683 0.211949239379 0.249888337143 0.327658232837
r=0.71034909591 0.215179316097 0.20025459813 0.275931697467
r=0.336116056709 0.276619898185 0.255441048655 0.223730421981
r=0.397868303396 0.329047685057 0.148045467147 0.148599944552
r=0.501864107635 0.145089085863 0.322857910287 0.361178261259
r=0.436009498563 0.328806624138 0.149977447 0.37491139893
r=0.373506834825 0.341651307751 0.191865642279 0.129429062519
r=0.258976279808 0.18272346623 0.208774804296 0.320189331877
r=0.271348327688 0.201063339892 0.310476997737 0.197875672114
r=0.39277785301 0.2525005001 0.203090618124 0.233196639328
r=0.338485434115 0.322250357811 0.346691621711 0.206759881097
r=0.687437259617 0.283694596412 0.206389001884 0.285678706924
r=0.512213297663 0.229411177977 0.235429065399 0.248828008113
r=0.541440878156 0.269289886259 0.281432523824 0.253765754688
r=0.425893446102 0.240241305891 0.233853797019 0.277974923113
r=0.316102420922 0.0903368954899 0.418538308277 0.427730483608
r=0.291075374202 0.398476728923 0.354595133897 0.131677538176
r=0.45751642532 0.295551298425 0.295019157088 0.224191145168
r=0.469955767277 0.0806777208421 0.413173689936 0.437953072014
r=0.690040013678 0.135980102009 0.316352874504 0.371324223915
r=0.3135251434 0.302864405123 0.354580115358 0.16008407469
r=0.314423384942 0.159019841609 0.329169141325 0.195703389038
r=0.304480988402 0.121045751634 0.282026143791 0.404444444444
r=0.284758845941 0.198904464006 0.102125380254 0.301626123076
r=0.455880087523 0.308020350142 0.170133173724 0.329268292683
r=0.405439401862 0.315620531232 0.176339489458 0.370257401041
r=0.427829519548 0.113436340581 0.342600854741 0.172911285399
r=0.697578314357 0.309824708069 0.194848854066 0.31406693288
r=0.242637196538 0.203344445052 0.265041805563 0.240341002241
r=0.473097380355 0.12581956798 0.170546378653 0.387268106734
r=0.288938082363 0.186292161805 0.281718881287 0.265874444845
r=0.427061789579 0.274206968279 0.273374934997 0.274206968279
r=0.50901977863 0.208084644601 0.325782239103 0.273060227889
r=0.389108044292 0.249522736476 0.319800995573 0.224571426997
r=0.290323043049 0.432943077855 0.424640929687 0.0801739314472
r=0.326106244979 0.208524695834 0.239021835469 0.255176859238
r=0.325309907518 0.171632699289 0.23415144818 0.265545508531
r=0.35135612078 0.285411441538 0.246805207214 0.22306819539
r=0.460164307645 0.230465941769 0.28130616463 0.195958393242
r=0.397738168829 0.174497727334 0.24628170302 0.365482370028
r=0.636312935481 0.184761745807 0.216264708337 0.335767337061
r=0.448894415289 0.299066387359 0.205472366618 0.276876923475
r=0.440481674931 0.109945470147 0.360201511335 0.128352755557
r=0.487245484313 0.291321747711 0.227180527383 0.250534510169
r=0.686834488301 0.394206071835 0.411343635521 0.127542212304
r=0.490505743106 0.372520348979 0.140834429985 0.0785811765853
r=0.449163663171 0.413590354272 0.121464721643 0.405701101518
r=0.458561913992 0.102610171126 0.378241762279 0.139576880423
r=0.679641015766 0.393440845643 0.149451145142 0.373736278629
r=0.287104782308 0.247911478834 0.21327014218 0.24064181862
r=0.359846777307 0.334381388105 0.259953275577 0.208819234888
r=0.507048783131 0.144743045733 0.133015087223 0.387729844413
r=0.562463770944 0.287363021683 0.357076241548 0.186407087899
r=0.556277699297 0.227334823646 0.247971518463 0.229528895513
r=0.674683434036 0.13500220232 0.271619439143 0.388415797974
r=0.32355212389 0.214383838384 0.365616161616 0.230868686869
r=0.459603942109 0.13688970232 0.350433331539 0.333126984981
r=0.555426183925 0.286611437734 0.208945750935 0.273316408338
r=0.656522273028 0.142510791122 0.360383835408 0.139723792584
r=0.398511388798 0.24102500619 0.197697449864 0.338759593959
r=1.06856118044 0.426941677345 0.0835572272972 0.400012400281
r=0.19649685655 0.418003405857 0.0802315710322 0.0839555571434
r=1.467102734 0.0775353083551 0.389141226168 0.438265019855
r=0.51349321202 0.274286159801 0.2465305486 0.224287535658
r=0.19660482001 0.329676511955 0.169245194562 0.161650257853
r=0.73328899537 0.136685719684 0.161698710378 0.37044735226
r=0.4301764488 0.401912852983 0.124050475096 0.137265902594
r=0.608971697505 0.216250484274 0.328249920755 0.278977212693
r=0.62003768715 0.250286771508 0.233946345976 0.288444033302
r=0.453715471192 0.246819914694 0.231306382818 0.307439701053
r=0.464494297445 0.210935265516 0.276003432167 0.262751453904
r=0.341697768746 0.222217702571 0.208346892288 0.337089163684
r=0.522464943461 0.31502804842 0.380431059935 0.115866548568
r=0.647633890306 0.181925100588 0.299865882596 0.262684411431
r=0.356586274258 0.205845536772 0.322964897168 0.298569236567
r=0.516829871558 0.354133034626 0.179455078575 0.172141139261
r=0.240323190213 0.152656539968 0.242490892845 0.2731230096
r=0.432489448671 0.21510301279 0.278087028125 0.231826661619
r=0.443518398018 0.197394194159 0.270990602373 0.27435790215
r=0.462832089712 0.15561907705 0.270406586615 0.335720907646
r=0.510744277083 0.205193547943 0.170044898335 0.328303321672
r=0.4778310247 0.324021154122 0.28963839783 0.210748959981
r=0.361811465269 0.281043420364 0.163313834594 0.338778713083
r=0.347137488297 0.206427826228 0.325837916679 0.300049631813
r=0.396909546443 0.174133272069 0.328596278184 0.287560033695
r=0.341448508429 0.176558757848 0.35879142663 0.149574810667
r=0.531999199862 0.158270021732 0.348635881962 0.294172937958
r=0.44972832309 0.308903921123 0.15673834105 0.189943743111
r=0.35946834125 0.24927344782 0.194253632761 0.304095112285
r=0.462899103925 0.259538717603 0.229071887136 0.2802092415
r=0.511260058898 0.161884136437 0.341048547194 0.19094026349
r=0.372646755141 0.248787087143 0.232646016048 0.15669901101
r=0.477875313357 0.24390332414 0.209428073741 0.300188706634
r=0.430426015568 0.226249724246 0.248236340672 0.328099553007
r=0.503604485377 0.226058777517 0.274518568183 0.154579655083
r=0.467135368775 0.155525924926 0.236436672968 0.334684715096
r=0.393800970512 0.41966191054 0.260282857023 0.096437089418
r=0.600672679142 0.250714421795 0.247458390343 0.139775541662
r=0.45060827142 0.233149995339 0.281299524564 0.325626922718
r=0.684789380471 0.179237807074 0.274403861393 0.32605720049
r=0.676240337232 0.248690402202 0.193820474119 0.192488679748
r=0.410640138276 0.241144784809 0.189509766581 0.261820556069
r=0.383962324449 0.221904508578 0.316564702753 0.185795983508
r=0.616736202943 0.192729949846 0.244936272029 0.313155109741
r=0.449564315576 0.286912158408 0.285169470122 0.24046572713
r=0.377281104292 0.252554220165 0.234503637483 0.294014686766
r=0.270021288092 0.250681461826 0.294367386323 0.235628995296
r=0.574366404945 0.255982777611 0.239736657655 0.289301091419
r=0.557844353923 0.145305474602 0.318543999066 0.142590203791
r=0.561378572815 0.184279224302 0.259628424193 0.239659614863
r=0.1752126608 0.267203642094 0.316106761388 0.231282987718
r=0.428209550275 0.254245666066 0.351569395897 0.20739328461
r=0.560854897236 0.203301900312 0.261658402362 0.358049815128
r=0.73629126496 0.402601836437 0.0931029549475 0.456134247217
r=0.466535101131 0.179959846687 0.365516821804 0.26759749346
r=0.369697686371 0.305703422053 0.219548199508 0.23851487363
r=0.639428057067 0.197416810276 0.249258265674 0.311679428642
r=0.329465387024 0.358585947545 0.243725010128 0.237454423758
r=0.341810981298 0.299910422184 0.296502570494 0.225482941268
r=0.489520022265 0.289097659766 0.222884788479 0.300030003
r=0.361642467978 0.316699362433 0.260115252575 0.235286905346
r=0.475104751521 0.330152671756 0.238683540913 0.216519351815
r=0.345333835644 0.219108080297 0.325583828941 0.213718890071
r=0.634761620408 0.330776538967 0.23385586945 0.20181909632
r=0.590021077792 0.324551466996 0.259282510966 0.167981853964
r=0.340720351077 0.293216740326 0.204987618178 0.331493333948
r=0.780107107034 0.375222207029 0.0972583071243 0.329755230412
r=0.274038704761 0.218517288811 0.138263055542 0.355404828535
r=0.336946147281 0.2622084081 0.302326326583 0.232440399897
r=0.413603862031 0.276849240096 0.190796951964 0.296088915084
r=0.490738282629 0.189145634601 0.269773607465 0.236698463858
r=0.628393281046 0.164989581293 0.23581007676 0.322997738161
r=0.63769134599 0.22688951049 0.226344055944 0.233871328671
r=0.61290785048 0.221159024465 0.223976765656 0.327790813971
r=0.664530973505 0.411420204978 0.195404887938 0.260277058227
r=0.734320899602 0.395116813481 0.103504404443 0.404442742244
r=0.319987193663 0.233443495429 0.241104768445 0.299240310743
r=0.555979745117 0.347838163133 0.224176773756 0.210474338796
r=0.579804952655 0.1996828711 0.14611566341 0.300198944217
r=0.334411129889 0.176892214177 0.375838377229 0.315440777635
r=0.329929877121 0.46634250114 0.0876259940232 0.277060223877
r=0.408377419683 0.278399433428 0.191619452314 0.260339943343
r=0.507717586248 0.26696401507 0.26276360802 0.266184558091
r=0.611168441774 0.314024987271 0.237927388086 0.202953041162
r=0.358181563641 0.347804555959 0.187953945196 0.285070705403
r=0.391021573337 0.194914899845 0.284824154226 0.20378037051
r=0.266261252422 0.331841415292 0.183029211579 0.251966418602
r=0.457086010382 0.29063440917 0.17912418784 0.26728646136
r=0.391124099576 0.194279427943 0.252090209021 0.254327099377
r=0.393629430998 0.219158960042 0.232827313442 0.227170941662
r=0.44543299703 0.260320967554 0.20415164554 0.185195953018
r=0.565650297871 0.359937408818 0.206138001275 0.170071844344
r=0.315517204461 0.186013986014 0.139167139167 0.28854028854
r=0.381683376265 0.255048990202 0.20042658135 0.26558021729
r=0.380796834078 0.173844306093 0.190487278788 0.265785087504
r=0.394920967543 0.165084512679 0.377141039193 0.276331318439
r=0.585724806419 0.318636571068 0.212939235441 0.232105872854
r=0.401040641259 0.212391784077 0.333525717196 0.1616363945
r=0.441212301806 0.368296631589 0.204359887511 0.143232818635
r=0.340157444734 0.359670366633 0.2087790111 0.246014127144
r=0.374718130138 0.193410689593 0.24739974749 0.208170504419
r=0.396929410114 0.213114506093 0.342310177671 0.258495080061
r=0.378067539917 0.307538444715 0.214300149325 0.17392998154
r=0.484377009124 0.341557277664 0.238230797617 0.25815804734
r=0.252234981006 0.251212796644 0.128726891307 0.243398452865
r=0.267638591014 0.243924319034 0.348447779046 0.219675963682
r=0.487533342141 0.206178487039 0.174773893913 0.349862066557
r=0.354551642562 0.0706392646907 0.159790354229 0.283615614995
r=0.471702549124 0.253818508535 0.213679245283 0.306682389937
r=0.457606839299 0.258676744047 0.196760842181 0.308199868034
r=0.367538510285 0.0891796765347 0.34110686446 0.38904363974
r=0.622985571077 0.283316534467 0.259914983128 0.23042201674
r=0.494868649574 0.180545960213 0.276912720767 0.303059290358
r=0.499678313684 0.248106170687 0.2194904582 0.327307953114
r=0.415742526012 0.249125803041 0.286167357892 0.219362446125
r=0.430592504016 0.181992825073 0.359481309533 0.258039047321
r=0.382564981497 0.368848542762 0.0755170295543 0.169940618388
r=0.332462965245 0.289564976628 0.366634635743 0.20604570107
r=0.654387154349 0.214371421715 0.235215468477 0.221913675477
r=0.581764772815 0.219940950894 0.244884107646 0.307835884209
r=0.357917327968 0.273948354852 0.209912536443 0.228602665556
r=0.376920843369 0.213266162888 0.240074367278 0.274439246731
r=0.467136253877 0.235781874939 0.303352518453 0.255714889604
r=0.548333269293 0.238367346939 0.356390977444 0.198496240602
r=0.599345681864 0.244486764426 0.204075414207 0.284707674729
r=0.565607520125 0.187114322006 0.193008073985 0.327562253162
r=0.47206317656 0.249299787522 0.244205138111 0.19214796214
r=0.346691952682 0.201086158814 0.283281960957 0.337663290768
r=0.373224539719 0.23014203051 0.321190601438 0.191565842539
r=0.623747463592 0.154910141207 0.431065468549 0.0920731707317
r=0.492215517364 0.398296132484 0.164619750252 0.270345639278
r=0.20051514533 0.128434504792 0.274560702875 0.300918530351
r=0.508816458932 0.215946910596 0.358802140183 0.160875359097
r=0.364513891098 0.36052264315 0.260714791367 0.177747213851
r=0.421523759778 0.306560979067 0.217059254359 0.179021169021
r=0.37165626202 0.208186997122 0.216080342985 0.236471486463
r=0.494400361659 0.303211032104 0.340485622524 0.180624461079
r=0.458606595345 0.198306002856 0.181316787315 0.327325552765
r=0.359973984023 0.209802588062 0.377998677088 0.272445243574
r=0.369331742506 0.331395605853 0.261946863534 0.206688475311
r=0.66981875535 0.242419738407 0.231532401902 0.309304399524
r=0.517350248188 0.22269790304 0.325008919015 0.240298093313
r=0.53295737393 0.262405667094 0.216449522996 0.238964829845
r=0.437075804306 0.126469643431 0.340603919049 0.181529071635
r=0.412724461152 0.122250717204 0.376499608798 0.22946187951
r=0.50307151221 0.158612703667 0.330280240908 0.30167842466
r=0.707436665406 0.583994837044 0.358050984188 0.0243949661181
r=0.470332899297 0.27551060257 0.332252899598 0.217128129027
r=0.481095872331 0.289003562448 0.33405804694 0.168692372171
r=0.31195538947 0.298807120573 0.183244632043 0.210882730776
r=0.589481357994 0.18988353573 0.301133831313 0.220102183205
r=0.369906910472 0.272918045688 0.240301085934 0.269876856427
r=0.401605029896 0.307042047532 0.191071297989 0.227700182815
r=0.396295985196 0.182584269663 0.325712045989 0.342827279854
r=0.486042352379 0.316320516152 0.16245096113 0.19374710837
r=0.568472265203 0.200453555878 0.22942670537 0.291201015965
r=0.397480007051 0.175565320463 0.212755646656 0.287254176462
r=0.260665210141 0.178870975443 0.456925500931 0.0882657202425
r=0.276030188764 0.182945759138 0.284230025773 0.297460754452
r=0.424301701558 0.156393377219 0.311922335262 0.196755103398
r=0.510108497925 0.216382571803 0.317053208281 0.292257197023
r=0.391826500661 0.286976672886 0.30508040924 0.222724196918
r=0.468978771141 0.191630090844 0.25889558028 0.290537919771
r=0.56697868944 0.220641364075 0.182655575848 0.283836700189
r=0.38902716115 0.175901280197 0.294357932408 0.211629805659
r=0.364724739687 0.167431444744 0.331428257405 0.287368797054
r=0.356941384688 0.173212767602 0.290316098617 0.214166473452
r=0.388968982006 0.174808094906 0.34060246569 0.168294952314
r=0.307937884104 0.301496513359 0.227023427094 0.27156624618
r=0.383183491501 0.356263492619 0.1482291849 0.178977769998
r=0.476255282643 0.224412296564 0.281374321881 0.294936708861
r=0.611648593526 0.182991027436 0.229215289663 0.300477153675
r=0.470964977836 0.212033415423 0.296706745859 0.192693997779
r=0.37183875457 0.153089334908 0.333670658346 0.17341316692
r=0.391286844141 0.2535768549 0.189446695366 0.231387693087
r=0.363778243642 0.190996364367 0.243897331077 0.274465126409
r=0.393790888189 0.191726403963 0.231339283501 0.290911198406
r=0.494205101905 0.297187528629 0.14554004947 0.360918557425
r=0.526055463013 0.305674888322 0.188436976775 0.295965202035
r=0.496142855287 0.284189952987 0.229341644217 0.179405912701
r=0.354849595483 0.189296636086 0.210346585117 0.288990825688
r=0.513697857042 0.261772568373 0.255397902529 0.249434505449
r=0.535863792288 0.204937732139 0.154977787488 0.287233267788
r=0.456673121774 0.350363682085 0.149344518198 0.300895326934
r=0.383126222751 0.196973837011 0.354361636724 0.148268324339
r=0.608964546706 0.212576051347 0.331817877917 0.287256802835
r=0.274164443567 0.32812143193 0.212673786017 0.281966552488
r=0.717813937628 0.161525928423 0.20119107815 0.290184841845
r=0.558348363631 0.274499479581 0.182183309863 0.327937304843
r=0.518118921234 0.352384557154 0.121262301287 0.124668811506
r=0.408140434745 0.225291175605 0.262308983611 0.232369381998
r=0.315569263321 0.304809788799 0.356991766735 0.192049855186
r=0.542549629173 0.288540445487 0.161684251661 0.348915592028
r=0.425245744386 0.315314076112 0.135259055479 0.374140302613
r=0.397340580598 0.354667174447 0.152482307017 0.179003268838
r=0.430487148218 0.164139882757 0.140152280844 0.323916851964
r=0.531105996502 0.274471491785 0.242369333174 0.24453251467
r=0.522522358515 0.257436896435 0.264338253135 0.246116037075
@balllist {Total Position} color=gray
r=57.0101089946 0.268286041658 0.227004395882 0.253885062279
r=51.9423730219 0.31901490841 0.206693742479 0.3022279048
r=46.0310108483 0.286004194007 0.297751922253 0.187805812983
r=45.4574875675 0.220052154901 0.277520260408 0.199013087582
r=49.359856346 0.295102887223 0.279903963745 0.236041408477
r=46.2268405279 0.272230997312 0.263017152991 0.224457560895
r=51.4851708277 0.251815068793 0.261912894214 0.257551474388
r=52.1389201607 0.281623575202 0.204995390896 0.260568017207
r=50.9876176616 0.216514122189 0.255548953178 0.266658684688
r=53.7588184169 0.240828019592 0.225337307088 0.255128915997
r=44.5572110611 0.222296833497 0.287074342675 0.248231712776
r=43.1495756464 0.255654359173 0.234910969349 0.265341409455
r=45.3408701649 0.236651549352 0.241849420503 0.19782973348
r=55.5372704547 0.204435948783 0.274949936283 0.271666970083
r=55.029464349 0.244515743523 0.278826321621 0.186750256239
r=58.5157448783 0.235930519437 0.18948789758 0.275555111022
r=58.1532966129 0.267220815443 0.277918455723 0.264835406804
r=50.8243935972 0.257956504534 0.217734682639 0.304371407778
r=55.8483549201 0.281377796988 0.204796577673 0.236337843978
r=53.8223985077 0.277282508454 0.23752433651 0.258428117635
r=51.9608164821 0.296230581184 0.228636017139 0.215453565702
r=48.12417671 0.137822254423 0.307039787478 0.327235404214
r=42.3447388746 0.228792158068 0.316891277346 0.228311779274
r=50.7195891735 0.287232155527 0.224474953881 0.211543919398
r=41.3560662053 0.14946027409 0.2866608585 0.283024448375
r=50.6389399119 0.2120248515 0.275927208614 0.310202967907
r=47.8531977757 0.218154267279 0.304803336918 0.232036367191
r=49.5671823632 0.167621210043 0.280550384187 0.232673157229
r=50.394901475 0.191328976035 0.295468409586 0.291677559913
r=48.3400797581 0.240542916915 0.228310779171 0.210173122985
r=58.7730950222 0.292059454337 0.220235423213 0.291286348446
r=51.6552758109 0.294847415341 0.238250626261 0.258359448687
r=58.32178939 0.181120556051 0.259881964339 0.255213763522
r=53.0431941497 0.282660832496 0.174473723997 0.312715112815
r=48.052433872 0.209847532652 0.282747691131 0.197223892016
r=52.0870320191 0.227403642524 0.274731046167 0.281389241847
r=41.8871536839 0.179930380507 0.305845636778 0.213819869563
r=47.4559578797 0.220402149419 0.227803778818 0.272126885075
r=59.4806317753 0.235636341713 0.27161331163 0.308675468741
r=53.1440112158 0.203563108517 0.224767933768 0.287824109912
r=63.8703234221 0.331617748447 0.323825465693 0.183869012689
r=47.4997064664 0.187051808879 0.268417801413 0.2459377434
r=49.5323230069 0.178375157389 0.249103624479 0.265263892545
r=59.9507949475 0.270442692782 0.239121780326 0.25564313866
r=50.6671675732 0.228050862689 0.272420920201 0.242496405464
r=53.9814056013 0.202531759053 0.245698968111 0.324386111186
r=52.0263391791 0.213983699129 0.210548276725 0.320593062394
r=52.9157127714 0.24566167533 0.188601822398 0.299911207662
r=55.989666861 0.155876029931 0.294802594551 0.262795139369
r=54.5975274071 0.242548836869 0.24978528224 0.299270873307
r=49.6652763271 0.347593582888 0.276222156722 0.188906199559
r=49.5955970644 0.337858036425 0.219594320157 0.143697909051
r=43.5911522566 0.29739753895 0.189019549469 0.307110251067
r=53.5002233624 0.223228793316 0.334555990023 0.176736459508
r=46.1168750036 0.337028504314 0.200786014365 0.273388444685
r=51.0288976725 0.242931159129 0.244678287413 0.208457171928
r=56.9671766962 0.283721081151 0.203241506863 0.240942275869
r=51.0764804263 0.236602231652 0.155154801194 0.270096652522
r=56.1654623587 0.271275355561 0.31549700785 0.25919017642
r=48.2122682859 0.222781089584 0.25794143622 0.245128884473
r=52.1950494465 0.271546028483 0.275730436059 0.274409044193
r=46.7651410981 0.193683501684 0.314303030303 0.223663299663
r=54.6247642961 0.17418492401 0.308759936122 0.339227718864
r=47.685898097 0.27528727953 0.269964813825 0.240713522181
r=54.6611787279 0.192782504598 0.303382540096 0.263310939158
r=48.6645834789 0.213893703062 0.235918544194 0.289407444087
r=40.2585256072 0.317550531145 0.164303724218 0.309152785241
r=36.8285198161 0.214052362636 0.27181355912 0.184771976026
r=42.2062628987 0.212837355968 0.294938470948 0.346917789328
r=54.1690765681 0.216972565422 0.274622480272 0.325981673592
r=46.6071801309 0.227441787779 0.253008282544 0.181590873574
r=52.0997863835 0.242154408175 0.226179791204 0.29780969027
r=49.5783684408 0.27668688164 0.212494693941 0.242716227488
r=55.6381256229 0.291750314045 0.236865894176 0.253595369751
r=47.2961838879 0.258790009251 0.215139068763 0.259142769041
r=52.8010361189 0.30345122611 0.223191031593 0.231847406233
r=61.6570717487 0.237852353259 0.246893571043 0.292941812057
r=52.2943759774 0.194693025274 0.217797483458 0.310472936327
r=52.7182453714 0.334864678673 0.270319850408 0.168318078929
r=51.2104849192 0.238213143506 0.237518484129 0.260827401217
r=60.3902874328 0.221081888662 0.277009080794 0.305655755357
r=48.8020113738 0.249958817909 0.24690585225 0.261577658441
r=64.1277273631 0.217403257956 0.228125644374 0.252785605731
r=49.8131080789 0.209694860144 0.230499507596 0.255579199676
r=58.4243901584 0.217326554717 0.268628357213 0.306116160838
r=48.0217326935 0.21533541311 0.25895922852 0.263655894991
r=44.060359934 0.222095121485 0.238916197894 0.258684246111
r=60.5410056722 0.299691185685 0.239032414296 0.253124442716
r=46.9004513139 0.266118165533 0.25502924811 0.242632488388
r=46.9479914296 0.189120841648 0.318507939402 0.271185525067
r=56.0600043412 0.25056067916 0.28731935191 0.234154204091
r=57.4669927341 0.234378708439 0.279197547846 0.200559771938
r=50.9067766481 0.211150425171 0.249913688677 0.273025166985
r=58.6764814903 0.292164169807 0.202830711352 0.244036987142
r=52.9156332534 0.238969616909 0.264905328049 0.272633201233
r=51.4337418047 0.269652056749 0.267073525138 0.24515072257
r=54.6403829915 0.241141791494 0.291132767852 0.21170967936
r=61.8192281506 0.26020090813 0.231821857312 0.225850594016
r=51.1987044692 0.205799100015 0.245330720472 0.313240915469
r=53.5960952674 0.258302488037 0.243174253776 0.264799828038
r=51.3261904196 0.256130418048 0.284054084255 0.200221005451
r=60.2885497031 0.218949725448 0.224653434152 0.307957511927
r=42.6133458302 0.270495976122 0.257583999331 0.181524331562
r=46.3839750458 0.258049152219 0.268036624581 0.192411830248
r=44.652720836 0.219702619558 0.297900935335 0.256478978279
r=55.4606666561 0.246944264342 0.228970054991 0.298825733016
r=59.7106989946 0.295495575483 0.208973334517 0.254979431176
r=50.1613546821 0.189799952845 0.184159457352 0.314217313238
r=46.7596017904 0.194352085827 0.288679788979 0.226492884692
r=49.8885386385 0.259829138484 0.242126412982 0.263013236399
r=52.0765403945 0.313313465003 0.236811974878 0.20217709754
r=50.460626646 0.249146692817 0.268016374376 0.253147164131
r=48.6512671461 0.237816105818 0.294544284968 0.205773328509
r=45.7211631975 0.250308734688 0.243349687928 0.258544441107
r=43.373469119 0.194204237203 0.266891921782 0.185992953921
r=44.7036389395 0.22186624175 0.271929527168 0.214588418769
r=47.8839820898 0.210804545947 0.317866106344 0.206510410153
r=52.2704128868 0.28664571785 0.252809848298 0.194682766656
r=43.1761483849 0.220862353942 0.258343126296 0.274566004567
r=43.049711983 0.352261297818 0.201720901398 0.290459282766
r=60.0736130415 0.218125773154 0.287958062096 0.297844294377
r=56.2171477566 0.267695519272 0.193424289868 0.255080891672
r=51.9224199676 0.279499114656 0.22974221401 0.24634166563
r=56.2396128289 0.297424245093 0.232827811342 0.239532876543
r=51.4290498274 0.219822661889 0.277087552578 0.269869398141
r=50.3810424762 0.270683318332 0.196050855086 0.261463646365
r=48.620828229 0.220400114435 0.259522641818 0.28647621383
r=53.0707037451 0.310175885005 0.241920003571 0.210314271684
r=52.355751906 0.232368860131 0.274238275459 0.212829412072
r=46.728679976 0.279840910573 0.25319250007 0.222110449791
r=53.0978238409 0.306367217035 0.244171732253 0.227731663578
r=53.5900903052 0.264820582288 0.268480961224 0.278002552853
r=52.3867314115 0.328798030904 0.161242536123 0.296971147272
r=46.6791027555 0.221616152034 0.26352985818 0.238517605021
r=51.2119268715 0.21076860634 0.2676557293 0.269621037341
r=54.9636001708 0.296032781824 0.221824611628 0.245358481034
r=55.6313682572 0.249148753671 0.29192767222 0.242568381289
r=48.3581424443 0.214779722999 0.262435662256 0.285410247734
r=52.5185417838 0.265304428904 0.194573426573 0.25103962704
r=46.657815769 0.230785505462 0.273817766836 0.277693363081
r=46.2026640016 0.336862259263 0.237301497916 0.240455006194
r=52.3716410594 0.341918805056 0.218875271288 0.325060640878
r=43.9112056766 0.201281886204 0.268273316451 0.236984419932
r=42.9223657072 0.266765422955 0.214136551142 0.223302369122
r=54.2766910736 0.280222449837 0.228122701964 0.252846281122
r=54.2586149269 0.177829245123 0.310049621026 0.315435037783
r=45.5181911326 0.312954802546 0.184833443077 0.241072785291
r=62.3647942278 0.290462700661 0.204288637079 0.26222064841
r=50.4430973748 0.293537724274 0.28871663852 0.227024062126
r=52.0355547289 0.270747659891 0.214846146817 0.258658729226
r=50.3391403782 0.316253072154 0.281292414071 0.218858900994
r=62.3667937388 0.224438589888 0.225261015626 0.265490179679
r=53.5351587669 0.251110110614 0.237815267 0.255047361777
r=59.7910375338 0.247900269399 0.215625165073 0.314968393992
r=52.6153704267 0.270199242146 0.291241901968 0.205873365114
r=47.0981854326 0.216614319781 0.27812191008 0.231823998139
r=58.0597185911 0.234310191107 0.210295770826 0.287727255107
r=46.2968335357 0.293719778122 0.281078025117 0.211650373056
r=47.3695880637 0.179272979273 0.22168042168 0.260307860308
r=46.2726363555 0.257043035837 0.22267213224 0.208636050568
r=52.077513284 0.177218654509 0.251388956975 0.278412340474
r=54.6860170352 0.214365616116 0.288095702357 0.261960228925
r=56.248410518 0.322778811388 0.22898749137 0.248066369455
r=59.4032520768 0.237231935721 0.242448933401 0.237673286935
r=44.0146270311 0.271549625696 0.270762294261 0.181728328706
r=51.747268197 0.278573831147 0.231774862653 0.255992824308
r=49.8083434379 0.191707248642 0.246377682919 0.251788612998
r=54.8625241477 0.212017344234 0.319898683622 0.288086032474
r=58.6669346203 0.264997785257 0.24795121332 0.244760513641
r=42.1761799052 0.26351766918 0.25120811148 0.235120459697
r=52.4314713479 0.230794108649 0.25730518771 0.223215768542
r=57.3039468068 0.233712100618 0.303031950561 0.226644194349
r=44.3167987803 0.233924254946 0.228988914885 0.25444549204
r=62.8084302829 0.166244965403 0.194920651313 0.298891528108
r=56.1039231299 0.228706199461 0.223888140162 0.316415843067
r=52.7667451759 0.238581968688 0.225381400836 0.296582888449
r=58.3388877917 0.166331972965 0.283949817538 0.348758034448
r=47.5182694519 0.280541069577 0.284222212484 0.230159077961
r=62.6317196987 0.266974898585 0.252885983714 0.286460824432
r=56.5562118103 0.278698052892 0.257644741516 0.291013594239
r=44.2247320177 0.206540890732 0.300723753761 0.233078528638
r=57.0407677365 0.213665107005 0.26135120516 0.291324353759
r=51.4337527622 0.302318385548 0.222492207585 0.206415944304
r=52.1904686485 0.237373572859 0.295580275466 0.234118905302
r=60.969441798 0.278777697784 0.200955352143 0.266298696104
r=52.8938955863 0.264159907693 0.254533319759 0.26333412518
r=56.7837889168 0.252950159656 0.194606413994 0.251960988477
r=60.895576587 0.246711446963 0.238475070969 0.264583583223
r=46.5219681813 0.240876228877 0.310202798643 0.220780628448
r=53.2280052557 0.28604368063 0.24179018976 0.206630862871
r=45.690115572 0.258947502063 0.278829429315 0.245273916079
r=52.3112558163 0.205158699839 0.21257478337 0.313842807256
r=47.1405400837 0.233645612002 0.232325671238 0.210651278089
r=52.0632426264 0.199985322178 0.250966289936 0.290082685063
r=51.5777316937 0.252732479981 0.316061721901 0.197293821965
r=55.8522757829 0.247400513479 0.32811296534 0.200599058622
r=51.7706947198 0.340759399408 0.24793474878 0.243202253583
r=44.9420504739 0.159850905218 0.28237486688 0.2125
r=60.2967498283 0.241498306916 0.250721541789 0.264161303931
r=44.9186304712 0.292349804144 0.258197312622 0.17695300122
r=55.2084970978 0.278036352754 0.277705586795 0.226206508214
r=51.3986492308 0.268737886886 0.215700554022 0.194017345001
r=61.2929859833 0.291750498827 0.250554021236 0.257433465382
r=47.3581687762 0.226818338504 0.210370808096 0.252802810197
r=58.5744411826 0.245816214672 0.279761627492 0.261138387104
r=46.9508938503 0.228924450732 0.258609256885 0.263192019215
r=52.2330743146 0.298008323424 0.214959869203 0.263637039239
r=45.2076316434 0.220689472919 0.252163687055 0.236875834093
r=47.0394645979 0.260299492145 0.238531729081 0.234651620865
r=53.7841059426 0.1941749652 0.26888317807 0.23947960167
r=55.8967268964 0.238992002086 0.270983656437 0.212969804978
r=55.6849869555 0.240009481914 0.307551757196 0.265555688414
r=48.0087075894 0.406561256319 0.285941701624 0.165730880929
r=52.8990904468 0.283125707814 0.273011285976 0.22778927637
r=51.6019190381 0.286646060352 0.255160310142 0.195629016485
r=49.4335603291 0.222413898575 0.242405334312 0.243072123325
r=55.5066553662 0.2460183823 0.221767026989 0.250599805053
r=50.5578833514 0.227866501901 0.283629152518 0.274372379007
r=55.7237125297 0.278386349787 0.256056063376 0.246625228519
r=52.2833740091 0.197130040937 0.277654385506 0.300039195192
r=55.7753237842 0.29238257607 0.238798434136 0.235012643948
r=56.3167844047 0.234234397678 0.195664005806 0.304118287373
r=58.6521906039 0.248634040816 0.231947837058 0.258719109021
r=52.9823826953 0.191682714497 0.302415397429 0.170727696168
r=59.9286925277 0.224692967042 0.263931193377 0.266010621681
r=57.6264372251 0.243943524614 0.269853935324 0.210430658067
r=49.7170232978 0.237161445501 0.288604747627 0.25549050558
r=50.6099600504 0.231786723042 0.254377743727 0.257750016516
r=48.3542725297 0.22092477289 0.250382770236 0.237582933551
r=55.9872488928 0.258401188834 0.204183248398 0.271488461242
r=55.1272082878 0.20734757355 0.28021998459 0.253424224081
r=56.0156442144 0.215754428386 0.279569892473 0.26570313788
r=49.0344623887 0.178300744519 0.266107633253 0.241221629698
r=57.6940518214 0.217395518338 0.317031092502 0.236489105994
r=53.8934627032 0.244835331296 0.20769672752 0.264788842749
r=51.8623298044 0.252358169477 0.240017892915 0.261781122975
r=58.4197864184 0.255213984328 0.257926461724 0.282218203737
r=53.0383511203 0.26823902633 0.223168749892 0.257183237384
r=54.8819021506 0.227010800457 0.259750189129 0.246768715695
r=56.3050234968 0.176889488578 0.272493019246 0.263741309196
r=52.5481535839 0.226745167553 0.226080442306 0.265985059509
r=53.6515615644 0.195545093571 0.286907813538 0.290088293933
r=55.8436904894 0.228964420267 0.242134877759 0.277797468733
r=46.6196908874 0.299966409137 0.244378619924 0.249396891318
r=49.5834797268 0.272529534071 0.246615328966 0.26916145982
r=60.3278318689 0.300893889505 0.241772753684 0.23417205172
r=51.0219504931 0.199082568807 0.276877336052 0.264848793748
r=49.7481094512 0.248132154363 0.303242168757 0.252998834739
r=48.8217733886 0.228266938558 0.1906149103 0.265166411769
r=50.9180865657 0.296553916522 0.199929461966 0.260478298483
r=52.1689494946 0.18762665938 0.323621832092 0.245269485621
r=55.2363070122 0.270776225179 0.280303536806 0.267767600455
r=50.7961414092 0.245841448944 0.264510712607 0.251398123895
r=49.544883552 0.243609191528 0.225911568066 0.252785737026
r=51.6996098961 0.292638625278 0.237747709137 0.26548296904
r=55.7713861634 0.338174993692 0.178163638658 0.1884777946
r=61.1648974954 0.243860651057 0.228175530289 0.27762490698
r=49.2799372164 0.280109993817 0.310163038172 0.183480317181
r=50.6609577834 0.288605575094 0.226292822717 0.26908297512
r=46.6892491726 0.281889041724 0.199893015436 0.263472413266
r=54.7194659968 0.316011194683 0.244800831256 0.20076026052
r=59.1147467493 0.223407003122 0.204613345911 0.29088897873
r=44.9328782846 0.248554337842 0.251711583284 0.241912322999
r=44.9462164365 0.255753441435 0.272695446006 0.227699709526
@group {Shuffled Data} recessiveon
@balllist {First Position} color=pinktint
r=19.2689785769 0.214178353439 0.193985178602 0.322326201461
r=12.2903007947 0.322327517048 0.256553349378 0.254607902126
r=17.575139805 0.33470878712 0.23439085436 0.2623959954
r=11.8762304602 0.332973012587 0.280628790238 0.196680163427
r=17.2916385773 0.211823748113 0.327042713229 0.284832570524
r=15.0568665968 0.165391969407 0.356596558317 0.22250394879
r=11.9939748511 0.320879640577 0.175691652873 0.194030635033
r=12.7982199289 0.288047056758 0.163820727799 0.202229928449
r=14.3576384422 0.283626301506 0.336635507388 0.18648562357
r=15.8674593812 0.338612420294 0.283927086221 0.21368172997
r=15.4890880726 0.206553854418 0.336422240129 0.286014862566
r=12.5774255467 0.315290933694 0.274389458084 0.241655390167
r=15.4921299541 0.290107477894 0.194619892729 0.321853838348
r=14.750395281 0.330165665392 0.205170216639 0.284198070271
r=20.8637501592 0.296118663577 0.203170734117 0.297089620935
r=15.799034383 0.275205041008 0.191788357672 0.336567313463
r=15.7124720772 0.333480127711 0.298910051745 0.203512055488
r=14.9938642741 0.307661655196 0.189785566634 0.203964900338
r=16.4801125618 0.192771885494 0.221365162749 0.291152708049
r=15.519645906 0.235474946204 0.266830617891 0.216108207808
r=14.9400775916 0.30829587572 0.189535525589 0.320676602792
r=16.803470534 0.138607136388 0.248369860533 0.361981525086
r=22.6148577202 0.140498199839 0.234756581483 0.262747884276
r=13.706461936 0.288260962112 0.319125159642 0.198488718604
r=29.8346558147 0.137362287098 0.242703814058 0.237708652182
r=14.3526777517 0.27488823122 0.315062023802 0.237233171715
r=15.6114610872 0.277544236973 0.164678854238 0.322954345488
r=14.9795971037 0.246387466893 0.275643083353 0.312357232238
r=12.2274394951 0.338431372549 0.182614379085 0.340653594771
r=19.930459799 0.216146017565 0.161450069229 0.325800681173
r=13.8431379321 0.298069729164 0.239263803681 0.303007631303
r=17.7171318879 0.166131682234 0.287241001613 0.223963245809
r=15.7069582557 0.261992204011 0.275066923402 0.18577936411
r=21.7127194353 0.287546357645 0.153805106678 0.29937478322
r=15.449234656 0.312803978359 0.19099404339 0.310672714356
r=12.1099861186 0.285794155019 0.226048284625 0.322109275731
r=13.7725608262 0.350618173088 0.190253270916 0.167206817909
r=20.4160143636 0.270358814353 0.21851274051 0.181695267811
r=11.5986932523 0.3818954603 0.166485802134 0.257189365165
r=10.9733129103 0.170024269504 0.329628629751 0.321150831802
r=10.8103230868 0.13091997037 0.319214230055 0.344861422428
r=18.602378264 0.209572153735 0.287124325195 0.34058496495
r=16.4331354883 0.204006293505 0.333788408441 0.284652540972
r=18.0418259524 0.325570285441 0.196972411322 0.277678251523
r=11.7428148453 0.309590672178 0.195958393242 0.195340582315
r=12.5105033289 0.325004706705 0.181893978107 0.188402678788
r=18.9130126581 0.316072769757 0.198698155721 0.188433614287
r=11.5313526609 0.190265601159 0.28996301756 0.18421392919
r=13.5405869026 0.20225869848 0.306751183325 0.177235862374
r=13.9932724267 0.200866180582 0.308042322241 0.19023079875
r=16.6223954242 0.227504315971 0.35875194745 0.156343424986
r=19.0566955604 0.235646049617 0.361858458839 0.159599356631
r=22.945218536 0.23228639476 0.246874069664 0.369306341173
r=12.7789516135 0.149614145621 0.365433141918 0.271274800414
r=15.6881981432 0.348285675566 0.235262230655 0.162867597235
r=18.9914809559 0.199995983613 0.192907060808 0.302795405253
r=19.9246426219 0.185340212207 0.332512411175 0.196184172102
r=14.1024587572 0.31152758133 0.20273455917 0.31588873173
r=20.6763159732 0.123921660061 0.269759850781 0.294124504547
r=16.7171942843 0.302243748965 0.281255174698 0.198066732903
r=13.6322618224 0.287622962854 0.373440023491 0.170606372045
r=18.1144493405 0.279151515152 0.33701010101 0.200404040404
r=20.8628362987 0.181191796307 0.191123432201 0.300344512031
r=16.7930562347 0.169929182255 0.208945750935 0.286811865313
r=10.0920261543 0.275369050721 0.094633328424 0.295535137707
r=11.0048016229 0.35219113642 0.19664520921 0.285528596187
r=15.0648765573 0.393853594015 0.230913900715 0.111850535279
r=20.2062764421 0.40969121027 0.211707504623 0.272386872651
r=14.4947325652 0.220667576971 0.0961647883674 0.459126635366
r=11.5399666252 0.181906570173 0.320643350486 0.346683727287
r=20.9213115859 0.3225503985 0.142240975152 0.314767932489
r=13.9649114122 0.313311918371 0.201119561623 0.310383107374
r=17.5996714756 0.298994594498 0.180171515589 0.213352568726
r=12.7707843885 0.213855527771 0.295636248371 0.166590356778
r=16.1714233152 0.338257169288 0.282708603145 0.212040703053
r=17.7635485062 0.174536670064 0.33155927981 0.290114369834
r=14.9726158884 0.329106683192 0.169653923158 0.287110306035
r=15.756653501 0.201391148715 0.183127237227 0.352424341035
r=10.7873882701 0.283342190729 0.357744316504 0.237555358725
r=15.1287880098 0.244630145466 0.128278138863 0.299700815021
r=13.2924032399 0.221277053946 0.250148056423 0.358565737052
r=12.0954733719 0.296576944618 0.281191315521 0.227621651896
r=12.0788194812 0.293330584003 0.161133640342 0.206291383142
r=18.4021275936 0.219960698143 0.179515679269 0.260758619338
r=15.0528800529 0.183792944076 0.353786561613 0.256288927526
r=17.2945488006 0.355961945965 0.162325622462 0.225763729472
r=15.8922309046 0.235069635316 0.173951127648 0.271946854945
r=15.6567430869 0.317738648954 0.271738081804 0.175351764744
r=18.1321462794 0.187615922386 0.296428401579 0.275170019499
r=13.2703690189 0.273066131859 0.175747262654 0.31133327256
r=12.5526953972 0.187786493376 0.229566663385 0.276794993819
r=14.8871399851 0.321234384103 0.268247540294 0.239040552787
r=13.3897611828 0.307020852417 0.17939783633 0.269159617077
r=16.5527549528 0.315725685238 0.263545313278 0.173693343491
r=15.6548101873 0.298018494055 0.275231175694 0.197291941876
r=15.9685906819 0.189284298962 0.30222715384 0.244146786082
r=13.8491366386 0.346507850568 0.177855982675 0.27174697708
r=15.0755732307 0.168921440567 0.346379921627 0.219723829073
r=15.3066580739 0.201698359704 0.30236609087 0.303853970097
r=14.6683554229 0.200666021834 0.189532821083 0.319560966098
r=16.4735863236 0.170931575223 0.264126345588 0.324170298357
r=16.4548092696 0.238715230894 0.174713070483 0.25526600054
r=13.8457660324 0.257604920708 0.210772417256 0.180248127537
r=18.6415992233 0.221669928471 0.178640087289 0.344273368087
r=13.2655274859 0.171716230074 0.254334855971 0.336650508064
r=15.7715227834 0.268712628773 0.179309847994 0.325949139111
r=13.1463957622 0.178460445707 0.339429992009 0.286646541774
r=14.897390469 0.323249360683 0.159638718102 0.35682028402
r=13.353126005 0.209835084453 0.306357228355 0.191548078202
r=17.8204241329 0.328422215065 0.18461326094 0.285777389224
r=13.4692311924 0.189170076274 0.192655452846 0.276380259635
r=15.9256012347 0.186720335698 0.288376017697 0.333040662273
r=16.4544186994 0.182607646846 0.289084549512 0.194307079966
r=18.301873716 0.184715129669 0.304570942225 0.208245719435
r=12.5820123941 0.23815552689 0.13859294295 0.324412487592
r=20.8464917586 0.157275562788 0.221131678872 0.331366965012
r=10.9263865698 0.130274908072 0.305050403982 0.241438827326
r=17.6415633132 0.202538572891 0.290735444692 0.178265014299
r=19.7043129613 0.181891140474 0.290636017083 0.332311043595
r=21.7760577065 0.385990011445 0.132894599938 0.222466444699
r=14.5202990824 0.326276084444 0.302914157085 0.175518646955
r=13.9767674571 0.186759114292 0.29076269291 0.197718631179
r=17.8969820633 0.232869046139 0.26570966653 0.342707907687
r=20.23897738 0.187025522696 0.244605710461 0.247864301693
r=17.6597327243 0.182621903723 0.261469855118 0.221237731734
r=14.5614281567 0.260219771977 0.326770177018 0.187706270627
r=12.1366756912 0.323105689063 0.206167238843 0.305174104953
r=14.6247983255 0.20590598634 0.190705772064 0.313546270256
r=12.0205199508 0.195423548494 0.322740987495 0.192458621832
r=11.318696844 0.188350518345 0.337706429709 0.181504456926
r=15.7818644009 0.331667399095 0.258911292414 0.238988320263
r=13.5470482134 0.228129641051 0.324150823649 0.181617834601
r=13.5094634335 0.213660604403 0.368179953507 0.253692055244
r=19.5796473574 0.189584025044 0.25418583693 0.20177394109
r=12.6418936076 0.281626506024 0.186170212766 0.336195847219
r=13.2513723893 0.268639750768 0.22910790216 0.311750094725
r=15.6666238134 0.233137525018 0.165349725782 0.335871910171
r=17.5371329546 0.235569645052 0.194696254608 0.310993962493
r=16.5917964841 0.329955244755 0.287834965035 0.196629370629
r=17.52260467 0.327665794738 0.192664256039 0.288525157717
r=14.0382833075 0.332357247438 0.165221308706 0.234260614934
r=10.4097874427 0.278686327078 0.100804289544 0.435120643432
r=19.0953331077 0.292072621143 0.190845100648 0.321172582514
r=20.9496289661 0.177884763756 0.189550350276 0.288275776934
r=20.2409761048 0.171692798613 0.221005357706 0.260567680429
r=22.0451938736 0.162401956142 0.258185747372 0.217952250166
r=12.9964760527 0.345286937142 0.226637289166 0.169021931824
r=13.074370517 0.348158640227 0.186709159585 0.184230406043
r=12.438507444 0.321136275062 0.190274109037 0.199151257957
r=13.4770815864 0.294090001175 0.314925782321 0.187952845337
r=19.8854533807 0.149258556179 0.320292725872 0.302974028832
r=17.1950301175 0.255342282441 0.221511311839 0.190858528834
r=15.6465012687 0.333933631717 0.262957175773 0.229799517996
r=15.3936906638 0.187945697533 0.354075326185 0.298293803814
r=17.3669110515 0.186817015035 0.304180418042 0.298093142648
r=10.5131974175 0.324201709998 0.292313732333 0.197842145059
r=14.9080928425 0.188335853006 0.338004419119 0.295499476683
r=18.6641345338 0.320241979711 0.294976824747 0.180951191159
r=13.310928078 0.23533043533 0.263781263781 0.335903735904
r=12.2395740502 0.187195894155 0.295374258482 0.327334533093
r=10.730195404 0.291092700623 0.187705279671 0.183759007794
r=15.8194454317 0.294024076108 0.320286121858 0.176927576687
r=17.0363350761 0.185575876716 0.185997121494 0.277547653316
r=13.6496027431 0.193685282635 0.333797317943 0.193922933288
r=17.3842646954 0.238997122589 0.340104617646 0.261648402282
r=11.8880419385 0.186814665321 0.337672384797 0.288462832156
r=17.0530451105 0.276047616185 0.191486803343 0.188330427463
r=16.0271101596 0.29477490172 0.327484444867 0.184506893101
r=15.6537719688 0.231971345058 0.247203934348 0.35189178371
r=13.6450255449 0.264563234751 0.206547524909 0.181164004428
r=13.8658552669 0.252051920808 0.227455093746 0.17170578209
r=17.2593600089 0.328059587887 0.294323927581 0.184499537868
r=14.4223716747 0.183631898127 0.305455645959 0.1946782135
r=23.1636275233 0.244474852835 0.167226066302 0.239466074564
r=12.1989601099 0.321787960467 0.189768643306 0.200887241689
r=12.118888392 0.349865035091 0.202423369924 0.177937736189
r=19.5586491235 0.21292997344 0.257411845998 0.366435620047
r=15.3035387712 0.333494018143 0.285858275998 0.197247907446
r=16.621974772 0.194664399213 0.328550424262 0.287895697153
r=13.110616044 0.320003874843 0.167935677613 0.210035842294
r=14.5726383959 0.286817923071 0.200089452712 0.334471822396
r=15.1170851995 0.192216732279 0.294725046026 0.181694476179
r=24.9540400448 0.329615725889 0.153382021705 0.295269947444
r=14.6955693434 0.236176484959 0.166997833841 0.260378833531
r=12.615267028 0.204017964277 0.185025197984 0.321539991086
r=16.1546894516 0.189398309974 0.283809006685 0.337394373367
r=13.8115802142 0.189139941691 0.288994169096 0.196168263224
r=17.8700913003 0.29525008996 0.208288353125 0.301247451122
r=14.6706495986 0.332162715833 0.191818684356 0.181283126849
r=17.6189485772 0.287862513426 0.192524167562 0.336455424275
r=14.8684770615 0.3034088745 0.227651875833 0.312435726528
r=18.3775070053 0.160111565727 0.33270329182 0.221343426454
r=17.7618092135 0.230369905351 0.315771682442 0.146561715279
r=16.3819190607 0.242330838104 0.156392191399 0.28306179363
r=18.8986655277 0.303129931615 0.154392425039 0.305014904436
r=9.91731372625 0.334274711168 0.235558408216 0.179396662388
r=18.8404903104 0.226335408457 0.292238806602 0.293118524641
r=9.55108147493 0.374201277955 0.317691693291 0.166333865815
r=17.187191858 0.186422291121 0.30189576316 0.299384596841
r=20.0665529248 0.195768693999 0.183127363929 0.329200461156
r=13.3533604398 0.255599395171 0.169653404527 0.341356376695
r=16.9560271874 0.177694250308 0.348047219123 0.291924590356
r=16.1182263545 0.165447195111 0.257826070656 0.241886504792
r=14.0570629211 0.332643915891 0.168710296942 0.244447727385
r=14.5749059607 0.248893691948 0.170720800455 0.331668824938
r=17.5730280162 0.304584235887 0.327859069007 0.185071393838
r=17.3600386615 0.279689357907 0.185270511296 0.340257134364
r=13.2528693461 0.348277639038 0.191342609109 0.191699369723
r=17.0020781601 0.185284066638 0.204524419764 0.278032891927
r=16.1558141042 0.351044008995 0.157179569547 0.265531641503
r=17.3018245476 0.166793445188 0.240567677997 0.251325741111
r=16.5213486761 0.224722622546 0.16731256962 0.348358391179
r=14.2462258381 0.235301710229 0.194514359471 0.379606324621
r=17.4163647208 0.197250751748 0.28855391104 0.233451790526
r=17.5910028667 0.293849538977 0.179039186924 0.245887468567
r=16.6380862793 0.28997981281 0.260671682878 0.269370526702
r=15.7065764652 0.246520951321 0.266570724031 0.172639616385
r=16.1659426176 0.238624743067 0.296495459734 0.280562005218
r=13.9405378351 0.289564899452 0.2838976234 0.195012797075
r=13.5766365336 0.18068983538 0.260452051215 0.304611967599
r=14.4690022049 0.254349327874 0.310324939949 0.260439971353
r=15.0959466337 0.179172714078 0.289368650218 0.290094339623
r=17.1734861246 0.303711174125 0.186593408033 0.274628194969
r=13.9134556983 0.197841898366 0.236388521955 0.305174032753
r=16.6654452866 0.321571872071 0.275392455483 0.171691951734
r=12.8132205184 0.262783429749 0.304009575105 0.183057384135
r=14.4724767053 0.24228099919 0.309728822336 0.173488562433
r=16.3512055332 0.174963744807 0.269443270324 0.243914162584
r=12.2639786549 0.251321833214 0.318832295601 0.170031642339
r=13.2053965326 0.276770689614 0.310162773449 0.234645782325
r=15.7134888603 0.317044989265 0.171568882859 0.240370903661
r=15.2776197104 0.232744408419 0.171745342639 0.321563994065
r=19.0829649816 0.232359533194 0.312048844578 0.177687611098
r=15.1118186372 0.171260758316 0.316701558502 0.280995580368
r=15.3585007388 0.166653608086 0.211901590535 0.323121523153
r=11.2787346177 0.279041951106 0.177169029698 0.311657622965
r=13.6385244311 0.306148282098 0.261482820976 0.25931283906
r=19.2385132873 0.221487474716 0.182809501582 0.288600176339
r=12.0189707576 0.233618233618 0.320005794582 0.285310734463
r=17.1093797043 0.169140383426 0.261904761905 0.247709000956
r=17.0606737387 0.182071410484 0.279627753862 0.216288933907
r=18.1196474658 0.177467455225 0.320321007925 0.291445373364
r=14.8473121535 0.28368979174 0.170616620224 0.229405624228
r=19.3095862938 0.315815189178 0.165694567441 0.235136042996
r=13.5898948502 0.227823983728 0.166870750308 0.323633491527
r=14.603793563 0.176183684609 0.302695754759 0.303646576163
r=11.2401030408 0.220387359837 0.305759429154 0.183639143731
r=14.6376621968 0.157515936665 0.224347110837 0.259921858935
r=11.9472791678 0.266258830384 0.331803947273 0.219648969485
r=16.5433193321 0.22255066165 0.170918718359 0.28846418455
r=14.4631720048 0.295785231232 0.316278434319 0.183755721019
r=14.8702752296 0.188273049408 0.283980744802 0.226582870897
r=17.712539183 0.287386661294 0.306830546041 0.22596547787
r=17.750657336 0.277712231024 0.160346086859 0.345019383111
r=14.2552738709 0.195603991918 0.211069613666 0.302736790547
r=20.0140483327 0.236468584406 0.163559803179 0.248722558668
r=13.3239725521 0.317913573196 0.210511742208 0.285378052368
r=12.1080201697 0.289644960786 0.225471053402 0.309577272284
r=16.7507604068 0.214439234076 0.28248339195 0.311254396249
r=16.0957424873 0.283677212288 0.232003668042 0.30774873911
r=12.8818147248 0.309993053278 0.280802716627 0.171464136226
r=12.884490009 0.18034499023 0.237601913618 0.313169597736
r=12.6481246418 0.217058586299 0.310684737544 0.294057584886
r=16.0336660802 0.171882257517 0.28972179664 0.321816051634
@balllist {Second Position} color=greentint
r=41.7753127662 0.327671838036 0.2726013253 0.173033942832
r=37.795846099 0.268346369836 0.314094464501 0.232586241476
r=42.1487307562 0.329094229859 0.18325103159 0.229926266658
r=36.5354921808 0.209120389879 0.263553251131 0.181729906011
r=41.5615880191 0.267948513442 0.187651079181 0.222143146373
r=34.427157561 0.261243661152 0.287305677945 0.205919029013
r=31.4394413585 0.154777856599 0.226452273981 0.349465331967
r=31.314668906 0.161757605022 0.250910846758 0.303542425706
r=36.4083191397 0.255999787147 0.186436844813 0.239610124696
r=36.0083541548 0.248128638758 0.229657610202 0.332859717217
r=41.4581216527 0.270301727997 0.212507834184 0.185379174501
r=37.7483738871 0.196501063213 0.25244861138 0.239464527354
r=43.8682912111 0.270641346891 0.173683447576 0.211828780882
r=42.115799474 0.253358820317 0.16464591298 0.250118332423
r=42.8194411309 0.328862909307 0.159204362488 0.282049424655
r=40.5067299443 0.256901380276 0.258851770354 0.310662132426
r=38.6150105729 0.315314323461 0.28355168997 0.146867774964
r=33.0916839076 0.257029479399 0.328847638576 0.23160962003
r=36.3091896065 0.254978887522 0.320011969279 0.238820361073
r=35.758805073 0.286043652014 0.203197048878 0.215032277897
r=39.1411083048 0.210432931157 0.262518728807 0.340154561943
r=42.1353502414 0.258331823945 0.251539576164 0.184522731389
r=35.9889055769 0.361322116656 0.147401545442 0.290509915371
r=33.294337301 0.216315453384 0.325883354619 0.277884206045
r=36.6004969972 0.392142493238 0.273757986014 0.124999287368
r=38.9849271081 0.256375543102 0.236540520118 0.185032428688
r=42.4319708061 0.258480789911 0.186919542477 0.229592335517
r=43.0376415545 0.255928615755 0.178231571002 0.236838927883
r=45.9065306701 0.287973856209 0.265947712418 0.131437908497
r=39.1831500277 0.286203725227 0.239774828949 0.306578269174
r=39.6167080298 0.246521023492 0.237019302708 0.328894209187
r=35.3378481316 0.321713268628 0.215748318983 0.180857699212
r=34.5195205188 0.265232705584 0.244145963462 0.175052834265
r=42.4967418265 0.336532047918 0.174767211249 0.238783006199
r=41.3058266772 0.24066888901 0.160336630417 0.328597191103
r=38.9312254882 0.23085133418 0.331537484117 0.270597204574
r=30.1098029563 0.163245708798 0.284479654303 0.343896290961
r=33.48938463 0.33135725429 0.16848673947 0.271814872595
r=37.7930667934 0.192665943209 0.294628323386 0.241635015373
r=39.1481717433 0.175306536789 0.309272272986 0.19114231957
r=38.948601353 0.201974044964 0.152218876564 0.356905790339
r=43.9860451351 0.31137700427 0.189912174684 0.273064217227
r=38.3024017346 0.259313224319 0.245593628132 0.309153131753
r=40.7592818479 0.328944225487 0.218290935149 0.270781082049
r=32.0900848701 0.179715582315 0.336190240834 0.226365923796
r=31.2399899862 0.163712648934 0.308921223205 0.282671256825
r=33.3206830234 0.309939080364 0.226946507552 0.302720520738
r=29.6729133314 0.170067499418 0.332893681951 0.243334109189
r=30.2887166207 0.180446757273 0.210452016497 0.353281479226
r=33.439489989 0.235458582315 0.203991009265 0.221314620909
r=30.5092291817 0.23752579056 0.289822729378 0.282832961388
r=33.5756591264 0.279195301457 0.252839109032 0.192913193937
r=45.7935463414 0.294060732361 0.246315867818 0.268755582018
r=36.8212317559 0.259993065872 0.203187173241 0.295801408409
r=32.9180567313 0.199322401409 0.247757148665 0.269358991733
r=39.1743748674 0.31082817897 0.287974937746 0.184733713551
r=33.4351855896 0.286926895746 0.164431032804 0.320597683247
r=43.9396693139 0.253536067893 0.219825553984 0.16260018859
r=36.3533073408 0.277220797389 0.297038936815 0.256703194218
r=37.8247690677 0.329214273886 0.223609041232 0.159753270409
r=35.5578177375 0.264204962561 0.161650271619 0.306195859639
r=37.7544549857 0.336767676768 0.240282828283 0.183232323232
r=36.3142298889 0.275501964795 0.204473273403 0.357215912149
r=36.9332971634 0.239878407269 0.204937199359 0.241047568145
r=37.5655180671 0.215301301732 0.269557139135 0.16046767195
r=37.1157558719 0.157867046299 0.332817529091 0.274294379797
r=29.0257286741 0.131856322077 0.178440044641 0.415595420163
r=47.6294289506 0.462822233677 0.258652866312 0.117939269595
r=43.0609284763 0.271633187381 0.120193128675 0.50632355976
r=43.3831477819 0.194724966292 0.25669354173 0.141607734148
r=44.0902338692 0.359681200188 0.162681669011 0.267229254571
r=38.3967832485 0.20645755586 0.276465586471 0.347796305919
r=37.1031701906 0.333262091137 0.214795223211 0.168541226969
r=31.4566756493 0.215757404994 0.181206635438 0.267953368788
r=38.8261143819 0.321990749306 0.199430157262 0.243374653099
r=39.6261404433 0.331974483826 0.263730041898 0.219982636923
r=40.8544997153 0.286967299075 0.288492706645 0.177566974926
r=40.1429097668 0.241905304263 0.178734136023 0.335706150342
r=40.1825717252 0.192973132566 0.267729554178 0.133073516386
r=38.6407016908 0.288084184463 0.391519653358 0.0852986691427
r=41.1640706559 0.194862442123 0.257914288791 0.287390976634
r=38.5587702984 0.264685533555 0.235792178697 0.168121767206
r=30.4644302446 0.14598941508 0.279996334227 0.338419593557
r=36.4441359775 0.29793099704 0.274152318071 0.194020869497
r=37.7690499765 0.248453903207 0.182736536303 0.278605541739
r=37.6722358892 0.292921154865 0.264623432809 0.191933015481
r=34.3125246788 0.189144961568 0.273798289012 0.311634060032
r=33.3386641639 0.273512619094 0.30331432113 0.230885719214
r=39.4750958839 0.276525419698 0.201502829695 0.21662624245
r=38.1864982901 0.185187436061 0.222806324511 0.318352628967
r=33.7192865384 0.185335915192 0.286400385091 0.300753771593
r=40.493011196 0.287536814681 0.221282526377 0.183856964852
r=39.5225371134 0.280480868821 0.221707347738 0.206021636702
r=33.8961083633 0.304043275019 0.278060449514 0.226441533076
r=35.9743138523 0.302443857332 0.27034346103 0.188639365918
r=34.6681482302 0.247190298803 0.233906633907 0.307806927162
r=40.7166870033 0.266332791915 0.258031041328 0.185841905793
r=35.1310907173 0.31559059526 0.266840828513 0.174472849412
r=39.6976681719 0.268326317317 0.337167948904 0.1717956162
r=36.5428885679 0.229096773766 0.31422308729 0.280620398822
r=40.6773413165 0.278206131039 0.193168696689 0.253473386226
r=35.410110908 0.262608020524 0.18225762895 0.297252227923
r=30.1285631131 0.25486422026 0.296194401439 0.267887777731
r=41.2896761615 0.301234867247 0.258819861792 0.260785604184
r=38.4795021894 0.188659457444 0.275752773376 0.263493987135
r=39.281736074 0.235645846841 0.301707369786 0.276168863915
r=36.1686751307 0.178194086833 0.285803072006 0.298366332238
r=43.9349214111 0.271124653137 0.357582022961 0.167963436531
r=31.522548445 0.169603670701 0.243117435829 0.303431307355
r=39.386447902 0.274697464685 0.258335250541 0.296829705977
r=34.382056817 0.176895489216 0.232611001667 0.27925948376
r=42.9405030677 0.273563821296 0.236504823371 0.181765832744
r=33.0283223246 0.280159208781 0.187383910264 0.232275961886
r=33.3357545227 0.305597276459 0.278086512466 0.223840993291
r=35.2908730558 0.138468194438 0.340759851151 0.276795715021
r=40.0077507607 0.337283021427 0.246830078655 0.265934363982
r=31.6514517046 0.146809415414 0.332441153663 0.234935087675
r=31.4463430901 0.228595134696 0.174116442467 0.320057903471
r=43.0882925743 0.318209177678 0.168649144429 0.283757058099
r=36.5826340602 0.268192045573 0.253410805327 0.282349001145
r=32.6711127751 0.225771126118 0.279126361258 0.323021232585
r=31.2420153653 0.173965555804 0.235965108477 0.299664504585
r=42.754869715 0.298372626006 0.258736475563 0.268632188605
r=36.3735287057 0.289081077273 0.160639740722 0.267732901203
r=34.5653134302 0.300319364387 0.24945474373 0.17693565976
r=35.2337655085 0.262732523252 0.259057155716 0.177561506151
r=37.912263105 0.178948013732 0.301036047082 0.312285434036
r=36.0519787819 0.223717691175 0.292219097362 0.310533011919
r=31.4498303673 0.174390009941 0.310724314143 0.232310724314
r=30.7438941603 0.171039763042 0.31951546651 0.233283035739
r=39.9881845237 0.262882785013 0.178015673066 0.256301844356
r=31.0015598335 0.167655762303 0.319627171937 0.276304441846
r=38.2690995104 0.276733214823 0.30746615616 0.172808696841
r=33.7162570197 0.29787032206 0.244557226201 0.170563961486
r=40.4859662072 0.183927198154 0.240226864906 0.271212509613
r=38.1594977735 0.171346777249 0.284174630573 0.299499010651
r=41.8343948712 0.292659787383 0.257869154992 0.1793335586
r=39.2823934623 0.297663359989 0.29275677216 0.24122424264
r=38.4421630858 0.322618181818 0.224397202797 0.171795804196
r=42.9654244215 0.314144483767 0.233372441914 0.182672334205
r=36.5628508422 0.248338776889 0.188985246086 0.29586665165
r=42.9466115796 0.11800076599 0.144695518958 0.385350440444
r=44.9574305656 0.33299712434 0.174492467488 0.220867848406
r=37.0801366916 0.325587136993 0.281548004814 0.228682529395
r=36.6820784132 0.294250315159 0.237334541443 0.190730381343
r=32.9130560087 0.296124738478 0.269404289392 0.240277407079
r=33.0210450568 0.187104290128 0.269158689156 0.245884617333
r=32.5339022637 0.178163361662 0.234537299339 0.31208687441
r=34.5449630446 0.224613519248 0.292512882692 0.168925648465
r=32.9551778238 0.218658207026 0.278933145341 0.319116437551
r=39.6227726462 0.352949268185 0.280661934632 0.22235748872
r=33.0787654362 0.260402291641 0.169447580814 0.28260778656
r=37.7074275416 0.300617071427 0.271961651527 0.248179242035
r=40.1093138167 0.265120701495 0.323543394432 0.169457503566
r=39.8516902937 0.317455078841 0.318225155849 0.176475980931
r=34.6421263074 0.175274821148 0.309224684465 0.232841854243
r=37.962772048 0.264449354576 0.339981393185 0.238399813932
r=35.443487259 0.283928083664 0.172972721171 0.316854094365
r=40.0647319445 0.18682038682 0.294033894034 0.257052857053
r=37.4598944698 0.173132040259 0.328667599813 0.2774945011
r=31.6533435326 0.170106377764 0.278359233296 0.226236580225
r=36.4247574848 0.301084758982 0.23126815201 0.166859946019
r=33.9649549808 0.234545582195 0.298820514621 0.288447361955
r=32.5415465634 0.221694109659 0.305381089798 0.200135800373
r=39.0191783096 0.304771469154 0.267822377627 0.242702310001
r=36.3820406384 0.177766565758 0.289236461487 0.299495459132
r=33.4938872152 0.271147718391 0.190224252991 0.235225154813
r=35.0787181655 0.322610971475 0.278278572494 0.229703766298
r=41.6709786935 0.208459775672 0.253707102044 0.282349556286
r=31.7660246576 0.240682165639 0.308846011914 0.184432495124
r=31.7397273316 0.261937852367 0.174196931952 0.269463747214
r=37.5942971314 0.328766378514 0.23258848475 0.165932691785
r=30.2247567442 0.218796196063 0.273282815937 0.328560952614
r=35.0894001921 0.294407724879 0.260869565217 0.264225963028
r=33.5106380594 0.170429020665 0.277380952381 0.231412848158
r=32.7248386456 0.187295303221 0.231683762222 0.301445624138
r=43.7295701436 0.297812614714 0.290794843558 0.246593681847
r=36.9918773603 0.306893378325 0.27665541873 0.191638546825
r=38.2363450261 0.287080831163 0.332483038387 0.227772758676
r=31.290165167 0.144899738448 0.285963382738 0.343407924053
r=42.8079645096 0.246808164593 0.301252337969 0.170407416443
r=30.3085928491 0.169127438638 0.232355573667 0.321208967931
r=43.4246093125 0.37022728824 0.267244556686 0.208490887994
r=36.1012985249 0.255557908109 0.183659342986 0.260134529878
r=37.3197975145 0.182625389969 0.287565566183 0.229387363297
r=41.8649298691 0.23718057488 0.181321478264 0.2887297655
r=31.2691858714 0.177738442316 0.238286130779 0.288213244481
r=43.6053157752 0.318579824877 0.224061412978 0.174103394506
r=34.7762285568 0.287451630735 0.225343868891 0.192111338731
r=42.46599305 0.283308270677 0.301997851772 0.228872180451
r=42.0488231077 0.228946867263 0.156465435155 0.31997714721
r=36.5028299975 0.352844212032 0.223372849671 0.142520061512
r=29.5507600676 0.293244156848 0.340013521344 0.221267143133
r=37.9487133787 0.290253926317 0.315866725378 0.151401731983
r=39.8980638491 0.290241977906 0.223040504997 0.323864632649
r=32.6073274686 0.170314505777 0.302503209243 0.253016688062
r=40.0204247921 0.331743259138 0.232925713012 0.286065971448
r=36.1084272745 0.170247603834 0.254872204473 0.209345047923
r=42.1018971508 0.296250661274 0.164585188806 0.206940194063
r=40.1786276059 0.318108452499 0.287283833256 0.224623288364
r=39.7150118402 0.187142654633 0.24399896045 0.274701129329
r=39.9454662233 0.248687378869 0.167886298232 0.306102073178
r=34.0093254244 0.256835705627 0.314214393722 0.183220654578
r=35.8329852632 0.19559757719 0.304328556655 0.237701285271
r=38.9627833238 0.251204128975 0.278929373294 0.290565404932
r=37.7846522358 0.331395605853 0.170306352504 0.219994695195
r=44.9763433048 0.28682372176 0.173751486326 0.228076694411
r=32.2642148477 0.170690133587 0.278630039244 0.310540294129
r=34.5559135964 0.240459917414 0.294621244482 0.279705966111
r=36.8952390653 0.229810472213 0.271378091873 0.308866045615
r=35.9809110664 0.318808137008 0.269657915326 0.158121794315
r=43.0097370349 0.301809325421 0.244016639501 0.183908017042
r=41.359808596 0.201161665053 0.264472410455 0.278283317199
r=35.5345360825 0.293122974187 0.184558909673 0.289530206584
r=35.0599303827 0.23915549036 0.285598281643 0.289710813076
r=41.3556547193 0.299889888053 0.188456597541 0.22835382639
r=32.9794297357 0.265126507923 0.191527633269 0.233902902907
r=41.3934762495 0.314090911885 0.226363668035 0.186867144704
r=33.0177832271 0.228277879342 0.287531992687 0.296592321755
r=38.5160309997 0.228116017768 0.272406584792 0.202639142932
r=37.6687340546 0.256941495598 0.300387240704 0.24361940133
r=38.8304839533 0.228936865022 0.178392597968 0.260885341074
r=38.7446025039 0.295708607016 0.296494456487 0.22260496002
r=35.2683686911 0.198335269683 0.213932169401 0.42441073958
r=34.1958549132 0.276219833646 0.178999238519 0.319441190253
r=33.0414819559 0.184387259791 0.23485604096 0.271427621517
r=30.9667622525 0.231933320527 0.308434318548 0.274259418559
r=33.1039011556 0.233419751431 0.271359006906 0.306611690047
r=33.0509449311 0.173420434827 0.211329998979 0.252179238542
r=36.0016977481 0.244399428977 0.30649419008 0.253857993923
r=37.9750553546 0.274572557593 0.18789844739 0.229257032095
r=37.3903288045 0.22919986811 0.308086497774 0.276996208166
r=32.6224245932 0.308756472679 0.230102790015 0.277138882448
r=36.9572782356 0.246336357292 0.329495231449 0.199697604094
r=35.9246261882 0.18416516493 0.266355872444 0.325001958787
r=39.557937502 0.223641986114 0.292782542739 0.188867495186
r=39.0472097535 0.230922242315 0.241591320072 0.245569620253
r=37.7173337699 0.314623204191 0.218803485296 0.288263056895
r=38.603059644 0.227606354725 0.339779805882 0.183688251485
r=35.7149508283 0.296564906955 0.236099398437 0.2084387474
r=32.2436790717 0.238351481388 0.244555583692 0.306723221069
r=39.0538007378 0.275478747466 0.180969055238 0.325380736174
r=34.7575635123 0.265761232611 0.324448729554 0.183596793851
r=36.2469766236 0.286896509604 0.304241609918 0.221577549088
r=38.4107917089 0.188280222364 0.229847402988 0.258287348253
r=37.687732902 0.186237740567 0.220414487701 0.314845139366
r=31.4607042578 0.187563710499 0.314525993884 0.215341488277
r=33.437650496 0.195969566111 0.22270203578 0.285214887929
r=35.7578944286 0.21360425315 0.234578690554 0.288616998034
r=36.8881926116 0.27952514934 0.307167834656 0.221231632038
r=33.0149981998 0.225869253364 0.291754901291 0.300225425234
r=32.3026028806 0.225111987698 0.298589289296 0.289463127633
r=38.6139403803 0.311545436228 0.184841157902 0.274027805763
r=41.6499955376 0.269060059554 0.224282263048 0.307826282375
r=38.2821631838 0.228323027001 0.272907610359 0.185942570257
r=35.9200143281 0.310891370174 0.204295987888 0.249668811506
r=38.5864874936 0.185608223872 0.211705865047 0.320094145337
r=41.3284998355 0.223014090924 0.283852386996 0.183084382831
r=40.2101378617 0.234710824541 0.266021883548 0.243894099258
r=43.2357854068 0.287849610271 0.22260430995 0.184273269143
r=34.3578237549 0.2299717547 0.271927133472 0.185537418852
r=37.3625189025 0.204804258473 0.291136042046 0.23558048649
r=36.8590308558 0.177133936854 0.334566325406 0.264145868027
r=39.3287881369 0.22010163123 0.177629344111 0.337168190673
@balllist {Third Position} color=bluetint
r=0.316546030941 0.266295042543 0.230816483904 0.184810027316
r=0.535458265529 0.336035900521 0.164706177296 0.366370838347
r=0.566815728589 0.21166204424 0.329770682541 0.293377528242
r=0.44690784993 0.197797768454 0.191238709441 0.313717227607
r=0.367178428987 0.20290317435 0.286930807269 0.174043216315
r=0.271218676941 0.262449081387 0.237135256464 0.254177404606
r=0.743921696676 0.327658232837 0.249888337143 0.210504190641
r=0.59197361775 0.275931697467 0.215179316097 0.20025459813
r=0.487734200414 0.276619898185 0.244208631179 0.223730421981
r=0.760708818109 0.148599944552 0.148045467147 0.374306903244
r=0.318651100993 0.170874742591 0.145089085863 0.322857910287
r=0.538974025273 0.149977447 0.146304529931 0.37491139893
r=0.476061318559 0.191865642279 0.129429062519 0.337053987451
r=0.594315274867 0.288312397597 0.320189331877 0.208774804296
r=0.604472678453 0.197875672114 0.310476997737 0.201063339892
r=0.604115809523 0.2525005001 0.233196639328 0.311212242448
r=0.375671434003 0.322250357811 0.206759881097 0.124298139381
r=0.49771303343 0.283694596412 0.285678706924 0.224237694779
r=0.349895942263 0.248828008113 0.229411177977 0.235429065399
r=0.385423709097 0.269289886259 0.253765754688 0.281432523824
r=0.712329050318 0.233853797019 0.240241305891 0.247929973977
r=0.24156236632 0.0633943126245 0.0903368954899 0.427730483608
r=0.335925457478 0.131677538176 0.354595133897 0.398476728923
r=0.547220357186 0.224191145168 0.185238399319 0.295551298425
r=0.182770894572 0.0681955172076 0.437953072014 0.0806777208421
r=0.394168551341 0.135980102009 0.316352874504 0.371324223915
r=0.477952233265 0.302864405123 0.354580115358 0.182471404829
r=0.440694770754 0.329169141325 0.195703389038 0.159019841609
r=0.383233555744 0.282026143791 0.192483660131 0.404444444444
r=0.482993460622 0.301626123076 0.198904464006 0.102125380254
r=0.677374811569 0.329268292683 0.192578183451 0.308020350142
r=0.256208284669 0.315620531232 0.13778257827 0.176339489458
r=0.354140903268 0.113436340581 0.172911285399 0.342600854741
r=0.514611126106 0.194848854066 0.31406693288 0.181259504985
r=0.715458404105 0.240341002241 0.265041805563 0.291272747145
r=0.547742912195 0.316365946633 0.170546378653 0.387268106734
r=0.79181692158 0.186292161805 0.266114512063 0.265874444845
r=0.523388974168 0.178211128445 0.273374934997 0.274206968279
r=0.635749568505 0.325782239103 0.208084644601 0.193072888407
r=0.262235550439 0.249522736476 0.206104840953 0.319800995573
r=0.356289603315 0.424640929687 0.0622420610107 0.432943077855
r=0.443637122468 0.239021835469 0.297276609459 0.255176859238
r=0.456615899768 0.265545508531 0.171632699289 0.23415144818
r=0.628693495966 0.244715155858 0.22306819539 0.285411441538
r=0.486285278821 0.28130616463 0.292269500359 0.230465941769
r=0.617015023444 0.24628170302 0.365482370028 0.213738199618
r=0.653244225942 0.216264708337 0.335767337061 0.263206208796
r=0.330818696884 0.299066387359 0.218584322549 0.276876923475
r=0.484509415353 0.360201511335 0.401500262961 0.128352755557
r=0.334831467066 0.291321747711 0.250534510169 0.227180527383
r=0.44940398999 0.0669080803402 0.127542212304 0.411343635521
r=0.336337984326 0.140834429985 0.408064044451 0.0785811765853
r=0.469888157635 0.121464721643 0.413590354272 0.0592438225662
r=0.342483813484 0.378241762279 0.102610171126 0.379571186172
r=0.630421347799 0.149451145142 0.393440845643 0.0833717305868
r=0.308637978154 0.21327014218 0.298176560366 0.24064181862
r=0.427903835001 0.196846101431 0.334381388105 0.208819234888
r=0.411690781454 0.133015087223 0.144743045733 0.387729844413
r=0.263551099866 0.169153648869 0.357076241548 0.186407087899
r=0.377202304606 0.247971518463 0.295164762378 0.229528895513
r=0.606328551771 0.388415797974 0.13500220232 0.204962560564
r=0.390016629478 0.230868686869 0.214383838384 0.189131313131
r=0.471886209675 0.13688970232 0.179549981159 0.333126984981
r=0.321072863265 0.231126402993 0.273316408338 0.208945750935
r=0.355103383901 0.360383835408 0.142510791122 0.357381580885
r=0.657896681731 0.222517949988 0.197697449864 0.338759593959
r=1.05134266619 0.0835572272972 0.400012400281 0.0894886950771
r=0.404142533614 0.417809465968 0.0802315710322 0.0839555571434
r=0.779827774016 0.438265019855 0.0950584456214 0.389141226168
r=0.231012910002 0.274286159801 0.2465305486 0.224287535658
r=0.633379153298 0.161650257853 0.169245194562 0.329676511955
r=0.731781184537 0.331168217677 0.37044735226 0.161698710378
r=0.387820161164 0.336770769327 0.401912852983 0.137265902594
r=0.411654120866 0.328249920755 0.216250484274 0.278977212693
r=0.586595851776 0.288444033302 0.227322849214 0.250286771508
r=0.319941911127 0.246819914694 0.231306382818 0.307439701053
r=0.445100619474 0.276003432167 0.210935265516 0.262751453904
r=0.492614367569 0.337089163684 0.232346241458 0.222217702571
r=0.299304828781 0.31502804842 0.188674343076 0.115866548568
r=0.20701798891 0.262684411431 0.181925100588 0.255524605385
r=0.458079033815 0.322964897168 0.205845536772 0.172620329493
r=0.391051577503 0.294270747537 0.172141139261 0.354133034626
r=0.657167561308 0.331729557587 0.2731230096 0.152656539968
r=0.336145055623 0.231826661619 0.274983297465 0.21510301279
r=0.38418363734 0.27435790215 0.257257301318 0.270990602373
r=0.499489637333 0.15561907705 0.335720907646 0.270406586615
r=0.506408417594 0.205193547943 0.328303321672 0.170044898335
r=0.514093928169 0.175591488068 0.28963839783 0.324021154122
r=0.324596828676 0.216864031959 0.281043420364 0.163313834594
r=0.599217105567 0.325837916679 0.206427826228 0.16768462528
r=0.403206988003 0.328596278184 0.174133272069 0.287560033695
r=0.445055863252 0.315075004855 0.35879142663 0.176558757848
r=0.475822668107 0.348635881962 0.198921158348 0.294172937958
r=0.501394966273 0.308903921123 0.189943743111 0.15673834105
r=0.415745336453 0.304095112285 0.252377807133 0.194253632761
r=0.421150296865 0.259538717603 0.231180153761 0.2802092415
r=0.478859610515 0.341048547194 0.306127052879 0.19094026349
r=0.251050021369 0.3618678858 0.15669901101 0.232646016048
r=0.287802777655 0.24390332414 0.300188706634 0.246479895486
r=0.411016374941 0.328099553007 0.248236340672 0.226249724246
r=0.350349829772 0.226058777517 0.274518568183 0.344842999218
r=0.511323347321 0.236436672968 0.155525924926 0.334684715096
r=0.483554295176 0.260282857023 0.096437089418 0.41966191054
r=0.441187966629 0.247458390343 0.362051646201 0.250714421795
r=0.34058245157 0.281299524564 0.325626922718 0.233149995339
r=0.525855109191 0.274403861393 0.220301131042 0.179237807074
r=0.384360515793 0.193820474119 0.248690402202 0.365000443931
r=0.419302135638 0.30752489254 0.241144784809 0.189509766581
r=0.442642298061 0.221904508578 0.185795983508 0.27573480516
r=0.674472447879 0.192729949846 0.249178668384 0.244936272029
r=0.385106929128 0.24046572713 0.18745264434 0.286912158408
r=0.29307328488 0.252554220165 0.218927455586 0.234503637483
r=0.327193873416 0.235628995296 0.250681461826 0.294367386323
r=0.318681409166 0.214979473315 0.239736657655 0.255982777611
r=0.460997754883 0.145305474602 0.393560322541 0.318543999066
r=0.34492061084 0.239659614863 0.316432736642 0.259628424193
r=0.233169112281 0.267203642094 0.231282987718 0.316106761388
r=0.454225306228 0.186791653427 0.254245666066 0.20739328461
r=0.406910842463 0.261658402362 0.358049815128 0.203301900312
r=0.734099946826 0.0481609613984 0.402601836437 0.0931029549475
r=0.704671917473 0.186925838048 0.179959846687 0.365516821804
r=0.393547461477 0.236233504809 0.305703422053 0.219548199508
r=0.471890382628 0.197416810276 0.241645495407 0.311679428642
r=0.3816449407 0.160234618569 0.243725010128 0.237454423758
r=0.269487497784 0.178104066054 0.225482941268 0.299910422184
r=0.35359551107 0.187987548755 0.222884788479 0.300030003
r=0.684607043274 0.260115252575 0.187898479647 0.316699362433
r=0.456708155734 0.330152671756 0.214644435516 0.238683540913
r=0.330254737926 0.219108080297 0.241589200691 0.325583828941
r=0.315487621194 0.330776538967 0.23385586945 0.20181909632
r=0.600255570554 0.259282510966 0.248184168075 0.167981853964
r=0.431774963276 0.204987618178 0.293216740326 0.170302307549
r=0.298070654382 0.375222207029 0.329755230412 0.197764255436
r=0.265190783407 0.138263055542 0.287814827112 0.218517288811
r=0.544445824091 0.232440399897 0.203024865419 0.302326326583
r=0.554244145368 0.236264892856 0.296088915084 0.190796951964
r=0.347993066153 0.269773607465 0.236698463858 0.304382294076
r=0.428348593711 0.276202603786 0.164989581293 0.23581007676
r=0.429476239686 0.226344055944 0.22688951049 0.233871328671
r=0.46057010449 0.223976765656 0.221159024465 0.227073395907
r=0.674091107139 0.411420204978 0.195404887938 0.132897848857
r=0.722098397639 0.395116813481 0.404442742244 0.0969360398315
r=0.497287652569 0.226211425383 0.233443495429 0.241104768445
r=0.327670786424 0.217510724316 0.347838163133 0.224176773756
r=0.272855689377 0.1996828711 0.300198944217 0.14611566341
r=0.301828610324 0.131828630959 0.375838377229 0.176892214177
r=0.576163603335 0.277060223877 0.16897128096 0.0876259940232
r=0.725967901934 0.269641170916 0.260339943343 0.191619452314
r=0.403622508614 0.26276360802 0.20408781882 0.26696401507
r=0.63036559444 0.314024987271 0.24509458348 0.237927388086
r=0.291536719635 0.179170793441 0.285070705403 0.347804555959
r=0.511902378452 0.194914899845 0.316480575419 0.284824154226
r=0.584930942931 0.233162954527 0.251966418602 0.331841415292
r=0.270876308561 0.17912418784 0.26295494163 0.29063440917
r=0.283046030554 0.29930326366 0.252090209021 0.194279427943
r=0.523071342738 0.320842784854 0.219158960042 0.232827313442
r=0.343700956355 0.350331433888 0.260320967554 0.185195953018
r=0.690189577564 0.170071844344 0.263852745563 0.206138001275
r=0.438934893687 0.186013986014 0.139167139167 0.28854028854
r=0.375936485126 0.278944211158 0.255048990202 0.26558021729
r=0.461004705236 0.369883327614 0.190487278788 0.173844306093
r=0.372852221089 0.276331318439 0.377141039193 0.165084512679
r=0.389892552279 0.232105872854 0.318636571068 0.236318320637
r=0.294590960097 0.212391784077 0.1616363945 0.292446104227
r=0.433309124904 0.204359887511 0.368296631589 0.284110662266
r=0.397875697629 0.359670366633 0.185536495123 0.2087790111
r=0.469393761861 0.208170504419 0.351019058498 0.24739974749
r=0.48158307334 0.342310177671 0.213114506093 0.186080236174
r=0.473680557962 0.17392998154 0.307538444715 0.214300149325
r=0.357161268211 0.341557277664 0.25815804734 0.162053877379
r=0.48208532215 0.376661859184 0.251212796644 0.243398452865
r=0.413644310426 0.187951938237 0.348447779046 0.243924319034
r=0.419366344149 0.349862066557 0.174773893913 0.206178487039
r=0.461496653451 0.159790354229 0.283615614995 0.0706392646907
r=0.519042465209 0.225819856244 0.253818508535 0.213679245283
r=0.710752359199 0.308199868034 0.236362545738 0.258676744047
r=0.412327323987 0.0891796765347 0.180669819265 0.34110686446
r=0.465944784716 0.283316534467 0.259914983128 0.23042201674
r=0.343596172263 0.303059290358 0.239482028662 0.180545960213
r=0.724948727636 0.2194904582 0.248106170687 0.205095417999
r=0.384624506358 0.219362446125 0.245344392941 0.249125803041
r=0.426395883173 0.181992825073 0.359481309533 0.200486818073
r=0.511045245872 0.169940618388 0.368848542762 0.0755170295543
r=0.450751502057 0.366634635743 0.289564976628 0.20604570107
r=0.354176430757 0.221913675477 0.235215468477 0.328499434331
r=0.413076658918 0.22733905725 0.307835884209 0.244884107646
r=0.38744908073 0.209912536443 0.228602665556 0.287536443149
r=0.411232636257 0.213266162888 0.272220223102 0.240074367278
r=0.469592695674 0.255714889604 0.235781874939 0.303352518453
r=0.488746706402 0.198496240602 0.206745435016 0.238367346939
r=0.678879099067 0.244486764426 0.284707674729 0.266730146639
r=0.216759613326 0.292315350847 0.187114322006 0.193008073985
r=0.364497305633 0.19214796214 0.249299787522 0.244205138111
r=0.306134502203 0.177968589461 0.283281960957 0.337663290768
r=0.681610374906 0.257101525513 0.23014203051 0.191565842539
r=0.573531022028 0.431065468549 0.0920731707317 0.154910141207
r=0.483993065547 0.164619750252 0.270345639278 0.398296132484
r=0.553332670096 0.296086261981 0.300918530351 0.274560702875
r=0.322782364791 0.264375590124 0.358802140183 0.215946910596
r=0.355327720089 0.201015351631 0.36052264315 0.260714791367
r=0.504723588422 0.217059254359 0.179021169021 0.306560979067
r=0.406427448648 0.216080342985 0.33926117343 0.236471486463
r=0.249977590181 0.175678884293 0.180624461079 0.303211032104
r=0.54862887039 0.198306002856 0.293051657064 0.181316787315
r=0.517739226847 0.377998677088 0.272445243574 0.209802588062
r=0.491939062745 0.206688475311 0.199969055303 0.261946863534
r=0.487571981479 0.242419738407 0.231532401902 0.216743460166
r=0.719398208992 0.22269790304 0.240298093313 0.211995084632
r=0.381556599803 0.216449522996 0.238964829845 0.262405667094
r=0.736804297704 0.126469643431 0.351397365885 0.340603919049
r=0.234210074929 0.376499608798 0.22946187951 0.122250717204
r=0.345821086462 0.330280240908 0.158612703667 0.209428630765
r=0.485591951901 0.0243949661181 0.0335592126492 0.583994837044
r=0.419701438946 0.332252899598 0.27551060257 0.175108368805
r=0.585587990417 0.168692372171 0.289003562448 0.208246018441
r=0.496152857966 0.210882730776 0.183244632043 0.298807120573
r=0.41815065771 0.288880449751 0.220102183205 0.18988353573
r=0.362017047475 0.269876856427 0.240301085934 0.272918045688
r=0.583297236369 0.307042047532 0.191071297989 0.227700182815
r=0.293096683758 0.342827279854 0.148876404494 0.182584269663
r=0.447866608007 0.327481414348 0.316320516152 0.19374710837
r=0.359193346072 0.22942670537 0.200453555878 0.278918722787
r=0.495095719203 0.175565320463 0.287254176462 0.324424856419
r=0.570446785159 0.456925500931 0.178870975443 0.0882657202425
r=0.694630367956 0.284230025773 0.235363460637 0.182945759138
r=0.499421420297 0.196755103398 0.311922335262 0.334929184121
r=0.45800392256 0.317053208281 0.216382571803 0.174307022892
r=0.385990636006 0.286976672886 0.222724196918 0.185218720957
r=0.445504085166 0.258936409105 0.25889558028 0.191630090844
r=0.496265294349 0.312866359888 0.220641364075 0.283836700189
r=0.532109392436 0.211629805659 0.175901280197 0.318110981735
r=0.465980607286 0.213771500797 0.167431444744 0.331428257405
r=0.459137221603 0.173212767602 0.214166473452 0.290316098617
r=0.277662737489 0.168294952314 0.31629448709 0.34060246569
r=0.391770786744 0.199913813367 0.227023427094 0.27156624618
r=0.405332592086 0.316529552483 0.178977769998 0.356263492619
r=0.5352295659 0.281374321881 0.199276672694 0.224412296564
r=0.473292819784 0.229215289663 0.287316529226 0.300477153675
r=0.333274926638 0.298565840939 0.192693997779 0.296706745859
r=0.286319973597 0.339826839827 0.17341316692 0.153089334908
r=0.398775603369 0.2535768549 0.231387693087 0.189446695366
r=0.428146540531 0.274465126409 0.290641178146 0.190996364367
r=0.387247470836 0.286023114129 0.191726403963 0.231339283501
r=0.498706666235 0.14554004947 0.360918557425 0.196353864476
r=0.433397946433 0.209922932867 0.188436976775 0.305674888322
r=0.402834896928 0.179405912701 0.229341644217 0.307062490096
r=0.345579663393 0.288990825688 0.210346585117 0.311365953109
r=0.334228494762 0.249434505449 0.233395023648 0.261772568373
r=0.536033376888 0.352851212585 0.154977787488 0.287233267788
r=0.373151365422 0.350363682085 0.199396472782 0.149344518198
r=0.59731170648 0.300396201926 0.354361636724 0.148268324339
r=0.387599156643 0.331817877917 0.287256802835 0.168349267901
r=0.559622687613 0.281966552488 0.32812143193 0.177238229565
r=0.611460611903 0.161525928423 0.290184841845 0.347098151582
r=0.293985164053 0.274499479581 0.327937304843 0.215379905712
r=0.442823898333 0.124668811506 0.121262301287 0.352384557154
r=0.696271243299 0.225291175605 0.232369381998 0.280030458785
r=0.40322636352 0.356991766735 0.304809788799 0.192049855186
r=0.392257898639 0.161684251661 0.288540445487 0.200859710825
r=0.417814725836 0.135259055479 0.315314076112 0.374140302613
r=0.415671068905 0.313847249698 0.179003268838 0.152482307017
r=0.323224270781 0.371790984435 0.323916851964 0.164139882757
r=0.408371732003 0.23862666037 0.274471491785 0.24453251467
r=0.425411463488 0.232108813355 0.246116037075 0.264338253135
@balllist {Total Position} color=lilactint
r=61.360837374 0.269381744673 0.232467662602 0.226723390536
r=50.6216051592 0.308903262468 0.245117997058 0.28452166065
r=60.2906862898 0.291821687073 0.24913752283 0.2618999301
r=48.8586304909 0.246630390307 0.24514025027 0.230709099015
r=59.2204050254 0.227558478635 0.267208199893 0.227006311071
r=49.7552428348 0.229694903982 0.293679164242 0.227533460803
r=44.1773379062 0.267771910004 0.217344087999 0.251333385881
r=44.7048624527 0.241912119749 0.209970296885 0.235342317428
r=51.2536917824 0.272081995613 0.255760327793 0.216608723416
r=52.6365223541 0.245113667868 0.220543387857 0.306949450143
r=57.2658608263 0.215910108336 0.231339720058 0.264750649118
r=50.8647734591 0.220589814636 0.224380866465 0.28534377215
r=59.8364824838 0.250871489021 0.165910800942 0.29024553556
r=57.4605100298 0.290612294435 0.230001820499 0.247697068997
r=64.2876639685 0.274285748332 0.224284031447 0.260067461828
r=56.9098801368 0.261535640461 0.227945589118 0.319480562779
r=54.7031540841 0.323681602995 0.263073874271 0.158225989945
r=48.5832612152 0.282795243669 0.268103970712 0.219937405049
r=53.1391981105 0.232192927043 0.256929436668 0.25513404484
r=51.6638746881 0.263602828159 0.241264473819 0.23752433651
r=54.7935149466 0.250860867965 0.230765186762 0.30292037957
r=59.1803831417 0.153444424319 0.196748777395 0.324744913361
r=58.9396887546 0.211165951557 0.245584420274 0.317244842857
r=47.5480195943 0.242922520221 0.276748971193 0.257308074358
r=66.6179237064 0.199233432514 0.318138290695 0.147795220131
r=53.7317734112 0.222414625443 0.289318472808 0.264529941439
r=58.5213841265 0.279629810669 0.235392837358 0.245006028611
r=58.4579334289 0.277161741324 0.216526014464 0.236072000577
r=58.517203721 0.302810457516 0.213681917211 0.292178649237
r=59.5966032872 0.267991955289 0.200043120728 0.244834776867
r=54.1372207734 0.291286348446 0.22295376328 0.313307396878
r=53.3111883041 0.267821827365 0.213590632955 0.193720144826
r=50.5806196778 0.213553750059 0.230708057421 0.234477684372
r=64.7240723879 0.27297575321 0.214213083602 0.239805764801
r=57.4705197372 0.264604623203 0.205457493123 0.310180884201
r=51.588954519 0.277670478611 0.242710715798 0.32665819568
r=44.674180704 0.233385347897 0.246949145761 0.258992517905
r=54.4287879678 0.259975732363 0.220124804992 0.242572369561
r=50.0275096142 0.300114547537 0.223066256707 0.230632422982
r=50.383720204 0.198284514256 0.28166858123 0.277364715648
r=50.1152140432 0.25251164834 0.177891722543 0.378236763541
r=63.0320605216 0.253323664491 0.258104369779 0.289608680472
r=55.1921531226 0.242955008785 0.250338245288 0.275985706968
r=59.4298012963 0.299743222262 0.21277718062 0.277956925037
r=44.3191849942 0.256870806374 0.274806044812 0.21739081596
r=44.3675083385 0.24499968622 0.28543252378 0.228270711743
r=52.8869399075 0.280758852819 0.253804000111 0.25145344794
r=41.5350846892 0.219799829312 0.280480340687 0.234808320618
r=44.3138129386 0.247635655696 0.306234487595 0.219623365719
r=47.7675938828 0.242548836869 0.254189280558 0.212908649014
r=47.581028596 0.177312728957 0.258705629711 0.283506673965
r=52.9686926712 0.218558593687 0.34092053744 0.143697909051
r=69.208653035 0.215937282922 0.302260097251 0.232435248586
r=49.9426671829 0.262616324591 0.223743495428 0.315549131665
r=49.2366762223 0.232353074039 0.292153408321 0.171866106518
r=58.4744938014 0.241364768254 0.259686186307 0.242723645808
r=53.7877320465 0.223037736461 0.277108277361 0.241867030079
r=58.4538188525 0.232692912148 0.189101052962 0.288739588245
r=57.2931744138 0.190098702106 0.307958343048 0.245744928888
r=54.9191656566 0.293143180438 0.266676326103 0.195782966275
r=49.7964081117 0.313414574463 0.22336416581 0.227254930749
r=56.2589209558 0.282262626263 0.263892255892 0.190922558923
r=57.6489523973 0.197861154474 0.191715562254 0.330229136387
r=54.0474262614 0.213644664172 0.229066452877 0.245601728131
r=48.0126476053 0.283684729287 0.16890041956 0.271128130181
r=48.7784541766 0.244192044235 0.242386729388 0.299527523314
r=45.1419478976 0.203089047796 0.269788781879 0.205644883506
r=68.2398479263 0.430107636638 0.183530647323 0.158093899797
r=58.3354888155 0.310188594736 0.103805454221 0.451530473765
r=55.1541273171 0.216972565422 0.274622480272 0.237526332364
r=65.6449246084 0.28129395218 0.158055946242 0.303891233005
r=53.0934758453 0.283645897303 0.282677500118 0.27329270789
r=55.0906618274 0.323009151654 0.265626530594 0.173053232763
r=44.6391141587 0.252620951173 0.231031122695 0.237840312753
r=55.584133549 0.316230650632 0.236487203207 0.235234042553
r=57.7096308606 0.251110356195 0.275531901509 0.272512235937
r=56.2722162232 0.297359138145 0.22302729844 0.242476244955
r=56.3921776354 0.260128538887 0.198069204903 0.303449397982
r=51.2692648241 0.263781123905 0.271382737919 0.162165141226
r=53.9765076895 0.265132913787 0.233907630936 0.21350802985
r=54.9145529296 0.246368131079 0.237969293995 0.272859014393
r=51.0452952478 0.285177741904 0.22970821116 0.249958817909
r=43.2004172871 0.25701651889 0.238084328056 0.232455838889
r=55.1824086267 0.249906118934 0.242883764935 0.223294167208
r=53.2061136667 0.235534916478 0.264593466411 0.268628357213
r=55.4662743271 0.268167392627 0.254223320972 0.229367777189
r=50.7111640011 0.209802714942 0.258684246111 0.251208604437
r=49.5095011789 0.255614252039 0.288230266921 0.243419546026
r=57.931838992 0.227001791348 0.259658217213 0.218370032181
r=52.0560844146 0.2613638282 0.201660471131 0.265790175602
r=46.6751889236 0.233906228918 0.230033440181 0.288369599702
r=55.8252070443 0.307948734546 0.2827738311 0.199818758496
r=53.3881209643 0.312045867733 0.200008780805 0.256451397246
r=50.9502582824 0.309557627127 0.243849835301 0.185624405872
r=52.044869376 0.301519154557 0.265984147952 0.193394980185
r=51.057889209 0.232004438456 0.255771313836 0.277387651581
r=55.0446832525 0.317963063226 0.247338025627 0.216176382121
r=50.4577139694 0.282126640542 0.256639920383 0.208947564844
r=55.2921290235 0.237976000387 0.313240915469 0.240709827261
r=51.6222603657 0.252620782869 0.250664083015 0.275477029722
r=57.5012774699 0.225065494593 0.243937870153 0.307495561267
r=52.3762435249 0.245919974795 0.17083220812 0.29573431452
r=44.4578834406 0.257583999331 0.201134636038 0.289265938603
r=60.3724633514 0.256787728687 0.266503865094 0.285257798022
r=52.0856121269 0.213891737361 0.285238184022 0.277764830179
r=55.5791139666 0.259587445669 0.233772782941 0.2604519367
r=49.6994314088 0.183491668886 0.291307822072 0.316671105981
r=59.2516140158 0.300632968787 0.252788508624 0.238097829044
r=45.3183167481 0.200447754577 0.245090215898 0.256904730239
r=57.8813444827 0.265283209865 0.230709059955 0.275847789077
r=48.2363949385 0.20217709754 0.204239699618 0.280850633934
r=59.1591775873 0.237612792386 0.247936098885 0.249770044167
r=49.8099348974 0.232798616974 0.242383307201 0.240316809392
r=51.9563096479 0.235097293148 0.274131370782 0.229356496779
r=48.3338832049 0.173976398643 0.290971038881 0.306584067226
r=61.1991631301 0.244739399693 0.26146483139 0.285643251062
r=42.8110073866 0.18142932186 0.289591515121 0.264160225463
r=49.5421317095 0.205975120338 0.239699184408 0.235238734127
r=63.1995163781 0.253919573505 0.272444992213 0.273123334002
r=59.0927917136 0.234114339472 0.262969080567 0.199306133597
r=47.896083775 0.246324349537 0.254000121677 0.288018900448
r=45.6123302839 0.198986058302 0.27747707448 0.238977111757
r=61.1237421608 0.242886160807 0.255363879167 0.307673174978
r=56.9941510264 0.212113739512 0.216323487104 0.251017208885
r=52.4945336523 0.220348444721 0.245469180038 0.232694604559
r=50.1487891763 0.236979947995 0.269570707071 0.221765926593
r=50.7335458395 0.254056318457 0.231700588524 0.311386300474
r=51.1334852632 0.25325878309 0.232523101647 0.287587607696
r=43.800605056 0.196307212911 0.291684834109 0.250117725029
r=42.3780786256 0.230055606785 0.29702592189 0.205535529662
r=56.3703044952 0.284610898358 0.228370377851 0.221090672861
r=44.9803830102 0.200257673844 0.312331578638 0.209408194665
r=52.0766335983 0.288538675418 0.335133780026 0.20808833584
r=53.5610951606 0.208572467549 0.262185963414 0.196951730462
r=53.6723056389 0.232664701359 0.209807314364 0.303244894472
r=51.9651143083 0.225417140291 0.269790482606 0.26734868578
r=57.8490117507 0.265190306622 0.21997244821 0.273195920949
r=57.2478750107 0.269811869609 0.217480869354 0.262676093964
r=55.4634358096 0.292972494172 0.246373892774 0.200765501166
r=60.9485991959 0.288595681387 0.215731907473 0.23275696261
r=51.2752252568 0.330705409768 0.183203814243 0.221008371814
r=54.07849742 0.263934635516 0.216647516916 0.305802374569
r=64.5500513259 0.283760390289 0.199593687855 0.261048399788
r=58.3574364441 0.240327541689 0.272978839408 0.247045026695
r=57.1959102073 0.221875328291 0.252846281122 0.199137908394
r=55.2600784926 0.196785108526 0.301142804664 0.211707290474
r=46.5936847129 0.269817150382 0.221589086427 0.167510847727
r=46.3342406826 0.265321057602 0.227195467422 0.229312244256
r=47.3870929972 0.269504467443 0.228958270183 0.211680307164
r=47.0626250047 0.275591065158 0.279651170381 0.248332223658
r=59.7997627465 0.227126205935 0.295341788636 0.291045357837
r=50.7856979321 0.236886491309 0.235813156024 0.252763489873
r=53.9388597533 0.28923788589 0.262295081967 0.269940058441
r=55.773880789 0.210730195623 0.313524554082 0.25279523885
r=57.5016473757 0.267858452512 0.291498594304 0.222949517174
r=45.6783950676 0.273439772 0.27356579228 0.221170437581
r=53.2145658469 0.267705547157 0.312768926619 0.239698414544
r=54.7978113703 0.258080635906 0.24393409716 0.234647762266
r=53.8145949162 0.202721602722 0.232327432327 0.293832293832
r=50.0754050052 0.21309071519 0.293030282832 0.290136417161
r=42.8445436418 0.277027468667 0.218850597251 0.194613298037
r=52.6170551376 0.290480051176 0.309565104354 0.169624011795
r=51.3911826092 0.217409110588 0.267818069061 0.267437778636
r=46.4857402666 0.20925705879 0.266938267414 0.228834945963
r=56.8367521299 0.249376159751 0.325407875621 0.262820458183
r=48.6679582745 0.241417199238 0.270815113802 0.265579100796
r=51.0163260875 0.251788612998 0.244243371611 0.223651776589
r=51.5874113985 0.319898683622 0.272959174485 0.200096965191
r=57.7984312203 0.20478703409 0.269483160369 0.282847163107
r=45.7682114707 0.282267559351 0.257850528055 0.175883458977
r=46.0876679206 0.296883877453 0.217621607447 0.22818932739
r=55.2673014507 0.281592634879 0.291786730459 0.198118849562
r=45.0664947631 0.250763386916 0.25117078527 0.243139217718
r=58.7145243688 0.232890977314 0.237237082172 0.191443767427
r=46.2286406345 0.239345612459 0.240322701408 0.215326445043
r=45.5544793967 0.281786735449 0.223489892628 0.246020034791
r=63.700546591 0.19997408823 0.242958836274 0.318045388785
r=52.7613609162 0.307901310312 0.274142892619 0.206436157004
r=55.2019159703 0.261601506912 0.300171830437 0.232071472014
r=45.1257299387 0.228131357164 0.234001743679 0.252846394782
r=57.7652274119 0.25099617793 0.248895394541 0.25133501396
r=45.8520739318 0.181112331997 0.295520643075 0.234463420728
r=68.8896946032 0.289927877506 0.263158373717 0.193092621664
r=51.2476193703 0.286123009604 0.213407384485 0.242186354827
r=50.2892409733 0.202852343241 0.235935410881 0.293142262905
r=58.4326959796 0.217972647368 0.257655456386 0.290336082171
r=45.4682151664 0.19226364015 0.251960988477 0.257305983618
r=61.8866397118 0.275698692575 0.234856663068 0.238475070969
r=49.916470851 0.291776412057 0.217648142729 0.225582328011
r=60.5736883336 0.256555674902 0.233755818117 0.267898317222
r=57.5961792682 0.258947502063 0.222941661906 0.299714340126
r=55.0970966161 0.268423709535 0.247730154499 0.185623853983
r=47.6770665867 0.238587341446 0.301694997103 0.204011332174
r=54.6367669415 0.236851117961 0.251846959245 0.25737560546
r=59.4783397517 0.283491145011 0.202524986849 0.273481793208
r=43.0981722168 0.311884895165 0.210044929397 0.195774497219
r=59.3449081681 0.240899472616 0.265170052964 0.325826876191
r=46.2128414195 0.280178381257 0.291160809372 0.216746538871
r=59.6118713735 0.24901618084 0.27509436405 0.240757233833
r=60.6005082508 0.238297499376 0.276977946778 0.271512846962
r=53.5730958684 0.219933768054 0.197557844666 0.307539495031
r=57.3079208594 0.214153990721 0.285064896928 0.278166049999
r=50.3775293691 0.19932059501 0.250888308486 0.242772730492
r=50.4386770546 0.242182498646 0.255363503554 0.221155266657
r=54.0554285113 0.29269883267 0.240698472441 0.277345605977
r=55.8496193148 0.280889439017 0.232711492271 0.222337650855
r=62.8239539478 0.269644272691 0.196851466508 0.261692429647
r=46.2364824027 0.247221891888 0.236756913889 0.238078249495
r=51.9395483563 0.214064502349 0.246036831364 0.273381508377
r=53.7878574672 0.235774708213 0.259985009102 0.305000535389
r=53.516945689 0.287367063665 0.246562490944 0.177232750877
r=59.8769067975 0.285604062958 0.189980637596 0.247231679662
r=56.0916263859 0.153619447133 0.164181994192 0.413961492955
r=53.3706022422 0.274208875177 0.249541141094 0.232696788639
r=53.2365212398 0.233899133836 0.251213677005 0.247948100028
r=58.4898938566 0.266917477213 0.21079097082 0.265510491222
r=49.1041568586 0.266842636332 0.226066846835 0.198808685007
r=57.9214359147 0.274197503793 0.254386737901 0.246782398537
r=47.5416182986 0.274961608775 0.254166971359 0.239768433882
r=52.385764217 0.250544377667 0.227245013501 0.229945126731
r=52.5856028675 0.27959074594 0.309010898935 0.232602160351
r=54.2856239331 0.212512094823 0.222738268021 0.276632801161
r=56.4131843477 0.258328367201 0.256780680327 0.273886003803
r=49.7522711745 0.284367556327 0.2097305556 0.272616830859
r=51.5559305677 0.29400724383 0.22991838488 0.224692967042
r=46.3541238946 0.214641930979 0.283595983776 0.263138063258
r=45.8972428803 0.263755842666 0.278181904229 0.207351667961
r=49.8410973249 0.231786723042 0.254508824716 0.245248191196
r=45.7604276712 0.227892892382 0.26301929162 0.204613657242
r=49.7033595751 0.278012159493 0.279099442535 0.257446825479
r=54.2206536073 0.267749117506 0.178456203482 0.262579639164
r=53.1339291222 0.225238592442 0.215754428386 0.309996153212
r=52.1645267964 0.238109591159 0.252106036015 0.248380864054
r=52.3467596103 0.195297355974 0.32083042568 0.273765216717
r=51.6748977137 0.183577528794 0.235093630024 0.306563242707
r=51.2420047118 0.273071163234 0.216309780812 0.28559620359
r=53.2209637505 0.272814948764 0.234116937914 0.243098251959
r=57.429139877 0.25510865619 0.229643172035 0.292446795636
r=50.9553053283 0.253263476427 0.284159866081 0.255235243936
r=53.1106505062 0.268510710069 0.223805775754 0.203079027754
r=49.7031284138 0.224666582257 0.251857010214 0.237486283447
r=57.6015947442 0.242470443033 0.263977080436 0.269274157969
r=49.9921231367 0.278491379493 0.22893058458 0.214780567193
r=56.0552695836 0.249417249417 0.276951578262 0.217689152187
r=52.4340845055 0.208675712986 0.195051710024 0.295865242701
r=52.694361362 0.180609112625 0.250817295559 0.308518068541
r=43.046386962 0.232313965341 0.276877336052 0.236782195039
r=48.4095411875 0.200973336075 0.226814723422 0.268969771746
r=48.2412069733 0.277571432039 0.240453475105 0.265166411769
r=53.8046633091 0.284146497692 0.225827675266 0.219680111596
r=48.0754819111 0.274016895507 0.320798324111 0.210749823531
r=47.5604772668 0.248400971674 0.289942278978 0.228131755477
r=56.8861022508 0.293632883337 0.273264378624 0.225743837733
r=60.0121134855 0.236099406334 0.224937730584 0.333314605689
r=52.8314222187 0.232808832833 0.270638176289 0.234686422172
r=56.3768865591 0.224009588695 0.163039364118 0.283591975776
r=52.606731289 0.242937657558 0.218195663084 0.295167552164
r=53.8397463687 0.289883606148 0.271377743066 0.2282371701
r=57.3531561671 0.203611436759 0.279015240328 0.252002735444
r=59.7493426199 0.235595292679 0.256640684701 0.288720770289
r=47.6553095486 0.284604019225 0.243911039646 0.169827954032
r=50.5702331823 0.252313411046 0.284218269209 0.237629988994
r=49.9155272297 0.210939727841 0.306574184912 0.267578655861
r=55.7878656806 0.2080309007 0.237822392609 0.307774165147
@group {Random Data} recessiveon
@balllist {First Position} color=white
r=9.03870755926 0.271039850067 0.322209903519 0.1704867814
r=6.64195055314 0.222529333296 0.0391090204076 0.291967116863
r=10.1875829862 0.39296568286 0.393675269907 0.0314344839628
r=8.94485078983 0.261362391947 0.326229824101 0.149042889136
r=10.0704566346 0.381230368393 0.028465542632 0.0754182382128
r=15.6302038885 0.355613292244 0.0552144270236 0.341978919176
r=32.3409409854 0.0973115624514 0.314873656773 0.217059341503
r=10.384010177 0.202483349877 0.37347713798 0.29259697775
r=13.6924127317 0.294059280902 0.0465923343196 0.00670511066789
r=5.04258753272 0.00662467698777 0.467840312659 0.159896491148
r=10.8842045582 0.388217896657 0.0517047722583 0.185372456767
r=20.6498050818 0.190682052742 0.149874991431 0.452108749504
r=8.72184834423 0.238581567445 0.204436264574 0.286420756861
r=27.9786638436 0.140124097596 0.0798818848711 0.233049067267
r=14.5033170947 0.130997122079 0.545904795293 0.311235859237
r=16.9183669689 0.207183878668 0.212406580458 0.290570264485
r=17.3187345108 0.481452659447 0.282352867587 0.201063994891
r=19.9037454425 0.121516488903 0.142797305123 0.236714322823
r=12.6123345822 0.337108063562 0.253153067826 0.397521978858
r=25.9733373833 0.051053691749 0.218021331856 0.154934589355
r=12.4955350908 0.384252029319 0.352399746839 0.215747939302
r=8.76728576234 0.0188335705534 0.352054813052 0.268076856707
r=23.3221054405 0.187233148231 0.217638414247 0.313812311977
r=11.1335485797 0.00756049939561 0.588177564924 0.181454668482
r=11.8456350164 0.38546139643 0.375066791834 0.0825219271619
r=9.72556252436 0.453373030537 0.176847700708 0.130027589304
r=18.1313869038 0.277473110173 0.26198661397 0.44090523804
r=14.1523597812 0.317758254212 0.230777886702 0.369037510589
r=16.3099511586 0.346102824349 0.0562391674784 0.197429670362
r=16.8293941983 0.169452914166 0.326511736417 0.239317737986
r=11.3116863095 0.323452921593 0.304158255477 0.231969638183
r=9.11804449788 0.371692505688 0.0575649524702 0.467894525594
r=12.5937624807 0.340305125437 0.23113841386 0.132265357762
r=12.1799208714 0.0166390621555 0.306491725031 0.206637528228
r=18.5485842869 0.389348920371 0.203984068713 0.323952461112
r=8.59213597061 0.246163835593 0.441875925978 0.098304229322
r=10.0102570552 0.149834346469 0.290981052957 0.246130533111
r=10.6518591549 0.370361782105 0.193017763634 0.0826400038424
r=22.8533013935 0.385028716289 0.0453867769377 0.144757126981
r=15.7255667773 0.277183956537 0.314867748383 0.239206588686
r=25.4666215888 0.148807845524 0.301263091621 0.377779259254
r=20.1831714056 0.268442729439 0.0758385401713 0.324581756994
r=20.1194878484 0.198040562193 0.147461027854 0.198678116407
r=9.69393846056 0.460413833559 0.229770790863 0.138139677822
r=9.23220520054 0.0297669217816 0.0468600999865 0.35299634182
r=13.4627381404 0.11377856872 0.384347534815 0.273479706344
r=9.4821198758 0.18993982795 0.141127469132 0.392993223614
r=6.3987344695 0.0173689271305 0.299052203461 0.31984671039
r=10.8835399786 0.202607779791 0.160699395734 0.30884971879
r=7.1125549996 0.287319639077 0.167635098578 0.281614816577
r=12.566278979 0.36271487616 0.314740459144 0.261441493675
r=15.1122990709 0.125491194212 0.34345877173 0.099633888967
r=14.5721604132 0.379840190377 0.266570447234 0.232779938575
r=28.2315333178 0.0406936543406 0.258547772339 0.369483019041
r=6.57935553424 0.41151888036 0.0866682227002 0.315199708858
r=25.5665239987 0.276498132753 0.124880021316 0.298014023644
r=8.38133167804 0.290199685482 0.0120896108496 0.30867619702
r=17.2925110084 0.202132477813 0.226498225277 0.286224322139
r=14.4894012706 0.047918545827 0.245810030548 0.252409755195
r=20.4182648058 0.335104110127 0.258200469543 0.068826342053
r=12.9642236537 0.171417569859 0.140044546405 0.345948642946
r=11.4473931539 0.0572324179163 0.185126475837 0.474010460602
r=10.5539180077 0.0970928154847 0.118488174266 0.506384777024
r=4.85663360929 0.395679960459 0.372434574557 0.147082216901
r=9.22279475695 0.529386742369 0.0194429672842 0.375577702958
r=22.2845595479 0.347225896567 0.283586051001 0.320335502779
r=13.7123951819 0.4756361062 0.109651613816 0.0179670506193
r=31.6393321547 0.239336525258 0.319216800164 0.130617002444
r=22.3697505458 0.223720694837 0.311820537393 0.112497232885
r=4.20580906347 0.439066027677 0.381497153092 0.158338723346
r=32.2281526832 0.413888113986 0.0485999894377 0.525842414227
r=21.2839158676 0.0576426281083 0.0245063319818 0.77011457625
r=20.0392515207 0.261633601634 0.283895038219 0.0717140249965
r=8.04608069411 0.340335538259 0.330461857922 0.146925974123
r=17.2043461635 0.203999765795 0.321418129952 0.220800982727
r=12.5952976849 0.249842888287 0.301448713893 0.0456897300141
r=11.5208286447 0.144096334124 0.285193734755 0.417860482449
r=21.6511252322 0.225026326495 0.157552478507 0.415580025129
r=17.0248413311 0.331916775391 0.227195072908 0.323535231563
r=25.0530659921 0.00398207274914 0.489702367981 0.172044683461
r=9.24168476471 0.112703273898 0.29174682231 0.315561461449
r=10.6449913288 0.372644659262 0.0108715520367 0.472984924406
r=12.7350928954 0.372562237095 0.174714408763 0.0465629111723
r=16.3751990148 0.707546204764 0.0166292472711 0.245505141644
r=4.60463494337 0.124270129114 0.29246584828 0.31557619795
r=19.3432166737 0.0749290271741 0.118822989731 0.447065135854
r=16.6534217069 0.375864877863 0.126803821356 0.403879855425
r=11.4461433734 0.0350464481244 0.257079626113 0.325354552609
r=11.9390220935 0.406467783897 0.156664701056 0.401190748286
r=13.2927091024 0.363464689085 0.0513429457506 0.273995116256
r=6.74459270155 0.417254271357 0.0340625712351 0.124101543653
r=16.5118886776 0.168765403376 0.565806950019 0.0912219770361
r=31.4421676999 0.17916816868 0.346664986499 0.444600906841
r=20.7663931379 0.337457324455 0.199013519994 0.328228888507
r=12.464058243 0.310723470519 0.44814839132 0.107341536168
r=21.4546954725 0.129941415944 0.077151567587 0.238261828665
r=13.367585121 0.35931225435 0.0234941229565 0.201647180763
r=20.7838602009 0.509709223268 0.222388076276 0.0683319297686
r=10.5491837268 0.080835952352 0.353252842071 0.122912834535
r=11.7098191674 0.147549425265 0.219159387064 0.300882887128
r=18.6457726144 0.0638979334649 0.729299628007 0.200311297302
r=8.42861184212 0.105766324279 0.286045203466 0.130484093946
r=20.7169083639 0.0126015765123 0.131484860373 0.776139067292
r=18.7360449634 0.254750009851 0.280013356696 0.265871541693
r=15.6639996468 0.593646107719 0.147905455462 0.141204049623
r=16.4255067392 0.406069759117 0.148330119568 0.167231007334
r=19.9744559305 0.322176471245 0.34325516802 0.0476192047527
r=11.3333620388 0.289153385865 0.496792557453 0.00947774350608
r=7.80472146784 0.475297562785 0.045501416466 0.271451984406
r=6.9843844607 0.490958406103 0.246679497125 0.171242618411
r=27.3482236539 0.353931452831 0.191147445261 0.228813367319
r=7.52212131247 0.360755371303 0.321061221077 0.221497639551
r=28.7004894706 0.275495922662 0.164766851134 0.0950284020614
r=14.993603141 0.133426669008 0.400936183397 0.141868408534
r=9.24359586592 0.483854943618 0.298825126413 0.142567070718
r=13.6379455909 0.342741115834 0.332024545086 0.287407137147
r=12.1204639557 0.263282592241 0.193393580336 0.161364875422
r=13.4810121398 0.242531301876 0.260664164475 0.272942448748
r=11.9955809177 0.337222946562 0.2152099216 0.287409689787
r=5.86433760911 0.210775144817 0.315630860343 0.0969645406527
r=13.7665374329 0.402500950891 0.27934227896 0.209491867805
r=3.4049194379 0.160001610024 0.552585314264 0.1487692305
r=10.0354309521 0.176806203627 0.365872660214 0.255226138657
r=10.6076517426 0.222623871957 0.492255991414 0.106425752893
r=14.0958727919 0.197617537204 0.0127332087197 0.374222216963
r=13.9018849933 0.25449906334 0.0641838420273 0.61606971727
r=11.0453110216 0.208355446469 0.276004372659 0.233741851693
r=15.0122933525 0.387984194771 0.244852452112 0.0801102441234
r=16.2654471819 0.180449416386 0.283087154351 0.232404643975
r=14.6543907847 0.174965090759 0.156579894851 0.343848222742
r=14.5024899072 0.447653653202 0.0365955601096 0.35255959068
r=7.80253869532 0.232885476919 0.343838807869 0.26171012576
r=11.9796617947 0.348133908149 0.386705532747 0.0472812575528
r=14.6242474213 0.382105800864 0.202397455871 0.0346520163565
r=19.7858321809 0.076487662063 0.351579394088 0.306605969435
r=9.60452413726 0.220445117738 0.120195064535 0.35447580243
r=20.3803548151 0.0603714002839 0.300243083197 0.285611568341
r=17.8133790731 0.136059922625 0.328705527119 0.342015033245
r=12.4754591849 0.0898628113648 0.0783912882342 0.504364864849
r=14.9891974004 0.319125755319 0.469437703939 0.0316686421488
r=13.6705522672 0.361529701736 0.327305744982 0.00862810491227
r=6.52731585982 0.284888812474 0.259043467339 0.157962317328
r=14.1474398573 0.234032434995 0.175630402208 0.333118820447
r=4.71827787581 0.0988788269658 0.39814345019 0.260489757519
r=13.4980287885 0.0429874379432 0.311133864191 0.413609796679
r=19.8157152186 0.327432999115 0.0939412941196 0.192203275165
r=14.184693398 0.227750120868 0.0466680225423 0.12139327292
r=24.7718010496 0.527009729132 0.378505698387 0.0872058989477
r=8.68817346446 0.393675253045 0.393478899295 0.0248001560852
r=8.53805804463 0.34808720961 0.128734259418 0.120250459616
r=42.3370199873 0.0370052121511 0.163650547134 0.318804969088
r=14.2321597303 0.355240552367 0.322099461782 0.304922017546
r=14.711017415 0.0582266948194 0.274339184143 0.44633622602
r=20.3200753641 0.0263657490145 0.301282218732 0.222926189784
r=12.0053181756 0.218363306178 0.270648854572 0.20903385187
r=14.5797980862 0.15988842195 0.264759543012 0.0880140914737
r=6.00455921779 0.242822531627 0.359417502332 0.0774952735409
r=7.8582005476 0.00567065020836 0.404160690549 0.261609432678
r=6.35565024883 0.269525624904 0.120668128152 0.279880931728
r=9.00010185692 0.435370051113 0.163525340903 0.30883049901
r=16.2488458364 0.12073277461 0.486553880299 0.201560107379
r=16.2333407693 0.1293084807 0.0125910385342 0.374684730985
r=16.6016550007 0.125703561843 0.196164270516 0.387502810404
r=18.2359727002 0.188607568598 0.12286660168 0.330859132792
r=11.9861044311 0.320255513965 0.132723806223 0.171000819265
r=8.1094949225 0.471186140747 0.422163670994 0.0215141181421
r=18.4200948667 0.345350295147 0.253579547336 0.135305607967
r=13.4366357465 0.212604848143 0.201312636951 0.341629207381
r=9.21784143314 0.34331106631 0.330500964475 0.256348032892
r=18.0056264026 0.231864580938 0.189890955439 0.366914244498
r=20.5530171845 0.239555623284 0.485293028844 0.0477325987728
r=17.3484258725 0.161547969677 0.195479362342 0.276884065421
r=18.5811990025 0.235994119394 0.356683012098 0.00606673507907
r=14.0057778486 0.0808961513532 0.503303584079 0.17039718682
r=10.8465161838 0.367770463414 0.106314808701 0.302886771827
r=20.2145212591 0.290922724268 0.287848056626 0.0273800232667
r=9.51860875802 0.08483780442 0.27746744563 0.304365729069
r=18.7340309037 0.214605219771 0.25174193389 0.0947943348584
r=29.337035503 0.186499238552 0.0402409846899 0.507179550882
r=16.2583331497 0.195310915076 0.292631703491 0.317434187351
r=8.81578134192 0.150834554779 0.358708119285 0.350576923005
r=15.5739175472 0.231532247828 0.128887336238 0.509200865382
r=9.99904787668 0.223139673296 0.450595126644 0.22810153799
r=22.0028824668 0.125015028261 0.177596559937 0.216306728657
r=27.6522936307 0.190514198672 0.0417364812647 0.369698383151
r=11.2340065372 0.159054808307 0.3750478693 0.370247750769
r=15.7838580674 0.152444560526 0.0245104083077 0.0146634775125
r=12.2236686237 0.162891660133 0.397121566136 0.407282487709
r=25.7318234848 0.506517808857 0.100050649868 0.301049199765
r=6.56369082898 0.307636984637 0.286485703041 0.107670237625
r=9.64441865232 0.119994019317 0.557385397733 0.308437378823
r=22.5930421195 0.193023801237 0.018038644067 0.361927268352
r=9.49975679798 0.340901751388 0.30524453753 0.334925050743
r=11.9634772673 0.0981216894015 0.283037941793 0.301291105416
r=23.5662666806 0.24646000941 0.218034054477 0.0360370617972
r=9.94900225265 0.19341236032 0.254717643607 0.271659001887
r=23.9802388873 0.448046649748 0.177903714176 0.105337982542
r=15.5941670267 0.200645493251 0.266243601313 0.251055272235
r=29.2530809082 0.33739447699 0.35275023291 0.247121423931
r=17.6184527365 0.094310867543 0.181396226093 0.521791364871
r=14.7911805005 0.314442823367 0.167959355497 0.0891242251099
r=23.3989768174 0.378983897454 0.317200736059 0.29278128761
r=19.9597256587 0.247119487834 0.159890402292 0.55695656788
r=11.3796727751 0.559953485642 0.169840560841 0.0271923628621
r=23.1057569856 0.316698616816 0.330516818747 0.173115065502
r=14.1816047572 0.360388048187 0.0141226242512 0.411348864622
r=19.9607830842 0.390380329599 0.0971092568934 0.0665374577487
r=7.04801013841 0.772382118851 0.100389833228 0.0596910806218
r=25.2089139725 0.275666547564 0.00500052772319 0.414400773579
r=13.0596438699 0.491347016869 0.0580726416443 0.277269045186
r=19.4432107968 0.121109140825 0.0652920782762 0.364097699285
r=12.30749105 0.396083703063 0.414878926502 0.0296454559993
r=30.0069677075 0.117735706205 0.327732436035 0.236919635219
r=19.593916811 0.285170689182 0.113969695651 0.303213177183
r=13.4701842941 0.464246181715 0.38232948786 0.0234088674168
r=6.37526709112 0.0639355065882 0.317695346715 0.300132287746
r=22.9259357666 0.162332356824 0.302332503734 0.221020940496
r=29.2126340115 0.378291790279 0.256780815862 0.114143031517
r=9.72998648472 0.194407158985 0.336803110794 0.174300836602
r=18.5163198609 0.0984258340759 0.398561253058 0.138596576604
r=8.59589594943 0.661929558179 0.0607338650097 0.274609417532
r=10.5697653967 0.422527930469 0.0616430204061 0.0572821465212
r=22.4438748329 0.0813007371271 0.374955825533 0.348309764249
r=9.01991100125 0.308473279014 0.347412851492 0.158469395386
r=14.2757558903 0.252667860364 0.456877180555 0.0440062022751
r=7.5942456906 0.295127239804 0.455089479275 0.00674917860084
r=11.8395415259 0.263641648619 0.13330452931 0.324138973049
r=15.7913842231 0.220700147558 0.239334979242 0.235901560662
r=23.0332180247 0.328256837685 0.0471528176471 0.199655474538
r=17.7425726932 0.272246594171 0.0211262299364 0.366039452694
r=27.3135609712 0.0699758049341 0.286577221967 0.373315674552
r=10.4930802498 0.182398588801 0.316855061276 0.275584094755
r=10.3209963651 0.138797970057 0.498230079088 0.303464029358
r=18.6701064171 0.170885415906 0.338511571233 0.3937851578
r=10.568224106 0.624665470491 0.0285365065815 0.211839424745
r=5.73172765463 0.388975476424 0.204925529895 0.245194916841
r=18.1197178288 0.377387937881 0.0502227240545 0.406413619181
r=17.9943748314 0.41816467403 0.169575506287 0.151654791305
r=10.2934972251 0.267836089381 0.327946849359 0.0296465695772
r=15.8586705764 0.406977611073 0.20742854078 0.173744132728
r=10.9033942204 0.196073543242 0.271526257264 0.329061017141
r=9.07740285779 0.00584655986106 0.286841934926 0.209907157212
r=18.7942215506 0.249779488909 0.264128688544 0.355593597756
r=13.7642170822 0.0142668271948 0.737173093708 0.213866119254
r=30.8055517821 0.231129522518 0.278745236221 0.324201240208
r=11.7161054039 0.132576770141 0.306003995381 0.366243635508
r=12.3938109863 0.338973748442 0.252448021011 0.179768705546
r=31.8143894747 0.16043227312 0.523528752227 0.143613638229
r=16.8099363241 0.15065195412 0.304277240246 0.348256374445
r=14.5880848826 0.23685206256 0.0677063526312 0.439412372886
r=23.8244909326 0.34339798368 0.204907724094 0.245862100671
r=23.8598193488 0.318912339876 0.030800908161 0.176310880424
r=16.8505487426 0.198351900437 0.28120504772 0.409059685411
r=8.28721518931 0.15227243417 0.301602444252 0.190933371081
r=16.9684025781 0.529909723068 0.0202286724509 0.409562089928
r=18.7093920135 0.253085126897 0.255807685822 0.221206897835
r=21.6372338574 0.424930784782 0.183805129432 0.223152109526
r=9.82612003085 0.25651814611 0.0867207366919 0.262946402728
r=12.7954667475 0.222778803045 0.100078961557 0.200082663702
r=13.4818157524 0.285952446536 0.267394985979 0.278168377275
r=31.6943974878 0.0726718229071 0.211721569006 0.329104564452
r=17.0840977223 0.125527954192 0.344228551623 0.291161301677
r=28.9641170225 0.082185841142 0.277178998427 0.32024718193
r=8.35055027866 0.284799616524 0.244051756616 0.0623046893451
@balllist {Second Position} color=gray
r=27.1127886317 0.165594198938 0.474893669048 0.329531423141
r=27.806794827 0.0166705136684 0.450085960502 0.28061859435
r=33.772311442 0.239282003907 0.097533850228 0.154974195975
r=34.3866364942 0.270843128206 0.08133770802 0.271853219277
r=22.6975061673 0.0220944539603 0.15137579061 0.458678545759
r=46.9023054073 0.476819874372 0.314528836755 0.0771761709227
r=34.3428889849 0.511558135206 0.0385893874234 0.364114749396
r=39.4401377958 0.185942920383 0.210766213422 0.278778122412
r=18.6789533395 0.166681894385 0.641658486706 0.0986477490191
r=23.074905074 0.0134252669063 0.467678530101 0.350083747302
r=36.6533517784 0.217090056205 0.255167228119 0.015294549461
r=48.5704745287 0.271759418355 0.33810895576 0.147829681911
r=35.1320933233 0.0486825184308 0.10497798764 0.404029638444
r=33.5941470354 0.358219174847 0.0602438237468 0.204801661996
r=41.4551873563 0.206204254491 0.367779973775 0.170143101476
r=37.9745998801 0.341925378171 0.279159314809 0.236231538267
r=41.1369790123 0.253284402174 0.179619478933 0.296235137864
r=29.7230282531 0.251792491316 0.291013581636 0.267512897903
r=44.2706413277 0.185794401814 0.147102605188 0.50515869656
r=24.4020453216 0.423487656291 0.194163992762 0.273835944177
r=43.6209588691 0.143933464814 0.0200713446795 0.28862928678
r=28.2044617339 0.0140824909057 0.389738219067 0.334330871697
r=36.5317021828 0.320192942211 0.114327591119 0.55170127498
r=29.869575669 0.157209367722 0.423345979364 0.157978776816
r=33.7517922655 0.306455668984 0.344339127168 0.0271469159869
r=32.9563385853 0.207586145942 0.449256626575 0.0257607550359
r=55.8537075977 0.372837340119 0.0883679694587 0.278186701435
r=48.7856675586 0.259272891446 0.167023505424 0.222603350929
r=27.7968712137 0.197452808807 0.0789543830771 0.606876026706
r=34.1980346738 0.366323945333 0.32491293697 0.248008951756
r=35.9186657859 0.165263595438 0.382449710657 0.199514793951
r=50.5305994502 0.179324056539 0.0761719969154 0.338226216669
r=31.8556880103 0.243375566782 0.306538080489 0.141857573234
r=26.6754635354 0.137777416428 0.246461811301 0.315255692201
r=47.1197345251 0.319086355845 0.180198692839 0.290442051859
r=29.3621990116 0.182733072828 0.392586209442 0.133170621657
r=32.5499252238 0.166649589783 0.306967427857 0.231456345916
r=24.5450003598 0.131643482021 0.372686867884 0.344360095651
r=30.4908142479 0.327815082383 0.175649664054 0.286174824908
r=42.2783743514 0.37790815506 0.302218179732 0.000935494359477
r=46.088906699 0.343562185014 0.0561801923838 0.418469886814
r=39.8369320254 0.382650071888 0.171094720138 0.357026816457
r=29.6974663216 0.272543359549 0.287114808804 0.255541467087
r=31.936829178 0.166541400426 0.453607557326 0.139003462349
r=32.7027246001 0.236363687355 0.576206679973 0.011206116594
r=36.415563093 0.172274161444 0.360031186389 0.140859784959
r=41.9373848844 0.139152752927 0.102532959059 0.253375997353
r=34.3522605708 0.0604610483069 0.405644219911 0.0696371495491
r=34.1789260231 0.186418255358 0.206052858988 0.36747898231
r=36.7051006633 0.128561539291 0.325214585254 0.14725889751
r=43.5329263548 0.33570868201 0.321498193583 0.10239914103
r=22.1777913794 0.326835966717 0.320485884478 0.323139725772
r=37.8675768001 0.33058749302 0.37815604859 0.20493088883
r=46.8884848421 0.451117774073 0.00147992386913 0.219154336473
r=32.338599397 0.00055482188494 0.390234981542 0.35890477228
r=39.924753748 0.375484766457 0.43063208289 0.150283683162
r=34.9021098523 0.0629004663752 0.149129701254 0.262466773776
r=39.7267636522 0.361537844717 0.259881985827 0.158877786663
r=33.6396369062 0.266194142713 0.215201111971 0.0883847069406
r=29.4858258319 0.296905684773 0.164948531928 0.168468340091
r=44.1841783261 0.173594072234 0.0166514867879 0.0831771094649
r=39.5782777085 0.133412548194 0.270388478873 0.321351131415
r=48.434059205 0.262329977424 0.360578819928 0.00420265039716
r=35.2059854133 0.00772012066043 0.222871788638 0.333017266632
r=37.7906832248 0.113751518611 0.384502505904 0.428018392849
r=48.8514822625 0.407515986344 0.229929276777 0.21705108195
r=23.724527742 0.262471393848 0.387624200668 0.210628304398
r=30.2120636493 0.474180817569 0.0701936026137 0.42818251066
r=33.1869470486 0.402981259305 0.0117408487544 0.140610612325
r=29.6210430733 0.0898466244979 0.763481508842 0.000693943662388
r=77.7705887019 0.608727315367 0.11895429112 0.0477515938352
r=65.5187714422 0.281521809332 0.0868859960045 0.29997274373
r=28.3230085524 0.320464896141 0.0798685479202 0.206305970723
r=32.7714752225 0.150850267665 0.374555498218 0.150896649751
r=39.8057971414 0.396028269735 0.230184458063 0.0203877372712
r=24.0843338821 0.237524951141 0.362238919773 0.141382613726
r=40.8481216473 0.109695059009 0.163662250939 0.414009136662
r=43.4495704858 0.20784946807 0.0279567711574 0.543321530545
r=42.1313473254 0.21784650717 0.0895521130221 0.488522595202
r=34.4180149207 0.456635003656 0.00683807586672 0.111605702051
r=33.2185700606 0.121250298683 0.404819318682 0.254424976489
r=40.9850673016 0.0720328217636 0.108175061121 0.541496796858
r=26.136195969 0.264780985999 0.218005600707 0.21261430557
r=50.1933878162 0.390128935486 0.232136881007 0.162429116107
r=34.024518212 0.0491517635089 0.481850847685 0.0849915517945
r=43.2354235145 0.271574615643 0.464776359646 0.0885491301736
r=50.645387383 0.295948480897 0.256474592335 0.202700173983
r=37.4637007399 0.367323636736 0.199338406204 0.1555733911
r=48.8054052259 0.234948914716 0.390591728086 0.111942680581
r=30.927944092 0.142493333443 0.523036564222 0.295463004455
r=29.624872179 0.0923162081655 0.451449624925 0.00672877330347
r=32.0307708227 0.343269542351 0.118492359511 0.222739191547
r=54.3168063636 0.42435250082 0.29832928906 0.248110868705
r=42.1626505096 0.301394022766 0.298298318457 0.321238453052
r=36.1691832465 0.328833544201 0.0490843461342 0.278340778138
r=27.7082487809 0.268212774633 0.246174018037 0.375808247868
r=32.0974485561 0.269928022748 0.315578656271 0.200274471633
r=34.1580581155 0.547434301095 0.116896456123 0.22354843427
r=23.9821457974 0.110419917916 0.369494027646 0.261929635557
r=34.590807296 0.0832421177586 0.051229439632 0.436179759601
r=37.9028939898 0.357807647948 0.233338403427 0.221623863238
r=26.2937738803 0.0257675696347 0.0342918357825 0.371583202881
r=69.8200690809 0.366432778266 0.0161813270035 0.343026861497
r=36.974425645 0.214871311868 0.243887401763 0.346001313462
r=42.0062360307 0.364522112466 0.116837813305 0.202324489555
r=33.3491909326 0.173402244958 0.0616848243667 0.395501840218
r=25.239358062 0.427924387817 0.343219397951 0.193570536577
r=26.7456859805 0.166115652202 0.237255049305 0.296920225947
r=37.2938629391 0.212428455604 0.497731802034 0.103493276644
r=30.515427624 0.134239029195 0.696782862992 0.0681022083804
r=41.7399884458 0.556691709749 0.238879223428 0.201128963022
r=33.9918435644 0.115472084285 0.34522616625 0.359630650146
r=23.8263909764 0.361355335152 0.151253153362 0.457188420281
r=28.3586868378 0.269084177939 0.2417478937 0.279117801083
r=30.5192790723 0.206734010122 0.609771731145 0.139229352467
r=40.307420635 0.276992113872 0.336501770931 0.291350158242
r=26.7113829736 0.115277797479 0.353981130777 0.334362111987
r=38.3800358265 0.278865592135 0.287378534243 0.191628514712
r=43.2616239458 0.30034637292 0.327806988807 0.0552988105614
r=26.1075919096 0.0584006224194 0.427606010593 0.14376388522
r=39.1910551211 0.281351044621 0.345517472765 0.14246834752
r=33.8211585017 0.0836969777618 0.408270802677 0.00048612880472
r=35.3778092731 0.131947650046 0.369063295401 0.155606412379
r=27.1187946975 0.135702926047 0.345607452945 0.395305819493
r=38.8369811365 0.225423214465 0.035414194431 0.342452657106
r=51.7520934799 0.19531348322 0.322129716783 0.320320552776
r=34.3069000398 0.330501745528 0.47711017078 0.0364784034176
r=24.7078874455 0.218462964745 0.496438917715 0.268655732146
r=37.6470018584 0.31771122285 0.148535639196 0.158083005886
r=43.7542142766 0.265397239898 0.105271325144 0.120566460833
r=50.3936552298 0.297887739917 0.0937343830851 0.193981867587
r=29.7655893721 0.0419232412895 0.505863354452 0.333041080014
r=28.8179615116 0.145007841412 0.191132155855 0.325404690991
r=25.0221829355 0.325842243534 0.357698733288 0.139103746639
r=40.4207765506 0.391039386361 0.0594396742928 0.318370835401
r=36.7627365704 0.128327725032 0.342258844574 0.214993270604
r=35.8845798188 0.406171687297 0.47155986334 0.04102848603
r=45.5177019946 0.265392018726 0.0287390126873 0.278362885614
r=41.547199074 0.147386638662 0.124197895253 0.380057494084
r=28.7001589136 0.303648369564 0.285148040124 0.129596297105
r=25.2433216077 0.250669375711 0.287759403925 0.202303797482
r=26.2428255357 0.0231447601882 0.434130942141 0.344058071221
r=47.0663657179 0.351114062817 0.15865425573 0.0265203525882
r=33.5104998261 0.0205007056667 0.221892139846 0.291993874674
r=37.9093545919 0.114611501433 0.268493394483 0.361910217392
r=32.8182514217 0.324898271576 0.519603520524 0.0546434388855
r=23.1057372272 0.375730992108 0.374007916175 0.182496129343
r=40.3676017915 0.593979998773 0.0666672984226 0.271645506859
r=29.7761760835 0.21319488101 0.293047032695 0.16001894568
r=25.6821263971 0.024420839422 0.05663704619 0.54836874851
r=42.1461440387 0.611087042602 0.0924914789968 0.208862367354
r=43.3338962198 0.332166159283 0.431992418994 0.1236467803
r=44.7351397058 0.313074949311 0.153348232495 0.344962393436
r=30.0159662775 0.29454346011 0.187177622312 0.286332015535
r=32.5989241116 0.0629450288447 0.0851764187032 0.381325459978
r=25.2790306783 0.372157006369 0.309323025232 0.0209110213766
r=29.7749900529 0.231784259304 0.207515132752 0.0809645698117
r=34.1130245469 0.11542574454 0.384715829809 0.0167151569839
r=34.7554876015 0.105984665374 0.51195583338 0.0122158837796
r=41.5714541677 0.166426767979 0.410858958311 0.105071672601
r=36.0086191956 0.31008157645 0.164799700622 0.227571623801
r=33.83877547 0.196122535884 0.372782618533 0.297511164684
r=34.8622192162 0.160733883717 0.201024206069 0.532682196808
r=40.8512592038 0.293854736914 0.347906581443 0.0645010190694
r=28.7696501963 0.170257048177 0.280267759583 0.328540719429
r=30.8567036148 0.338691563565 0.316676328942 0.184390986756
r=26.9957365463 0.182156178782 0.199333374838 0.572838235387
r=42.272912547 0.240848591037 0.344133931776 0.0613629101392
r=41.4963863328 0.203832060443 0.351061616739 0.0583954501353
r=49.5780073262 0.482641878065 0.0485660715136 0.27522842779
r=25.2443502231 0.359676922532 0.269376058693 0.304742600103
r=33.1889516914 0.175645192731 0.0716937245791 0.453922792753
r=24.9457953112 0.356317103819 0.0890799935071 0.0843916278237
r=26.4918407431 0.107346347147 0.401226533419 0.409053363366
r=40.5689691708 0.219976797956 0.214268622098 0.244615239312
r=23.6695035074 0.255815411173 0.154495490317 0.332543540299
r=33.5704015126 0.160022527921 0.496920333688 0.0823826902082
r=20.9963820021 0.108167732751 0.233242602227 0.607663786982
r=57.5558651809 0.452892545137 0.107655302863 0.252830700768
r=47.7198393797 0.440816253839 0.0549599513599 0.142459676488
r=40.325294148 0.0900088252487 0.272317249961 0.205852139073
r=52.0116711187 0.396303654605 0.417227085189 0.151881491254
r=31.4824549239 0.166116403719 0.595795978632 0.151810844423
r=34.6016355957 0.448401932745 0.0836515403641 0.108664632066
r=48.6476074412 0.585770387518 0.145612448701 0.141157069662
r=42.5935579234 0.168491700265 0.389231953818 0.119444136895
r=14.1617908481 0.204714848649 0.14311880432 0.267189953735
r=46.5120467793 0.238647488635 0.420846311767 0.0659031963479
r=54.9458055871 0.568723970551 0.162502081302 0.13514715953
r=28.2171178759 0.138764138788 0.460580759122 0.114130679251
r=37.8743598641 0.25374759301 0.320164793294 0.361701312639
r=47.6100493769 0.44962637617 0.158853177192 0.00700946669564
r=39.1928704225 0.0991980857896 0.214422944115 0.490642067734
r=41.8855501608 0.31137808338 0.12894257052 0.0154573981449
r=21.7103993002 0.352751022205 0.0899513914644 0.333611684256
r=40.8816019677 0.170968316955 0.156928063249 0.0348539440791
r=34.4241604589 0.655894490908 0.170364522995 0.169945613987
r=35.7081014381 0.239079727184 0.0790440181251 0.405781161763
r=48.8757254615 0.552541721284 0.17142261537 0.13943937921
r=45.366420563 0.239781841947 0.522487699631 0.172553790717
r=25.8449053265 0.486764168428 0.263495949473 0.201102082245
r=49.2500242809 0.476260313668 0.0113591104828 0.465396703897
r=62.9509812567 0.302770715923 0.043596977327 0.246851530294
r=25.1092339105 0.19417408749 0.457994476475 0.265374569894
r=35.5291872554 0.399234559745 0.188481740776 0.336989672516
r=47.6305583589 0.30900299395 0.0945370862323 0.335473718321
r=24.6997294159 0.369585855769 0.472607854624 0.140055875135
r=36.5138152593 0.161074177758 0.246161197325 0.250698625482
r=55.3785852099 0.425021420476 0.12046689123 0.0399313336014
r=40.5100937677 0.212593718962 0.248707002952 0.294081195706
r=38.2792932523 0.263474599454 0.167124943541 0.253226808392
r=29.0353099852 0.217515181663 0.195481520681 0.346940649554
r=37.8014062189 0.595322721022 0.228925492365 0.145642694659
r=47.5792226215 0.41654449199 0.118122244316 0.0126607632099
r=29.4547255193 0.244739009627 0.279336580956 0.231580715244
r=31.2463805971 0.0541737089104 0.405371770511 0.214929816194
r=34.9841252849 0.414375842739 0.111257514318 0.346959609199
r=34.4172076783 0.536484190914 0.0485076554417 0.295324143462
r=33.9182398337 0.281215859793 0.00303943482073 0.34165582307
r=27.1644557224 0.391069774363 0.248876160912 0.246095274407
r=47.5398434505 0.153808226228 0.195394809753 0.202789894034
r=28.6926382878 0.357163130511 0.146144997754 0.101096260001
r=42.0535258763 0.301828734331 0.128123900022 0.364078298459
r=33.7305763957 0.273260367297 0.381066822519 0.105392401203
r=26.5998697579 0.250467850006 0.330122225805 0.165867159647
r=25.9827131808 0.138962142941 0.3962101148 0.124897373492
r=34.5080519112 0.195165084311 0.622732266861 0.126417862822
r=37.6194476972 0.332210905492 0.351669776644 0.0174955304324
r=31.8439499368 0.313475285015 0.302015025628 0.274471936157
r=44.1251215546 0.322592493814 0.181353515566 0.199613179479
r=42.0983717412 0.388173001653 0.298262496097 0.289351786806
r=36.5134758687 0.137727465725 0.0350004013415 0.452463567583
r=37.947732662 0.169356160144 0.370089543329 0.239921647696
r=47.9921861092 0.30885200731 0.136517401796 0.310313138257
r=34.9704708375 0.150291178624 0.402150891656 0.276441030522
r=32.1245228879 0.00716727286396 0.346866359578 0.36348564225
r=49.0044460064 0.376777774681 0.271286098897 0.24627948681
r=32.9923733203 0.380157875184 0.40776303307 0.140017453431
r=24.0475141037 0.242562973404 0.366771073774 0.125975495376
r=33.3238850481 0.289782222612 0.516074027891 0.104858798786
r=36.6331911247 0.0652397318868 0.0426006875818 0.532220685709
r=26.7822348591 0.174692993421 0.358260217787 0.152154533605
r=49.8420612938 0.363776492044 0.248237465468 0.0726071642432
r=33.4813561997 0.282927492881 0.37358126114 0.240836715062
r=53.2317085984 0.532927092634 0.0689511675316 0.0995520826043
r=36.0241796491 0.0786833420724 0.328314706187 0.352964872891
r=35.1511705698 0.130174192563 0.0684726382136 0.346697187481
r=37.3129872332 0.835256407389 0.0498922296099 0.0791719937083
r=42.2880652128 0.352042547428 0.160205451444 0.305860316725
r=43.579864073 0.318985828685 0.319454581074 0.289777763504
r=42.7527611193 0.32569340398 0.0119799678808 0.323518515109
r=29.6710517638 0.23490246812 0.220386500484 0.303746937731
r=44.316489903 0.204921648217 0.333273808655 0.2472552535
r=30.866281412 0.146966318702 0.369245961014 0.0962630990992
r=53.506863943 0.330305604979 0.433024270641 0.0591853485224
r=38.1822778284 0.399505118286 0.20549316634 0.169083267265
r=42.6142790131 0.516207897085 0.337783247743 0.101041238664
r=26.7482538399 0.0471704841716 0.437276838164 0.393943927013
r=29.4836176604 0.124724419814 0.44130533405 0.114382352254
r=41.7767900399 0.220972120062 0.121023925596 0.263341110453
r=41.3294694045 0.394394809742 0.355467769755 0.0889590075237
r=38.8962337175 0.281568353722 0.141053229454 0.299544191126
r=40.7582218651 0.458302210406 0.0953050096404 0.364682539925
r=25.5020175503 0.0899748872326 0.177614935761 0.342839398895
@balllist {Third Position} color=brown
r=0.57883810258 0.461824780016 0.136881324696 0.401187471733
r=0.416073599278 0.309456601467 0.214704810309 0.338764268698
r=0.450998601835 0.380108021473 0.371828153075 0.162499250632
r=0.499328475275 0.754793469196 0.0199557167835 0.0326545549651
r=1.1528202712 0.37233554331 0.133665336917 0.475672561634
r=0.300241064332 0.0306265706141 0.0621833536643 0.752426484193
r=0.311031745018 0.200435575285 0.214342089646 0.234882521645
r=0.416077882559 0.336793825045 0.244378649274 0.411109509374
r=0.195069341035 0.00169189037206 0.369203558241 0.290260324
r=0.020442121204 0.636331805326 0.000470125583992 0.0487298466073
r=0.116738175299 0.392686650718 0.472323223171 0.0563715812555
r=0.267159512533 0.101473224467 0.227661409097 0.153286550846
r=0.635440024819 0.311319439185 0.382328185535 0.0903463527736
r=0.25097959734 0.237522813188 0.373336195265 0.0219418189688
r=0.19544093759 0.0829234879017 0.419676682285 0.116787996532
r=0.380412720937 0.465534023981 0.137659168778 0.127921771329
r=0.950223678906 0.0141646238527 0.359735227719 0.131049132973
r=0.259193774812 0.0710275525993 0.228271397619 0.404454112824
r=1.11541487676 0.365228537423 0.199818032484 0.275026287035
r=0.142948798447 0.376823448419 0.400556599621 0.0883378958106
r=0.758869286961 0.0223743827495 0.505198466647 0.112533851739
r=0.0521427092052 0.178018333011 0.255381771361 0.334161379084
r=0.711073734841 0.282941920686 0.210009755127 0.235255697733
r=0.0366775304534 0.27066971065 0.218777892895 0.106315476153
r=0.122914246654 0.469103945745 0.36579599585 0.0124698340655
r=0.149808804226 0.0499460212727 0.239537822215 0.399561671005
r=0.614321232555 0.212732988119 0.0289733470869 0.440349658643
r=0.534350840531 0.334925396539 0.16709101477 0.187535304978
r=1.33951932015 0.392706073466 0.262328358729 0.200148188221
r=0.328495765442 0.538436797365 0.12329826129 0.0700899835094
r=0.45056726387 0.205907705869 0.304407380368 0.165047124579
r=0.870894028234 0.60559057175 0.170882390315 0.130582253438
r=0.359085405648 0.289277643581 0.0402104863301 0.205587696433
r=0.0649232849633 0.343321091761 0.380898541955 0.253292473211
r=0.787304089579 0.316888281797 0.308924920855 0.0709574867348
r=0.248509707455 0.349412908682 0.34657706002 0.290130451684
r=0.263376481543 0.393548969734 0.207843798301 0.27987826106
r=0.811483165264 0.409324628461 0.199470569795 0.0253526407239
r=0.74834267408 0.0397653362276 0.125496398544 0.354396137489
r=0.100770301464 0.233420717865 0.261237717067 0.288021270076
r=0.486774042673 0.05515653305 0.232131530415 0.374403425975
r=0.683358281797 0.329795482379 0.0996067169718 0.312140059503
r=0.371405722852 0.0661465538686 0.31755428363 0.382294179137
r=0.459666794075 0.0321025450857 0.230464910755 0.46275698959
r=0.0584556604892 0.223704292645 0.017421831931 0.51939999141
r=0.147460419739 0.0747393906403 0.416130215261 0.184495006574
r=0.371686794734 0.364695564987 0.163833537339 0.313869528513
r=0.0286964979284 0.067411858245 0.184068358292 0.23437199721
r=0.523896710517 0.406172402768 0.0810558245772 0.44241077322
r=0.331862592722 0.359216922879 0.122256104765 0.354577305835
r=0.326008611928 0.350629827491 0.0285121073391 0.326132920663
r=0.289295251738 0.360797053781 0.13727799683 0.415356993702
r=0.549944292907 0.253318549854 0.318040602676 0.382801297983
r=0.177225483488 0.180123606376 0.394586929053 0.274660741787
r=0.941625056246 0.00740958604355 0.367205152697 0.201114661304
r=0.336381181162 0.00703894373787 0.0180140752901 0.285072901096
r=0.544513431483 0.199718636891 0.214396748117 0.332138394547
r=0.285567908308 0.39519194212 0.128242259013 0.185102556609
r=0.0873337814066 0.193687800283 0.26064758154 0.354624887551
r=0.408164342376 0.0137304025314 0.688753307748 0.166815822718
r=0.174165619543 0.0384632210645 0.331681985172 0.279444256723
r=0.164960561217 0.328543029131 0.128701673461 0.289335532917
r=0.102467667215 0.340309137489 0.0226007850328 0.392996772982
r=0.868770751465 0.43251360308 0.00139727245458 0.235871349948
r=1.43088614568 0.367916966212 0.234699160316 0.100565622127
r=0.570597628396 0.207143753366 0.452617557217 0.163794861933
r=0.647735747698 0.327441504243 0.0782886874251 0.163115776962
r=0.693222672755 0.12571727817 0.356280442173 0.221502472531
r=0.26223934446 0.310964920827 0.301843873281 0.0226614907196
r=0.0372600925856 0.165160055394 0.0220138419232 0.332827112373
r=0.348711968995 0.253502087308 0.198197992143 0.16567739558
r=0.248006170464 0.151561602001 0.161622583772 0.355304022195
r=0.400373216711 0.0436839172067 0.014777248251 0.339098749593
r=0.377741651372 0.284295293145 0.169145241412 0.342976898326
r=0.114602673408 0.378659947348 0.405005337782 0.139138869699
r=0.257633500067 0.265188926864 0.215344957359 0.244999180368
r=0.4180241915 0.250155299537 0.094941985599 0.336360097167
r=0.829868729569 0.0706880388551 0.357894063375 0.249565888587
r=1.06235637848 0.309214560096 0.231839026075 0.0156134088652
r=0.0766209326884 0.292847350015 0.411730984329 0.0827446801128
r=0.21220168932 0.483886533996 0.45195654232 0.0405817307988
r=1.30566406394 0.216147022453 0.0207832269197 0.388561930318
r=0.543885975286 0.358001407581 0.201036225642 0.236102230636
r=0.814095396498 0.32681501241 0.243758894351 0.153663787744
r=0.0956506900756 0.272848336015 0.169825123976 0.296751119317
r=0.124473494898 0.129819311216 0.558869801428 0.244388660182
r=0.568419531228 0.405831723715 0.439911323475 0.0280112313343
r=0.123006006117 0.540891205788 0.0547988392313 0.326839795216
r=0.369867452154 0.407960990993 0.403986802393 0.0899257158308
r=0.694252301012 0.153726967815 0.347900207816 0.203167760451
r=0.0722095134451 0.151646249504 0.282846780453 0.0514599586596
r=0.28977974952 0.278635120813 0.461756100057 0.239664174118
r=0.403978386918 0.000974401917401 0.19694829467 0.122556993064
r=0.744281833044 0.110811403125 0.516975812097 0.232689995894
r=0.610609382444 0.436963577573 0.00161497654912 0.319333910524
r=0.357526188334 0.236906393228 0.349770166011 0.260875119891
r=0.511439091893 0.315932027125 0.0510117379891 0.325164498937
r=0.761941655777 0.311249289561 0.26012103546 0.249205776343
r=0.161358107756 0.201215582172 0.261223619462 0.515999252566
r=0.437100662654 0.300067149239 0.39276099296 0.0830376884518
r=0.158513520554 0.319985274711 0.39436898965 0.0524506538074
r=0.271841304056 0.322243785157 0.290984747024 0.0708963448036
r=0.205025643312 0.357696252785 0.211928959099 0.341450577393
r=0.59858690011 0.125260043017 0.65851474857 0.0736796688005
r=0.837503644841 0.294047680733 0.42419246229 0.199605292617
r=1.0715701592 0.0282168853679 0.237568256027 0.366985127822
r=0.419363879706 0.232801989881 0.346725431174 0.247870721521
r=0.563395666435 0.322273229784 0.266948995198 0.0959661501297
r=0.383953823001 0.229551341772 0.0524909765575 0.583358600841
r=0.242711136228 0.117099410568 0.40713249455 0.372128163547
r=0.530494548146 0.385776097083 0.328801071672 0.0537968321439
r=0.836817449619 0.552978436959 0.111499828215 0.126881637256
r=0.817942976895 0.0879136085615 0.430730900096 0.293927690093
r=0.281936186721 0.204285435133 0.242918041863 0.48350786319
r=0.448180110907 0.263818258366 0.220974607586 0.331062438555
r=0.684384720459 0.327865560718 0.303422302293 0.303688857038
r=0.579768633803 0.221498448048 0.221658986991 0.260793608479
r=0.363640002265 0.332390987917 0.00584256157696 0.303951773111
r=0.217160732038 0.262774686509 0.00443447963788 0.380056902172
r=0.227516115026 0.258062413207 0.170535849565 0.381600481519
r=0.423503309541 0.332963907596 0.138396481487 0.109960468851
r=0.0468580278953 0.30961723012 0.205343808678 0.419288990759
r=0.218927215872 0.0966844181291 0.251822756441 0.328496548857
r=0.568090498961 0.411618025091 0.0125465062295 0.195320550728
r=0.507554140489 0.349986264975 0.0763426109109 0.348008598004
r=0.59043568587 0.250692245019 0.193338035608 0.275928303694
r=0.117581861642 0.364722843613 0.212879631741 0.382794627019
r=0.665417821674 0.0786768599752 0.382228981056 0.389086464833
r=0.255660850369 0.312178932165 0.320192404486 0.22603603507
r=0.221611362033 0.337856767929 0.28738723969 0.189742269444
r=0.665039522761 0.322816283468 0.158550459798 0.261766832519
r=0.497165424112 0.248659043356 0.196589359989 0.283687702018
r=0.753978187242 0.161627395235 0.116590811277 0.334323082685
r=0.367798225849 0.307077510194 0.262765902756 0.225197893066
r=0.248563646924 0.271645478888 0.0217707108066 0.414869252389
r=0.349808407695 0.2927911284 0.265294495787 0.293367094793
r=0.0997996831806 0.3386211078 0.461691727827 0.166781124845
r=0.314535714334 0.330042101619 0.311476781859 0.0707706675079
r=0.275092478844 0.35335183952 0.123501707544 0.295534904291
r=0.304816249767 0.142915770732 0.290298594722 0.209912808339
r=0.491723060056 0.26716426808 0.474673985947 0.164125928609
r=0.622900969228 0.376229987089 0.307562082843 0.0339276692326
r=0.160411361943 0.268816584543 0.310230969755 0.3759771948
r=0.201049321954 0.56513035053 0.194983653817 0.205247412068
r=0.138493210271 0.0951254647213 0.460780405021 0.41131103292
r=0.164174309081 0.128779516954 0.267064281025 0.181133314681
r=0.298669415472 0.375140747738 0.170823605023 0.374862341964
r=0.948591565008 0.258204511116 0.365346548287 0.0820610101258
r=0.435395306825 0.532192788037 0.0642785013626 0.0535329624212
r=1.21504295926 0.409873471769 0.397898210419 0.0294634498285
r=0.179997585787 0.281575678012 0.518590357692 0.0519232794238
r=0.35890175862 0.218591293001 0.188080313657 0.379528901071
r=0.222696233368 0.56258767404 0.241597707515 0.193055781491
r=0.103739745247 0.317772046172 0.312770027481 0.139034960499
r=0.574392296201 0.0443289099966 0.282740117255 0.469849532393
r=0.0720082845793 0.266881093469 0.13723857769 0.327311202571
r=0.214136051496 0.134226476292 0.0103454569754 0.843819119897
r=0.0280082016736 0.17627064642 0.281605769846 0.154208713323
r=0.0755933385844 0.197907212112 0.197279084981 0.271293691685
r=0.372227218548 0.095832340013 0.12317422929 0.439839415065
r=0.240747088939 0.134520075902 0.14323683753 0.477260679813
r=0.292857224495 0.336658751637 0.300551484491 0.118775171036
r=0.467202325084 0.21601854977 0.213158201259 0.420453966105
r=0.156909197963 0.223709917107 0.381191914201 0.162874632474
r=0.700234845286 0.322841684502 0.162987940868 0.313038570206
r=0.578454068111 0.763324534961 0.0542203112678 0.116507080617
r=1.24878465326 0.186055451418 0.274637654938 0.217785556914
r=0.164972659305 0.130141218414 0.283838821199 0.34303469795
r=0.219765344554 0.0638981348116 0.287194297365 0.506577591203
r=0.524220951122 0.653108942679 0.0126214694012 0.0854591485998
r=0.485154007165 0.244280687721 0.0463345303583 0.12758124301
r=0.514559389999 0.161826067715 0.221057275651 0.398164887822
r=0.183274693829 0.0114567556117 0.0877802533649 0.348143068677
r=0.228712477996 0.133612230369 0.321921592283 0.389069072654
r=0.644474958487 0.374415228161 0.0689785946099 0.337109662193
r=0.641082056244 0.0679603159664 0.256719098256 0.267514598104
r=0.0880257164285 0.238122873879 0.13161679722 0.320694827566
r=0.826017425575 0.175389076859 0.35621767347 0.12179783989
r=0.443868789521 0.335080918753 0.201163103408 0.0955926554517
r=0.299704103478 0.361032219689 0.115166794844 0.382204510694
r=0.240292240808 0.0835941207173 0.446423766317 0.379379421463
r=0.348587066945 0.354593684041 0.0714423814443 0.419740201877
r=0.246698807944 0.176122102094 0.413608795357 0.327037353676
r=0.170436840423 0.343032608804 0.180585400501 0.193536306496
r=0.313111671527 0.261551010818 0.267206468992 0.342239924844
r=0.176235570532 0.20980079123 0.330652175372 0.154901006012
r=0.285524805834 0.334628584441 0.333090246961 0.14581654925
r=0.146851547183 0.370168851007 0.122176721926 0.129937395094
r=0.559256836111 0.184238876474 0.400096698173 0.290719744308
r=0.265193278945 0.389335446021 0.006223248081 0.328247522343
r=0.330449518547 0.728559538379 0.0292597686907 0.158489076903
r=0.134476752541 0.350142026223 0.109709992986 0.171163629081
r=1.07185511797 0.380875663121 0.154513437436 0.189497843887
r=0.105775825589 0.0115887486342 0.31153768477 0.674747927984
r=0.549526672718 0.201099375503 0.283332418004 0.210794738873
r=0.121019435987 0.0990574966356 0.283441278737 0.31617855463
r=0.530483439838 0.273608321517 0.182429688047 0.330170805917
r=0.565371049419 0.403400043795 0.281875838736 0.153388831918
r=0.404681588337 0.227977089064 0.513236467496 0.0221751413062
r=0.183862777321 0.148472019348 0.407789827891 0.24952051006
r=0.435884880317 0.451499112326 0.102045530804 0.333987157761
r=1.1912043162 0.384309019559 0.355952267341 0.123929508931
r=0.511646662969 0.230224516703 0.258797211116 0.170874571749
r=0.943282427212 0.19540532287 0.208946221583 0.376040452152
r=0.721627627001 0.267896024774 0.297389174143 0.0960102177631
r=0.863125979998 0.388764067814 0.17789467458 0.375284699214
r=0.363300999876 0.161510254393 0.243549687513 0.263585283386
r=1.30254599942 0.372291455885 0.0485254701566 0.373038017182
r=0.208879640426 0.299024968508 0.273330893869 0.0961836436489
r=0.956842491326 0.389266296818 0.463897998962 0.0251737482616
r=0.274905873623 0.0664018117187 0.0317389153815 0.463306133297
r=0.888937733357 0.360410909607 0.381570676297 0.154219367163
r=0.21405399874 0.225871196145 0.171433488582 0.257811311581
r=0.157465599305 0.107801570456 0.378765673564 0.396855597009
r=0.711097686095 0.152885330828 0.359855059151 0.201475627711
r=0.109330874626 0.364164804577 0.213041397922 0.345549367823
r=0.423274338982 0.463539898137 0.342897090246 0.0193617927897
r=0.763567106972 0.01054618718 0.036057545739 0.393018698209
r=0.477848012365 0.645115412739 0.0762174399352 0.230504000786
r=0.206631765937 0.310134236012 0.323164711778 0.328095280494
r=0.923015365501 0.346511212921 0.123984271396 0.0455070428165
r=0.34270044389 0.488374469737 0.22433909098 0.252023838267
r=0.268840230253 0.0268022857723 0.113161418143 0.450082151183
r=0.264040395843 0.510957389308 0.0066450685785 0.263316402073
r=0.298352911273 0.184256419951 0.315621484171 0.182273260232
r=0.264978726089 0.35304514282 0.407938674233 0.138678864798
r=0.253838059398 0.199971923233 0.193844211922 0.319534919211
r=0.101681724203 0.309457367457 0.155920002644 0.175587246343
r=0.609036157847 0.238291707986 0.689718785276 0.0534884526455
r=0.436429975457 0.370151761103 0.235073774419 0.178685189098
r=0.22580282075 0.322034074769 0.322034466399 0.0139387754771
r=0.56783136655 0.435884602285 0.030862903137 0.377058604939
r=0.254838312817 0.356063476552 0.222398760087 0.236361685928
r=0.426476528023 0.222134695438 0.12837406426 0.302647637041
r=1.11838891925 0.162724809373 0.321414526872 0.240876472923
r=0.897883978342 0.248647968632 0.495877419957 0.036412037067
r=0.685245190299 0.284980520879 0.343727678863 0.347607188845
r=0.419309938475 0.0582757288672 0.0666472833557 0.457848693318
r=0.252199956136 0.295865319262 0.244193527023 0.366132708628
r=0.310876461882 0.270695869639 0.22461225855 0.0595332728063
r=0.688144785455 0.315253857456 0.0954254401507 0.320963559155
r=0.0412601661034 0.2882765871 0.169507520999 0.499366368483
r=0.221225028367 0.365089897534 0.271665160788 0.0710027719371
r=0.0783959420417 0.410164792116 0.244195623534 0.207343792209
r=0.286809280666 0.0241146573566 0.431450200289 0.291344355848
r=0.32373444 0.0544192293416 0.344998680348 0.336040701467
r=0.809941162006 0.0894367969558 0.3067164138 0.455714965276
r=0.197558490127 0.362332111653 0.182357854036 0.172128489308
r=0.387833423802 0.101974667937 0.0576214144614 0.706620787386
r=0.520748480339 0.359727129773 0.140766203423 0.420023205067
r=0.776202124609 0.0731569777471 0.591423144908 0.162238979996
r=0.650951058482 0.0049108933998 0.452730571252 0.09801664109
r=0.372378825802 0.0484476463036 0.403565973789 0.202012728939
r=0.135197915874 0.339955619768 0.152577427996 0.231809659247
r=0.305834523222 0.23570838892 0.313881420776 0.175022775057
r=0.346989419667 0.409504635247 0.219250480358 0.1286715585
r=0.353085113242 0.410140894374 0.326201099131 0.103209896235
r=0.649792836793 0.265759733614 0.353953906961 0.357403130446
r=0.195723145099 0.0215514110383 0.892839577544 0.0676128087027
r=0.547538983311 0.260004494226 0.0977701946863 0.26741867163
r=0.132401540879 0.0341441521262 0.414879650865 0.106664048466
r=0.307190454037 0.277438012382 0.303346690625 0.285034661753
r=0.291477471257 0.371261548193 0.362056785041 0.0657647430429
r=0.664455640072 0.418053385886 0.0175917994852 0.468816298845
@balllist {Total Position} color=purple
r=36.7303342936 0.29948627634 0.311328299088 0.300401892091
r=34.8648189794 0.18288548281 0.23463326374 0.303783326637
r=44.4108930301 0.337451902747 0.28767909107 0.116302643523
r=43.8308157593 0.428999663116 0.142507749635 0.151183554459
r=33.9207830732 0.258553455221 0.104502223386 0.336589781869
r=62.8327503602 0.287686579077 0.143975539148 0.39052719143
r=66.9948617154 0.269768424314 0.189268377948 0.272018870848
r=50.2402258554 0.241740031768 0.276207333559 0.327494869845
r=32.5664354122 0.15414435522 0.352484793089 0.131871061229
r=28.137934728 0.218793916407 0.311996322782 0.186236695019
r=47.6542945118 0.33266486786 0.259731741183 0.0856795291612
r=69.487439123 0.187971565188 0.238548452096 0.251074994087
r=44.4893816924 0.199527841687 0.230580812583 0.260265582693
r=61.8237904764 0.245288695211 0.171153967961 0.153264182744
r=56.1539453886 0.140041621491 0.444453817118 0.199388985748
r=55.2733795699 0.33821442694 0.209741688015 0.21824119136
r=59.405937202 0.249633895158 0.273902524746 0.209449421909
r=49.8859674704 0.148112177606 0.220694094793 0.30289377785
r=57.9983907866 0.2960436676 0.200024568499 0.392568987484
r=50.5183315034 0.283788265486 0.270913974747 0.172369476447
r=56.8753632469 0.183519958961 0.292556519388 0.205637025941
r=37.0238902055 0.0703114648233 0.33239160116 0.312189702496
r=60.5648813581 0.26345600371 0.180658586831 0.366923094897
r=41.0398017792 0.145146525922 0.410100479061 0.148582973817
r=45.7203415286 0.38700700372 0.361733971618 0.0407128924048
r=42.8317099139 0.236968399251 0.288547383166 0.185116671782
r=74.5994157341 0.287681146137 0.126442643505 0.386480532706
r=63.4723781803 0.303985514066 0.188297468966 0.259725388832
r=45.4463416924 0.312087235541 0.132507303095 0.334817961763
r=51.3559246376 0.358071218954 0.258240978226 0.185805557751
r=47.6809193592 0.231541407633 0.330338448834 0.198843852238
r=60.5195379763 0.385535711326 0.1015397799 0.3122343319
r=44.8085358966 0.290986111933 0.19262899356 0.159903542476
r=38.9203076918 0.165912523448 0.311284026096 0.258395231213
r=66.4556229016 0.341774519337 0.231035894136 0.228450666569
r=38.2028446896 0.259436605701 0.393679731813 0.173868434221
r=42.8235587605 0.236677635329 0.268597426372 0.252488380029
r=36.0083426799 0.303776630862 0.255058400438 0.150784246739
r=54.0924583154 0.250869711633 0.115510946512 0.261776029792
r=58.1047114302 0.296170943154 0.292774548394 0.176054451041
r=72.0423023305 0.182508854529 0.19652493814 0.390217524014
r=60.7034617128 0.326962761235 0.115513325761 0.331249544318
r=50.1883598929 0.178910158537 0.250710040096 0.278837920877
r=42.0904344327 0.219685926357 0.304614419648 0.246633376587
r=41.9933854611 0.163278300594 0.213496203964 0.294534149941
r=50.0257616532 0.120264040268 0.386836312155 0.199611499292
r=51.7911915549 0.231262715288 0.135831321843 0.32007958316
r=40.7796915383 0.0484139445608 0.296254927221 0.207951952383
r=45.5863627123 0.265066145972 0.149269359767 0.372913158107
r=44.1495182557 0.258366033749 0.205035262866 0.261150339974
r=56.4252139457 0.349684461887 0.221583586689 0.229991185122
r=37.5793857021 0.271041404903 0.267074217679 0.27937686948
r=52.9896815062 0.321248744417 0.320922366167 0.273504041796
r=75.2972436434 0.22397834493 0.218204875087 0.287766032434
r=39.8595799874 0.139827762763 0.281369452313 0.291739714147
r=65.827658928 0.219673947649 0.191175393165 0.244456869301
r=43.8279549618 0.184272929583 0.125205353407 0.301093788448
r=57.3048425689 0.319620754883 0.204874156706 0.210068221804
r=48.2163719581 0.169266829608 0.24055290802 0.231806449895
r=50.3122549801 0.215246732477 0.370634103073 0.134703501621
r=57.3225675994 0.127824954386 0.162792672788 0.236190003044
r=51.1906314236 0.17306266508 0.194738876057 0.361565708312
r=59.0904448798 0.233243976799 0.167222593076 0.301194733468
r=40.931389774 0.278637894733 0.198901211883 0.238656944493
r=48.4443641274 0.337018409064 0.212881544501 0.301387239311
r=71.7066394388 0.320628545426 0.322044294998 0.233727148887
r=38.0846586716 0.35518300143 0.19185483397 0.130570377326
r=62.5446184767 0.279744873666 0.248563614984 0.260100661878
r=55.8189369388 0.31255562499 0.20846841981 0.0919231119765
r=33.8641122294 0.23135756919 0.388997501286 0.163953259794
r=110.347453354 0.425372505554 0.121917424234 0.246423801214
r=87.0506934803 0.163575346481 0.091004970586 0.475130447392
r=48.7626332898 0.208594138327 0.12618027813 0.205706248437
r=41.195297568 0.25849369969 0.291387532517 0.213599840734
r=57.1247459783 0.326229327626 0.318869308599 0.126775863232
r=36.937265067 0.250852255431 0.293010863675 0.144023841369
r=52.7869744835 0.16798223089 0.181265990431 0.389409905426
r=65.9305644476 0.16785461114 0.18113443768 0.40282248142
r=60.218545035 0.286325947552 0.182862070668 0.275890411877
r=59.5477018455 0.251154808807 0.302757142726 0.122131688541
r=42.6724565146 0.239280035526 0.382840894437 0.203522722912
r=52.9357226944 0.220274834493 0.0466099466926 0.467681217194
r=39.4151748397 0.331781543558 0.197918745037 0.165093149126
r=67.3826822275 0.474830050887 0.164175007543 0.187199348498
r=38.7248038454 0.148756742879 0.31471393998 0.23243962302
r=62.7031136831 0.158774318011 0.380823050268 0.260000975403
r=67.8672286211 0.359215027492 0.274396579056 0.211530420248
r=49.0328501195 0.314420430216 0.17040562385 0.269255912975
r=61.1142947716 0.349792563202 0.317081077178 0.201019714899
r=44.9149054955 0.219894996781 0.307426572596 0.257541960387
r=36.441674394 0.220405576342 0.256119658871 0.0607634252052
r=48.8324392498 0.263556688847 0.382018469862 0.1845417809
r=86.1629524504 0.201498357139 0.28064752341 0.271756256203
r=63.6733254805 0.249887583449 0.338095883516 0.294052445818
r=49.243850872 0.358840197431 0.166282571334 0.235005408277
r=49.5204704418 0.211686861268 0.224365250545 0.291648398808
r=45.9764727689 0.315057434741 0.130028172406 0.242362050444
r=55.7038599722 0.456130937974 0.199801855953 0.180362046794
r=34.6926876319 0.13082381748 0.32799016306 0.300280574219
r=46.737727126 0.176952897421 0.221049939885 0.273366778394
r=56.7071801248 0.247230285375 0.452335673695 0.158128604782
r=34.9942270265 0.151259226357 0.203773928758 0.190987880544
r=90.7420030881 0.245576869188 0.119865048825 0.486872168727
r=56.3090575086 0.198293788245 0.394138502343 0.228517507985
r=58.5077393224 0.417405300306 0.229645243686 0.181044610598
r=50.8462678311 0.202562963148 0.149194399987 0.309905991791
r=45.6331778722 0.327634282981 0.344399999048 0.163020154284
r=38.6424436858 0.25918075595 0.333665533986 0.134121373194
r=45.48253823 0.305759120054 0.198574731686 0.31943462063
r=37.7425232209 0.247432281955 0.450198284889 0.203824330113
r=69.6187066479 0.432133086554 0.25294258012 0.161246387495
r=42.3507823265 0.343068630849 0.25926240518 0.236003308984
r=53.3448234239 0.241588288792 0.248916968197 0.282048170812
r=43.6342261655 0.20226542736 0.29520070632 0.301498024269
r=40.2110550491 0.318135737368 0.376523821715 0.204286287247
r=54.6297509463 0.315866263475 0.32398287277 0.294148717476
r=39.4116155631 0.200019612589 0.256344566034 0.252173531963
r=52.2246879686 0.284595960642 0.184628420098 0.256174245524
r=55.4743655955 0.300114668664 0.182483796682 0.24092180084
r=32.1994456337 0.175746060148 0.304590906834 0.207442969131
r=53.3810958635 0.338938634369 0.254418744404 0.153973561392
r=37.2729359675 0.184438605969 0.38873330854 0.189514783354
r=45.6321674411 0.135146090601 0.328919570685 0.246443033298
r=38.2945369391 0.256648274365 0.283469983529 0.232350707705
r=53.4404080689 0.257675672215 0.0414966713539 0.354894490691
r=66.2444141591 0.233501597193 0.193217198139 0.404106191247
r=45.469792923 0.301193345203 0.321998058393 0.217671627377
r=40.3855986196 0.228374673164 0.374506783627 0.245950813701
r=54.1681098907 0.270113190467 0.250605066011 0.205507894977
r=58.6302164233 0.259406366195 0.183079486562 0.218052317673
r=65.5611846597 0.356119225529 0.0962934676641 0.269436096929
r=38.0652934915 0.174489253855 0.34876384077 0.292812969264
r=41.5516014936 0.218256381599 0.231476166626 0.235669677076
r=40.0142285826 0.338341851531 0.274287363971 0.132984552021
r=60.4551723784 0.246390842437 0.144263259729 0.346615352408
r=46.7170691153 0.213854657057 0.242582801632 0.287612055943
r=56.3647343171 0.268388065127 0.411164891455 0.164473726405
r=63.645616782 0.243831347657 0.222973773889 0.230382862122
r=54.2977507377 0.196867096516 0.108696963677 0.393319087741
r=43.9941725638 0.255229965205 0.348294779595 0.123725915864
r=39.405596935 0.293121115176 0.363246378285 0.125019277001
r=33.3930423648 0.22808785325 0.333578830774 0.178649352594
r=61.3742169372 0.284654360785 0.214838542565 0.245205455945
r=38.4298270239 0.228169961054 0.271673081284 0.252577014754
r=51.5458765906 0.0842414680325 0.346802554565 0.395610348997
r=52.7981409493 0.260370262548 0.293536365223 0.142660009577
r=37.5891000406 0.326207286905 0.19716651458 0.226250581409
r=66.0879944061 0.459731413007 0.270173181699 0.146970805311
r=38.8997448548 0.379687640697 0.250268144451 0.0794506880621
r=35.435227401 0.260793840267 0.194423172009 0.232694219318
r=84.6631616118 0.309889310922 0.258244127941 0.193196871955
r=57.9249577087 0.301999334884 0.314057398144 0.269365899639
r=59.6688533542 0.31129643939 0.223095041384 0.328118133649
r=50.4397813868 0.212893751766 0.267076622842 0.216097721939
r=45.1786345834 0.10854574834 0.212855130177 0.35340294808
r=39.9308370491 0.266308840596 0.237107048645 0.145412105141
r=35.9936853222 0.202944422408 0.192426030686 0.33409298775
r=41.9992332962 0.099122347056 0.356827430068 0.144177767662
r=41.1867311889 0.191139167464 0.276634348838 0.187796835731
r=50.9437832431 0.232543053035 0.232519509501 0.284580528892
r=52.4982121209 0.188444808987 0.264863472817 0.302130803664
r=50.3649734638 0.220696589407 0.228641713853 0.263657022235
r=51.931076542 0.167485331776 0.203448892615 0.446879657773
r=59.2441411019 0.235390740873 0.283988365775 0.186078261445
r=41.4559894726 0.271118082215 0.191993168891 0.2708600363
r=39.5446526054 0.524400746424 0.264353437068 0.107470728505
r=46.6646160662 0.237853975116 0.242516859037 0.308643133423
r=55.8745209529 0.194531552531 0.276428463309 0.248675605157
r=50.9339931105 0.203680420522 0.322918959526 0.27377369141
r=68.1078546799 0.455871800561 0.0836928321179 0.242533940296
r=46.2825214148 0.281171077845 0.267001205965 0.160018813962
r=51.051936954 0.166339743375 0.162743454191 0.376323915332
r=43.7102690076 0.201255992942 0.17784775299 0.146200477193
r=40.7263310697 0.107284909623 0.408817236594 0.32283987428
r=52.0599603131 0.320720829844 0.12985400847 0.294870557778
r=44.5251068228 0.204899483803 0.233020881733 0.20914605389
r=43.177035987 0.160994402073 0.302001525513 0.235814415614
r=40.5564303314 0.166054009794 0.280400736529 0.274751987244
r=87.3367694734 0.324824234147 0.11635313032 0.285200969034
r=64.2778766329 0.332386462868 0.154252816565 0.280699458178
r=49.3813677307 0.108145833582 0.359149711854 0.31193616118
r=67.9341757328 0.327476528825 0.205852267624 0.360274186171
r=41.7282016085 0.188459393036 0.486666633544 0.235649912029
r=56.7749549029 0.305483189937 0.147277833601 0.172835889073
r=76.6130127434 0.345945199003 0.151518466319 0.284365125886
r=54.0038000311 0.179115766601 0.36497733283 0.214864297892
r=30.2311737213 0.230595997872 0.16690648653 0.142556660166
r=58.8825669502 0.257235999925 0.313381533276 0.201041026384
r=81.2368859079 0.419826885294 0.220883143114 0.242305367867
r=35.0460019838 0.278578856482 0.251096570082 0.18334947974
r=47.849228035 0.367433716902 0.302269986572 0.276209256122
r=70.3375682489 0.330930734543 0.0955339380815 0.18003345471
r=49.7644823384 0.273658500099 0.224726973027 0.338354987455
r=53.9548032537 0.140362840472 0.241172732361 0.330498810515
r=45.8261926536 0.266770135706 0.197105954648 0.193481161642
r=50.9516236564 0.154479391304 0.231695661864 0.207563833532
r=58.934882786 0.459183154058 0.176899308406 0.201818134148
r=51.8676395143 0.281041754743 0.209054486058 0.270075088639
r=78.5334879581 0.372637762446 0.345803105259 0.136245314816
r=63.1687360768 0.160854909613 0.370557917872 0.31462188855
r=41.0719707073 0.417568701374 0.177833611925 0.208071155039
r=73.8402054145 0.413184410227 0.228170704628 0.294035833479
r=83.4223535784 0.260038240154 0.154094863578 0.324894223308
r=37.4321891129 0.316510965334 0.2789270863 0.222869128303
r=59.356571868 0.327943067112 0.272129244555 0.202038318594
r=62.6752890961 0.352718369983 0.0955181283545 0.374035760719
r=45.0238135 0.307158813254 0.27108893301 0.156726205423
r=44.8643713971 0.435249250831 0.131692166903 0.227809241095
r=80.7963788228 0.333237645516 0.13293277094 0.183505250277
r=54.5265801289 0.364402344216 0.256892547853 0.198841329718
r=57.9974099227 0.150328517333 0.0880519790662 0.360210213658
r=42.2317387685 0.324669931445 0.330643707827 0.176935157572
r=68.0224279251 0.312976541124 0.242697138994 0.213457880486
r=67.3306050319 0.269838917209 0.20361920451 0.237576512467
r=43.6360074995 0.287290174057 0.340507042656 0.152155070124
r=37.7309785629 0.160758006692 0.312036171716 0.286870490588
r=58.3333353905 0.3467493659 0.252162369433 0.195780780828
r=64.3934087968 0.308440722791 0.113782005681 0.267495291062
r=44.1260743307 0.373579477173 0.13868666185 0.248820220153
r=45.8874073492 0.266543281484 0.323534041916 0.237595710501
r=57.0587547655 0.387416332443 0.126704315386 0.174302118127
r=39.6051041284 0.422688510239 0.144042369713 0.136800748263
r=64.7662409395 0.136643919077 0.205413714566 0.387490071297
r=43.0145277928 0.364230345206 0.245041580863 0.175726066221
r=41.1739785595 0.229130710107 0.367540296844 0.130715540718
r=33.8419375974 0.262378175188 0.419746089436 0.0901084722972
r=46.6014314965 0.219592885388 0.316627002698 0.256697251694
r=53.5125136445 0.287456140169 0.24897491951 0.142994779146
r=55.4862041193 0.293341276895 0.34629554285 0.175871954447
r=62.3041242232 0.321663616362 0.145851173307 0.24811260709
r=69.6377355332 0.260060960452 0.302291394821 0.225535412278
r=47.574387485 0.25200355227 0.127572788585 0.368368755759
r=48.5235673399 0.221405868918 0.363572794168 0.259915787661
r=67.0887690544 0.233957372885 0.201134345763 0.335581977699
r=46.6570838628 0.312560486163 0.250700641703 0.243052309397
r=38.7541345209 0.214930239306 0.349223103143 0.215030865386
r=67.8094090255 0.346382077814 0.221745500605 0.333433431612
r=51.4060580902 0.28553275936 0.214661940904 0.249840312685
r=34.593211285 0.268754794015 0.312970483385 0.173918257861
r=49.4934320864 0.322485234441 0.31603827574 0.112712068107
r=48.2247301306 0.192189044195 0.136517461665 0.394081754001
r=35.9008978829 0.156272046794 0.271536557904 0.287142686433
r=68.8575078728 0.326215292829 0.2613437716 0.166401177979
r=47.3239692239 0.235786370731 0.451649992794 0.220682208842
r=84.3240696612 0.262723757503 0.259715534681 0.238365892887
r=48.064019493 0.0885597805183 0.326439127305 0.351749736622
r=48.3549227181 0.186194912654 0.209212357675 0.327393619434
r=69.324935198 0.452673597388 0.251926278624 0.131638040415
r=59.4858349607 0.201556389828 0.17403470205 0.453579159519
r=58.6886974359 0.305188340339 0.175975712376 0.383071113819
r=67.3534541765 0.247416121802 0.269436945628 0.243873198592
r=54.1818221711 0.186241900465 0.234639326632 0.192691486415
r=61.5394174713 0.150573731653 0.339348276721 0.286109222617
r=39.2886945172 0.21306479088 0.274475277754 0.173002043142
r=70.7811010443 0.365307905656 0.255711454623 0.214590071169
r=57.2386592616 0.35403162681 0.226850444174 0.1729872412
r=64.6045979837 0.450426525414 0.282596492102 0.142467748142
r=37.2241667075 0.189816121298 0.292650493939 0.338097820062
r=42.474807553 0.123018211299 0.478074624384 0.127359274886
r=55.8061447756 0.255643020275 0.16206303542 0.269642719786
r=73.1562684331 0.167070261592 0.327356329875 0.174909206814
r=56.2875218939 0.228178106765 0.262876157234 0.291913384852
r=70.0138163588 0.303916533247 0.244846931036 0.250231488299
r=34.517023469 0.264275963214 0.146419497288 0.291320129028
