# Supplementary material for: Do universal codon-usage patterns minimize the effects of mutation and translation error?
Source: Genome Biol. 2005 Oct 19;6(11):R91. doi: 10.1186/gb-2005-6-11-r91 (PMC1297647; doi:10.1186/gb-2005-6-11-r91)
Supplement: Additional data file 1 — A tar archive containing the used CUTG records, separated for archaea, bacteria, and eukaryotes, the data used to produce the histograms in Figure 1, the kinemages used to produce Figures 2 and 4, and the data used to produce the scatterplots in Figures 3 and 5. [file gb-2005-6-11-r91-S1.tgz › CodeError/data/scatterplots/arch_normal_X.dat]

0.353418183771	0.842546325151
0.365055109757	0.73854331192
0.311261692569	0.814628604103
0.346804625685	1.0
0.333164838498	0.978984178002
0.358942649982	0.954739822177
0.341626438916	0.943781094106
0.296070362621	0.890844358151
0.313376617809	0.867786209728
0.282617295672	0.79341109656
0.306242801198	0.885619074556
0.369729381418	0.850762787506
0.347462100047	0.860273789698
0.332775635209	0.823306447221
0.330156380124	0.809259930672
0.339946960886	0.845494194544
0.319677037859	0.866911024841
0.323947240679	0.852055594069
0.332807394697	0.92145270641
0.349882258517	0.798802140575
0.310375054442	0.811372865609
0.306160382369	0.864696392755
0.314094088635	0.799025418455
0.325067320234	0.785191025466
0.321664129883	0.844057746013
0.366838966203	0.887678355489
0.334720219895	0.843453938101
0.341856540084	0.88476873764
0.33737824319	0.840077601723
0.338812874242	0.87665865463
0.337911157815	0.87528221092
0.33044930176	0.808826962061
0.344466142094	0.856961435493
0.526072713603	0.822622587066
0.546915765646	0.827694439335
0.514226490478	0.899220380586
0.484601339014	1.0
0.518846147366	0.994995779967
0.53705038328	0.944150104451
0.527924248051	0.995432573949
0.488853632658	0.895235104763
0.508240548409	0.886841607545
0.504945011473	0.89270989435
0.50407740152	0.884484285294
0.517971961631	0.934232625658
0.512397095521	0.873941337985
0.52447254991	0.875473309728
0.53628820826	0.844843440669
0.513029513008	0.881699462304
0.514607758684	0.9152341771
0.521749188435	0.907977372781
0.490135363457	0.857421865852
0.541108057152	0.84251010009
0.513274563962	0.893289954991
0.487438212346	0.903877284105
0.512814444782	0.882739183033
0.525120615419	0.865838371901
0.507767389046	0.858571539243
0.492166998012	0.830042188563
0.521718207887	0.83791316384
0.491139240506	0.847771237989
0.52620957438	0.838434357534
0.53374972768	0.864079593092
0.528412263615	0.858384047431
0.533292855697	0.87374570392
0.513784389179	0.844023077075
0.446055528704	0.678655941539
0.511018867459	1.0
0.493060743485	0.908494053158
0.577419354838	0.389918090282
0.55380882576	0.436127298642
0.569323418288	0.394933969004
0.617935388043	0.352989878642
0.446019296175	0.719487928462
0.475611562099	0.601641682301
0.458897064641	0.736421624242
0.481594102742	0.63380301619
0.479671288018	0.520865271843
0.521704065791	0.663245142723
0.533206669691	0.58152999606
0.528978131458	0.645548389074
0.51716941294	0.690293437682
0.498576455301	0.805354945872
0.503500348898	0.891055999233
0.434898658199	0.702174714873
0.467912984879	0.748636869715
0.458073989132	0.907628919288
0.457596307039	0.877690482058
0.45262556784	0.859165728381
0.467156842121	0.878895257681
0.44149694378	0.859811186339
0.451292246521	0.760340131603
0.46040640199	0.814906815658
0.440928270042	0.858090666365
0.469421398796	0.758026159705
0.488841745472	0.784460416736
0.485103567142	0.73060492047
0.480039465695	0.832131027155
0.489345815864	0.700166062889
0.441848808692	0.831033575328
0.474329914287	0.809088733556
0.439516308843	0.880858365809
0.469608439846	1.0
0.468606603874	0.991040557661
0.488438817183	0.947255758978
0.495828691669	0.981082538703
0.410314430485	0.897133661937
0.432409576106	0.88379247414
0.415486457262	0.868929670979
0.43063810182	0.887206003026
0.455790877023	0.912824746721
0.46052108712	0.872914934333
0.463484951604	0.863282233319
0.465140906614	0.83779975568
0.456715295611	0.874740233519
0.444287083948	0.905828875779
0.449732259336	0.897243509888
0.419280472118	0.877919321753
0.452967766849	0.834123929504
0.427241202512	0.875667919907
0.41706496725	0.897601044146
0.426511367086	0.864257826909
0.439114925924	0.848411315512
0.423642820903	0.859006455488
0.436766070245	0.849374297886
0.43894827659	0.843498023226
0.424641350211	0.862245315974
0.444336405456	0.842481816184
0.453801449131	0.871240391834
0.450475662858	0.866289039495
0.447927207717	0.860182765979
0.449198782379	0.850643003283
