# Supplementary material for: Do universal codon-usage patterns minimize the effects of mutation and translation error?
Source: Genome Biol. 2005 Oct 19;6(11):R91. doi: 10.1186/gb-2005-6-11-r91 (PMC1297647; doi:10.1186/gb-2005-6-11-r91)
Supplement: Additional data file 1 — A tar archive containing the used CUTG records, separated for archaea, bacteria, and eukaryotes, the data used to produce the histograms in Figure 1, the kinemages used to produce Figures 2 and 4, and the data used to produce the scatterplots in Figures 3 and 5. [file gb-2005-6-11-r91-S1.tgz › CodeError/data/scatterplots/arch_normal_Y.dat]

0.536329950056	0.842546325151
0.513004915778	0.73854331192
0.530422848966	0.814628604103
0.561351186853	1.0
0.566732379653	0.978984178002
0.57895182249	0.954739822177
0.580727812848	0.943781094106
0.536394014814	0.890844358151
0.530187414506	0.867786209728
0.545454545454	0.79341109656
0.552960147431	0.885619074556
0.562644810873	0.850762787506
0.512953050645	0.860273789698
0.523224818512	0.823306447221
0.5135560285	0.809259930672
0.509265258015	0.845494194544
0.520068330145	0.866911024841
0.511149540366	0.852055594069
0.519410422789	0.92145270641
0.559586276871	0.798802140575
0.515799551971	0.811372865609
0.525164426651	0.864696392755
0.515235856094	0.799025418455
0.509445870325	0.785191025466
0.509893455098	0.844057746013
0.494314115308	0.887678355489
0.522114272587	0.843453938101
0.49864978903	0.88476873764
0.523832425413	0.840077601723
0.506388685016	0.87665865463
0.51479090913	0.87528221092
0.567977130135	0.808826962061
0.500143587387	0.856961435493
0.478545727942	0.822622587066
0.516890662489	0.827694439335
0.501206271711	0.899220380586
0.432197200244	1.0
0.420310367488	0.994995779967
0.45083562646	0.944150104451
0.450427033049	0.995432573949
0.470227766264	0.895235104763
0.457398176908	0.886841607545
0.460083867395	0.89270989435
0.445289103893	0.884484285294
0.502825117191	0.934232625658
0.467749676631	0.873941337985
0.470451451906	0.875473309728
0.474692329046	0.844843440669
0.469279073943	0.881699462304
0.486180666073	0.9152341771
0.502186295925	0.907977372781
0.455495730036	0.857421865852
0.498271358154	0.84251010009
0.504389325953	0.893289954991
0.477184525512	0.903877284105
0.497677194318	0.882739183033
0.501705796552	0.865838371901
0.483390108961	0.858571539243
0.463141153082	0.830042188563
0.489645878551	0.83791316384
0.464810126582	0.847771237989
0.484027629442	0.838434357534
0.487251183932	0.864079593092
0.476830946591	0.858384047431
0.497343655131	0.87374570392
0.462897019125	0.844023077075
0.47220879652	0.678655941539
0.506826270115	1.0
0.525527114433	0.908494053158
0.4091296409	0.389918090282
0.429004701006	0.436127298642
0.428413483588	0.394933969004
0.365503156331	0.352989878642
0.505924699302	0.719487928462
0.44743703161	0.601641682301
0.414748002215	0.736421624242
0.439714351532	0.63380301619
0.500150155824	0.520865271843
0.490490352419	0.663245142723
0.489394283122	0.58152999606
0.470898491718	0.645548389074
0.493453045359	0.690293437682
0.456906746872	0.805354945872
0.467679606202	0.891055999233
0.44487834382	0.702174714873
0.500149164452	0.748636869715
0.508428571691	0.907628919288
0.493851873034	0.877690482058
0.490116286049	0.859165728381
0.512959145034	0.878895257681
0.493464762871	0.859811186339
0.489463220676	0.760340131603
0.511132388587	0.814906815658
0.505907172995	0.858090666365
0.508227634947	0.758026159705
0.492632019781	0.784460416736
0.49221542669	0.73060492047
0.487021857923	0.832131027155
0.501177416576	0.700166062889
0.495694824839	0.831033575328
0.512240616127	0.809088733556
0.519052078369	0.880858365809
0.467559342666	1.0
0.472015816048	0.991040557661
0.486066977512	0.947255758978
0.465552667409	0.981082538703
0.504182160127	0.897133661937
0.478340874341	0.88379247414
0.473428805022	0.868929670979
0.479321200952	0.887206003026
0.521873361297	0.912824746721
0.490397693232	0.872914934333
0.49435685118	0.863282233319
0.486382283088	0.83779975568
0.490665792438	0.874740233519
0.48771858103	0.905828875779
0.493671814164	0.897243509888
0.473261498881	0.877919321753
0.519335599825	0.834123929504
0.509539149872	0.875667919907
0.498733608399	0.897601044146
0.50100977882	0.864257826909
0.508036937303	0.848411315512
0.495582775644	0.859006455488
0.482306163022	0.849374297886
0.507630846575	0.843498023226
0.489789029536	0.862245315974
0.505362563268	0.842481816184
0.49542396291	0.871240391834
0.494612427471	0.866289039495
0.517447547729	0.860182765979
0.488072674363	0.850643003283
