# Supplementary material for: Do universal codon-usage patterns minimize the effects of mutation and translation error?
Source: Genome Biol. 2005 Oct 19;6(11):R91. doi: 10.1186/gb-2005-6-11-r91 (PMC1297647; doi:10.1186/gb-2005-6-11-r91)
Supplement: Additional data file 1 — A tar archive containing the used CUTG records, separated for archaea, bacteria, and eukaryotes, the data used to produce the histograms in Figure 1, the kinemages used to produce Figures 2 and 4, and the data used to produce the scatterplots in Figures 3 and 5. [file gb-2005-6-11-r91-S1.tgz › CodeError/data/scatterplots/arch_normal_Z.dat]

0.549648246603	0.842546325151
0.405044377695	0.73854331192
0.470031100015	0.814628604103
0.309616555082	1.0
0.319314563009	0.978984178002
0.30659383258	0.954739822177
0.306164129224	0.943781094106
0.586835764361	0.890844358151
0.553042319279	0.867786209728
0.501701083946	0.79341109656
0.546878599401	0.885619074556
0.340782122905	0.850762787506
0.481858973186	0.860273789698
0.456386116153	0.823306447221
0.476820579254	0.809259930672
0.479017547009	0.845494194544
0.444379553518	0.866911024841
0.447737477625	0.852055594069
0.602350945704	0.92145270641
0.446387873006	0.798802140575
0.497075314107	0.811372865609
0.486376077454	0.864696392755
0.505414735283	0.799025418455
0.515415281693	0.785191025466
0.549829673117	0.844057746013
0.568270377733	0.887678355489
0.566497282996	0.843453938101
0.56388185654	0.88476873764
0.572468316693	0.840077601723
0.504506238512	0.87665865463
0.532965172773	0.87528221092
0.415730621331	0.808826962061
0.551404284647	0.856961435493
0.648837334193	0.822622587066
0.534808272323	0.827694439335
0.633242293013	0.899220380586
0.581923311016	1.0
0.569630490826	0.994995779967
0.540420461246	0.944150104451
0.570701819532	0.995432573949
0.705266289204	0.895235104763
0.677092873261	0.886841607545
0.638183400586	0.89270989435
0.653904630269	0.884484285294
0.579651200948	0.934232625658
0.627312315884	0.873941337985
0.606595961888	0.875473309728
0.592270441998	0.844843440669
0.629512617767	0.881699462304
0.608780715715	0.9152341771
0.60418562847	0.907977372781
0.711305708407	0.857421865852
0.592723500594	0.84251010009
0.651509387847	0.893289954991
0.648065688958	0.903877284105
0.654422419662	0.882739183033
0.644829665783	0.865838371901
0.659322074847	0.858571539243
0.684850894632	0.830042188563
0.662607333534	0.83791316384
0.685738396624	0.847771237989
0.669635263576	0.838434357534
0.62454287219	0.864079593092
0.644479570166	0.858384047431
0.566105039466	0.87374570392
0.6510826489	0.844023077075
0.682025669942	0.678655941539
0.336241989502	1.0
0.415991630504	0.908494053158
0.185940353012	0.389918090282
0.165461928592	0.436127298642
0.146481687742	0.394933969004
0.107092461938	0.352989878642
0.752642068835	0.719487928462
0.747434693313	0.601641682301
0.740960519028	0.736421624242
0.755862704446	0.63380301619
0.243642243308	0.520865271843
0.535766211722	0.663245142723
0.552206215971	0.58152999606
0.530520341754	0.645548389074
0.566003254939	0.690293437682
0.460162649107	0.805354945872
0.431269151422	0.891055999233
0.750310632507	0.702174714873
0.403828301873	0.748636869715
0.497139633307	0.907628919288
0.588729114751	0.877690482058
0.607604466235	0.859165728381
0.570254975387	0.878895257681
0.709139668043	0.859811186339
0.613041749503	0.760340131603
0.676935964259	0.814906815658
0.613333333333	0.858090666365
0.750298454067	0.758026159705
0.449784153185	0.784460416736
0.592900451554	0.73060492047
0.288807933616	0.832131027155
0.670036184022	0.700166062889
0.626837083579	0.831033575328
0.42536487984	0.809088733556
0.50642167451	0.880858365809
0.359160073038	1.0
0.351468994142	0.991040557661
0.331165327189	0.947255758978
0.327986136898	0.981082538703
0.681581374134	0.897133661937
0.659189961951	0.88379247414
0.62694833452	0.868929670979
0.652215311372	0.887206003026
0.388025189054	0.912824746721
0.548312500264	0.872914934333
0.538396098004	0.863282233319
0.533203787668	0.83779975568
0.558177806571	0.874740233519
0.50444097278	0.905828875779
0.494397419172	0.897243509888
0.687989095539	0.877919321753
0.480979891824	0.834123929504
0.54857477842	0.875667919907
0.574390293721	0.897601044146
0.58914720706	0.864257826909
0.576833307621	0.848411315512
0.639430472003	0.859006455488
0.622054340623	0.849374297886
0.635346860263	0.843498023226
0.620984528833	0.862245315974
0.664134011446	0.842481816184
0.526277754629	0.871240391834
0.590115064831	0.866289039495
0.423547864804	0.860182765979
0.624174372524	0.850643003283
