# Supplementary material for: Do universal codon-usage patterns minimize the effects of mutation and translation error?
Source: Genome Biol. 2005 Oct 19;6(11):R91. doi: 10.1186/gb-2005-6-11-r91 (PMC1297647; doi:10.1186/gb-2005-6-11-r91)
Supplement: Additional data file 1 — A tar archive containing the used CUTG records, separated for archaea, bacteria, and eukaryotes, the data used to produce the histograms in Figure 1, the kinemages used to produce Figures 2 and 4, and the data used to produce the scatterplots in Figures 3 and 5. [file gb-2005-6-11-r91-S1.tgz › CodeError/data/scatterplots/arch_p_AUGC_X.dat]

0.549648246603	0.929446941971
0.405044377695	0.887065261563
0.470031100015	0.779765205044
0.309616555082	0.669714500571
0.319314563009	0.648021432904
0.30659383258	0.678341634706
0.306164129224	0.633315204061
0.586835764361	0.86449624491
0.553042319279	0.909396866523
0.501701083946	1.0
0.546878599401	0.955747864247
0.340782122905	0.70738920025
0.481858973186	0.884121864332
0.456386116153	0.926679186202
0.476820579254	0.946874061044
0.479017547009	0.903069191353
0.444379553518	0.868416145551
0.447737477625	0.864151993228
0.602350945704	0.846290527823
0.446387873006	0.812197219184
0.497075314107	0.818721424788
0.486376077454	0.892834590611
0.505414735283	0.897482569631
0.515415281693	0.885370181744
0.549829673117	0.960337125316
0.568270377733	0.833438415861
0.566497282996	0.91537885611
0.56388185654	0.825792884806
0.572468316693	0.939186506395
0.504506238512	0.820879778048
0.532965172773	0.88200449199
0.415730621331	0.76150052209
0.551404284647	0.932876970626
0.648837334193	0.781667164682
0.534808272323	0.917900896467
0.633242293013	0.830527766079
0.581923311016	1.0
0.569630490826	0.96121488338
0.540420461246	0.981834165432
0.570701819532	0.969988495033
0.705266289204	0.725271825493
0.677092873261	0.758147708772
0.638183400586	0.780506196174
0.653904630269	0.754528765783
0.579651200948	0.979606796296
0.627312315884	0.846711385658
0.606595961888	0.852645938833
0.592270441998	0.829645516983
0.629512617767	0.845130331099
0.608780715715	0.860609063767
0.60418562847	0.8599901642
0.711305708407	0.739209934055
0.592723500594	0.859472946913
0.651509387847	0.809788818019
0.648065688958	0.825953189299
0.654422419662	0.805655951092
0.644829665783	0.799898793439
0.659322074847	0.774836834575
0.684850894632	0.796052964016
0.662607333534	0.760035880319
0.685738396624	0.783075074046
0.669635263576	0.75415592658
0.62454287219	0.812401273528
0.644479570166	0.788384577509
0.566105039466	0.876722480728
0.6510826489	0.786428214189
0.682025669942	0.511093515384
0.336241989502	0.742715816753
0.415991630504	0.586215494165
0.185940353012	0.880360653973
0.165461928592	0.975878960571
0.146481687742	1.0
0.107092461938	0.962055319646
0.752642068835	0.422261613821
0.747434693313	0.504110438925
0.740960519028	0.620467686842
0.755862704446	0.568995856964
0.243642243308	0.761940550233
0.535766211722	0.584659254437
0.552206215971	0.663129820303
0.530520341754	0.666498973282
0.566003254939	0.584784566921
0.460162649107	0.648600098594
0.431269151422	0.629747074215
0.750310632507	0.393371420733
0.403828301873	0.691425446036
0.497139633307	0.523866578923
0.588729114751	0.547577565914
0.607604466235	0.515877069223
0.570254975387	0.51870126015
0.709139668043	0.476476178428
0.613041749503	0.406029689619
0.676935964259	0.467943438281
0.613333333333	0.423194963974
0.750298454067	0.463772242276
0.449784153185	0.571404270844
0.592900451554	0.533034678631
0.288807933616	0.77633223032
0.670036184022	0.49344945292
0.626837083579	0.889318206719
0.42536487984	0.991084563516
0.50642167451	0.888950505709
0.359160073038	1.0
0.351468994142	0.964729165797
0.331165327189	0.989965081791
0.327986136898	0.967492760099
0.681581374134	0.824791670265
0.659189961951	0.864873073965
0.62694833452	0.909631982057
0.652215311372	0.875804084838
0.388025189054	0.991807062941
0.548312500264	0.930385239152
0.538396098004	0.948180270561
0.533203787668	0.935327860255
0.558177806571	0.934294691451
0.50444097278	0.938387720031
0.494397419172	0.936386482557
0.687989095539	0.830464970527
0.480979891824	0.922900340357
0.54857477842	0.881844580646
0.574390293721	0.91546230524
0.58914720706	0.899896056575
0.576833307621	0.892026982177
0.639430472003	0.891654822658
0.622054340623	0.872727022073
0.635346860263	0.867365271976
0.620984528833	0.860551823841
0.664134011446	0.86907994511
0.526277754629	0.885386805041
0.590115064831	0.882141955583
0.423547864804	0.924412558812
0.624174372524	0.89375029085
