# Supplementary material for: Do universal codon-usage patterns minimize the effects of mutation and translation error?
Source: Genome Biol. 2005 Oct 19;6(11):R91. doi: 10.1186/gb-2005-6-11-r91 (PMC1297647; doi:10.1186/gb-2005-6-11-r91)
Supplement: Additional data file 1 — A tar archive containing the used CUTG records, separated for archaea, bacteria, and eukaryotes, the data used to produce the histograms in Figure 1, the kinemages used to produce Figures 2 and 4, and the data used to produce the scatterplots in Figures 3 and 5. [file gb-2005-6-11-r91-S1.tgz › CodeError/data/scatterplots/arch_p_AUGC_Y.dat]

0.463670049944	0.929446941971
0.486995084222	0.887065261563
0.469577151035	0.779765205044
0.438648813147	0.669714500571
0.433267620348	0.648021432904
0.42104817751	0.678341634706
0.419272187152	0.633315204061
0.463605985186	0.86449624491
0.469812585494	0.909396866523
0.454545454545	1.0
0.447039852569	0.955747864247
0.437355189127	0.70738920025
0.487046949355	0.884121864332
0.476775181489	0.926679186202
0.4864439715	0.946874061044
0.490734741985	0.903069191353
0.479931669855	0.868416145551
0.488850459634	0.864151993228
0.480589577211	0.846290527823
0.44041372313	0.812197219184
0.484200448029	0.818721424788
0.474835573349	0.892834590611
0.484764143906	0.897482569631
0.490554129675	0.885370181744
0.490106544901	0.960337125316
0.505685884692	0.833438415861
0.477885727413	0.91537885611
0.50135021097	0.825792884806
0.476167574587	0.939186506395
0.493611314984	0.820879778048
0.485209090869	0.88200449199
0.432022869864	0.76150052209
0.499856412613	0.932876970626
0.521454272058	0.781667164682
0.483109337511	0.917900896467
0.498793728289	0.830527766079
0.567802799756	1.0
0.579689632513	0.96121488338
0.54916437354	0.981834165432
0.549572966951	0.969988495033
0.529772233735	0.725271825493
0.542601823093	0.758147708772
0.539916132606	0.780506196174
0.554710896106	0.754528765783
0.497174882808	0.979606796296
0.532250323369	0.846711385658
0.529548548095	0.852645938833
0.525307670954	0.829645516983
0.530720926057	0.845130331099
0.513819333927	0.860609063767
0.497813704075	0.8599901642
0.544504269965	0.739209934055
0.501728641846	0.859472946913
0.495610674047	0.809788818019
0.522815474489	0.825953189299
0.502322805682	0.805655951092
0.498294203448	0.799898793439
0.516609891039	0.774836834575
0.536858846918	0.796052964016
0.510354121449	0.760035880319
0.535189873417	0.783075074046
0.515972370557	0.75415592658
0.512748816068	0.812401273528
0.523169053408	0.788384577509
0.502656344869	0.876722480728
0.537102980874	0.786428214189
0.52779120348	0.511093515384
0.493173729885	0.742715816753
0.474472885568	0.586215494165
0.590870359099	0.880360653973
0.570995298994	0.975878960571
0.571586516412	1.0
0.634496843669	0.962055319646
0.494075300697	0.422261613821
0.55256296839	0.504110438925
0.585251997785	0.620467686842
0.560285648468	0.568995856964
0.499849844176	0.761940550233
0.509509647581	0.584659254437
0.510605716878	0.663129820303
0.529101508282	0.666498973282
0.506546954641	0.584784566921
0.543093253128	0.648600098594
0.532320393799	0.629747074215
0.55512165618	0.393371420733
0.499850835548	0.691425446036
0.491571428309	0.523866578923
0.506148126966	0.547577565914
0.509883713951	0.515877069223
0.487040854967	0.51870126015
0.506535237129	0.476476178428
0.510536779324	0.406029689619
0.488867611413	0.467943438281
0.494092827004	0.423194963974
0.491772365053	0.463772242276
0.507367980219	0.571404270844
0.507784573311	0.533034678631
0.512978142076	0.77633223032
0.498822583425	0.49344945292
0.50430517516	0.889318206719
0.487759383873	0.991084563516
0.48094792163	0.888950505709
0.532440657335	1.0
0.527984183952	0.964729165797
0.513933022487	0.989965081791
0.53444733259	0.967492760099
0.495817839873	0.824791670265
0.521659125659	0.864873073965
0.526571194978	0.909631982057
0.520678799048	0.875804084838
0.478126638704	0.991807062941
0.509602306768	0.930385239152
0.505643148821	0.948180270561
0.513617716912	0.935327860255
0.509334207561	0.934294691451
0.51228141897	0.938387720031
0.506328185835	0.936386482557
0.526738501119	0.830464970527
0.480664400175	0.922900340357
0.490460850128	0.881844580646
0.5012663916	0.91546230524
0.49899022118	0.899896056575
0.491963062697	0.892026982177
0.504417224356	0.891654822658
0.517693836978	0.872727022073
0.492369153425	0.867365271976
0.510210970464	0.860551823841
0.494637436733	0.86907994511
0.50457603709	0.885386805041
0.505387572529	0.882141955583
0.48255245227	0.924412558812
0.511927325637	0.89375029085
