# Supplementary material for: Do universal codon-usage patterns minimize the effects of mutation and translation error?
Source: Genome Biol. 2005 Oct 19;6(11):R91. doi: 10.1186/gb-2005-6-11-r91 (PMC1297647; doi:10.1186/gb-2005-6-11-r91)
Supplement: Additional data file 1 — A tar archive containing the used CUTG records, separated for archaea, bacteria, and eukaryotes, the data used to produce the histograms in Figure 1, the kinemages used to produce Figures 2 and 4, and the data used to produce the scatterplots in Figures 3 and 5. [file gb-2005-6-11-r91-S1.tgz › CodeError/data/scatterplots/arch_p_AUGC_Z.dat]

0.646581816229	0.929446941971
0.634944890243	0.887065261563
0.688738307432	0.779765205044
0.653195374315	0.669714500571
0.666835161503	0.648021432904
0.641057350018	0.678341634706
0.658373561084	0.633315204061
0.703929637379	0.86449624491
0.686623382191	0.909396866523
0.717382704327	1.0
0.693757198802	0.955747864247
0.630270618582	0.70738920025
0.652537899953	0.884121864332
0.667224364792	0.926679186202
0.669843619876	0.946874061044
0.660053039114	0.903069191353
0.680322962141	0.868416145551
0.676052759321	0.864151993228
0.667192605303	0.846290527823
0.650117741484	0.812197219184
0.689624945558	0.818721424788
0.693839617631	0.892834590611
0.685905911365	0.897482569631
0.674932679766	0.885370181744
0.678335870116	0.960337125316
0.633161033797	0.833438415861
0.665279780105	0.91537885611
0.658143459916	0.825792884806
0.66262175681	0.939186506395
0.661187125758	0.820879778048
0.662088842184	0.88200449199
0.669550698239	0.76150052209
0.655533857906	0.932876970626
0.473927286397	0.781667164682
0.453084234354	0.917900896467
0.485773509522	0.830527766079
0.515398660986	1.0
0.481153852635	0.96121488338
0.46294961672	0.981834165432
0.472075751949	0.969988495033
0.511146367341	0.725271825493
0.491759451592	0.758147708772
0.495054988528	0.780506196174
0.495922598479	0.754528765783
0.482028038368	0.979606796296
0.487602904479	0.846711385658
0.475527450091	0.852645938833
0.46371179174	0.829645516983
0.486970486992	0.845130331099
0.485392241316	0.860609063767
0.478250811565	0.8599901642
0.509864636544	0.739209934055
0.458891942848	0.859472946913
0.486725436038	0.809788818019
0.512561787655	0.825953189299
0.487185555218	0.805655951092
0.474879384581	0.799898793439
0.492232610954	0.774836834575
0.507833001988	0.796052964016
0.478281792113	0.760035880319
0.508860759493	0.783075074046
0.473790425619	0.75415592658
0.46625027232	0.812401273528
0.471587736384	0.788384577509
0.466707144303	0.876722480728
0.48621561082	0.786428214189
0.553944471296	0.511093515384
0.488981132541	0.742715816753
0.506939256516	0.586215494165
0.422580645161	0.880360653973
0.44619117424	0.975878960571
0.430676581712	1.0
0.382064611957	0.962055319646
0.553980703825	0.422261613821
0.524388437901	0.504110438925
0.541102935359	0.620467686842
0.518405897258	0.568995856964
0.520328711982	0.761940550233
0.478295934209	0.584659254437
0.466793330309	0.663129820303
0.471021868542	0.666498973282
0.48283058706	0.584784566921
0.501423544699	0.648600098594
0.496499651103	0.629747074215
0.565101341801	0.393371420733
0.532087015121	0.691425446036
0.541926010868	0.523866578923
0.542403692961	0.547577565914
0.54737443216	0.515877069223
0.53284315788	0.51870126015
0.55850305622	0.476476178428
0.548707753479	0.406029689619
0.53959359801	0.467943438281
0.559071729957	0.423194963974
0.530578601204	0.463772242276
0.511158254528	0.571404270844
0.514896432859	0.533034678631
0.519960534304	0.77633223032
0.510654184137	0.49344945292
0.558151191307	0.889318206719
0.525670085713	0.991084563516
0.560483691156	0.888950505709
0.530391560155	1.0
0.531393396126	0.964729165797
0.511561182816	0.989965081791
0.50417130833	0.967492760099
0.589685569515	0.824791670265
0.567590423894	0.864873073965
0.584513542738	0.909631982057
0.56936189818	0.875804084838
0.544209122978	0.991807062941
0.53947891288	0.930385239152
0.536515048397	0.948180270561
0.534859093386	0.935327860255
0.543284704388	0.934294691451
0.555712916052	0.938387720031
0.550267740663	0.936386482557
0.580719527882	0.830464970527
0.547032233151	0.922900340357
0.572758797488	0.881844580646
0.582935032749	0.91546230524
0.573488632914	0.899896056575
0.560885074076	0.892026982177
0.576357179097	0.891654822658
0.563233929755	0.872727022073
0.56105172341	0.867365271976
0.575358649789	0.860551823841
0.555663594545	0.86907994511
0.546198550869	0.885386805041
0.549524337142	0.882141955583
0.552072792282	0.924412558812
0.550801217621	0.89375029085
