# Supplementary material for: Do universal codon-usage patterns minimize the effects of mutation and translation error?
Source: Genome Biol. 2005 Oct 19;6(11):R91. doi: 10.1186/gb-2005-6-11-r91 (PMC1297647; doi:10.1186/gb-2005-6-11-r91)
Supplement: Additional data file 1 — A tar archive containing the used CUTG records, separated for archaea, bacteria, and eukaryotes, the data used to produce the histograms in Figure 1, the kinemages used to produce Figures 2 and 4, and the data used to produce the scatterplots in Figures 3 and 5. [file gb-2005-6-11-r91-S1.tgz › CodeError/data/scatterplots/bac_a_rX.dat]

0.57706908146	0.635084721445
0.431579700784	0.574847120686
0.55268102496	0.781631258823
0.434455809364	0.545483282921
0.425185021596	0.601092423178
0.499949419195	0.654249155626
0.520248565283	0.493497527408
0.562100903729	0.809399899366
0.484261458389	0.552122127891
0.489592338191	0.576127943482
0.572244004309	0.652719734872
0.287623516419	0.325593054291
0.464399617371	0.571805192829
0.517346923981	0.741001420498
0.433287289486	0.784921451381
0.488406411372	0.576653693116
0.474980201288	0.577038145936
0.489292746258	0.717090255634
0.488450947325	0.631636713488
0.522701298859	0.593668650153
0.488597732483	0.685968823834
0.550020385287	0.856738163064
0.500530047881	0.774394682072
0.64170079158	0.63844481239
0.440544274731	0.676825588462
0.497320459306	0.644066612807
0.414823489372	0.698209752135
0.552436400647	0.847537095727
0.499266288207	0.632306013346
0.58069561025	0.704312196465
0.455249494463	0.464941679098
0.45248304319	0.767070909951
0.544888023233	0.670912194926
0.372385985249	0.542153126854
0.385584771806	0.517559043119
0.498192302477	0.469266405785
0.52511257585	0.482240643395
0.508569961571	0.651115888667
0.492396889342	0.651331303196
0.388164591796	0.575447554649
0.532923285689	0.650510831879
0.669492647212	0.607629462067
0.426684081569	0.564517387046
0.506250016279	0.485315272149
0.419244707252	0.478533566757
0.47493010398	0.450150958734
0.329200617912	0.496758394095
0.451062659227	0.640793648906
0.448816521589	0.665133670248
0.512624018112	0.601572964466
0.472374131992	0.685947981721
0.46920106995	0.443829127872
0.433201249388	0.491658303913
0.499925795982	0.447963352364
0.52439066315	0.702087217856
0.464236144712	0.874942723585
0.605309900177	0.646716897978
0.360604699467	0.749856169127
0.543220985973	0.606756003994
0.531898403713	0.878868441659
0.464212810621	0.544678987809
0.495200272121	0.748529335466
0.490526919062	0.514809488433
0.487452755886	0.822814742126
0.452915532165	0.779489067393
0.548782363272	0.661409991357
0.516521840591	0.630322133957
0.603865073446	0.697202151967
0.520481462928	0.525114624501
0.566869007678	0.708652620803
0.485852869659	0.807889617235
0.492505288337	0.702578798311
0.471085227147	0.779891439052
0.461175177257	0.782791367267
0.422711590228	0.63128060584
0.542496166795	0.776378464495
0.44140153442	0.695897324238
0.404551358306	0.676756572498
0.466053670635	0.718277281543
0.511832845167	0.620358982202
0.483595262264	0.618460976794
0.53087308266	0.884037214048
0.485911045048	0.657999623936
0.609073086834	0.451927484423
0.491326879099	0.668216128608
0.548291586043	0.701116204891
0.504586779216	0.653040682222
0.432673223781	0.685339603524
0.451096869417	0.586521645449
0.461000393192	0.692548138026
0.534208909393	0.393224448973
0.448287049372	0.45485021408
0.510798194423	0.704492315768
0.526705729934	0.82483788068
0.478424775629	0.483508270862
0.45343226012	0.666498444104
0.462080665073	0.736028555363
0.481083859356	0.741433695953
0.501069979785	0.807400066362
0.508558789098	0.626582346511
0.606918236899	0.764642445826
0.450801109737	0.764691056552
0.428138632186	0.579016962681
0.543716948094	0.350598626949
0.548819511246	0.564941624233
0.4257117862	0.577910315786
0.640213030361	0.872178426544
0.609141226213	0.617401895193
0.424156688808	0.774869691595
0.474693183885	0.579677090177
0.538694993943	0.697696249235
0.502134468447	0.621074974876
0.393851106715	0.641756845703
0.441341196704	0.759416204554
0.523649293671	0.635276072536
0.450050125019	0.700224569977
0.517089016744	0.631823028781
0.362440619621	0.455449694543
0.490504427522	0.881821634729
0.478748642737	0.709666590006
0.498382417854	0.672599035232
0.467117622586	0.769886196308
0.563990569857	0.78462967799
0.535299543628	0.710148490838
0.573634990746	0.594705604665
0.58797097949	0.652564643641
0.465000156816	0.670502877095
0.511405771391	0.664822525987
0.419669740757	0.531080741756
0.544738517604	0.683154852664
0.433768573722	0.637672620175
0.529592793855	0.664883337352
0.601368668019	0.588873401847
0.431462959437	0.865704566456
0.43676992741	0.473726860282
0.473877840527	0.501490746666
0.437964609329	0.53337881312
0.567412500349	0.744492079457
0.379210303186	0.617799653958
0.426799585995	0.547235093935
0.468313891004	0.787787094056
0.412053960606	0.666388386352
0.415948914833	0.971188152
0.487531480639	0.764088182682
0.515965583612	0.511512941172
0.509817565392	0.760271605802
0.536191801339	0.620952133306
0.578269974295	0.657778772537
0.523701304438	0.556997537588
0.485811911556	0.669414986322
0.531531381138	0.835561990679
0.570799568991	0.847829777136
0.514864354783	0.568009775302
0.562878220622	0.701488271796
0.456046261943	0.444643845583
0.438257277323	0.641094434874
0.516363230543	0.609712700402
0.554087685662	0.463410593575
0.458465931859	0.553886443748
0.499858686188	0.797384052102
0.535853081001	1.0
0.402990935888	0.86922925546
0.57185414292	0.667564930152
0.429698673674	0.513171035456
0.385998520158	0.63166469274
0.523440468682	0.704535941048
0.4721016672	0.631215111309
0.544050338434	0.556137134572
0.486049844986	0.594950359186
0.447114952559	0.712111553354
0.460710907189	0.60247922413
0.445177332578	0.652050579005
0.427081329893	0.534705541054
0.543969876163	0.747677901696
0.538290867804	0.685151438509
0.60602850706	0.8065040346
0.426100068473	0.891720217961
0.459212412335	0.463938643433
0.50760327676	0.649336752085
0.453153531592	0.783442765742
0.484729854867	0.610860552654
0.487004290634	0.350564893622
0.397730153274	0.580193899382
0.472618782097	0.760017278864
0.513855352024	0.722093715772
0.478315765519	0.871674113151
0.440732244394	0.693054933403
0.463549617351	0.984826678854
0.456060698955	0.582000098205
0.441142672829	0.603342663253
0.409155021585	0.532280530452
0.477786220498	0.702202216224
0.500701249062	0.515875636617
0.500316852052	0.411297223785
0.544615933792	0.641869797641
0.596298953793	0.689301676854
0.50055316094	0.655172682991
0.404571984544	0.371280209942
0.442131254789	0.600738876349
0.467199182219	0.596595707257
0.436072507258	0.402598518894
0.362249581476	0.359414086233
0.554173935849	0.538661044105
0.515025609972	0.760403088081
0.503195148406	0.41632626438
0.389026848939	0.660171908864
0.514631343616	0.535333008157
0.668965471477	0.805930387116
0.535104702097	0.56533253401
0.513405011394	0.798097790302
0.533524973945	0.656160162369
0.581777024467	0.778962763479
0.487956132152	0.610429754504
0.399872588063	0.710633285324
0.484875720814	0.760466263666
0.506646377723	0.690354465416
0.539456001041	0.748348451712
0.445908411179	0.38653937547
0.498273760581	0.635760108117
0.4878235589	0.65127229947
0.561952009426	0.810290348601
0.425063052739	0.720557151358
0.399675583361	0.626519880207
0.509142246824	0.79736907388
0.484836610252	0.373616263706
0.459262767456	0.431659555903
0.532618944387	0.565635975436
0.468353088421	0.674757492957
0.550565029986	0.719944544805
0.554915517597	0.71279370723
0.42391469486	0.786254888981
0.514915312304	0.672814368161
0.429376656757	0.663302153307
0.560709415083	0.620797433509
0.426165244467	0.79492358351
0.484029044885	0.48143134965
0.37797434059	0.756021570719
0.448069553147	0.314001693633
0.597930751211	0.817928353068
0.446032619069	0.55803303193
0.41515116384	0.611879510988
0.514272180431	0.645896400827
0.496151631407	0.52748034446
0.536342639392	0.735480030027
0.437623310017	0.575547996153
0.483250888289	0.723377284427
0.513878216638	0.602043680981
0.619504025269	0.865039137314
0.501801745338	0.627231290798
0.333057017481	0.704022149009
0.568068824723	0.883167163701
0.396028088301	0.65063336765
0.553839240931	0.900635230008
0.521493793089	0.730898202557
0.524054570134	0.57757997654
0.422121547674	0.293731916152
0.387237240844	0.470875216735
0.387697125391	0.585790325578
0.458009448015	0.979907641026
0.434307272289	0.822513200199
0.471856295885	0.606375921582
0.390325246091	0.670203429756
0.592903359435	0.78861025247
0.464824273322	0.784370485385
0.574532248488	0.68327961582
0.411351653444	0.602773482031
0.492708724393	0.532288159297
0.475619410274	0.699078105563
0.410427335969	0.678741281451
0.522517933037	0.460925645635
0.466201050449	0.663411329453
0.467223158417	0.569307341271
0.513408978867	0.368759687148
0.498250333421	0.977567492952
0.502089028215	0.598637751427
0.529956782323	0.673204957081
0.50437908318	0.522803500542
0.593953874345	0.672709663585
0.374621757003	0.621383582227
0.435375371778	0.496382125684
0.439783532611	0.60216624079
0.457446068337	0.585497729958
0.464875850378	0.676913505192
0.450793204099	0.788904956191
0.420596449218	0.831401070327
0.441612043752	0.683235400066
0.491733338656	0.637843379302
0.524199047291	0.367404645773
0.451179870585	0.476294135429
0.526626500422	0.534130421155
0.511220094233	0.777215135556
0.650179145627	0.843412428904
0.493036500154	0.822277588258
0.483902363459	0.703340661324
0.532732883136	0.556389267341
0.507917589079	0.862159735211
0.446290264761	0.770435156279
0.470680270696	0.715707662655
0.552359423487	0.49913616969
0.471629134287	0.6748383429
0.412207565924	0.762974927836
0.435952050843	0.693997875569
0.371130956332	0.498456036234
0.338176389234	0.785887302331
0.464851975628	0.720632852518
0.421030266893	0.707769910856
0.46918683284	0.575137819833
0.479723958799	0.764386724178
0.491045582779	0.465571193728
0.4945425838	0.806370466408
0.491058694846	0.709303837514
0.493963290315	0.53006182349
0.466257762487	0.490373878498
0.411485091507	0.706858587712
0.478797699512	0.601308182668
0.44853453059	0.731036707169
0.4872895711	0.604882643942
0.437907310808	0.574321823497
0.594248176626	0.797241081254
0.475606908308	0.629085576842
0.609315081646	0.646764607687
0.524202649472	0.609047567301
0.365083678116	0.642317783922
0.498297518922	0.551648796535
0.580359409139	0.492411551558
0.555127274084	0.486521814357
0.552296641777	0.539691947186
0.544179210916	0.524339300779
0.478107702546	0.581196343897
0.491898975323	0.452344935034
0.53217267374	0.701144196748
0.448482882385	0.527757621403
0.33319518843	0.509589739967
0.425284800605	0.353896417836
0.44078937944	0.835693876423
0.462539233463	0.740878120997
0.535833337835	0.667787251192
0.444158299679	0.41491828271
0.468184053375	0.582934894663
0.510979331701	0.795751081847
0.413710568186	0.65962607271
0.485399768855	0.590187301128
0.516972408425	0.658433420337
0.496648895805	0.864441349076
0.496668336824	0.660480935279
0.489616852342	0.740792240558
0.459312186933	0.639214802171
0.5124598134	0.79292620691
0.526504974264	0.8690826912
0.464982209122	0.649138487009
0.528815575065	0.827225295425
0.524844118491	0.719797510072
0.548179711035	0.552653546767
0.439706438945	0.623704253692
0.474569925357	0.571384905725
0.457022868181	0.693221362967
0.47089658515	0.82654437005
0.556285997415	0.689036397805
0.515090648515	0.76312052646
0.559185667041	0.794187404391
0.558388594812	0.561357798044
0.463225610543	0.572666233172
0.451436502552	0.663460762074
0.460590185483	0.653405902939
0.455882014972	0.458463849631
0.531835544782	0.56839278793
0.459815606157	0.701514813509
0.51899052631	0.695535283274
0.542893273568	0.563236555411
0.535214960681	0.725761868318
0.556547810966	0.820605325232
0.590292144995	0.757383031319
0.466473974039	0.802659439826
0.491736815104	0.670950845487
0.538525712689	0.666668875578
0.483169557418	0.492805280083
0.384341177754	0.432589364917
0.49547288038	0.984459397477
0.507181197794	0.72470712888
0.49682809474	0.687547512448
0.373952442456	0.671101536993
0.343992178242	0.537990498792
0.5711886599	0.546672448471
0.465154900968	0.656197672307
0.521690932327	0.462112588972
0.466435072263	0.745913102539
0.504123341836	0.581064817597
0.462050066565	0.899543063036
0.574431508575	0.786190451549
0.502495818938	0.439835939548
0.532510958127	0.785677353233
0.512854646955	0.843656847424
0.41713650108	0.729975014023
0.453312404302	0.647303833714
0.539816081858	0.638500721899
0.544360100375	0.760903958135
0.42122936455	0.717885315331
0.426060900146	0.77752008432
0.570047986004	0.726013515287
0.556353311611	0.632937945017
0.463836080621	0.841278665438
0.543350955826	0.628505141647
0.376424578495	0.695129207064
0.458495695074	0.759677143532
0.572585708025	0.785318839359
0.516573120367	0.864699976784
0.503858709648	0.724772425934
0.574478040802	0.594134309091
0.538284734928	0.564948586254
0.562470726913	0.635625888432
0.517955254722	0.761275640503
0.514415940778	0.625463429945
0.541989236149	0.797011716892
0.598373479269	0.668878357444
0.55104897581	0.697499658658
0.556042014606	0.612728523222
0.641652567972	0.734970510095
0.512309115726	0.601249881044
0.52565917221	0.92081759009
0.475253349777	0.746646902164
0.462689955688	0.704050077336
0.583254356878	0.334550506082
0.43544511324	0.466186186613
0.580149084422	0.669626587069
0.5920814095	0.412657690243
0.496940966186	0.606404910658
0.44195853228	0.62412390378
0.454573138758	0.513528267141
0.517303363965	0.3709831887
0.616423729914	0.703530312804
0.546119107539	0.556163833447
0.462544129249	0.797235142154
0.438892629278	0.89734691269
0.487089011661	0.677229809698
0.44659201279	0.561739533217
0.465779768628	0.686823992918
0.460463467632	0.769227933459
0.439237204219	0.694365604148
0.299810745336	0.615975745914
0.506694713467	0.752776402366
0.56779110503	0.659779457557
0.369436022414	0.631231093649
0.489189543753	0.568754059476
0.458868197368	0.732983967297
0.486505959518	0.703098815194
0.515929914898	0.674727941198
0.585550983467	0.715866804068
0.536493107039	0.638682845442
0.482524721354	0.662323277384
0.525346381387	0.608171158499
0.440982918143	0.611664803869
0.492543044993	0.766793344099
0.384709526107	0.473617996692
0.409718151145	0.616213267321
0.550831609037	0.829678960494
0.52870563055	0.571668332118
0.461745721218	0.65515690989
0.533789809965	0.674904862453
0.481389182525	0.68941917664
0.381109790744	0.615092272011
0.385169351309	0.685756492803
0.496122439547	0.758557097127
0.40357227923	0.781835626978
0.370960425482	0.637612334317
0.32149823925	0.618069810395
0.423955687815	0.715503364639
0.400212483882	0.707531808417
0.358576542285	0.589404060263
0.527641803685	0.777096024549
0.441485623243	0.716850826941
0.362849466073	0.666881325812
0.383269130898	0.749176961385
0.379432735058	0.648410613776
0.390166930727	0.620249243642
0.439584663189	0.740827645197
0.552824114117	0.722225852096
0.416335797459	0.547717556014
0.451321979188	0.743733561315
0.423196665724	0.70768196173
0.398576517127	0.760134033268
0.392792911609	0.578591458566
0.484805423353	0.887041230745
0.466456067044	0.717186227401
0.437910787341	0.859612510499
0.448973105831	0.562185936633
0.437176602723	0.623090169625
0.375151718797	0.610595111899
0.440941768168	0.610549310472
0.435502741377	0.730057679503
0.334356053615	0.676937096557
0.358474296136	0.752107320682
0.513537980524	0.775444492695
0.436871507854	0.571928881125
0.42105773226	0.67538081411
0.430515946196	0.792474153659
0.453968093293	0.652473967968
0.395342858702	0.76022091908
0.417207671079	0.650053659334
0.37823199742	0.41598239667
0.497869262665	0.687472187118
0.490223564455	0.666385726339
0.526368957774	0.720855452011
0.476618394052	0.612940827757
0.466742021807	0.818671991686
0.400898687284	0.696554082016
0.375741614912	0.718603863476
0.579839191233	0.636583891073
0.345638237246	0.692864925099
0.496061329094	0.642480711832
0.551350542857	0.772572253371
0.487335937666	0.680163724844
0.380975995998	0.679139557646
0.322366980904	0.853747074838
0.395409610372	0.613607000371
0.420192951917	0.879283770824
0.426503303508	0.577108191279
0.409417413635	0.774422035677
0.44904572339	0.645834537696
0.38451687022	0.720044578941
0.451436680367	0.700275683789
0.369134462538	0.77689878407
0.413613060314	0.752354892832
0.420852286225	0.611636833467
0.433605702071	0.584182911966
0.379185640491	0.556961326227
0.367963106874	0.5979102837
0.40991294119	0.549481128191
0.324669535908	0.789051169271
0.493463923369	0.763977022806
0.397186888928	0.782237988866
0.434811576037	0.741680923384
0.398596283519	0.746618707527
0.339409594738	0.648396571854
0.383800094297	0.632830709829
0.557292858945	0.821529245948
0.404976913307	0.746272611956
0.344064130035	0.641995335866
0.450090859882	0.677004673899
0.266506588579	0.734165782227
0.392465117375	0.746751421407
0.558297729346	0.561542226074
0.42007285773	0.635533552089
0.333048034281	0.59795950338
0.439456336652	0.602613779909
0.400896423936	0.746629647895
0.406576197556	0.674196451951
0.399707946873	0.746420093156
0.527248238773	0.563077259167
0.496832230417	0.683048085701
0.390667171291	0.680880428252
0.410195987077	0.778984366412
0.48778554214	0.678714727907
0.388689563687	0.71793953366
0.426709035009	0.735216252603
0.331323700037	0.805167721029
0.234012879985	0.618319018206
0.492691987664	0.68386271237
0.397196514511	0.575712300388
0.398527346077	0.699450490187
0.402196261556	0.586154466576
0.509081007498	0.565096737665
0.446646344494	0.702233457729
0.435706320346	0.74670423866
0.301256073436	0.556046739248
0.413180455754	0.517263144417
0.369810267206	0.794532558092
0.417289182342	0.658142084636
0.336190729374	0.692443789471
0.438603572542	0.685011061438
0.404953368947	0.780691720924
0.35450195448	0.718177250512
0.392902330988	0.607005686642
0.331196233365	0.751989551456
0.387565162848	0.652861326544
0.509455175224	0.716300893982
0.406046128868	0.761334097936
0.356955503425	0.732336785994
0.437088684592	0.667029525538
0.396898502985	0.72801857987
0.401615930569	0.655106154995
0.382942103756	0.629446133626
0.326859219906	0.577236663159
0.362393566876	0.469427817558
0.393314417808	0.706449473646
0.46156045002	0.721837639439
0.457004162679	0.736984213334
0.383105405633	0.548698674466
0.486951300216	0.799279807942
0.433114941103	0.518200774765
0.353069038241	0.531323875408
0.309279272075	0.828611991063
0.484460021559	0.75280521945
0.384791055526	0.647668743778
0.39351208257	0.641016619424
0.405965341835	0.506240096399
0.330831906213	0.854649493159
0.482604733975	0.712472968396
0.31055920331	0.799036198803
0.482604925694	0.737201630334
0.424603791857	0.783976553824
0.335045874945	0.703249697956
0.402679454749	0.637772440566
0.475258215665	0.701078517423
0.383122727115	0.628811945018
0.388607926317	0.723125348945
0.427946543898	0.662556706388
0.409076824033	0.677046848377
0.338344428895	0.727447642053
0.388982593058	0.691913441776
0.510769342395	0.5852030376
0.387387418304	0.694711477846
0.442612223803	0.766029738868
0.380781140972	0.746483853329
0.430813673296	0.656002023062
0.487827349532	0.613112084096
0.49642408601	0.729690633968
0.357556746843	0.710262368101
0.32142575557	0.696348607227
0.336985581921	0.760035505366
0.359792221509	0.621017081247
0.502736435737	0.648737578933
0.467016190695	0.832395349767
0.392589720635	0.664024071366
0.40775731506	0.811854129288
0.500163485283	0.540587612214
0.524908714438	0.702536471454
0.347137370274	0.696766106928
0.434751593064	0.746249071725
0.41598906809	0.768292527372
0.53494207818	0.780683986918
0.31892405103	0.667771496124
0.33092482209	0.705599902256
0.380243095363	0.706013819114
0.285787989404	0.858587798588
0.501059336564	0.707641236338
0.435425405195	0.685860103473
0.319287564077	0.704026658807
0.399044037426	0.674958917725
0.528701953746	0.668733228842
0.468477050087	0.718665777973
0.401006232214	0.828234331278
0.35402881861	0.647178990319
0.413717905144	0.789201618067
0.404451275116	0.772182003429
0.356511131246	0.7442842533
0.429933590681	0.718059238815
0.325964472802	0.661773201706
0.469744206506	0.794016215989
0.392734465675	0.668607812717
0.464323221504	0.620114041556
0.493067283666	0.491656322108
0.465202915451	0.671504746246
0.451561089546	0.448162791343
0.412399008452	0.705585297572
0.523588335295	0.690592630029
0.388901494221	0.646172976167
0.545553179675	0.70261621399
0.445382747923	0.606905687738
0.512763908841	0.763193547525
0.311233713376	0.589155967027
0.335356126201	0.741980349055
0.439291545429	0.6481238547
0.388499113755	0.812338298953
0.47051682155	0.616255111176
0.383439622747	0.574967830589
0.438442373255	0.684530178245
0.316636340359	0.761748486055
0.450108445953	0.573117650424
0.348599722401	0.698471147204
0.473175931268	0.691176980178
0.502980888571	0.762468607758
0.422308050492	0.703012790269
0.354697349781	0.589968268047
0.352753786067	0.662352170341
0.593712646126	0.634148087219
0.450805574209	0.711080391073
0.380321619571	0.662395040769
0.38725825249	0.806434981647
0.362986441546	0.847700548802
0.427146654843	0.73103349579
0.429122054786	0.713065272893
0.588158785439	0.626076132867
0.512025698861	0.702386836269
0.378614169189	0.650898908286
0.430627221791	0.674567138515
0.402698346336	0.712999187048
0.341315844046	0.5801466862
0.422456975483	1.0
0.467071935609	0.748634531606
0.477980732573	0.739919431443
0.373288086451	0.535539757229
0.352176090166	0.815907452927
0.556708681899	0.546823749978
0.534987193043	0.886798574947
0.61418190172	0.602975024687
0.252848561989	0.590455977647
0.401617643968	0.624272499312
0.443291239304	0.723439567761
0.395481177356	0.628824244945
0.511325960974	0.664270078084
0.453780583513	0.714808251491
0.473608352768	0.694516705761
0.414399397719	0.688664169997
0.434280980286	0.511458393258
0.281407915814	0.686750054715
0.399161479718	0.748208132634
0.454150180919	0.803698819715
0.37930553571	0.700741959523
0.503240152513	0.81534981387
0.377903522341	0.658210708976
0.411481481831	0.691410293607
0.475390756458	0.637399853717
0.639968404895	0.640713117573
0.432562135438	0.729037901824
0.48464701871	0.793285853517
0.212880768978	0.811869329743
0.279049854289	0.801936552546
0.460700230001	0.683737473664
0.529995458871	0.804443123766
0.400487622877	0.475710641505
0.409975770196	0.771566882793
0.388401792042	0.655738707114
0.423334623904	0.78606943208
0.461036609348	0.778486822783
0.429407791369	0.6633651056
0.389717335734	0.683292825356
0.427761761832	0.573409201905
0.501065857456	0.73321231984
0.42588969228	0.687116682759
0.503792927813	0.638722320292
0.291171416638	0.809978195392
0.479697087005	0.706270063594
0.433920798658	0.649456097604
0.350122781179	0.655567859424
0.385048012437	0.652094363848
0.415801981254	0.717848199997
0.411256853984	0.712124706488
0.431922957158	0.75029674118
0.441649446996	0.709206079985
0.432056872283	0.77432991438
0.365589790961	0.761406895102
0.403104047319	0.855951543652
0.371177410922	0.689988947362
0.378950819549	0.68568659031
0.590198337357	0.579326501252
0.436802049827	0.728571436139
0.385302883305	0.58562976559
0.354065326985	0.668341474533
0.340395615026	0.596185745854
0.356520727595	0.673325051459
0.440810862769	0.707204722005
0.492933929132	0.567387089231
0.392053873127	0.734665488119
0.350382035251	0.775698733057
0.42453576503	0.629237785874
0.502652466514	0.598247082414
0.491193035	0.788776225358
0.406317600798	0.80464752868
0.462986155562	0.737927988833
0.481544975102	0.774636407885
0.423851340004	0.820434283452
0.393510034587	0.729874680181
0.405317417964	0.809215523229
0.458279398713	0.686222645285
0.423230575665	0.740649694525
0.548517868845	0.709185104557
0.390941501245	0.738135258286
0.405657214604	0.606678147349
0.453855813848	0.681398107914
0.477134879173	0.649463001881
0.390447195458	0.827904956468
0.335631752504	0.637274255954
0.4293401998	0.708034278292
0.356820765768	0.603720858252
0.512262645242	0.681382598288
0.359130604386	0.620776290594
0.328703872677	0.632892431436
0.391378418565	0.580253449673
0.326193798973	0.678241703701
0.483719188456	0.874089097194
0.469248717529	0.653665895523
0.511302092218	0.49357475142
0.45195151507	0.544978152413
0.45353439373	0.666821468332
0.452075684443	0.593697857301
0.497889370713	0.652122008443
0.495607686583	0.548642838688
0.404095905066	0.646928395972
0.483588360961	0.70688481053
0.493163250859	0.794900368835
0.546735486846	0.582176828239
0.371140938831	0.800213069766
0.424611322913	0.70112502405
0.462354513122	0.631353052633
0.4766003919	0.662965776004
0.456340557392	0.714303935636
0.340518859764	0.688016527843
0.405597220851	0.61900491458
0.384593248603	0.672353396541
0.39449118594	0.683007767222
0.3538679998	0.761062293116
0.446105044524	0.770213400703
0.401440715455	0.746796390342
0.436403024064	0.67511939365
0.477373414689	0.71089603401
0.405603329275	0.670598909025
0.468241684989	0.688478072917
0.424505446763	0.693451110909
0.328124166569	0.671806735224
0.413218641628	0.614133831846
0.342956075658	0.743883793905
0.400303353545	0.525957206351
0.448030030391	0.722641918764
0.276801920503	0.744828692839
0.39589593563	0.646077853912
0.375025098729	0.67908097382
0.354209707815	0.620424211765
0.394849720148	0.688074086086
0.44796906023	0.750260182044
0.369154115396	0.713806799725
0.423004958427	0.685008774221
0.512506053487	0.665038864874
0.394713044239	0.563524664116
0.450700381846	0.762010663399
0.413267822922	0.697446253299
0.484113370911	0.628035924307
0.425936563888	0.6017736872
0.292370550472	0.636770451214
0.365267106819	0.678027953612
0.328281078158	0.75595538472
0.386662523118	0.704278332163
0.399432230584	0.610442347553
0.40020006877	0.591160389307
0.501691958631	0.736828148759
0.300796714243	0.824982833044
0.356494853092	0.767754593948
0.277909351282	0.607199974736
0.530459547987	0.738774388164
0.456417817003	0.739463374597
0.467211492643	0.519724246022
0.397505432273	0.745420474511
0.468332225188	0.661549301317
0.461557183109	0.752367963434
0.477461992978	0.672786506585
0.359646374231	0.841988510209
0.407413749091	0.681263234366
0.52759538759	0.594085058036
0.365099881013	0.681395838662
0.436762273305	0.657806796443
0.38008737141	0.791387094123
0.338757653384	0.655530229045
0.411427669482	0.809835781669
0.330610165488	0.729252091825
0.463017390257	0.71374542539
0.386064820223	0.81297985546
0.428752285287	0.613482818487
0.408453979773	0.5926158715
0.435394822648	0.760523475568
0.423174161349	0.640257508575
0.434830798972	0.742685174717
0.367430879346	0.764092941897
0.395607294538	0.593486324161
0.346694732388	0.707215386355
0.495168524626	0.728118663711
0.40020906452	0.567721774389
0.464226482269	0.60187507332
0.438765053729	0.510133831727
0.508693176976	0.70873890151
0.450056677938	0.641722376924
0.440135111979	0.717020197989
0.387390917271	0.740369148435
0.428396691252	0.597217832998
0.377470835303	0.641501294433
0.406507464272	0.525422978026
0.395150750257	0.652099759355
0.244299619954	0.72511366586
0.428018283697	0.727254612301
0.470942542339	0.721777916751
0.43755336066	0.611758363838
0.487729018518	0.733702534707
0.391395998499	0.563636477487
0.457082065434	0.491095184892
0.507970468496	0.673865434397
0.421077963424	0.788641848705
0.515907532098	0.737659678678
0.495312353589	0.57374433559
0.42847042254	0.623417052922
0.469910679896	0.587025495601
0.38564192609	0.783459353557
0.395845366576	0.763740347549
0.35901032364	0.716342651741
0.492599409886	0.688253325507
0.466650135716	0.731785762596
0.359826473549	0.688731544889
0.444713180354	0.668018982721
0.490984285398	0.921220775379
0.319578730393	0.693606938264
0.351793292303	0.722958285653
0.477456773922	0.854644939188
0.371435000933	0.614563025358
0.401278533249	0.730465593364
0.376084915404	0.75330021849
0.39607171052	0.71575180669
0.387501450904	0.461875656527
0.365250995596	0.617234208129
0.297209902843	0.663932329573
0.496774959531	0.663125618202
0.481712488952	0.776111484414
0.412295705273	0.777534444493
0.457244983666	0.750945873389
0.381701635538	0.747687996327
0.441530221237	0.636163318489
0.464057500224	0.575696042082
0.404757227232	0.776951507544
0.562024857455	0.603253654582
0.482186782301	0.567486298766
0.550273985512	0.52603373814
0.469079338005	0.377810782994
0.528650835191	0.423721853456
0.4114612932	0.398902874309
0.468035439404	0.583263082398
0.479952227942	0.61090074887
0.462285677057	0.679796099146
0.455042542621	0.551691265434
0.413415738083	0.420592973146
0.377902912519	0.388179747058
0.526438552089	0.364377903195
0.480331743281	0.627201402575
0.50371057579	0.43222584265
0.441068440206	0.458494137657
0.440601227985	0.74533656487
0.49068367126	0.558650090261
0.551445890908	0.260718970073
0.498793706693	0.728439111191
0.539134369422	0.566941546959
0.543783919732	0.535589416485
0.550789247053	0.627834183203
0.496147023488	0.526044376753
0.539752573326	0.395216120903
0.549118891398	0.719161097591
0.493085843413	0.825784898144
0.611598386263	0.35549082174
0.483834308945	0.312180443799
0.555089100922	0.43417724403
0.445882575273	0.848205092881
0.510892623937	0.577951423774
0.445643625859	0.753098181337
0.452960385327	0.42884362901
0.499231623399	0.618533456989
0.484220940964	0.511834971951
0.47840780571	0.719656962673
0.524554024701	0.690770359832
0.498354225493	0.721608507525
0.470640537577	0.548048268336
0.598761936694	0.714751877424
0.42624121666	0.707727676507
0.543220760228	0.603669058473
0.488969690424	0.657652995724
0.470711889311	0.41937655406
0.447031049285	0.557215911286
0.415937403045	0.618508299442
0.470029086124	0.746308223271
0.488162078429	0.597476831879
0.55908342432	0.443736589496
0.501026575393	0.762857238748
0.470185657604	0.529020928061
0.437314190151	0.65806485599
0.483910211682	0.490628510072
0.500510560899	0.520583534421
0.508497896415	0.407907950039
0.508817269599	0.608508386098
0.434486855773	0.466191679551
0.537750963378	0.805529178575
0.508884798944	0.745080430704
0.487826732227	0.477733352282
0.531277033963	0.622066898237
0.404435312469	0.880000865598
0.503228294208	0.299721035327
0.489319501123	0.449746316858
0.510228059857	0.352187876684
0.507289333609	0.501833736216
0.577378148434	0.666463581426
0.506701875048	0.59038991853
0.536785624746	0.399540344177
0.474458468497	0.693180098136
0.487402883337	0.544136910012
0.50734924814	0.732504241873
0.59732812166	0.458580087296
0.45787731878	0.517889308873
0.525413840434	0.404817931343
0.527349314168	0.670536915702
0.536595561324	0.618402829582
0.53576062786	0.738282552139
0.437635217949	0.827172791569
0.480114033424	0.652863358168
0.472649775953	0.602396411869
0.49160172464	0.633524875327
0.526455399061	0.60659002674
0.513269914242	0.436737554145
0.50174752025	0.474982795268
0.524598065095	0.389182867831
0.507546364555	0.620361025106
0.512497190216	0.533106928276
0.430108233813	0.552833902494
0.49583394553	0.89949736284
0.425962905267	0.516737369912
0.437578180105	0.558804826106
0.548619276029	0.399794773146
0.460976020581	0.67144869116
0.452002029493	0.474525448295
0.569431880869	0.671389857169
0.538674218983	0.675477689681
0.456007352446	0.259956521958
0.452555629862	0.513403947408
0.555154902286	0.573252523637
0.51811349191	0.470634997395
0.470676406362	0.807296649346
0.540534555377	0.695424861576
0.474807555106	0.549412759301
0.484145957541	0.614307635716
0.542268314795	0.559953435985
0.499486641418	0.349200360188
0.52344233838	0.418779161434
0.579243769196	0.671649281312
0.494807532764	0.649360196542
0.49486630709	0.467140992444
0.442885449829	0.428586367526
0.546377673654	0.536934854914
0.53614132792	0.635249498785
0.521941138596	0.570500421142
0.471017933067	0.545491512907
0.485129998299	0.773103616129
0.654191803917	0.762574706265
0.507792244872	0.770299643834
0.475425157566	0.549841093363
0.511575327505	0.62373307925
0.557309933091	0.529241067943
0.414948544204	0.342562241995
0.413349683751	0.307261483726
0.529535108269	0.636948613864
0.492404440901	0.593253851304
0.52105004214	0.520851084785
0.443829973428	0.542930550159
0.536443967925	0.791239554061
0.54459075655	0.578099876965
0.486387438699	0.525576764229
0.461147463746	0.631808794744
0.492922171135	0.479071904899
0.456542598111	0.633094239015
0.498856399614	0.609172864846
0.53287013169	0.57730909715
0.490825260163	0.69113772054
0.351453950982	0.546703013799
0.515464615367	0.62170814312
0.515582457999	0.906579238779
0.537939975334	0.624556700071
0.635162553553	0.601706350674
0.468666528042	0.673467763262
0.454917580496	0.511047952673
0.501757629041	0.626482505235
0.429806034828	0.438666224133
0.488065943707	0.547754441451
0.488204047703	0.760984089948
0.489755066068	0.431137047984
0.495675136106	0.412642122445
0.468779655222	0.404805560919
0.496061664922	0.508734769396
0.481263656853	0.884270623707
0.436442102295	0.587847626075
0.452527108439	0.405762545316
0.4906008765	0.587887585049
0.421333337125	0.883626525666
0.437828055529	0.510490105936
0.539084700392	0.479363201541
0.567512654714	0.890936066589
0.543708967268	0.622270065558
0.523225104957	0.832526486254
0.455035531018	0.767699098293
0.488148173964	0.748866061126
0.466332664872	0.505537183297
0.394122806115	0.578573362333
0.546930358543	0.531270895836
0.538836975131	0.566425443501
0.50309003693	0.480112726251
0.520819677169	0.693296959025
0.425774479032	0.629204978989
0.430125387722	0.532224980002
0.480714262672	0.600111852323
0.441189345881	0.672095292385
0.564916244949	0.380064133426
0.571802208958	0.652735654587
0.476266207323	0.454217438507
0.567987809791	0.787594030531
0.4392086525	0.779436741429
0.415343602792	0.86948247053
0.388735750841	0.805549825256
0.520853533333	0.502766321755
0.527798469331	0.486852488012
0.506367264666	0.708462862192
0.519682909805	0.484288917782
0.4755757012	0.666431823414
0.691692681682	0.516136118267
0.478249385888	0.810580028475
0.469956460382	0.641844785752
0.436552108275	0.568240972863
0.511771981097	0.642105502102
0.523907220378	0.602211013609
0.553807203129	0.517758455472
0.460038228545	0.587934821033
0.572893810918	0.472076639871
0.474312431517	0.79197789369
0.402384187893	0.532073672168
0.491523241916	0.485002089045
0.56350455789	0.621268221091
0.417379745595	0.545397254429
0.483162992217	0.747439944265
0.476081417875	0.442196948508
0.478822715617	0.749000044471
0.457664444803	0.749890708483
0.517255774812	0.743395960761
0.472030569267	0.5321743997
0.556093957505	0.251277765803
0.384969344034	0.442771372343
0.444538676779	0.622433356407
0.558287986088	0.528119736988
0.522150577887	0.64016443421
0.520400284328	0.446499997842
0.558724552973	0.359354054052
0.507754321984	0.51921057083
0.536486631437	0.588198658871
0.585394960883	0.608257498828
0.540666275483	0.277974229179
0.492287078057	0.653627411502
0.465303248075	0.603586953602
0.610840837654	0.409626296953
0.428681936528	0.610866797953
0.481480404949	0.397989709093
0.559477724209	0.632421221088
0.454793947802	0.354308452566
0.423777940195	0.576394729344
0.443399572907	0.696471536035
0.487473305294	0.816680605402
0.437319373446	0.635001413678
0.5234269843	0.555507196717
0.528378848208	0.760976826842
0.522203524371	0.714692429946
0.499814701161	0.558741459752
0.471160807598	0.243460144834
0.500096075158	0.737025977811
0.480618590162	0.402152887279
0.526017375153	0.650863667331
0.527599803994	0.62897006073
0.498928603392	0.600473117786
0.514468724714	0.527837192694
0.489367172535	0.457320826966
0.563292506343	0.43053232794
0.508272748309	0.808368419278
0.479623184228	0.599105732424
0.519722435598	0.651419149593
0.54526811715	0.601930279809
0.465892451398	0.597203527498
0.514819675052	0.65497071742
0.461410498902	0.727150518935
0.499671449614	0.658007992823
0.539416287508	0.574070749986
0.520997124072	0.288713602231
0.539865407803	0.487969417011
0.45954183746	0.632223310698
0.519434092227	0.640304429398
0.428272892659	0.537592906685
0.456927196843	0.859383929727
0.49717295411	0.678888502533
0.618774271242	0.457810022712
0.553531026771	0.565874101791
0.50799216202	0.527451771502
0.52974615665	0.552011056381
0.617487209459	0.433021234555
0.452502984462	0.659285740303
0.515391234725	0.396951425054
0.461935855124	0.616068473515
0.497465700285	0.564480900427
0.555606218206	0.633734728932
0.427338722519	0.472422539936
0.513776374058	0.697929365202
0.569385464959	0.694038671391
0.487215240724	0.49622442768
0.345360439701	0.773769623231
0.51383282465	0.579892945583
0.462598364656	0.464845116549
0.47680038172	0.532861204386
0.437488844554	0.553821224221
0.490440205757	0.628680482299
0.481040852949	0.424834367546
0.419492806251	0.659448424387
0.439816873329	0.798574587998
0.434621377582	0.587024601782
0.515245492012	0.661255289179
0.421553698175	0.693468314721
0.486672747751	0.681127409669
0.506210032302	0.532073133691
0.474734984055	0.69074942167
0.510824438376	0.551778315593
0.402364760933	0.755473179784
0.462609388937	0.665559446108
0.452273293245	0.395051286
0.497361978022	0.349088995851
0.52715841215	0.438163532503
0.518309987952	0.303800591146
0.57287674965	0.645346181484
0.57072574733	0.447391151958
0.535584096529	0.72526814786
0.580702827308	0.444333211919
0.517899088167	0.770249607899
0.59316855213	0.445216739469
0.49214271041	0.598061691072
0.585056412544	0.63676138725
0.523967189726	0.360382154901
0.571621645156	0.61949887314
0.509028810021	0.458689427067
0.525429723383	0.571474725204
0.529183458394	0.459180773072
0.539522304477	0.592419982806
0.501678581687	0.720228282831
0.451238023908	0.505043670024
0.510089130752	0.371700782598
0.460095774395	0.509423500603
0.406072608997	0.588333033632
0.475428879974	0.521240518489
0.429409795023	0.782850668061
0.502333300759	0.627747232716
0.446415785398	0.428874649009
0.516602364175	0.400251388658
0.489426617665	0.74353327625
0.472543514127	0.744363769827
0.505338535258	0.647354491624
0.475189133042	0.559260279407
0.487614660953	0.460135952156
0.5278715259	0.274411631724
0.508444801288	0.356662440228
0.477805175347	0.428465003904
0.422371504283	0.770566323154
0.474985116206	0.65249575333
0.573295960922	0.573184549458
0.492606157439	0.525129353325
0.494467946523	0.351804523965
0.508213439342	0.525027896621
0.460958756329	0.505820438258
0.442336324777	0.873681773148
0.545733259254	0.51395510112
0.526982276331	0.553823053376
0.516487917561	0.451344479953
0.457958631156	0.825890831111
0.445947081291	0.573086038331
0.505865942646	0.635087741728
0.521484171386	0.198309581451
0.469863984517	0.655591088206
0.425922796682	0.583164484738
0.629193359378	1.0
0.49957359936	0.72041178144
0.520223552477	0.466592726307
0.492874783145	0.566964406374
0.647904317598	0.396923686723
0.589331282876	0.597425161998
0.541519991456	0.522757288313
0.554879268855	0.651067071806
0.537252250336	0.415832409781
0.450586950979	0.420080554127
0.520777228469	0.48086835567
0.464016785824	0.719305703085
0.529516742089	0.38841910383
0.45942545604	0.402196147921
0.445353436634	0.418927429891
0.492717688662	0.512569086885
0.484567194356	0.36286451116
0.456615605676	0.411109709903
0.488933316702	0.769977763966
0.49470388321	0.457398402494
0.52966495902	0.379402622154
0.439584868512	0.736656271507
0.482042399516	0.497939345373
0.529555270731	0.437569474608
0.561031711206	0.55003624718
0.508397777403	0.570410034862
0.585984610717	0.603860449631
0.568542651005	0.726542882552
0.471169535948	0.3577197925
0.473066368906	0.479437783707
0.496073148926	0.368456767543
0.434980491472	0.655511511369
0.535710778999	0.697992098518
0.442939510515	0.573778981838
0.553305937601	0.816936005098
0.486582538096	0.414291854498
0.531466800344	0.663338383434
0.539823893106	0.462142275727
0.547046752467	0.434718657592
0.481728321254	0.51634557565
0.470045758436	0.645371884871
0.457676352364	0.727227827004
0.490866910377	0.410093309334
0.450767409672	0.766604599671
0.519170639908	0.656474143625
0.509628383015	0.597511919326
0.500919204587	0.700527999198
0.574366152171	0.420534805386
0.60787258922	0.637426538787
0.51568009505	0.609460332416
0.442845934207	0.616495005378
0.479393631345	0.69349569237
0.464952590916	0.604857003748
0.485821733914	0.458383790187
0.512396829928	0.992863513991
0.616417907281	0.434613799598
0.532814136672	0.350821822804
0.593572600183	0.430097818382
0.566038110075	0.365992996601
0.576829763416	0.54780555793
0.438682536751	0.567963764605
0.524719292598	0.503627025807
0.568629857049	0.801835152436
0.535146191114	0.534276710535
0.478696024764	0.597243226622
0.51516932468	0.427983200408
0.537306304407	0.432366334118
0.538475370379	0.705540879373
0.484617455925	0.70368966909
0.620979645524	0.64422967956
0.549502736287	0.591994092409
0.549336106306	0.575257153632
0.454163841201	0.656092233008
0.600593117408	0.678710187675
0.462797242192	0.267714433692
0.521840538427	0.415620376515
0.50323590958	0.637965413669
0.519772374762	0.794479391004
0.385459078643	0.306916532937
0.468913988428	0.649740445667
0.585160906221	0.621834940946
0.439290850443	0.578866623649
0.505852937942	0.54191107067
0.496206074078	0.624316400754
0.49027616567	0.661997103668
0.430177534695	0.718210705147
0.576635736209	0.730657634979
0.45919342269	0.641294827281
0.549113151458	0.646014741742
0.623068698162	0.376611359382
0.45486043012	0.87098144923
0.492159983778	0.642834902644
0.473801314433	0.722763469329
0.512617451556	0.581325094215
0.524761140785	0.581768775584
0.522533813371	0.69205329067
0.481574751939	0.632252895035
0.415194264766	0.838329608913
0.512180164209	0.61921459757
0.555012313713	0.134297702653
0.512807007382	0.446203209351
0.473152185997	0.729970054943
0.478975068381	0.696091190113
0.571785952565	0.43451761831
0.49083553582	0.470824614318
0.430436210698	0.602899450396
0.608419952329	0.610015604072
0.564071620025	0.41966992192
0.48666746615	0.52006338225
0.452377578297	0.467550812085
0.457104671803	0.728634278442
0.577491661249	0.288543137224
0.514937115376	0.561976586849
0.440582486601	0.819161159255
0.557627916293	0.716847565808
0.465051888537	0.702683158496
0.494688267073	0.733481382088
0.429568166226	0.687310814373
0.483319432111	0.759403626464
0.438327663876	0.796205813769
0.453081476723	0.635153667364
0.45451712364	0.747068194681
0.45683427442	0.712251823784
0.448282454898	0.715470181742
0.448078761559	0.664181666434
0.397722744208	0.662750497328
0.477441264234	0.718904575861
0.453509377778	0.753460757598
0.440088998725	0.825840926293
0.436302528878	0.674649285082
0.435249453334	0.657424249625
0.473187026902	0.794098974989
0.530906984116	0.745594165919
0.479276934337	0.614311280356
0.493018027031	0.783816091738
0.505666990248	0.826586646832
0.48329860402	0.830442729758
0.510213575558	0.651826273428
0.488367423803	0.877048048638
0.504298472582	0.750068979419
0.448606706709	0.869579551328
0.53766929758	0.722293514128
0.473425733291	0.678419315122
0.503645476656	0.699188414642
0.447357945968	0.607076218767
0.466292802835	0.806653950591
0.441629234236	0.733404267299
0.394606888904	0.731688151849
0.466118125243	0.739144665886
0.473094917099	0.580185197191
0.474859371273	0.657409347007
0.48787997749	0.804147116997
0.481573069376	0.708719680739
0.418049329358	0.751199077353
0.516297631154	0.706695239317
0.491321953765	0.529640350124
0.48925803482	0.69749820201
0.495147757053	0.652071672458
0.472108518113	0.68506739321
0.466193182439	0.600951218012
0.403960014255	0.760461127226
0.440663477545	0.734844802625
0.437573404977	0.758584747103
0.550515544555	0.676334962564
0.43967964821	0.750311559984
0.47848268555	0.618459074678
0.473955327465	0.727183062651
0.490390648443	0.645607986504
0.468625740016	0.745734447864
0.431700340677	0.932821316038
0.503178926716	0.679580444618
0.405094835719	0.901128099013
0.502491750953	0.640091510031
0.483400205431	0.882348496617
0.46702842208	0.660352217208
0.470331392102	0.792754471788
0.448799637299	0.688374903245
0.453271837544	0.858932440711
0.451949364534	0.825977000068
0.493287569785	0.682375527976
0.485805625424	0.652274160579
0.520142954123	0.661224022005
0.46504881495	0.620577121296
0.504522524538	0.658898652854
0.428326958021	0.863903653443
0.491124031681	0.804084270641
0.458540454739	0.848415810957
0.497771624985	0.820044942614
0.426395064176	0.763811754891
0.469106533989	0.753377856461
0.450850314295	0.712603847181
0.499479926192	0.833691519662
0.468930403934	0.799466375566
0.431177397717	0.689981333087
0.471266718523	0.712024738554
0.423343149064	0.855940018281
0.456659295688	0.775239217164
0.564608738414	0.566837744196
0.47488988369	0.701961192185
0.461029046858	0.689551062525
0.489547060321	0.673134476378
0.447038670757	0.785896259245
0.456723419063	0.696673955606
0.430272191293	0.788165889443
0.519097031231	0.546556904163
0.457027395019	0.650477830668
0.446347848607	0.748126993568
0.495173664347	0.861813910044
0.475728779451	0.65987534958
0.431374617766	0.757866916758
0.486073860317	0.79849931164
0.450360592792	0.848490396779
0.397030070739	0.744151532532
0.484602135541	0.71901734288
0.519756551232	0.700139726814
0.455813982574	0.78408439275
0.433670433368	0.635303357751
0.531110836989	0.529723523633
0.490091136949	0.707403257345
0.448521354696	0.743366638884
0.494579139531	0.729191207243
0.507269441128	0.600408392154
0.439136431465	0.852780999924
0.490408711808	0.683893674624
0.456564418693	0.753933594768
0.478534782693	0.717319016407
0.41389664183	0.790671039243
0.447406941612	0.795232179775
0.484230984193	0.670711720775
0.434395832327	0.795128914568
0.458557370886	0.700107628044
0.452341931048	0.675125880131
0.516914120102	0.874684468312
0.447832130345	0.786738451745
0.470298753337	0.725969426022
0.458530484359	0.806674105432
0.507638811172	0.762046135438
0.444396730529	0.713788329795
0.437947964802	0.632148896826
0.493299884879	0.583510609046
0.450239671842	0.752373652764
0.498005421184	0.760171262676
0.440167958955	0.717710431294
0.488095963721	0.650828478702
0.488436876829	0.802739701257
0.483031724553	0.621005122969
0.471861723336	0.600572532602
0.41122146755	0.912444300518
0.459257515693	0.706404871732
0.452508431889	0.645363656677
0.45478227453	0.653234777661
0.488067700782	0.645435011304
0.35383205346	0.832519641134
0.474956311779	0.707864914294
0.431485184104	0.864165334451
0.477532953878	0.771973501814
0.491905086747	0.924500793803
0.430414627874	0.78776957393
0.457854206286	0.641924792706
0.495611136699	0.784466588773
0.449706854427	0.678662305514
0.484981281439	0.758438316723
0.479950632013	0.678515172836
0.461547933886	0.730780842636
0.455183648713	0.830910288379
0.476187272424	0.811423180414
0.507231787366	0.628341593837
0.477176431926	0.75852183918
0.445033529347	0.703633607741
0.423855175578	0.76687245395
0.479259260113	0.693776612628
0.487749457439	0.608453674019
0.4642393578	0.721542700803
0.465500044474	0.80447939921
0.474930497095	0.87789264085
0.427895161692	0.867892615014
0.484957156461	0.694367198035
0.462490213476	0.651756417838
0.447054294938	0.824117619733
0.460787618064	0.736271661995
0.424660596125	0.808782412726
0.530381394087	0.593285134717
0.516598511518	0.719604868275
0.432447453253	0.761490125566
0.47209405914	0.753301097597
0.428980293233	0.787582280679
0.464049598598	0.748952182906
0.447869396621	0.75653600807
0.436801678592	0.758109132679
0.517062615791	0.804536808461
0.427896755611	0.944375663617
0.478845985408	0.67048158065
0.503672163915	0.731186607765
0.40388324939	0.796658022955
0.433039165028	0.709033066785
0.468147331741	0.601283887924
0.462353578898	0.724372301507
0.467141161214	0.870385776898
0.458083811767	0.733034950702
0.470572193489	0.887898478394
0.44025307357	0.806722224435
0.503917810094	0.902205337094
0.454747891841	0.726685921105
0.412354535338	0.695552609356
0.438483778789	0.757342331411
0.460764222423	0.739374446998
0.496310563648	0.632175994326
0.515730446282	0.502388442832
0.489952359262	0.717109642506
0.540251284752	0.582441569572
0.462421533636	0.747011845782
0.443514835911	0.622643165774
0.440851996975	0.682830344698
0.525418973261	0.72066959273
0.432945000258	0.577917523758
0.452725494179	0.668988073915
0.447163022367	0.618987126899
0.443068150597	0.813283399001
0.466717046213	0.612870711822
0.431593912503	0.821657972342
0.485726244811	0.636784660303
0.536166350576	0.713874737369
0.452838806462	0.694757372411
0.42486000951	0.840897384534
0.513973801995	0.655112667083
0.484175774919	0.790175006314
0.493844115916	0.717184091407
0.487192676535	0.805034058956
0.471646031097	0.785164540078
0.46594345298	0.680566530065
0.492534915997	0.753149761774
0.526762444263	0.588434247415
0.480455470949	0.742176699577
0.444482808849	0.71470724682
0.52001703319	0.8748847733
0.405577143604	0.868879494755
0.436100881051	0.75048722888
0.49924734194	0.807390716379
0.509263114498	0.578297445146
0.465022135503	0.654906080785
0.451544228827	0.673543886197
0.462151205169	0.733722512721
0.463527583256	0.776702994971
0.473219448648	0.682523714758
0.45825017285	1.0
0.501396924094	0.782923978365
0.469057363497	0.772179048069
0.468386103044	0.613556705006
0.426145803264	0.877416895856
0.507118772315	0.567121387972
0.479659636263	0.909914942087
0.529950419621	0.540693244631
0.449902638864	0.731498344803
0.454039662584	0.651226575756
0.44926985856	0.739886024305
0.491015288043	0.688495224859
0.505250113564	0.668307904187
0.489915469044	0.783856963804
0.476984699461	0.706994652746
0.480972801052	0.761208842554
0.471350549441	0.591980027414
0.471910538712	0.816343903755
0.454124574652	0.764663447738
0.428959549338	0.83255726392
0.495596882647	0.832559259105
0.473421788296	0.816966133985
0.490536057025	0.809835877253
0.464172370793	0.766262622049
0.506293139606	0.668677332511
0.496787615076	0.557869536399
0.425575524375	0.690506462643
0.456505699403	0.778756016018
0.429888162746	0.94608212353
0.422296051116	0.877671292873
0.480182895969	0.711022029379
0.483355620537	0.818981013219
0.536959397257	0.640345187004
0.44243434266	0.842415082417
0.492775091752	0.721479730545
0.432207377491	0.780136682932
0.483737011342	0.746703727619
0.486877806616	0.734498283909
0.409161131408	0.739014181143
0.488018689641	0.579111417251
0.512217457622	0.768521630115
0.460109363807	0.698449259798
0.454187448794	0.587763361508
0.434418191569	0.944660931786
0.481461493292	0.72295328002
0.480225987566	0.714083832867
0.430663569638	0.658841739195
0.489814030846	0.716318057646
0.423821530402	0.739614424166
0.422041677338	0.687736316486
0.437174454366	0.756632943373
0.444572297638	0.72055626243
0.470726071558	0.801764980634
0.412645564411	0.837488126637
0.436791081429	0.918873166107
0.439666495658	0.745761878647
0.44847304742	0.725883360226
0.541740607675	0.545167640366
0.430115560448	0.69165383442
0.458179590888	0.61624302824
0.439186238155	0.767281099432
0.495978912892	0.743863084509
0.458905213299	0.788814510884
0.48100773806	0.76400048074
0.532847853972	0.612453104387
0.490232403178	0.846604658519
0.444085465514	0.84015316956
0.491972954345	0.716512836824
0.524303659389	0.611696403787
0.518663573806	0.809406934908
0.436889292378	0.856158599231
0.494664872983	0.783483019111
0.458881040387	0.729339310338
0.444549791465	0.876164874321
0.455796940079	0.787359831672
0.450592469413	0.83724705299
0.485549896649	0.699904586941
0.480825612979	0.812927139353
0.513747344437	0.673923229002
0.445574036317	0.827261840648
0.468935013401	0.698078547824
0.469304959519	0.679085071119
0.449821750218	0.642051874568
0.425787055646	0.849335123028
0.414613082346	0.678919851229
0.460069343716	0.777653573345
0.430175374088	0.655080786568
0.488924106741	0.695887058525
0.480935132892	0.744971158293
0.425618098371	0.68667201263
0.502010678489	0.657050446624
0.441861860495	0.708530687651
0.445472509175	0.854952805379
0.498472587451	0.667136596401
0.533368767548	0.534767019392
0.494961321499	0.568047457235
0.476067513263	0.67464068637
0.490413337189	0.617796338785
0.516431011394	0.679735574165
0.493370939781	0.557651340989
0.47691217511	0.722235313087
0.48009489423	0.695699261225
0.429105731873	0.748553234121
0.471452204076	0.543872397876
0.452554525841	0.881372879594
0.471377610902	0.776343557246
0.50489192284	0.699028791079
0.459572440912	0.622957221424
0.456823897353	0.72293551542
0.45245471137	0.789642281878
0.446930653474	0.685700132828
0.446619000658	0.697666502242
0.445795463683	0.731501800709
0.493236751661	0.869168932546
0.480782326903	0.792830354745
0.470427040092	0.806963378313
0.462863331381	0.71839238348
0.545912515229	0.802608211173
0.507146528806	0.806526665074
0.491581295189	0.731165939935
0.502733430228	0.805925769042
0.463406845132	0.747049250569
0.470661767881	0.641460097643
0.434479914357	0.758699688386
0.446296688242	0.590550413491
0.478189880221	0.771100724638
0.402374653898	0.839154040549
0.465845123227	0.71729821482
0.460944478635	0.769810621414
0.465987523071	0.741031705694
0.469951306879	0.69539922613
0.466709329158	0.744739193258
0.438431500386	0.753726573143
0.471086700976	0.729546412342
0.469324312323	0.64103460783
0.469530329512	0.61360173368
0.480023752912	0.801621659275
0.49776335348	0.755848359785
0.511801473961	0.656138498024
0.515712045096	0.702761019757
0.472487004148	0.765046856861
0.475576262588	0.765806011768
0.422607140368	0.837807996948
0.458157495716	0.749596552796
0.457646144915	0.685625051799
0.473026801729	0.603871891095
0.442990882299	0.678803782424
0.449858510741	0.959198563109
0.450086196328	0.814580347587
0.435401415456	0.691727265703
0.481411961182	0.773852953531
0.449152249238	0.72143387981
0.506709491265	0.575175864763
0.444235363892	0.773693205167
0.482566503293	0.640032092942
0.47295305525	0.812430832434
0.477450914829	0.695076198872
0.446955693568	0.936149395391
0.497157880227	0.780993570607
0.510336803705	0.584912613461
0.490658997103	0.779723642314
0.519163169826	0.787974235368
0.437634655847	0.834099669227
0.411638663964	0.708526897178
0.476879127562	0.811039132937
0.44664095226	0.80383709292
0.456689496241	0.775242689044
0.441507516765	0.870196886045
0.538406059524	0.709759044371
0.499207142685	0.658087793521
0.497601167818	0.85590126811
0.510854409084	0.689002984866
0.462695046962	0.786601620128
0.42153637039	0.82692977463
0.49763743172	0.720023680366
0.477299236601	0.831161675515
0.511391141796	0.788292853062
0.484461043362	0.62731402926
0.505893513959	0.637999516176
0.512847361683	0.603294699944
0.521707934025	0.790618408984
0.48303002488	0.691008472228
0.534367997884	0.810030309241
0.511755710942	0.774912101415
0.509593924456	0.688267661906
0.462558897037	0.685503135767
0.549584383217	0.654698109206
0.456752369392	0.685663653494
0.430599776864	0.863094535552
0.468835847684	0.797042327789
0.484468290929	0.777453676429
0.468755598727	0.552729142687
0.464029373396	0.690467697651
0.518901996381	0.654576106592
0.496151441792	0.502943178968
0.503588124208	0.704378818934
0.453080856594	0.79040389041
0.486918945509	0.712000285172
0.480931084083	0.543856775482
0.540509962888	0.709583754639
0.491741070041	0.625763597141
0.465766402265	0.855553146942
0.485935564672	0.8799532843
0.43365325514	0.763617458146
0.477117135485	0.69718837939
0.468743739592	0.777005389966
0.444302464246	0.779276593099
0.469570508452	0.735474058697
0.437776281368	0.878260980001
0.4359493986	0.776428172799
0.4449262207	0.761016671612
0.453024320182	0.838309471519
0.4718789528	0.646260206113
0.457651246	0.792573095258
0.445247686973	0.798206065738
0.463658897933	0.7610790394
0.514946128979	0.602090612015
0.464193212818	0.677978426731
0.403390278299	0.720129841711
0.543513764415	0.698181103054
0.49558900904	0.775565163914
0.463835405472	0.838624063381
0.431444029356	0.704007947705
0.416174819495	0.759954510101
0.523284497174	0.765360400668
0.502566748717	0.623638862082
0.435695145017	0.795974560042
