# Supplementary material for: Do universal codon-usage patterns minimize the effects of mutation and translation error?
Source: Genome Biol. 2005 Oct 19;6(11):R91. doi: 10.1186/gb-2005-6-11-r91 (PMC1297647; doi:10.1186/gb-2005-6-11-r91)
Supplement: Additional data file 1 — A tar archive containing the used CUTG records, separated for archaea, bacteria, and eukaryotes, the data used to produce the histograms in Figure 1, the kinemages used to produce Figures 2 and 4, and the data used to produce the scatterplots in Figures 3 and 5. [file gb-2005-6-11-r91-S1.tgz › CodeError/data/scatterplots/bac_a_rY.dat]

0.536490495289	0.635084721445
0.530602785268	0.574847120686
0.480010618559	0.781631258823
0.550836886815	0.545483282921
0.495957842031	0.601092423178
0.561179881886	0.654249155626
0.44602911764	0.493497527408
0.582038278743	0.809399899366
0.495999406522	0.552122127891
0.552642589192	0.576127943482
0.53391716534	0.652719734872
0.455194950932	0.325593054291
0.590189450156	0.571805192829
0.523431158088	0.741001420498
0.62047641661	0.784921451381
0.470125663371	0.576653693116
0.541337633609	0.577038145936
0.521054851595	0.717090255634
0.4767878515	0.631636713488
0.421258556414	0.593668650153
0.530938835659	0.685968823834
0.599321871367	0.856738163064
0.65316254	0.774394682072
0.515585352056	0.63844481239
0.64633858367	0.676825588462
0.521879228895	0.644066612807
0.507133176757	0.698209752135
0.639612391942	0.847537095727
0.515854344519	0.632306013346
0.595432775433	0.704312196465
0.52986972944	0.464941679098
0.487096896654	0.767070909951
0.483061021986	0.670912194926
0.455607031237	0.542153126854
0.526764675472	0.517559043119
0.460675756854	0.469266405785
0.440840031491	0.482240643395
0.577103048581	0.651115888667
0.528089852364	0.651331303196
0.433755736495	0.575447554649
0.486826022149	0.650510831879
0.50194614276	0.607629462067
0.572035010497	0.564517387046
0.428586762903	0.485315272149
0.454986090991	0.478533566757
0.540194124714	0.450150958734
0.473948786142	0.496758394095
0.491834987263	0.640793648906
0.554576338373	0.665133670248
0.501511178372	0.601572964466
0.479852818617	0.685947981721
0.472543257771	0.443829127872
0.507672978465	0.491658303913
0.592515398818	0.447963352364
0.508094207808	0.702087217856
0.468840993042	0.874942723585
0.417903152571	0.646716897978
0.559911807374	0.749856169127
0.605596633854	0.606756003994
0.619345309297	0.878868441659
0.482836024978	0.544678987809
0.443467005894	0.748529335466
0.513095027482	0.514809488433
0.583191786371	0.822814742126
0.56872461121	0.779489067393
0.518056039124	0.661409991357
0.457705483265	0.630322133957
0.568966907198	0.697202151967
0.466567875692	0.525114624501
0.502836700923	0.708652620803
0.548484678408	0.807889617235
0.576544926901	0.702578798311
0.466779034937	0.779891439052
0.533410880984	0.782791367267
0.58304201521	0.63128060584
0.623371766984	0.776378464495
0.454125052921	0.695897324238
0.560362606992	0.676756572498
0.596431428936	0.718277281543
0.48680710327	0.620358982202
0.49757596702	0.618460976794
0.517239726515	0.884037214048
0.591916648476	0.657999623936
0.509710267767	0.451927484423
0.469071225884	0.668216128608
0.536349426238	0.701116204891
0.555338439561	0.653040682222
0.521775252036	0.685339603524
0.562267961476	0.586521645449
0.527690026866	0.692548138026
0.51593490314	0.393224448973
0.516998229949	0.45485021408
0.561154970505	0.704492315768
0.479344390745	0.82483788068
0.513033688811	0.483508270862
0.590842454944	0.666498444104
0.52902961574	0.736028555363
0.537719213471	0.741433695953
0.53189499819	0.807400066362
0.594430071948	0.626582346511
0.554099959238	0.764642445826
0.601121408574	0.764691056552
0.446885861993	0.579016962681
0.400886746676	0.350598626949
0.481244738493	0.564941624233
0.522583783941	0.577910315786
0.499538429801	0.872178426544
0.503076220831	0.617401895193
0.40045502433	0.774869691595
0.505366955865	0.579677090177
0.629019133601	0.697696249235
0.623946740223	0.621074974876
0.503535409388	0.641756845703
0.632094740648	0.759416204554
0.454547525636	0.635276072536
0.458799336703	0.700224569977
0.50347732392	0.631823028781
0.497087586024	0.455449694543
0.689882873519	0.881821634729
0.49229479606	0.709666590006
0.463743305587	0.672599035232
0.554225714339	0.769886196308
0.546886252871	0.78462967799
0.558412562194	0.710148490838
0.550191618503	0.594705604665
0.646961282016	0.652564643641
0.464750098183	0.670502877095
0.571659720318	0.664822525987
0.50542392061	0.531080741756
0.468549185158	0.683154852664
0.611695916541	0.637672620175
0.489190805893	0.664883337352
0.479778413734	0.588873401847
0.553956157125	0.865704566456
0.588787448013	0.473726860282
0.611714855453	0.501490746666
0.526068064847	0.53337881312
0.592516288954	0.744492079457
0.699915694516	0.617799653958
0.474890646747	0.547235093935
0.624352985901	0.787787094056
0.479048826303	0.666388386352
0.613062855385	0.971188152
0.50459215186	0.764088182682
0.513485823601	0.511512941172
0.538050341932	0.760271605802
0.533812725557	0.620952133306
0.557089837873	0.657778772537
0.417263204196	0.556997537588
0.559733589553	0.669414986322
0.63507344965	0.835561990679
0.521693068339	0.847829777136
0.409470068685	0.568009775302
0.537275662851	0.701488271796
0.567828766556	0.444643845583
0.558153897194	0.641094434874
0.533281844729	0.609712700402
0.468345502961	0.463410593575
0.532802171775	0.553886443748
0.592097335408	0.797384052102
0.495029162731	1.0
0.54113010666	0.86922925546
0.537136807107	0.667564930152
0.438971767834	0.513171035456
0.439501150856	0.63166469274
0.415584083299	0.704535941048
0.465461614226	0.631215111309
0.577381365678	0.556137134572
0.558067529442	0.594950359186
0.605885653546	0.712111553354
0.524191854329	0.60247922413
0.521243802016	0.652050579005
0.585941600659	0.534705541054
0.507975778719	0.747677901696
0.507156418839	0.685151438509
0.568054925668	0.8065040346
0.518848528989	0.891720217961
0.545979709439	0.463938643433
0.583267802819	0.649336752085
0.578714871021	0.783442765742
0.496530247108	0.610860552654
0.444010847703	0.350564893622
0.543618475263	0.580193899382
0.613229868577	0.760017278864
0.556969188772	0.722093715772
0.580043440242	0.871674113151
0.542962354718	0.693054933403
0.468307518403	0.984826678854
0.455563194786	0.582000098205
0.519387230305	0.603342663253
0.516536601898	0.532280530452
0.512971243557	0.702202216224
0.488768022428	0.515875636617
0.528930797662	0.411297223785
0.635956841459	0.641869797641
0.531414364496	0.689301676854
0.483147749207	0.655172682991
0.400663672022	0.371280209942
0.455565530657	0.600738876349
0.568905348503	0.596595707257
0.42753893394	0.402598518894
0.559442694387	0.359414086233
0.517037753616	0.538661044105
0.475889580005	0.760403088081
0.397085581541	0.41632626438
0.513033456899	0.660171908864
0.419138631086	0.535333008157
0.606199988994	0.805930387116
0.562591156784	0.56533253401
0.55370745616	0.798097790302
0.604815408623	0.656160162369
0.556237223359	0.778962763479
0.504729585574	0.610429754504
0.495893791997	0.710633285324
0.565790238672	0.760466263666
0.498847440569	0.690354465416
0.49051673539	0.748348451712
0.394000608364	0.38653937547
0.53705365459	0.635760108117
0.540144336394	0.65127229947
0.6938517421	0.810290348601
0.560450685246	0.720557151358
0.396073111036	0.626519880207
0.584403991225	0.79736907388
0.469842126566	0.373616263706
0.537356539228	0.431659555903
0.625426046269	0.565635975436
0.470184862466	0.674757492957
0.597866827531	0.719944544805
0.569196080084	0.71279370723
0.516458892447	0.786254888981
0.646543739249	0.672814368161
0.46778445191	0.663302153307
0.529495424065	0.620797433509
0.504034407502	0.79492358351
0.459611925907	0.48143134965
0.63214515333	0.756021570719
0.470040853136	0.314001693633
0.578862191396	0.817928353068
0.388042704819	0.55803303193
0.47179446605	0.611879510988
0.656366139672	0.645896400827
0.436079013343	0.52748034446
0.55482187054	0.735480030027
0.535231332548	0.575547996153
0.594860885229	0.723377284427
0.478010953908	0.602043680981
0.588918036982	0.865039137314
0.520950503071	0.627231290798
0.417301093206	0.704022149009
0.583204256147	0.883167163701
0.618759858347	0.65063336765
0.592937430392	0.900635230008
0.43653654883	0.730898202557
0.497795072561	0.57757997654
0.460895957176	0.293731916152
0.441020416258	0.470875216735
0.57901134863	0.585790325578
0.57645214063	0.979907641026
0.56355719534	0.822513200199
0.518472550839	0.606375921582
0.510022383168	0.670203429756
0.555238892872	0.78861025247
0.514390645194	0.784370485385
0.611463148939	0.68327961582
0.406031516743	0.602773482031
0.667091550222	0.532288159297
0.572151851558	0.699078105563
0.544203639909	0.678741281451
0.456727776037	0.460925645635
0.572575285016	0.663411329453
0.577751803098	0.569307341271
0.543023546663	0.368759687148
0.504621907869	0.977567492952
0.597941126427	0.598637751427
0.500694620542	0.673204957081
0.599949343697	0.522803500542
0.539256364935	0.672709663585
0.459970941023	0.621383582227
0.51458746249	0.496382125684
0.463193414787	0.60216624079
0.55953440499	0.585497729958
0.546948515032	0.676913505192
0.538813263671	0.788904956191
0.528673779428	0.831401070327
0.654693152304	0.683235400066
0.575457631387	0.637843379302
0.506871861769	0.367404645773
0.51681802783	0.476294135429
0.464753912163	0.534130421155
0.540236268581	0.777215135556
0.549882660447	0.843412428904
0.511043138749	0.822277588258
0.510397153314	0.703340661324
0.394246946292	0.556389267341
0.608267060505	0.862159735211
0.55699380414	0.770435156279
0.546028466633	0.715707662655
0.459328297988	0.49913616969
0.547919703179	0.6748383429
0.59889560832	0.762974927836
0.635755298235	0.693997875569
0.426858619493	0.498456036234
0.532026781637	0.785887302331
0.630887471637	0.720632852518
0.460363705434	0.707769910856
0.594114667127	0.575137819833
0.535517434548	0.764386724178
0.590584915397	0.465571193728
0.506038562491	0.806370466408
0.580476843329	0.709303837514
0.481468505203	0.53006182349
0.609444032887	0.490373878498
0.424935581046	0.706858587712
0.516387084173	0.601308182668
0.485279495047	0.731036707169
0.512959218715	0.604882643942
0.644397065023	0.574321823497
0.573270719962	0.797241081254
0.458136630685	0.629085576842
0.50606634497	0.646764607687
0.557861821291	0.609047567301
0.400683741302	0.642317783922
0.52819671025	0.551648796535
0.492535527471	0.492411551558
0.553806518804	0.486521814357
0.591358287395	0.539691947186
0.429097593321	0.524339300779
0.563160927601	0.581196343897
0.430686144357	0.452344935034
0.523711201087	0.701144196748
0.529143203708	0.527757621403
0.485583025997	0.509589739967
0.444804396912	0.353896417836
0.533365000598	0.835693876423
0.493129822477	0.740878120997
0.471613405056	0.667787251192
0.509174776639	0.41491828271
0.559552638183	0.582934894663
0.590472640692	0.795751081847
0.559768490808	0.65962607271
0.562491595737	0.590187301128
0.517504919444	0.658433420337
0.596069595151	0.864441349076
0.548466064225	0.660480935279
0.580874683826	0.740792240558
0.476373507167	0.639214802171
0.518666387422	0.79292620691
0.517258416459	0.8690826912
0.593789748341	0.649138487009
0.506118815813	0.827225295425
0.559424809033	0.719797510072
0.629515802933	0.552653546767
0.54669727191	0.623704253692
0.525980372722	0.571384905725
0.578857080134	0.693221362967
0.630636032598	0.82654437005
0.468583802636	0.689036397805
0.514109735333	0.76312052646
0.497035399608	0.794187404391
0.489969120023	0.561357798044
0.543624500042	0.572666233172
0.481616054364	0.663460762074
0.579826207339	0.653405902939
0.480319445457	0.458463849631
0.529271481617	0.56839278793
0.559353044956	0.701514813509
0.495157831463	0.695535283274
0.51415007493	0.563236555411
0.582837301124	0.725761868318
0.660417446912	0.820605325232
0.558510431074	0.757383031319
0.575438361026	0.802659439826
0.526322187181	0.670950845487
0.526900843922	0.666668875578
0.523422340949	0.492805280083
0.52471148523	0.432589364917
0.550384213788	0.984459397477
0.56525846926	0.72470712888
0.531157122108	0.687547512448
0.496334768438	0.671101536993
0.494918522979	0.537990498792
0.493533417459	0.546672448471
0.552809704812	0.656197672307
0.553020467056	0.462112588972
0.590700103873	0.745913102539
0.52225355152	0.581064817597
0.576762037682	0.899543063036
0.51170804718	0.786190451549
0.412603482762	0.439835939548
0.579500249658	0.785677353233
0.526719531829	0.843656847424
0.585058305276	0.729975014023
0.499677694815	0.647303833714
0.499219260364	0.638500721899
0.483141685582	0.760903958135
0.457318635007	0.717885315331
0.495332205429	0.77752008432
0.516352048611	0.726013515287
0.579107605485	0.632937945017
0.59948719716	0.841278665438
0.538121942134	0.628505141647
0.535564653213	0.695129207064
0.485322845245	0.759677143532
0.542545413931	0.785318839359
0.532772762567	0.864699976784
0.448456279896	0.724772425934
0.601270171082	0.594134309091
0.613993686181	0.564948586254
0.498609296958	0.635625888432
0.562615894893	0.761275640503
0.418884930753	0.625463429945
0.534820758794	0.797011716892
0.573594985694	0.668878357444
0.425302321246	0.697499658658
0.521049763791	0.612728523222
0.580063312696	0.734970510095
0.506294261315	0.601249881044
0.583769129309	0.92081759009
0.50949045774	0.746646902164
0.491617306174	0.704050077336
0.508424229142	0.334550506082
0.553580417612	0.466186186613
0.544929453936	0.669626587069
0.459031355588	0.412657690243
0.538684998329	0.606404910658
0.594132990682	0.62412390378
0.467283031466	0.513528267141
0.469711081647	0.3709831887
0.548152541512	0.703530312804
0.501349899532	0.556163833447
0.561410368575	0.797235142154
0.583575311115	0.89734691269
0.433966824672	0.677229809698
0.517999227005	0.561739533217
0.492994622079	0.686823992918
0.486314606713	0.769227933459
0.563674152451	0.694365604148
0.518891669885	0.615975745914
0.509424496074	0.752776402366
0.561806698781	0.659779457557
0.539316350103	0.631231093649
0.53323022911	0.568754059476
0.482754269909	0.732983967297
0.515443782385	0.703098815194
0.539622989188	0.674727941198
0.575111335114	0.715866804068
0.547835390831	0.638682845442
0.485265360914	0.662323277384
0.563185836996	0.608171158499
0.463811045956	0.611664803869
0.534239428107	0.766793344099
0.500239103306	0.473617996692
0.573533461937	0.616213267321
0.504807561345	0.829678960494
0.506870317755	0.571668332118
0.525410146594	0.65515690989
0.438858070222	0.674904862453
0.461540596884	0.68941917664
0.524977293595	0.615092272011
0.463731324643	0.685756492803
0.419921258801	0.758557097127
0.510236905417	0.781835626978
0.418355586875	0.637612334317
0.556582513397	0.618069810395
0.451306435842	0.715503364639
0.407969546288	0.707531808417
0.355571844556	0.589404060263
0.56895332901	0.777096024549
0.486495540117	0.716850826941
0.434488704721	0.666881325812
0.370727060024	0.749176961385
0.418855203509	0.648410613776
0.463799219978	0.620249243642
0.390318501614	0.740827645197
0.425390041478	0.722225852096
0.45919570886	0.547717556014
0.419903953115	0.743733561315
0.416890778203	0.70768196173
0.41426711733	0.760134033268
0.458325743283	0.578591458566
0.365948209043	0.887041230745
0.481494538858	0.717186227401
0.509370475802	0.859612510499
0.514630144362	0.562185936633
0.567559493612	0.623090169625
0.442404525069	0.610595111899
0.591809832661	0.610549310472
0.497615432421	0.730057679503
0.409786593424	0.676937096557
0.473040806954	0.752107320682
0.490118912926	0.775444492695
0.461726161555	0.571928881125
0.40271901797	0.67538081411
0.547507289131	0.792474153659
0.569917607631	0.652473967968
0.400001384381	0.76022091908
0.498782160412	0.650053659334
0.415892719298	0.41598239667
0.466448139404	0.687472187118
0.410127794463	0.666385726339
0.454017440195	0.720855452011
0.572305622034	0.612940827757
0.460925979097	0.818671991686
0.487911180331	0.696554082016
0.42857563312	0.718603863476
0.45984071501	0.636583891073
0.421955849905	0.692864925099
0.542715489013	0.642480711832
0.42457668605	0.772572253371
0.535573775031	0.680163724844
0.524806149041	0.679139557646
0.373647642644	0.853747074838
0.313180061084	0.613607000371
0.352936065867	0.879283770824
0.588957707351	0.577108191279
0.545239298922	0.774422035677
0.472448190017	0.645834537696
0.402986606086	0.720044578941
0.605217920316	0.700275683789
0.357362345606	0.77689878407
0.459710448847	0.752354892832
0.481101347407	0.611636833467
0.51004931799	0.584182911966
0.525777343643	0.556961326227
0.465274150298	0.5979102837
0.352133644111	0.549481128191
0.480009386219	0.789051169271
0.377936950161	0.763977022806
0.407104287318	0.782237988866
0.450143615512	0.741680923384
0.543725948805	0.746618707527
0.393399781849	0.648396571854
0.397374094054	0.632830709829
0.437058809274	0.821529245948
0.428463604141	0.746272611956
0.464362356852	0.641995335866
0.518372423941	0.677004673899
0.404566509224	0.734165782227
0.473639968908	0.746751421407
0.556822321833	0.561542226074
0.490478393238	0.635533552089
0.442727201796	0.59795950338
0.481555438849	0.602613779909
0.536882840307	0.746629647895
0.457737517952	0.674196451951
0.4294840364	0.746420093156
0.490789504948	0.563077259167
0.586667513024	0.683048085701
0.515382212065	0.680880428252
0.398278781175	0.778984366412
0.528138211928	0.678714727907
0.426824955439	0.71793953366
0.485875710148	0.735216252603
0.479436969937	0.805167721029
0.401854499512	0.618319018206
0.441407154228	0.68386271237
0.398201047029	0.575712300388
0.409467167678	0.699450490187
0.468171826222	0.586154466576
0.550268200868	0.565096737665
0.489699341143	0.702233457729
0.417335201911	0.74670423866
0.407706628937	0.556046739248
0.451469048346	0.517263144417
0.353881947287	0.794532558092
0.447404225502	0.658142084636
0.350411501148	0.692443789471
0.492993776551	0.685011061438
0.528779144332	0.780691720924
0.475201807608	0.718177250512
0.384963831265	0.607005686642
0.403402085128	0.751989551456
0.398563462104	0.652861326544
0.525870074317	0.716300893982
0.414977069378	0.761334097936
0.385277926125	0.732336785994
0.447884976682	0.667029525538
0.385159852541	0.72801857987
0.434179224283	0.655106154995
0.415015972226	0.629446133626
0.417367804359	0.577236663159
0.400373394422	0.469427817558
0.444342838203	0.706449473646
0.410880981273	0.721837639439
0.478003895122	0.736984213334
0.447677966663	0.548698674466
0.533873109551	0.799279807942
0.446277209145	0.518200774765
0.46900889181	0.531323875408
0.47713980655	0.828611991063
0.433761647789	0.75280521945
0.441407925294	0.647668743778
0.428517565713	0.641016619424
0.485239329616	0.506240096399
0.552668574268	0.854649493159
0.450964274765	0.712472968396
0.42681189338	0.799036198803
0.474681269372	0.737201630334
0.420108904289	0.783976553824
0.360119447187	0.703249697956
0.495733569344	0.637772440566
0.410099308932	0.701078517423
0.371113597169	0.628811945018
0.480030729312	0.723125348945
0.474976693451	0.662556706388
0.500532410885	0.677046848377
0.459704280731	0.727447642053
0.346617930991	0.691913441776
0.425727039791	0.5852030376
0.503244487685	0.694711477846
0.338748572632	0.766029738868
0.364526186346	0.746483853329
0.53614558393	0.656002023062
0.506809575796	0.613112084096
0.449911223769	0.729690633968
0.476503344012	0.710262368101
0.380220422436	0.696348607227
0.330145277056	0.760035505366
0.500135860915	0.621017081247
0.563267863431	0.648737578933
0.476308274767	0.832395349767
0.346727974968	0.664024071366
0.518825512587	0.811854129288
0.525691114894	0.540587612214
0.477370980584	0.702536471454
0.46312633253	0.696766106928
0.477842817082	0.746249071725
0.463098740909	0.768292527372
0.456353688767	0.780683986918
0.38939676557	0.667771496124
0.418475224291	0.705599902256
0.370868127662	0.706013819114
0.477548764069	0.858587798588
0.463000544751	0.707641236338
0.482317459445	0.685860103473
0.385836327556	0.704026658807
0.488231017384	0.674958917725
0.468048327995	0.668733228842
0.491190326459	0.718665777973
0.409777412785	0.828234331278
0.445825579387	0.647178990319
0.43001611772	0.789201618067
0.45711932801	0.772182003429
0.345613553509	0.7442842533
0.531581966718	0.718059238815
0.43896491581	0.661773201706
0.44696312927	0.794016215989
0.402328055206	0.668607812717
0.525058955653	0.620114041556
0.480367999648	0.491656322108
0.46667373195	0.671504746246
0.459272411661	0.448162791343
0.567057315026	0.705585297572
0.330693933843	0.690592630029
0.397379644466	0.646172976167
0.483157360537	0.70261621399
0.535346577182	0.606905687738
0.541473479666	0.763193547525
0.506727768549	0.589155967027
0.359889955669	0.741980349055
0.452274235362	0.6481238547
0.47636826086	0.812338298953
0.38529736785	0.616255111176
0.431124504478	0.574967830589
0.384634865657	0.684530178245
0.484271146029	0.761748486055
0.511941871324	0.573117650424
0.548103042718	0.698471147204
0.516206543902	0.691176980178
0.3841293741	0.762468607758
0.563642230166	0.703012790269
0.295547573281	0.589968268047
0.350917806734	0.662352170341
0.472113729162	0.634148087219
0.465347926801	0.711080391073
0.513694174254	0.662395040769
0.480381221345	0.806434981647
0.352819042204	0.847700548802
0.39358910759	0.73103349579
0.462417773842	0.713065272893
0.487199150872	0.626076132867
0.424682980752	0.702386836269
0.475921484708	0.650898908286
0.557226780818	0.674567138515
0.513495536391	0.712999187048
0.415240357194	0.5801466862
0.403855033553	1.0
0.548855951174	0.748634531606
0.444851839516	0.739919431443
0.464002772661	0.535539757229
0.382983330906	0.815907452927
0.502420869503	0.546823749978
0.399839611069	0.886798574947
0.600957977587	0.602975024687
0.403455056969	0.590455977647
0.54880818822	0.624272499312
0.470820413266	0.723439567761
0.413626137469	0.628824244945
0.486758284217	0.664270078084
0.425843433477	0.714808251491
0.525964489187	0.694516705761
0.468031042646	0.688664169997
0.442629318341	0.511458393258
0.453357483243	0.686750054715
0.489826516799	0.748208132634
0.341135097548	0.803698819715
0.482838026705	0.700741959523
0.544169101197	0.81534981387
0.44988228956	0.658210708976
0.479237021277	0.691410293607
0.474188458833	0.637399853717
0.537673941867	0.640713117573
0.461809524814	0.729037901824
0.52111452601	0.793285853517
0.399968967599	0.811869329743
0.309300546184	0.801936552546
0.543626293554	0.683737473664
0.407590450844	0.804443123766
0.432971414676	0.475710641505
0.382791734277	0.771566882793
0.425334365159	0.655738707114
0.32362877121	0.78606943208
0.553266872835	0.778486822783
0.495175630968	0.6633651056
0.471019780805	0.683292825356
0.474297102987	0.573409201905
0.659690887033	0.73321231984
0.506029130878	0.687116682759
0.590757760528	0.638722320292
0.345143275481	0.809978195392
0.447608839207	0.706270063594
0.407621143786	0.649456097604
0.497005509988	0.655567859424
0.379429293375	0.652094363848
0.506410561701	0.717848199997
0.423671278243	0.712124706488
0.486670820703	0.75029674118
0.443662135743	0.709206079985
0.523314025174	0.77432991438
0.429089093848	0.761406895102
0.484241135058	0.855951543652
0.551748610426	0.689988947362
0.488912270695	0.68568659031
0.56130371415	0.579326501252
0.515778947462	0.728571436139
0.526469007135	0.58562976559
0.514381778547	0.668341474533
0.401284302616	0.596185745854
0.47173310626	0.673325051459
0.302164469543	0.707204722005
0.468894032275	0.567387089231
0.391900924697	0.734665488119
0.447093930066	0.775698733057
0.471085550092	0.629237785874
0.492299840129	0.598247082414
0.402582257624	0.788776225358
0.413718945869	0.80464752868
0.464640326439	0.737927988833
0.350363552763	0.774636407885
0.421322840193	0.820434283452
0.487668022964	0.729874680181
0.3980676748	0.809215523229
0.502231140973	0.686222645285
0.507332816915	0.740649694525
0.572850246529	0.709185104557
0.442178256284	0.738135258286
0.589624755483	0.606678147349
0.428827822091	0.681398107914
0.537359511483	0.649463001881
0.333199130869	0.827904956468
0.478770539551	0.637274255954
0.445643379584	0.708034278292
0.40579819385	0.603720858252
0.575062243187	0.681382598288
0.454025053688	0.620776290594
0.487609148728	0.632892431436
0.560041419673	0.580253449673
0.477953311274	0.678241703701
0.390304504799	0.874089097194
0.462142826392	0.653665895523
0.527797581705	0.49357475142
0.510529519261	0.544978152413
0.491920706801	0.666821468332
0.4872335581	0.593697857301
0.487870973564	0.652122008443
0.427814112545	0.548642838688
0.428737871918	0.646928395972
0.457128989905	0.70688481053
0.473799281649	0.794900368835
0.522329873909	0.582176828239
0.400000278238	0.800213069766
0.385343602729	0.70112502405
0.400161492699	0.631353052633
0.542045493012	0.662965776004
0.474463411593	0.714303935636
0.423551498215	0.688016527843
0.431681119958	0.61900491458
0.540211089763	0.672353396541
0.454433926251	0.683007767222
0.568877967093	0.761062293116
0.511920380304	0.770213400703
0.404121096575	0.746796390342
0.421489635209	0.67511939365
0.473356962479	0.71089603401
0.441563061716	0.670598909025
0.299569063468	0.688478072917
0.434020942912	0.693451110909
0.461988871813	0.671806735224
0.460041470343	0.614133831846
0.377152314218	0.743883793905
0.510856030493	0.525957206351
0.417756915163	0.722641918764
0.407814172018	0.744828692839
0.418777629	0.646077853912
0.472587365786	0.67908097382
0.500652605632	0.620424211765
0.358203757376	0.688074086086
0.501545706374	0.750260182044
0.41069086924	0.713806799725
0.485756953942	0.685008774221
0.448006723312	0.665038864874
0.469857357149	0.563524664116
0.483029423687	0.762010663399
0.464555571301	0.697446253299
0.488060406718	0.628035924307
0.478784877389	0.6017736872
0.504931209669	0.636770451214
0.28819445724	0.678027953612
0.346679115994	0.75595538472
0.380913644491	0.704278332163
0.488154812285	0.610442347553
0.463535294044	0.591160389307
0.432752863742	0.736828148759
0.421729094318	0.824982833044
0.435653682062	0.767754593948
0.383281136434	0.607199974736
0.398791395629	0.738774388164
0.404831963911	0.739463374597
0.508368029996	0.519724246022
0.319954031925	0.745420474511
0.548012023828	0.661549301317
0.483585690674	0.752367963434
0.474466842392	0.672786506585
0.437036994247	0.841988510209
0.441779734966	0.681263234366
0.508322335614	0.594085058036
0.431454403577	0.681395838662
0.418003043277	0.657806796443
0.393424531611	0.791387094123
0.380067601702	0.655530229045
0.459068271841	0.809835781669
0.525356447602	0.729252091825
0.459259777607	0.71374542539
0.37426806647	0.81297985546
0.399697716213	0.613482818487
0.389855335368	0.5926158715
0.424422188813	0.760523475568
0.443283524152	0.640257508575
0.437841730249	0.742685174717
0.474405169914	0.764092941897
0.429793796402	0.593486324161
0.433843627621	0.707215386355
0.421351852468	0.728118663711
0.47372968889	0.567721774389
0.621922639191	0.60187507332
0.437409560064	0.510133831727
0.385569597873	0.70873890151
0.425506000224	0.641722376924
0.523507212084	0.717020197989
0.469917602227	0.740369148435
0.332227516706	0.597217832998
0.545024696212	0.641501294433
0.574331237147	0.525422978026
0.405619355002	0.652099759355
0.330620280962	0.72511366586
0.547022434419	0.727254612301
0.510369544156	0.721777916751
0.451268533978	0.611758363838
0.549773823933	0.733702534707
0.485125591867	0.563636477487
0.507566003478	0.491095184892
0.469753853419	0.673865434397
0.467966920316	0.788641848705
0.427584277069	0.737659678678
0.555504353816	0.57374433559
0.53481548131	0.623417052922
0.467659578894	0.587025495601
0.466529439043	0.783459353557
0.384671149673	0.763740347549
0.486613526143	0.716342651741
0.463284253776	0.688253325507
0.499026667746	0.731785762596
0.548262235242	0.688731544889
0.588173710623	0.668018982721
0.419834302654	0.921220775379
0.42227948294	0.693606938264
0.515719667957	0.722958285653
0.512347958502	0.854644939188
0.449301873907	0.614563025358
0.552266212745	0.730465593364
0.466379174251	0.75330021849
0.450457571439	0.71575180669
0.337071797645	0.461875656527
0.470653580088	0.617234208129
0.374419637182	0.663932329573
0.465817087918	0.663125618202
0.403053763711	0.776111484414
0.480721464433	0.777534444493
0.434318738655	0.750945873389
0.443889143926	0.747687996327
0.368730813672	0.636163318489
0.455182544608	0.575696042082
0.447549819539	0.776951507544
0.53455576631	0.603253654582
0.524724040142	0.567486298766
0.544290816276	0.52603373814
0.526079926097	0.377810782994
0.502854876674	0.423721853456
0.538527544597	0.398902874309
0.485049302995	0.583263082398
0.557370671986	0.61090074887
0.541912670018	0.679796099146
0.525528114097	0.551691265434
0.542627861784	0.420592973146
0.537819968861	0.388179747058
0.511834613217	0.364377903195
0.534710467287	0.627201402575
0.518315710627	0.43222584265
0.517853925168	0.458494137657
0.534155329617	0.74533656487
0.536719921757	0.558650090261
0.500355784564	0.260718970073
0.508982196949	0.728439111191
0.507616620873	0.566941546959
0.548275817346	0.535589416485
0.532449739292	0.627834183203
0.529741179992	0.526044376753
0.495186551361	0.395216120903
0.522744800992	0.719161097591
0.546720669669	0.825784898144
0.542564659149	0.35549082174
0.542534365418	0.312180443799
0.522932777741	0.43417724403
0.546836941933	0.848205092881
0.541537605575	0.577951423774
0.546232608216	0.753098181337
0.536014762925	0.42884362901
0.501675996591	0.618533456989
0.558010209462	0.511834971951
0.496203862052	0.719656962673
0.488517980242	0.690770359832
0.553507638107	0.721608507525
0.518151452868	0.548048268336
0.50212313033	0.714751877424
0.545498719438	0.707727676507
0.526480219308	0.603669058473
0.525307671396	0.657652995724
0.554505940061	0.41937655406
0.54571139888	0.557215911286
0.528720323162	0.618508299442
0.546631735962	0.746308223271
0.523606308715	0.597476831879
0.512357584584	0.443736589496
0.516240762095	0.762857238748
0.525475597421	0.529020928061
0.520610342282	0.65806485599
0.500231801684	0.490628510072
0.542611850162	0.520583534421
0.545513343533	0.407907950039
0.502593541089	0.608508386098
0.518997165577	0.466191679551
0.51461839655	0.805529178575
0.534606591325	0.745080430704
0.519067139054	0.477733352282
0.526042160761	0.622066898237
0.550333686779	0.880000865598
0.53343055552	0.299721035327
0.533721293811	0.449746316858
0.542322704597	0.352187876684
0.557406592676	0.501833736216
0.51428880321	0.666463581426
0.490634275881	0.59038991853
0.519057776581	0.399540344177
0.556145730668	0.693180098136
0.50691547543	0.544136910012
0.547260131233	0.732504241873
0.518618351299	0.458580087296
0.556056691503	0.517889308873
0.515712077155	0.404817931343
0.531568355968	0.670536915702
0.530631129514	0.618402829582
0.520929226451	0.738282552139
0.512518620554	0.827172791569
0.545150778989	0.652863358168
0.552546149043	0.602396411869
0.507456725899	0.633524875327
0.51029156699	0.60659002674
0.545010160496	0.436737554145
0.495486668638	0.474982795268
0.533666205283	0.389182867831
0.539947512961	0.620361025106
0.527447606806	0.533106928276
0.57963232524	0.552833902494
0.520086700567	0.89949736284
0.555606632527	0.516737369912
0.571266586834	0.558804826106
0.519851514728	0.399794773146
0.572690996702	0.67144869116
0.526143157188	0.474525448295
0.518843144122	0.671389857169
0.495294804414	0.675477689681
0.547904747334	0.259956521958
0.554491206366	0.513403947408
0.521967782049	0.573252523637
0.542829452786	0.470634997395
0.527564343188	0.807296649346
0.479712026241	0.695424861576
0.510978665382	0.549412759301
0.534592899764	0.614307635716
0.54768627659	0.559953435985
0.541934462634	0.349200360188
0.526411338882	0.418779161434
0.499991122969	0.671649281312
0.497658468894	0.649360196542
0.540121019061	0.467140992444
0.510646747584	0.428586367526
0.554644134396	0.536934854914
0.483561386883	0.635249498785
0.524855938261	0.570500421142
0.536485060106	0.545491512907
0.555406695718	0.773103616129
0.518121649493	0.762574706265
0.499473772447	0.770299643834
0.548289020886	0.549841093363
0.525284163851	0.62373307925
0.536392939955	0.529241067943
0.543531615831	0.342562241995
0.516419086325	0.307261483726
0.536972278819	0.636948613864
0.505987226935	0.593253851304
0.516016966165	0.520851084785
0.551579651945	0.542930550159
0.528636496866	0.791239554061
0.519633842323	0.578099876965
0.557101445648	0.525576764229
0.530216133323	0.631808794744
0.533727513214	0.479071904899
0.519899921661	0.633094239015
0.505785823134	0.609172864846
0.518394059675	0.57730909715
0.551285849939	0.69113772054
0.556875714093	0.546703013799
0.50295321486	0.62170814312
0.509109795403	0.906579238779
0.513424009685	0.624556700071
0.511933585033	0.601706350674
0.534419699617	0.673467763262
0.513446821046	0.511047952673
0.570603426631	0.626482505235
0.53281410978	0.438666224133
0.530077729527	0.547754441451
0.536177497946	0.760984089948
0.517801519449	0.431137047984
0.520058812415	0.412642122445
0.558450494289	0.404805560919
0.517187763703	0.508734769396
0.568314879797	0.884270623707
0.490368102105	0.587847626075
0.555706681583	0.405762545316
0.533975768554	0.587887585049
0.544826355021	0.883626525666
0.535146680236	0.510490105936
0.53934555416	0.479363201541
0.506244756145	0.890936066589
0.543045092119	0.622270065558
0.512260640129	0.832526486254
0.562166902807	0.767699098293
0.519059011633	0.748866061126
0.527294004965	0.505537183297
0.534763422106	0.578573362333
0.541738840439	0.531270895836
0.538456942117	0.566425443501
0.532667925352	0.480112726251
0.538698770195	0.693296959025
0.536824552345	0.629204978989
0.564893535234	0.532224980002
0.5025351808	0.600111852323
0.52867910989	0.672095292385
0.501273265176	0.380064133426
0.542815967909	0.652735654587
0.513537888409	0.454217438507
0.520228890777	0.787594030531
0.548580628894	0.779436741429
0.562100233155	0.86948247053
0.52344912913	0.805549825256
0.53894185135	0.502766321755
0.536302609604	0.486852488012
0.528084890314	0.708462862192
0.529240650284	0.484288917782
0.551354763356	0.666431823414
0.505671857264	0.516136118267
0.546911683284	0.810580028475
0.529309461355	0.641844785752
0.538429494532	0.568240972863
0.514462410557	0.642105502102
0.519217589039	0.602211013609
0.524501638489	0.517758455472
0.563943081821	0.587934821033
0.535399770118	0.472076639871
0.55888318506	0.79197789369
0.508473162736	0.532073672168
0.545118934481	0.485002089045
0.511398032025	0.621268221091
0.542118626114	0.545397254429
0.515589717088	0.747439944265
0.520036199261	0.442196948508
0.530419179811	0.749000044471
0.508177161233	0.749890708483
0.527375147401	0.743395960761
0.514310345944	0.5321743997
0.503411318323	0.251277765803
0.534699606187	0.442771372343
0.526730534803	0.622433356407
0.524921017316	0.528119736988
0.550213293048	0.64016443421
0.53957917479	0.446499997842
0.510396381979	0.359354054052
0.551077951723	0.51921057083
0.497476571719	0.588198658871
0.509581519414	0.608257498828
0.507957627693	0.277974229179
0.544121106859	0.653627411502
0.54612234122	0.603586953602
0.513004086332	0.409626296953
0.533325543766	0.610866797953
0.537323950217	0.397989709093
0.559405406087	0.632421221088
0.531357299665	0.354308452566
0.508977664985	0.576394729344
0.537002186655	0.696471536035
0.564000361321	0.816680605402
0.550749520468	0.635001413678
0.503731712807	0.555507196717
0.541023460865	0.760976826842
0.525339504415	0.714692429946
0.559008860529	0.558741459752
0.546561281136	0.243460144834
0.512927295683	0.737025977811
0.557230711332	0.402152887279
0.542226342894	0.650863667331
0.532520246881	0.62897006073
0.523566616649	0.600473117786
0.51298038015	0.527837192694
0.546358458614	0.457320826966
0.500318203306	0.43053232794
0.553281426842	0.808368419278
0.554677144715	0.599105732424
0.543032954647	0.651419149593
0.536007160187	0.601930279809
0.545300738682	0.597203527498
0.547855391184	0.65497071742
0.527404319892	0.727150518935
0.50322309881	0.658007992823
0.530503049736	0.574070749986
0.515123785127	0.288713602231
0.556177187931	0.487969417011
0.554895696703	0.632223310698
0.511977673925	0.640304429398
0.552453706823	0.537592906685
0.531009947186	0.859383929727
0.510234581341	0.678888502533
0.493080637879	0.457810022712
0.516338684805	0.565874101791
0.543262362975	0.527451771502
0.553093445397	0.552011056381
0.536896287737	0.433021234555
0.572514318286	0.659285740303
0.491591240479	0.396951425054
0.50599933308	0.616068473515
0.505464266242	0.564480900427
0.544732170371	0.633734728932
0.5874361395	0.472422539936
0.511123117501	0.697929365202
0.53051160076	0.694038671391
0.512195375798	0.49622442768
0.585094773512	0.773769623231
0.506958854433	0.579892945583
0.513078409628	0.464845116549
0.552954123558	0.532861204386
0.518887084279	0.553821224221
0.536565226391	0.628680482299
0.565808428073	0.424834367546
0.526191990102	0.659448424387
0.543638847726	0.798574587998
0.548005159491	0.587024601782
0.53497815735	0.661255289179
0.551233767947	0.693468314721
0.539580681341	0.681127409669
0.543750929909	0.532073133691
0.549564786143	0.69074942167
0.537262033088	0.551778315593
0.558384657731	0.755473179784
0.520065967626	0.665559446108
0.538800913038	0.395051286
0.546213159172	0.349088995851
0.538624096048	0.438163532503
0.480409596644	0.303800591146
0.519913727589	0.645346181484
0.545566219178	0.447391151958
0.510097110233	0.72526814786
0.508005256503	0.444333211919
0.542291625019	0.770249607899
0.514631974624	0.445216739469
0.522646632354	0.598061691072
0.51029098181	0.63676138725
0.492728489732	0.360382154901
0.526183264696	0.61949887314
0.541967248812	0.458689427067
0.537039326843	0.571474725204
0.515055350148	0.459180773072
0.535385167607	0.592419982806
0.512477141799	0.720228282831
0.567857802204	0.505043670024
0.544177467843	0.371700782598
0.544899043245	0.509423500603
0.561389012012	0.588333033632
0.509036737664	0.521240518489
0.541767599428	0.782850668061
0.530572369629	0.627747232716
0.513690014128	0.428874649009
0.56397453551	0.400251388658
0.554726313769	0.74353327625
0.545084534363	0.744363769827
0.528853687848	0.647354491624
0.539035314213	0.559260279407
0.505909654853	0.460135952156
0.518145231694	0.274411631724
0.545504776335	0.356662440228
0.508548215636	0.428465003904
0.548309787581	0.770566323154
0.533724903227	0.65249575333
0.525163187508	0.573184549458
0.536314968107	0.525129353325
0.513713495477	0.351804523965
0.523598922871	0.525027896621
0.541277432703	0.505820438258
0.557726205103	0.873681773148
0.523681276048	0.51395510112
0.518116317574	0.553823053376
0.537741795584	0.451344479953
0.525742608508	0.825890831111
0.532099735518	0.573086038331
0.534021579395	0.635087741728
0.518281393917	0.198309581451
0.53892559926	0.655591088206
0.559497811984	0.583164484738
0.558992767471	1.0
0.542448633277	0.72041178144
0.523274004262	0.466592726307
0.513042209558	0.566964406374
0.519537582576	0.396923686723
0.529219970089	0.597425161998
0.507656847076	0.522757288313
0.526147138341	0.651067071806
0.53561239945	0.415832409781
0.528872038339	0.420080554127
0.505745823714	0.48086835567
0.525718724929	0.719305703085
0.514494640099	0.38841910383
0.511602319938	0.402196147921
0.555220492263	0.418927429891
0.521452389748	0.512569086885
0.546608431896	0.36286451116
0.509553454516	0.411109709903
0.511060276877	0.769977763966
0.520733508582	0.457398402494
0.530955866526	0.379402622154
0.534033844398	0.736656271507
0.559185237177	0.497939345373
0.56041141125	0.437569474608
0.513065338397	0.55003624718
0.491328832613	0.570410034862
0.534750617338	0.603860449631
0.530934898315	0.726542882552
0.515085844605	0.3577197925
0.54117761174	0.479437783707
0.520620213272	0.368456767543
0.560792373571	0.655511511369
0.487975728998	0.697992098518
0.53437844919	0.573778981838
0.518711332026	0.816936005098
0.534041907095	0.414291854498
0.508983128074	0.663338383434
0.527518013944	0.462142275727
0.52516809203	0.434718657592
0.528764011309	0.51634557565
0.503064370676	0.645371884871
0.535236817136	0.727227827004
0.550225068596	0.410093309334
0.546473416871	0.766604599671
0.573711102927	0.656474143625
0.537755829802	0.597511919326
0.535814289116	0.700527999198
0.541832249151	0.420534805386
0.532698530884	0.637426538787
0.537579868694	0.609460332416
0.531467713285	0.616495005378
0.496182611449	0.69349569237
0.546791764091	0.604857003748
0.545618151491	0.458383790187
0.534913167044	0.992863513991
0.485605476142	0.434613799598
0.494199981208	0.350821822804
0.537995630434	0.430097818382
0.507299934089	0.365992996601
0.530957459909	0.54780555793
0.555300145383	0.567963764605
0.544549419653	0.503627025807
0.522542612146	0.801835152436
0.541762722694	0.534276710535
0.522665620389	0.597243226622
0.532350499471	0.427983200408
0.526579156142	0.432366334118
0.570726230689	0.705540879373
0.525965949996	0.70368966909
0.50224558794	0.64422967956
0.499918696186	0.591994092409
0.498176036829	0.575257153632
0.560628912903	0.656092233008
0.524986650089	0.678710187675
0.509704956375	0.267714433692
0.531984574706	0.415620376515
0.544858219268	0.637965413669
0.52673086522	0.794479391004
0.488111254685	0.306916532937
0.524635304715	0.649740445667
0.516809199426	0.621834940946
0.52550527754	0.578866623649
0.546477768805	0.54191107067
0.517472011166	0.624316400754
0.537990233537	0.661997103668
0.52492969221	0.718210705147
0.530738111977	0.730657634979
0.518806464015	0.641294827281
0.545994921845	0.646014741742
0.539097181411	0.376611359382
0.54094189132	0.87098144923
0.550790406533	0.642834902644
0.581285413365	0.722763469329
0.55936019721	0.581325094215
0.556602620994	0.581768775584
0.527691871075	0.69205329067
0.543991913624	0.632252895035
0.555435191672	0.838329608913
0.545834210294	0.61921459757
0.503247230223	0.134297702653
0.558460303761	0.446203209351
0.530935068673	0.729970054943
0.541531828722	0.696091190113
0.502145711381	0.43451761831
0.545405889497	0.470824614318
0.534616329206	0.602899450396
0.512467729987	0.610015604072
0.497074826774	0.41966992192
0.55149286169	0.52006338225
0.526674522215	0.467550812085
0.52270899322	0.728634278442
0.554757056152	0.288543137224
0.546476331168	0.561976586849
0.524204309322	0.819161159255
0.50330144394	0.716847565808
0.505622474098	0.702683158496
0.51642624281	0.733481382088
0.513549379184	0.687310814373
0.472911325835	0.759403626464
0.536648110634	0.796205813769
0.449811335837	0.635153667364
0.565330488042	0.747068194681
0.496406170793	0.712251823784
0.495380083192	0.715470181742
0.47737229056	0.664181666434
0.520656082934	0.662750497328
0.529506534496	0.718904575861
0.497543443365	0.753460757598
0.503173062421	0.825840926293
0.468944930682	0.674649285082
0.513097394401	0.657424249625
0.482697758322	0.794098974989
0.467511225847	0.745594165919
0.463145487408	0.614311280356
0.486153136549	0.783816091738
0.521496155639	0.826586646832
0.533293132207	0.830442729758
0.50121742511	0.651826273428
0.502491114691	0.877048048638
0.508706189581	0.750068979419
0.521074774076	0.869579551328
0.565602398484	0.722293514128
0.541982734515	0.678419315122
0.520256692747	0.699188414642
0.556172168012	0.607076218767
0.508749978216	0.806653950591
0.479693407875	0.733404267299
0.488220867039	0.731688151849
0.50618652833	0.739144665886
0.493470709291	0.580185197191
0.446587637171	0.657409347007
0.537709439318	0.804147116997
0.550505032701	0.708719680739
0.450636191248	0.751199077353
0.495910437631	0.706695239317
0.487779193833	0.529640350124
0.521654456403	0.69749820201
0.454674076254	0.652071672458
0.487836490416	0.68506739321
0.552737048543	0.600951218012
0.487865029468	0.760461127226
0.508792634519	0.734844802625
0.50225276007	0.758584747103
0.491236492656	0.676334962564
0.472683143538	0.750311559984
0.513578114735	0.618459074678
0.484286668932	0.727183062651
0.542773658511	0.645607986504
0.525170735671	0.745734447864
0.462667326406	0.932821316038
0.411225584914	0.679580444618
0.477281679605	0.901128099013
0.569724245918	0.640091510031
0.566397066515	0.882348496617
0.49145045135	0.660352217208
0.457498590914	0.792754471788
0.556215544859	0.688374903245
0.491328229165	0.858932440711
0.520718784623	0.825977000068
0.513826697042	0.682375527976
0.508387131311	0.652274160579
0.53634435135	0.661224022005
0.474158767291	0.620577121296
0.458009373871	0.658898652854
0.528213265098	0.863903653443
0.48713245083	0.804084270641
0.473714484496	0.848415810957
0.500724282598	0.820044942614
0.560941551839	0.763811754891
0.510827875329	0.753377856461
0.461022500981	0.712603847181
0.509350848594	0.833691519662
0.515274753176	0.799466375566
0.487896026892	0.689981333087
0.520366389983	0.712024738554
0.491450794928	0.855940018281
0.524337781095	0.775239217164
0.525608052197	0.566837744196
0.501519926539	0.701961192185
0.491521098891	0.689551062525
0.523520027898	0.673134476378
0.532868535101	0.785896259245
0.515817695411	0.696673955606
0.512268796169	0.788165889443
0.508937036218	0.546556904163
0.553090791834	0.650477830668
0.549267923135	0.748126993568
0.465824895549	0.861813910044
0.537954299148	0.65987534958
0.514603522523	0.757866916758
0.511249490003	0.79849931164
0.504150329274	0.848490396779
0.493884748346	0.744151532532
0.530109477514	0.71901734288
0.491422929439	0.700139726814
0.517806009679	0.78408439275
0.480874010467	0.635303357751
0.476955657928	0.529723523633
0.493974248339	0.707403257345
0.491503961872	0.743366638884
0.484977111776	0.729191207243
0.49882657727	0.600408392154
0.4269161035	0.852780999924
0.484254101446	0.683893674624
0.492363034547	0.753933594768
0.552353845278	0.717319016407
0.514320433768	0.790671039243
0.55398022755	0.795232179775
0.441024247928	0.670711720775
0.462352453364	0.795128914568
0.479508615377	0.700107628044
0.52612145202	0.675125880131
0.54099386413	0.874684468312
0.459015498211	0.786738451745
0.486639101051	0.725969426022
0.488223243577	0.806674105432
0.505819472369	0.762046135438
0.505653383416	0.713788329795
0.494659503063	0.632148896826
0.52810231842	0.583510609046
0.471693387774	0.752373652764
0.499519222586	0.760171262676
0.511669155892	0.717710431294
0.481621216229	0.650828478702
0.555067622805	0.802739701257
0.497523153563	0.621005122969
0.493001146289	0.600572532602
0.52160782563	0.912444300518
0.514149672488	0.706404871732
0.519636201294	0.645363656677
0.490993230079	0.653234777661
0.543013822836	0.645435011304
0.603153327625	0.832519641134
0.476269378791	0.707864914294
0.520091558227	0.864165334451
0.489051368453	0.771973501814
0.515035114902	0.924500793803
0.466377099554	0.78776957393
0.507555404664	0.641924792706
0.506251025831	0.784466588773
0.479246810835	0.678662305514
0.522399432237	0.758438316723
0.476139131864	0.678515172836
0.526022506629	0.730780842636
0.538278847599	0.830910288379
0.47558716454	0.811423180414
0.450794957393	0.628341593837
0.536278343444	0.75852183918
0.465648480431	0.703633607741
0.492795588375	0.76687245395
0.534467732404	0.693776612628
0.506660477926	0.608453674019
0.505953358594	0.721542700803
0.53598207786	0.80447939921
0.460498113771	0.87789264085
0.471440158612	0.867892615014
0.516511102717	0.694367198035
0.521468844691	0.651756417838
0.478289479085	0.824117619733
0.429868687745	0.736271661995
0.506350182973	0.808782412726
0.548270440337	0.593285134717
0.524631817381	0.719604868275
0.533893303808	0.761490125566
0.513577813869	0.753301097597
0.507055698423	0.787582280679
0.53572960822	0.748952182906
0.466635908363	0.75653600807
0.484770251007	0.758109132679
0.480065439502	0.804536808461
0.513071086989	0.944375663617
0.507506047533	0.67048158065
0.528604717681	0.731186607765
0.504377275824	0.796658022955
0.515620499216	0.709033066785
0.478502768276	0.601283887924
0.524583551024	0.724372301507
0.519769963656	0.870385776898
0.510293219491	0.733034950702
0.513100069415	0.887898478394
0.517145482028	0.806722224435
0.439864309726	0.902205337094
0.511352281595	0.726685921105
0.49588720249	0.695552609356
0.500643075233	0.757342331411
0.47658723644	0.739374446998
0.511014855706	0.632175994326
0.511266811932	0.502388442832
0.555524551743	0.717109642506
0.508695515425	0.582441569572
0.536362749764	0.747011845782
0.413276922867	0.622643165774
0.466021369868	0.682830344698
0.521153580355	0.72066959273
0.501668045745	0.577917523758
0.538835297048	0.668988073915
0.514600573809	0.618987126899
0.455399571828	0.813283399001
0.452512326045	0.612870711822
0.505592288387	0.821657972342
0.43958211496	0.636784660303
0.513578603932	0.713874737369
0.493975209543	0.694757372411
0.52156971233	0.840897384534
0.547226099088	0.655112667083
0.551517853043	0.790175006314
0.520171768089	0.717184091407
0.463473182692	0.805034058956
0.560170140187	0.785164540078
0.430623861857	0.680566530065
0.450338687179	0.753149761774
0.458023988407	0.588434247415
0.51550756275	0.742176699577
0.533320283957	0.71470724682
0.562412349926	0.8748847733
0.482198423739	0.868879494755
0.442328722947	0.75048722888
0.535409057051	0.807390716379
0.496132859035	0.578297445146
0.490339061654	0.654906080785
0.546116572544	0.673543886197
0.530470668202	0.733722512721
0.554037294797	0.776702994971
0.496056050028	0.682523714758
0.487112462288	1.0
0.573579731612	0.782923978365
0.490548383985	0.772179048069
0.513353159287	0.613556705006
0.466648344697	0.877416895856
0.506421168914	0.567121387972
0.524737035764	0.909914942087
0.534506359201	0.540693244631
0.501961288338	0.731498344803
0.483277091063	0.651226575756
0.496324445976	0.739886024305
0.523436826816	0.688495224859
0.492039574801	0.668307904187
0.511780816244	0.783856963804
0.534742925461	0.706994652746
0.532966362687	0.761208842554
0.488647003644	0.591980027414
0.530043637136	0.816343903755
0.512727113254	0.764663447738
0.420553096522	0.83255726392
0.53218177753	0.832559259105
0.55935091489	0.816966133985
0.532998969294	0.809835877253
0.490223088936	0.766262622049
0.494653735106	0.668677332511
0.517007868622	0.557869536399
0.477946629419	0.690506462643
0.53678681866	0.778756016018
0.48983391537	0.94608212353
0.463065475443	0.877671292873
0.535120402456	0.711022029379
0.49023542647	0.818981013219
0.508368865095	0.640345187004
0.489898899253	0.842415082417
0.509462918193	0.721479730545
0.411886540344	0.780136682932
0.575274229766	0.746703727619
0.537353217632	0.734498283909
0.534219853405	0.739014181143
0.480715998841	0.579111417251
0.587592590937	0.768521630115
0.531992103258	0.698449259798
0.572958693568	0.587763361508
0.452241345927	0.944660931786
0.519542791754	0.72295328002
0.487089962628	0.714083832867
0.538613979322	0.658841739195
0.485083628234	0.716318057646
0.510729976933	0.739614424166
0.488150243612	0.687736316486
0.497834361072	0.756632943373
0.517067233407	0.72055626243
0.535080232519	0.801764980634
0.506378708488	0.837488126637
0.517498531942	0.918873166107
0.583397564213	0.745761878647
0.537978229408	0.725883360226
0.535145869669	0.545167640366
0.530327211007	0.69165383442
0.503762962308	0.61624302824
0.531139653389	0.767281099432
0.499126707411	0.743863084509
0.507133447019	0.788814510884
0.4309904065	0.76400048074
0.461018235385	0.612453104387
0.515244734793	0.846604658519
0.50472828148	0.84015316956
0.508373091076	0.716512836824
0.497973254379	0.611696403787
0.488377978476	0.809406934908
0.511753728848	0.856158599231
0.536895535494	0.783483019111
0.42331688733	0.729339310338
0.493177628842	0.876164874321
0.553507581138	0.787359831672
0.465156902359	0.83724705299
0.537133719416	0.699904586941
0.526078473022	0.812927139353
0.558637434575	0.673923229002
0.505358206993	0.827261840648
0.571426355552	0.698078547824
0.485065123513	0.679085071119
0.569397518793	0.642051874568
0.422390483193	0.849335123028
0.512308407717	0.678919851229
0.48716508142	0.777653573345
0.477482475564	0.655080786568
0.594477947906	0.695887058525
0.527340695806	0.744971158293
0.496943437926	0.68667201263
0.531653817497	0.657050446624
0.524950148926	0.708530687651
0.432299300318	0.854952805379
0.502828256112	0.667136596401
0.521945961836	0.534767019392
0.524294751233	0.568047457235
0.543862927259	0.67464068637
0.483352018217	0.617796338785
0.525398362891	0.679735574165
0.464938408336	0.557651340989
0.488720856161	0.722235313087
0.503290372162	0.695699261225
0.500219913449	0.748553234121
0.508286825308	0.543872397876
0.485682184961	0.881372879594
0.46552991426	0.776343557246
0.46983889778	0.699028791079
0.52565429272	0.622957221424
0.522038595098	0.72293551542
0.516015239434	0.789642281878
0.503243668227	0.685700132828
0.547209428253	0.697666502242
0.510478885894	0.731501800709
0.574646776572	0.869168932546
0.534278359269	0.792830354745
0.502756594888	0.806963378313
0.470301783978	0.71839238348
0.503853644159	0.802608211173
0.496013816089	0.806526665074
0.467005219628	0.731165939935
0.488762299022	0.805925769042
0.519008693432	0.747049250569
0.539476437205	0.641460097643
0.47653180328	0.758699688386
0.520851709381	0.590550413491
0.503702878466	0.771100724638
0.516684174852	0.839154040549
0.4808606413	0.71729821482
0.502716496956	0.769810621414
0.514765479046	0.741031705694
0.452575443972	0.69539922613
0.51874349443	0.744739193258
0.471013477395	0.753726573143
0.532179675935	0.729546412342
0.487453337722	0.64103460783
0.519438025314	0.61360173368
0.534264626631	0.801621659275
0.490926247054	0.755848359785
0.497846438088	0.656138498024
0.532124265285	0.702761019757
0.565427851632	0.765046856861
0.453930244307	0.765806011768
0.487765029587	0.837807996948
0.475952014982	0.749596552796
0.525282676592	0.685625051799
0.491644454664	0.603871891095
0.49728093272	0.678803782424
0.496941546711	0.959198563109
0.511651352806	0.814580347587
0.474473795539	0.691727265703
0.474214726003	0.773852953531
0.47497285964	0.72143387981
0.510221819588	0.575175864763
0.458609369138	0.773693205167
0.545423102673	0.640032092942
0.541503621048	0.812430832434
0.514397936928	0.695076198872
0.529170044952	0.936149395391
0.497081203982	0.780993570607
0.48558003583	0.584912613461
0.517595634128	0.779723642314
0.492473701997	0.787974235368
0.505354235194	0.834099669227
0.470404336601	0.708526897178
0.484823381218	0.811039132937
0.518429965758	0.80383709292
0.487398854702	0.775242689044
0.468171146314	0.870196886045
0.467218413655	0.709759044371
0.48772097402	0.658087793521
0.520635005469	0.85590126811
0.496235133459	0.689002984866
0.501454614457	0.786601620128
0.505009386847	0.82692977463
0.505629543328	0.720023680366
0.496386334111	0.831161675515
0.470523618352	0.788292853062
0.53255516012	0.62731402926
0.589422274947	0.637999516176
0.487532671055	0.603294699944
0.506303907818	0.790618408984
0.456785626991	0.691008472228
0.520191186272	0.810030309241
0.514477094702	0.774912101415
0.418568624928	0.688267661906
0.542234457636	0.685503135767
0.559793733311	0.654698109206
0.473872857564	0.685663653494
0.482124661659	0.863094535552
0.533790370475	0.797042327789
0.509572571849	0.777453676429
0.482601339268	0.552729142687
0.542663182087	0.690467697651
0.515621415077	0.654576106592
0.497367545536	0.502943178968
0.518305540184	0.704378818934
0.526523974055	0.79040389041
0.477619180691	0.712000285172
0.516715042557	0.543856775482
0.537902044933	0.709583754639
0.49593864748	0.625763597141
0.524644909821	0.855553146942
0.502447880733	0.8799532843
0.487174080711	0.763617458146
0.510691295772	0.69718837939
0.52443556773	0.777005389966
0.531312346388	0.779276593099
0.569483494689	0.735474058697
0.488805947871	0.878260980001
0.491898630879	0.776428172799
0.544320519471	0.761016671612
0.5324995063	0.838309471519
0.495259777747	0.646260206113
0.531160262139	0.792573095258
0.504252675103	0.798206065738
0.510537463116	0.7610790394
0.471442948047	0.602090612015
0.521298286805	0.677978426731
0.464767109101	0.720129841711
0.513823551633	0.698181103054
0.45464654548	0.775565163914
0.52215125141	0.838624063381
0.487077454725	0.704007947705
0.513377199693	0.759954510101
0.476098477056	0.765360400668
0.502843064511	0.623638862082
0.499054758485	0.795974560042
