# Supplementary material for: Do universal codon-usage patterns minimize the effects of mutation and translation error?
Source: Genome Biol. 2005 Oct 19;6(11):R91. doi: 10.1186/gb-2005-6-11-r91 (PMC1297647; doi:10.1186/gb-2005-6-11-r91)
Supplement: Additional data file 1 — A tar archive containing the used CUTG records, separated for archaea, bacteria, and eukaryotes, the data used to produce the histograms in Figure 1, the kinemages used to produce Figures 2 and 4, and the data used to produce the scatterplots in Figures 3 and 5. [file gb-2005-6-11-r91-S1.tgz › CodeError/data/scatterplots/bac_a_rZ.dat]

0.505974488113	0.635084721445
0.552901873474	0.574847120686
0.546199804271	0.781631258823
0.583751068993	0.545483282921
0.489587347203	0.601092423178
0.488785917121	0.654249155626
0.573388723873	0.493497527408
0.601204349198	0.809399899366
0.539676038905	0.552122127891
0.541128027015	0.576127943482
0.621144733419	0.652719734872
0.569279852195	0.325593054291
0.425416886669	0.571805192829
0.536525415935	0.741001420498
0.506905806256	0.784921451381
0.508991981885	0.576653693116
0.597317414721	0.577038145936
0.508415925931	0.717090255634
0.522347783239	0.631636713488
0.554003775909	0.593668650153
0.537682738246	0.685968823834
0.549178492352	0.856738163064
0.519741441469	0.774394682072
0.468956996332	0.63844481239
0.429177021459	0.676825588462
0.511658521249	0.644066612807
0.515447189911	0.698209752135
0.651672274867	0.847537095727
0.559857950382	0.632306013346
0.542681212787	0.704312196465
0.698463453093	0.464941679098
0.619544090114	0.767070909951
0.565827211813	0.670912194926
0.452796308688	0.542153126854
0.50944051406	0.517559043119
0.633271309025	0.469266405785
0.512575906429	0.482240643395
0.449193715818	0.651115888667
0.58807421717	0.651331303196
0.558096105351	0.575447554649
0.554139474602	0.650510831879
0.68906048267	0.607629462067
0.572801844778	0.564517387046
0.482216890836	0.485315272149
0.484412426111	0.478533566757
0.609219148324	0.450150958734
0.539969761236	0.496758394095
0.67239685867	0.640793648906
0.599834950556	0.665133670248
0.564198519928	0.601572964466
0.554329430805	0.685947981721
0.554813212417	0.443829127872
0.586468330897	0.491658303913
0.438448084122	0.447963352364
0.661191794232	0.702087217856
0.474137937254	0.874942723585
0.488100952298	0.646716897978
0.501185254699	0.749856169127
0.661838370401	0.606756003994
0.556789829038	0.878868441659
0.470679889529	0.544678987809
0.419862965471	0.748529335466
0.632168864324	0.514809488433
0.522279834819	0.822814742126
0.625016076467	0.779489067393
0.58331565515	0.661409991357
0.577738280132	0.630322133957
0.513701327436	0.697202151967
0.626493760098	0.525114624501
0.614468651799	0.708652620803
0.524607268891	0.807889617235
0.555503227404	0.702578798311
0.528690630502	0.779891439052
0.507038896643	0.782791367267
0.62038728397	0.63128060584
0.460252892129	0.776378464495
0.726471213723	0.695897324238
0.515483047658	0.676756572498
0.489033023085	0.718277281543
0.592773259307	0.620358982202
0.561484450576	0.618460976794
0.474765909321	0.884037214048
0.546677774558	0.657999623936
0.623233181805	0.451927484423
0.561943909755	0.668216128608
0.690526288895	0.701116204891
0.534796478171	0.653040682222
0.598564084333	0.685339603524
0.607065968797	0.586521645449
0.487802162658	0.692548138026
0.565544563825	0.393224448973
0.569286775425	0.45485021408
0.566363837164	0.704492315768
0.544993950329	0.82483788068
0.567789455346	0.483508270862
0.523145997988	0.666498444104
0.572551148969	0.736028555363
0.606856558757	0.741433695953
0.712504001075	0.807400066362
0.502559843868	0.626582346511
0.566752311217	0.764642445826
0.632377225519	0.764691056552
0.612247531033	0.579016962681
0.537070631678	0.350598626949
0.473474316597	0.564941624233
0.580344329071	0.577910315786
0.528733301152	0.872178426544
0.510915361392	0.617401895193
0.545284671788	0.774869691595
0.576996099774	0.579677090177
0.49985699596	0.697696249235
0.568827455842	0.621074974876
0.490061287203	0.641756845703
0.495413596274	0.759416204554
0.641942816423	0.635276072536
0.474582387502	0.700224569977
0.513527077194	0.631823028781
0.546108995383	0.455449694543
0.525545473249	0.881821634729
0.601268858277	0.709666590006
0.628229366303	0.672599035232
0.549915177101	0.769886196308
0.52708112582	0.78462967799
0.608860896882	0.710148490838
0.556151136215	0.594705604665
0.601616141158	0.652564643641
0.599815640255	0.670502877095
0.557738321171	0.664822525987
0.571499804393	0.531080741756
0.645267714186	0.683154852664
0.630286146237	0.637672620175
0.713390656422	0.664883337352
0.522847312811	0.588873401847
0.5376325083	0.865704566456
0.486225546951	0.473726860282
0.570236981022	0.501490746666
0.573399729416	0.53337881312
0.642881003415	0.744492079457
0.478023105886	0.617799653958
0.546925138796	0.547235093935
0.516399668833	0.787787094056
0.577520643981	0.666388386352
0.59984540349	0.971188152
0.542996286495	0.764088182682
0.583701940747	0.511512941172
0.572194764402	0.760271605802
0.58081580841	0.620952133306
0.51304198331	0.657778772537
0.551438241312	0.556997537588
0.650261849037	0.669414986322
0.647040946276	0.835561990679
0.447277411128	0.847829777136
0.598693625182	0.568009775302
0.564103074871	0.701488271796
0.450292858739	0.444643845583
0.496735728375	0.641094434874
0.625624053916	0.609712700402
0.559356619625	0.463410593575
0.542424677216	0.553886443748
0.567662890572	0.797384052102
0.505322544364	1.0
0.544428049896	0.86922925546
0.619432765377	0.667564930152
0.683677196224	0.513171035456
0.624784036596	0.63166469274
0.513963598987	0.704535941048
0.485408623552	0.631215111309
0.635058648808	0.556137134572
0.544547357674	0.594950359186
0.572752638093	0.712111553354
0.455797809418	0.60247922413
0.542431787118	0.652050579005
0.517090745588	0.534705541054
0.363762577666	0.747677901696
0.483901670795	0.685151438509
0.496426427328	0.8065040346
0.518602186634	0.891720217961
0.50938970875	0.463938643433
0.507822324973	0.649336752085
0.523361483345	0.783442765742
0.540459186329	0.610860552654
0.532679122911	0.350564893622
0.585373030961	0.580193899382
0.564921323888	0.760017278864
0.55327632932	0.722093715772
0.504625684255	0.871674113151
0.48625320026	0.693054933403
0.620267943452	0.984826678854
0.624034889573	0.582000098205
0.608294725784	0.603342663253
0.515748797027	0.532280530452
0.576050414841	0.702202216224
0.576749114858	0.515875636617
0.670516203738	0.411297223785
0.509395217715	0.641869797641
0.672661633819	0.689301676854
0.609462383275	0.655172682991
0.577977791932	0.371280209942
0.597992430552	0.600738876349
0.531898753928	0.596595707257
0.621735430036	0.402598518894
0.471645950825	0.359414086233
0.576571418213	0.538661044105
0.502268178893	0.760403088081
0.624057409819	0.41632626438
0.587570545178	0.660171908864
0.54320747466	0.535333008157
0.541787223187	0.805930387116
0.607365166707	0.56533253401
0.497236919094	0.798097790302
0.677421571228	0.656160162369
0.604124126624	0.778962763479
0.5378636802	0.610429754504
0.561370858634	0.710633285324
0.549347008258	0.760466263666
0.578054815784	0.690354465416
0.496632631661	0.748348451712
0.559843673009	0.38653937547
0.631579419025	0.635760108117
0.581049585478	0.65127229947
0.473214598916	0.810290348601
0.538417776445	0.720557151358
0.557534371473	0.626519880207
0.567954488951	0.79736907388
0.541307001082	0.373616263706
0.505519307644	0.431659555903
0.474408872984	0.565635975436
0.635193297671	0.674757492957
0.620709478217	0.719944544805
0.524016413787	0.71279370723
0.475801984685	0.786254888981
0.543272259195	0.672814368161
0.554022589505	0.663302153307
0.602729311166	0.620797433509
0.575920362775	0.79492358351
0.695851115504	0.48143134965
0.516457701976	0.756021570719
0.578959555175	0.314001693633
0.485785396399	0.817928353068
0.665576376374	0.55803303193
0.611089481798	0.611879510988
0.606243336997	0.645896400827
0.569527894844	0.52748034446
0.435165174032	0.735480030027
0.536122498117	0.575547996153
0.644276250968	0.723377284427
0.654552593978	0.602043680981
0.562246934591	0.865039137314
0.603716924751	0.627231290798
0.660394608725	0.704022149009
0.682559363588	0.883167163701
0.501705584494	0.65063336765
0.621444669955	0.900635230008
0.582416731527	0.730898202557
0.615980599601	0.57757997654
0.698129960394	0.293731916152
0.548149944898	0.470875216735
0.556916239245	0.585790325578
0.618898532271	0.979907641026
0.480652620979	0.822513200199
0.578010496928	0.606375921582
0.533617456113	0.670203429756
0.686676698299	0.78861025247
0.512933798024	0.784370485385
0.459541252987	0.68327961582
0.611731913381	0.602773482031
0.450876281277	0.532288159297
0.634125442348	0.699078105563
0.557552678262	0.678741281451
0.619655854028	0.460925645635
0.604785002293	0.663411329453
0.564155172193	0.569307341271
0.606686615514	0.368759687148
0.41655351474	0.977567492952
0.517657745412	0.598637751427
0.536360021633	0.673204957081
0.542894546929	0.522803500542
0.460993848054	0.672709663585
0.63231271015	0.621383582227
0.550785621958	0.496382125684
0.567087101358	0.60216624079
0.473876692211	0.585497729958
0.482648713768	0.676913505192
0.565958693574	0.788904956191
0.450644277426	0.831401070327
0.593368308224	0.683235400066
0.436575615453	0.637843379302
0.496557221224	0.367404645773
0.513258335231	0.476294135429
0.593969763871	0.534130421155
0.6975355944	0.777215135556
0.549591985022	0.843412428904
0.612127612037	0.822277588258
0.464756600697	0.703340661324
0.512993321878	0.556389267341
0.629915131638	0.862159735211
0.552988741463	0.770435156279
0.639595794937	0.715707662655
0.537021641603	0.49913616969
0.51888042152	0.6748383429
0.560932851572	0.762974927836
0.622864076872	0.693997875569
0.500676639121	0.498456036234
0.490796215965	0.785887302331
0.584692945227	0.720632852518
0.536726178157	0.707769910856
0.669418899979	0.575137819833
0.575161243489	0.764386724178
0.422868420438	0.465571193728
0.567049565149	0.806370466408
0.619805681761	0.709303837514
0.55405826328	0.53006182349
0.58759889329	0.490373878498
0.463777948565	0.706858587712
0.551283932517	0.601308182668
0.562945581545	0.731036707169
0.588369766323	0.604882643942
0.584128883661	0.574321823497
0.592725195808	0.797241081254
0.557640772379	0.629085576842
0.587754610142	0.646764607687
0.555983078435	0.609047567301
0.516370755414	0.642317783922
0.52349674054	0.551648796535
0.669745704642	0.492411551558
0.660214164548	0.486521814357
0.54352019747	0.539691947186
0.641138929669	0.524339300779
0.605551971789	0.581196343897
0.526438350602	0.452344935034
0.464778696969	0.701144196748
0.546918212915	0.527757621403
0.476497639961	0.509589739967
0.611724274013	0.353896417836
0.526629831726	0.835693876423
0.55321491852	0.740878120997
0.594396899943	0.667787251192
0.656693247436	0.41491828271
0.47528763519	0.582934894663
0.541153619279	0.795751081847
0.640434507176	0.65962607271
0.568749814902	0.590187301128
0.536420270529	0.658433420337
0.59949033394	0.864441349076
0.527573017623	0.660480935279
0.500345278612	0.740792240558
0.599225021376	0.639214802171
0.521846869282	0.79292620691
0.608568082477	0.8690826912
0.623596733793	0.649138487009
0.585239559774	0.827225295425
0.52966573628	0.719797510072
0.52739225102	0.552653546767
0.511630746159	0.623704253692
0.682275666933	0.571384905725
0.593182685075	0.693221362967
0.532425473846	0.82654437005
0.611951818353	0.689036397805
0.54774089383	0.76312052646
0.589172331813	0.794187404391
0.478506201191	0.561357798044
0.489944371077	0.572666233172
0.474110466104	0.663460762074
0.526253285678	0.653405902939
0.513880662333	0.458463849631
0.595860156829	0.56839278793
0.542433755155	0.701514813509
0.502161705741	0.695535283274
0.607835611742	0.563236555411
0.631023598847	0.725761868318
0.597812974434	0.820605325232
0.384911960221	0.757383031319
0.469979840835	0.802659439826
0.473293735415	0.670950845487
0.536184370411	0.666668875578
0.591316998291	0.492805280083
0.534941779152	0.432589364917
0.58155629062	0.984459397477
0.467588518758	0.72470712888
0.6405365254	0.687547512448
0.568785776464	0.671101536993
0.439952573917	0.537990498792
0.649597253633	0.546672448471
0.58091605786	0.656197672307
0.528944847079	0.462112588972
0.536277252178	0.745913102539
0.543283974786	0.581064817597
0.571121037307	0.899543063036
0.495810323085	0.786190451549
0.578796041498	0.439835939548
0.529750227409	0.785677353233
0.633235912564	0.843656847424
0.506214446334	0.729975014023
0.626122389587	0.647303833714
0.321645232932	0.638500721899
0.467077093623	0.760903958135
0.636206884847	0.717885315331
0.479973807935	0.77752008432
0.494359998389	0.726013515287
0.575646997482	0.632937945017
0.559785143107	0.841278665438
0.489497584132	0.628505141647
0.590361403728	0.695129207064
0.533174081153	0.759677143532
0.52441328504	0.785318839359
0.66164981767	0.864699976784
0.604340995698	0.724772425934
0.571721895934	0.594134309091
0.542282256669	0.564948586254
0.596139423233	0.635625888432
0.554386687317	0.761275640503
0.622940567289	0.625463429945
0.496945366151	0.797011716892
0.499638728889	0.668878357444
0.541824958674	0.697499658658
0.603778591799	0.612728523222
0.576161285832	0.734970510095
0.613363501111	0.601249881044
0.599932403357	0.92081759009
0.536670922311	0.746646902164
0.608267121748	0.704050077336
0.491197711296	0.334550506082
0.540715916144	0.466186186613
0.634149311608	0.669626587069
0.503342308602	0.412657690243
0.501977694311	0.606404910658
0.469310529586	0.62412390378
0.52852262919	0.513528267141
0.584932818524	0.3709831887
0.57967305446	0.703530312804
0.533492007481	0.556163833447
0.529989605394	0.797235142154
0.481446989633	0.89734691269
0.674705027867	0.677229809698
0.600340476865	0.561739533217
0.579165424667	0.686823992918
0.534223846123	0.769227933459
0.670692664044	0.694365604148
0.508206459757	0.615975745914
0.528539988491	0.752776402366
0.513241220417	0.659779457557
0.536568816167	0.631231093649
0.561997183419	0.568754059476
0.673045318831	0.732983967297
0.611326658679	0.703098815194
0.560438430972	0.674727941198
0.647833654167	0.715866804068
0.54679995628	0.638682845442
0.545940608506	0.662323277384
0.531811006667	0.608171158499
0.378455820641	0.611664803869
0.463574395102	0.766793344099
0.566594184601	0.473617996692
0.54247176424	0.616213267321
0.529953437036	0.829678960494
0.601804297137	0.571668332118
0.393222973132	0.65515690989
0.572317755143	0.674904862453
0.527532317871	0.68941917664
0.576859035695	0.615092272011
0.5452976028	0.685756492803
0.543965295308	0.758557097127
0.756923212933	0.781835626978
0.612984035071	0.637612334317
0.584017507653	0.618069810395
0.579581826787	0.715503364639
0.575004085202	0.707531808417
0.599528045791	0.589404060263
0.608377295099	0.777096024549
0.489591225144	0.716850826941
0.524992748268	0.666881325812
0.534735080662	0.749176961385
0.548531784311	0.648410613776
0.569013029687	0.620249243642
0.610042045237	0.740827645197
0.73832133737	0.722225852096
0.574607664113	0.547717556014
0.620479924167	0.743733561315
0.561816794755	0.70768196173
0.596406435909	0.760134033268
0.53415492914	0.578591458566
0.60306275791	0.887041230745
0.560515441996	0.717186227401
0.596882666723	0.859612510499
0.527503395859	0.562185936633
0.614406993749	0.623090169625
0.60014384196	0.610595111899
0.546350435207	0.610549310472
0.684392283662	0.730057679503
0.534137744301	0.676937096557
0.659006053502	0.752107320682
0.592187203566	0.775444492695
0.602278128093	0.571928881125
0.592380807864	0.67538081411
0.617378211737	0.792474153659
0.60128157988	0.652473967968
0.587236864625	0.76022091908
0.518436446357	0.650053659334
0.460085287358	0.41598239667
0.622486103455	0.687472187118
0.62866134727	0.666385726339
0.691111272513	0.720855452011
0.578392880454	0.612940827757
0.58654782695	0.818671991686
0.625152307245	0.696554082016
0.578004062078	0.718603863476
0.645695195773	0.636583891073
0.588196592099	0.692864925099
0.545385927657	0.642480711832
0.664024260997	0.772572253371
0.543579637871	0.680163724844
0.665597404373	0.679139557646
0.729719346674	0.853747074838
0.612248031844	0.613607000371
0.726393705206	0.879283770824
0.525283724295	0.577108191279
0.666780908567	0.774422035677
0.553078887439	0.645834537696
0.611621488098	0.720044578941
0.598484836531	0.700275683789
0.686424224886	0.77689878407
0.749071993009	0.752354892832
0.619851635594	0.611636833467
0.560996786397	0.584182911966
0.541294491108	0.556961326227
0.542974145366	0.5979102837
0.536602545975	0.549481128191
0.601840866547	0.789051169271
0.699548343884	0.763977022806
0.572242377056	0.782237988866
0.558912523205	0.741680923384
0.555081280744	0.746618707527
0.544277466743	0.648396571854
0.558465182373	0.632830709829
0.612123602799	0.821529245948
0.615033960888	0.746272611956
0.598160040405	0.641995335866
0.612250275131	0.677004673899
0.577368474759	0.734165782227
0.567059963981	0.746751421407
0.574630256785	0.561542226074
0.622156142302	0.635533552089
0.611234632681	0.59795950338
0.515262665273	0.602613779909
0.631741832571	0.746629647895
0.579010335724	0.674196451951
0.513672123667	0.746420093156
0.573949139671	0.563077259167
0.613059881911	0.683048085701
0.563074385446	0.680880428252
0.669213194962	0.778984366412
0.543760171042	0.678714727907
0.664188298622	0.71793953366
0.593094482535	0.735216252603
0.641572563074	0.805167721029
0.624630808013	0.618319018206
0.54858008148	0.68386271237
0.527521018788	0.575712300388
0.575588195875	0.699450490187
0.516986982528	0.586154466576
0.600949315928	0.565096737665
0.709214012735	0.702233457729
0.584651351555	0.74670423866
0.579721465647	0.556046739248
0.577053793294	0.517263144417
0.714838726579	0.794532558092
0.533404719422	0.658142084636
0.58821274755	0.692443789471
0.593644797179	0.685011061438
0.671237229351	0.780691720924
0.593085726446	0.718177250512
0.594541681287	0.607005686642
0.534264971115	0.751989551456
0.590651367098	0.652861326544
0.544095372427	0.716300893982
0.576542093728	0.761334097936
0.655753943376	0.732336785994
0.643289732962	0.667029525538
0.64300651459	0.72801857987
0.601202323904	0.655106154995
0.596030622718	0.629446133626
0.650958393875	0.577236663159
0.425230650894	0.469427817558
0.723831093929	0.706449473646
0.607477031201	0.721837639439
0.674572863503	0.736984213334
0.582858705338	0.548698674466
0.732679587821	0.799279807942
0.499374777828	0.518200774765
0.509271866595	0.531323875408
0.683229161779	0.828611991063
0.469639321798	0.75280521945
0.491623615252	0.647668743778
0.558330009247	0.641016619424
0.550500036425	0.506240096399
0.508776314505	0.854649493159
0.62925161322	0.712472968396
0.551842031766	0.799036198803
0.622335571256	0.737201630334
0.548995228782	0.783976553824
0.558619956962	0.703249697956
0.590435303365	0.637772440566
0.547173835873	0.701078517423
0.604885792228	0.628811945018
0.676230611507	0.723125348945
0.581748039169	0.662556706388
0.674888392254	0.677046848377
0.704253650377	0.727447642053
0.624212376765	0.691913441776
0.644011241216	0.5852030376
0.649245282433	0.694711477846
0.551646497355	0.766029738868
0.580423762878	0.746483853329
0.592927430608	0.656002023062
0.662596565758	0.613112084096
0.580402866093	0.729690633968
0.637843411217	0.710262368101
0.604519087002	0.696348607227
0.594240428943	0.760035505366
0.64615014589	0.621017081247
0.62376119093	0.648737578933
0.69787999679	0.832395349767
0.661789719577	0.664024071366
0.643844025199	0.811854129288
0.477001133077	0.540587612214
0.645825033258	0.702536471454
0.625372260688	0.696766106928
0.684214008724	0.746249071725
0.648358239059	0.768292527372
0.675778309301	0.780683986918
0.618983019464	0.667771496124
0.557744546821	0.705599902256
0.756385812773	0.706013819114
0.706899387539	0.858587798588
0.546870236001	0.707641236338
0.6326950543	0.685860103473
0.602039092157	0.704026658807
0.483343297212	0.674958917725
0.663240602425	0.668733228842
0.538385063962	0.718665777973
0.564718123603	0.828234331278
0.534773231613	0.647178990319
0.604707489184	0.789201618067
0.586121515694	0.772182003429
0.739231327393	0.7442842533
0.703051373188	0.718059238815
0.575711926952	0.661773201706
0.75618985686	0.794016215989
0.544829141135	0.668607812717
0.513207744755	0.620114041556
0.499973838802	0.491656322108
0.581636421159	0.671504746246
0.500409923383	0.448162791343
0.601184937212	0.705585297572
0.608437141164	0.690592630029
0.589003575725	0.646172976167
0.61106591339	0.70261621399
0.607888366491	0.606905687738
0.558370635783	0.763193547525
0.625870938291	0.589155967027
0.605149629506	0.741980349055
0.631098549149	0.6481238547
0.570187766551	0.812338298953
0.600767016964	0.616255111176
0.807602607175	0.574967830589
0.688116965984	0.684530178245
0.644709508109	0.761748486055
0.587861539165	0.573117650424
0.688881047027	0.698471147204
0.613321617028	0.691176980178
0.714714695758	0.762468607758
0.531628916506	0.703012790269
0.57772012141	0.589968268047
0.587369934039	0.662352170341
0.63151293382	0.634148087219
0.670458767954	0.711080391073
0.568419151361	0.662395040769
0.670979685403	0.806434981647
0.648442518176	0.847700548802
0.701226283455	0.73103349579
0.592779351382	0.713065272893
0.666165935143	0.626076132867
0.523621630105	0.702386836269
0.469660979973	0.650898908286
0.591935992495	0.674567138515
0.665921733009	0.712999187048
0.621076321676	0.5801466862
0.76726138661	1.0
0.642462784877	0.748634531606
0.625403675331	0.739919431443
0.6240159778	0.535539757229
0.690697481908	0.815907452927
0.67119789696	0.546823749978
0.554602043046	0.886798574947
0.590291464173	0.602975024687
0.507688925196	0.590455977647
0.61410549679	0.624272499312
0.586598814194	0.723439567761
0.561985243693	0.628824244945
0.606661372365	0.664270078084
0.547158099814	0.714808251491
0.518468460769	0.694516705761
0.629239383029	0.688664169997
0.472187158233	0.511458393258
0.614423699859	0.686750054715
0.698814519653	0.748208132634
0.739300436051	0.803698819715
0.695695710559	0.700741959523
0.62689575745	0.81534981387
0.639110458003	0.658210708976
0.680201592574	0.691410293607
0.595242523595	0.637399853717
0.688244883478	0.640713117573
0.565403244546	0.729037901824
0.589993285582	0.793285853517
0.691097019021	0.811869329743
0.516526079077	0.801936552546
0.587860556065	0.683737473664
0.586113596641	0.804443123766
0.542766968823	0.475710641505
0.624142488649	0.771566882793
0.639602722457	0.655738707114
0.647074195482	0.78606943208
0.581420157141	0.778486822783
0.537060216771	0.6633651056
0.593585033139	0.683292825356
0.578404810995	0.573409201905
0.660294689867	0.73321231984
0.56533159491	0.687116682759
0.605489462127	0.638722320292
0.662170112417	0.809978195392
0.621138947256	0.706270063594
0.59598997312	0.649456097604
0.557266032475	0.655567859424
0.642844215548	0.652094363848
0.660690755873	0.717848199997
0.567561234093	0.712124706488
0.627362021501	0.75029674118
0.538176638999	0.709206079985
0.543399616031	0.77432991438
0.660485088949	0.761406895102
0.643620220223	0.855951543652
0.53497347265	0.689988947362
0.543404644072	0.68568659031
0.564512635307	0.579326501252
0.562534298211	0.728571436139
0.653979157882	0.58562976559
0.745334370068	0.668341474533
0.676675622132	0.596185745854
0.637622737695	0.673325051459
0.599913607424	0.707204722005
0.563586591009	0.567387089231
0.668287389162	0.734665488119
0.622604036227	0.775698733057
0.579729600696	0.629237785874
0.540058145897	0.598247082414
0.609511942616	0.788776225358
0.541331977769	0.80464752868
0.704112500295	0.737927988833
0.693339733863	0.774636407885
0.534221679055	0.820434283452
0.545084125183	0.729874680181
0.65286097265	0.809215523229
0.598753814932	0.686222645285
0.671084548458	0.740649694525
0.582412098786	0.709185104557
0.645636301717	0.738135258286
0.596838708589	0.606678147349
0.655182307009	0.681398107914
0.578918037378	0.649463001881
0.652360848547	0.827904956468
0.582396366631	0.637274255954
0.606486902598	0.708034278292
0.555894215818	0.603720858252
0.638538373087	0.681382598288
0.69782386164	0.620776290594
0.517835094079	0.632892431436
0.638588976996	0.580253449673
0.612646716489	0.678241703701
0.686173138023	0.874089097194
0.646635781547	0.653665895523
0.546533742823	0.49357475142
0.626814880947	0.544978152413
0.601294208699	0.666821468332
0.669380757719	0.593697857301
0.543058984411	0.652122008443
0.483126247844	0.548642838688
0.602374524318	0.646928395972
0.59241029909	0.70688481053
0.539377599992	0.794900368835
0.496077787909	0.582176828239
0.589070709055	0.800213069766
0.59994665775	0.70112502405
0.655490041781	0.631353052633
0.717500400798	0.662965776004
0.553206195845	0.714303935636
0.526413864247	0.688016527843
0.519194798663	0.61900491458
0.586236174634	0.672353396541
0.634705891413	0.683007767222
0.587307991615	0.761062293116
0.64515077599	0.770213400703
0.622780781642	0.746796390342
0.593460583143	0.67511939365
0.671110914	0.71089603401
0.597487281663	0.670598909025
0.583833729979	0.688478072917
0.653072384465	0.693451110909
0.628360698052	0.671806735224
0.555239212571	0.614133831846
0.509562135878	0.743883793905
0.475550278588	0.525957206351
0.669908939836	0.722641918764
0.666678033725	0.744828692839
0.730611799186	0.646077853912
0.550613624825	0.67908097382
0.648704584195	0.620424211765
0.661475047376	0.688074086086
0.593402212	0.750260182044
0.613603149858	0.713806799725
0.577416522935	0.685008774221
0.463646414019	0.665038864874
0.59236470292	0.563524664116
0.659329260551	0.762010663399
0.598884078183	0.697446253299
0.639134193367	0.628035924307
0.624078094359	0.6017736872
0.543610017161	0.636770451214
0.645126273851	0.678027953612
0.665080297396	0.75595538472
0.672654416831	0.704278332163
0.551689757369	0.610442347553
0.550710796526	0.591160389307
0.578132059979	0.736828148759
0.677280110671	0.824982833044
0.621297105228	0.767754593948
0.522789997918	0.607199974736
0.621304225032	0.738774388164
0.520967317384	0.739463374597
0.626987117101	0.519724246022
0.632872764998	0.745420474511
0.555568246688	0.661549301317
0.618503750471	0.752367963434
0.580125387442	0.672786506585
0.59602529507	0.841988510209
0.588624786557	0.681263234366
0.538449939742	0.594085058036
0.641779068648	0.681395838662
0.631818283996	0.657806796443
0.534974892959	0.791387094123
0.62134602432	0.655530229045
0.617738176649	0.809835781669
0.611002619158	0.729252091825
0.684239782612	0.71374542539
0.614550191919	0.81297985546
0.619831311748	0.613482818487
0.606913215417	0.5926158715
0.637609257771	0.760523475568
0.525075664553	0.640257508575
0.644359824375	0.742685174717
0.671400981322	0.764092941897
0.533638276584	0.593486324161
0.678301958815	0.707215386355
0.76598734098	0.728118663711
0.517009584032	0.567721774389
0.452927023572	0.60187507332
0.560029140803	0.510133831727
0.546753693221	0.70873890151
0.596507466264	0.641722376924
0.645674918769	0.717020197989
0.644262354952	0.740369148435
0.635590030726	0.597217832998
0.671334445941	0.641501294433
0.592789662441	0.525422978026
0.622056222647	0.652099759355
0.67553293397	0.72511366586
0.638483294268	0.727254612301
0.605666105847	0.721777916751
0.619409790482	0.611758363838
0.598075922903	0.733702534707
0.61935809702	0.563636477487
0.522645809446	0.491095184892
0.533232743969	0.673865434397
0.54064740844	0.788641848705
0.652561228885	0.737659678678
0.539490625715	0.57374433559
0.608458650634	0.623417052922
0.567899529296	0.587025495601
0.625069817139	0.783459353557
0.621564796049	0.763740347549
0.669834507125	0.716342651741
0.522977046956	0.688253325507
0.552489369288	0.731785762596
0.445575124837	0.688731544889
0.636352311793	0.668018982721
0.63328585641	0.921220775379
0.610783318741	0.693606938264
0.598252799376	0.722958285653
0.640542046624	0.854644939188
0.676477881082	0.614563025358
0.703645602846	0.730465593364
0.643195309237	0.75330021849
0.631417525413	0.71575180669
0.489969521303	0.461875656527
0.545140051152	0.617234208129
0.571984276287	0.663932329573
0.507179992635	0.663125618202
0.601019073431	0.776111484414
0.651815337174	0.777534444493
0.650809652847	0.750945873389
0.623968310696	0.747687996327
0.565374063539	0.636163318489
0.545285612656	0.575696042082
0.635459575005	0.776951507544
0.465444233691	0.603253654582
0.475275959859	0.567486298766
0.455709183724	0.52603373814
0.473920073904	0.377810782994
0.497145123325	0.423721853456
0.461472455403	0.398902874309
0.514950697005	0.583263082398
0.442629328014	0.61090074887
0.458087329983	0.679796099146
0.474471885902	0.551691265434
0.457372138217	0.420592973146
0.46218003114	0.388179747058
0.488165386784	0.364377903195
0.465289532714	0.627201402575
0.481684289373	0.43222584265
0.482146074832	0.458494137657
0.465844670382	0.74533656487
0.463280078243	0.558650090261
0.499644215436	0.260718970073
0.49101780305	0.728439111191
0.492383379127	0.566941546959
0.451724182654	0.535589416485
0.467550260707	0.627834183203
0.470258820008	0.526044376753
0.504813448639	0.395216120903
0.477255199008	0.719161097591
0.45327933033	0.825784898144
0.45743534085	0.35549082174
0.457465634583	0.312180443799
0.477067222259	0.43417724403
0.453163058066	0.848205092881
0.458462394426	0.577951423774
0.453767391785	0.753098181337
0.463985237076	0.42884362901
0.49832400341	0.618533456989
0.441989790538	0.511834971951
0.503796137948	0.719656962673
0.511482019759	0.690770359832
0.446492361892	0.721608507525
0.481848547133	0.548048268336
0.49787686967	0.714751877424
0.454501280562	0.707727676507
0.473519780692	0.603669058473
0.474692328604	0.657652995724
0.445494059938	0.41937655406
0.454288601119	0.557215911286
0.471279676837	0.618508299442
0.453368264038	0.746308223271
0.476393691284	0.597476831879
0.487642415416	0.443736589496
0.483759237904	0.762857238748
0.474524402579	0.529020928061
0.479389657719	0.65806485599
0.499768198316	0.490628510072
0.457388149839	0.520583534421
0.454486656466	0.407907950039
0.497406458912	0.608508386098
0.481002834424	0.466191679551
0.48538160345	0.805529178575
0.465393408675	0.745080430704
0.480932860945	0.477733352282
0.473957839238	0.622066898237
0.44966631322	0.880000865598
0.46656944448	0.299721035327
0.46627870619	0.449746316858
0.457677295404	0.352187876684
0.442593407323	0.501833736216
0.48571119679	0.666463581426
0.509365724119	0.59038991853
0.480942223419	0.399540344177
0.443854269333	0.693180098136
0.493084524571	0.544136910012
0.452739868767	0.732504241873
0.481381648701	0.458580087296
0.443943308497	0.517889308873
0.484287922845	0.404817931343
0.468431644032	0.670536915702
0.469368870486	0.618402829582
0.479070773549	0.738282552139
0.487481379445	0.827172791569
0.454849221011	0.652863358168
0.447453850956	0.602396411869
0.492543274101	0.633524875327
0.489708433011	0.60659002674
0.454989839504	0.436737554145
0.504513331362	0.474982795268
0.466333794718	0.389182867831
0.46005248704	0.620361025106
0.472552393194	0.533106928276
0.420367674759	0.552833902494
0.479913299433	0.89949736284
0.444393367472	0.516737369912
0.428733413165	0.558804826106
0.480148485273	0.399794773146
0.427309003297	0.67144869116
0.473856842813	0.474525448295
0.481156855879	0.671389857169
0.504705195585	0.675477689681
0.452095252666	0.259956521958
0.445508793634	0.513403947408
0.478032217951	0.573252523637
0.457170547214	0.470634997395
0.472435656812	0.807296649346
0.52028797376	0.695424861576
0.489021334618	0.549412759301
0.465407100237	0.614307635716
0.452313723411	0.559953435985
0.458065537366	0.349200360188
0.473588661118	0.418779161434
0.500008877031	0.671649281312
0.502341531106	0.649360196542
0.459878980939	0.467140992444
0.489353252417	0.428586367526
0.445355865604	0.536934854914
0.516438613117	0.635249498785
0.475144061739	0.570500421142
0.463514939893	0.545491512907
0.444593304281	0.773103616129
0.481878350506	0.762574706265
0.500526227553	0.770299643834
0.451710979114	0.549841093363
0.474715836148	0.62373307925
0.463607060046	0.529241067943
0.456468384169	0.342562241995
0.483580913674	0.307261483726
0.46302772118	0.636948613864
0.494012773064	0.593253851304
0.483983033835	0.520851084785
0.448420348055	0.542930550159
0.471363503133	0.791239554061
0.480366157677	0.578099876965
0.442898554353	0.525576764229
0.469783866677	0.631808794744
0.466272486785	0.479071904899
0.48010007834	0.633094239015
0.494214176866	0.609172864846
0.481605940325	0.57730909715
0.448714150062	0.69113772054
0.443124285907	0.546703013799
0.497046785139	0.62170814312
0.490890204598	0.906579238779
0.486575990315	0.624556700071
0.488066414968	0.601706350674
0.465580300383	0.673467763262
0.486553178954	0.511047952673
0.429396573368	0.626482505235
0.46718589022	0.438666224133
0.469922270472	0.547754441451
0.463822502053	0.760984089948
0.482198480551	0.431137047984
0.479941187585	0.412642122445
0.441549505711	0.404805560919
0.482812236297	0.508734769396
0.431685120204	0.884270623707
0.509631897894	0.587847626075
0.444293318416	0.405762545316
0.466024231446	0.587887585049
0.455173644978	0.883626525666
0.464853319763	0.510490105936
0.46065444584	0.479363201541
0.493755243855	0.890936066589
0.456954907881	0.622270065558
0.487739359872	0.832526486254
0.437833097193	0.767699098293
0.480940988367	0.748866061126
0.472705995035	0.505537183297
0.465236577893	0.578573362333
0.458261159562	0.531270895836
0.461543057884	0.566425443501
0.467332074648	0.480112726251
0.461301229806	0.693296959025
0.463175447655	0.629204978989
0.435106464766	0.532224980002
0.4974648192	0.600111852323
0.471320890111	0.672095292385
0.498726734823	0.380064133426
0.457184032091	0.652735654587
0.48646211159	0.454217438507
0.479771109224	0.787594030531
0.451419371106	0.779436741429
0.437899766845	0.86948247053
0.476550870869	0.805549825256
0.461058148651	0.502766321755
0.463697390397	0.486852488012
0.471915109686	0.708462862192
0.470759349715	0.484288917782
0.448645236644	0.666431823414
0.494328142736	0.516136118267
0.453088316716	0.810580028475
0.470690538645	0.641844785752
0.461570505469	0.568240972863
0.485537589444	0.642105502102
0.480782410961	0.602211013609
0.475498361512	0.517758455472
0.436056918178	0.587934821033
0.464600229882	0.472076639871
0.441116814939	0.79197789369
0.491526837263	0.532073672168
0.454881065519	0.485002089045
0.488601967975	0.621268221091
0.457881373887	0.545397254429
0.484410282911	0.747439944265
0.479963800738	0.442196948508
0.469580820188	0.749000044471
0.491822838768	0.749890708483
0.472624852599	0.743395960761
0.485689654055	0.5321743997
0.496588681678	0.251277765803
0.465300393813	0.442771372343
0.473269465198	0.622433356407
0.475078982684	0.528119736988
0.449786706951	0.64016443421
0.46042082521	0.446499997842
0.489603618022	0.359354054052
0.448922048277	0.51921057083
0.502523428282	0.588198658871
0.490418480585	0.608257498828
0.492042372308	0.277974229179
0.455878893142	0.653627411502
0.453877658779	0.603586953602
0.486995913668	0.409626296953
0.466674456234	0.610866797953
0.462676049784	0.397989709093
0.440594593914	0.632421221088
0.468642700335	0.354308452566
0.491022335016	0.576394729344
0.462997813344	0.696471536035
0.435999638679	0.816680605402
0.449250479532	0.635001413678
0.496268287193	0.555507196717
0.458976539135	0.760976826842
0.474660495586	0.714692429946
0.44099113947	0.558741459752
0.453438718864	0.243460144834
0.487072704317	0.737025977811
0.442769288668	0.402152887279
0.457773657107	0.650863667331
0.467479753119	0.62897006073
0.476433383351	0.600473117786
0.48701961985	0.527837192694
0.453641541385	0.457320826966
0.499681796695	0.43053232794
0.446718573157	0.808368419278
0.445322855285	0.599105732424
0.456967045353	0.651419149593
0.463992839813	0.601930279809
0.454699261318	0.597203527498
0.452144608816	0.65497071742
0.472595680108	0.727150518935
0.49677690119	0.658007992823
0.469496950264	0.574070749986
0.484876214873	0.288713602231
0.44382281207	0.487969417011
0.445104303297	0.632223310698
0.488022326076	0.640304429398
0.447546293176	0.537592906685
0.468990052815	0.859383929727
0.489765418659	0.678888502533
0.506919362121	0.457810022712
0.483661315194	0.565874101791
0.456737637025	0.527451771502
0.446906554603	0.552011056381
0.463103712262	0.433021234555
0.427485681714	0.659285740303
0.508408759522	0.396951425054
0.49400066692	0.616068473515
0.494535733757	0.564480900427
0.455267829629	0.633734728932
0.412563860501	0.472422539936
0.488876882499	0.697929365202
0.469488399241	0.694038671391
0.487804624202	0.49622442768
0.414905226487	0.773769623231
0.493041145567	0.579892945583
0.486921590372	0.464845116549
0.447045876442	0.532861204386
0.481112915721	0.553821224221
0.463434773608	0.628680482299
0.434191571928	0.424834367546
0.473808009897	0.659448424387
0.456361152273	0.798574587998
0.451994840509	0.587024601782
0.46502184265	0.661255289179
0.448766232052	0.693468314721
0.460419318658	0.681127409669
0.456249070091	0.532073133691
0.450435213858	0.69074942167
0.462737966912	0.551778315593
0.44161534227	0.755473179784
0.479934032373	0.665559446108
0.461199086961	0.395051286
0.453786840828	0.349088995851
0.461375903952	0.438163532503
0.519590403356	0.303800591146
0.480086272411	0.645346181484
0.454433780822	0.447391151958
0.489902889768	0.72526814786
0.491994743497	0.444333211919
0.45770837498	0.770249607899
0.485368025376	0.445216739469
0.477353367646	0.598061691072
0.48970901819	0.63676138725
0.507271510268	0.360382154901
0.473816735304	0.61949887314
0.458032751187	0.458689427067
0.462960673156	0.571474725204
0.484944649852	0.459180773072
0.464614832394	0.592419982806
0.4875228582	0.720228282831
0.432142197796	0.505043670024
0.455822532157	0.371700782598
0.455100956754	0.509423500603
0.438610987987	0.588333033632
0.490963262336	0.521240518489
0.458232400571	0.782850668061
0.46942763037	0.627747232716
0.486309985872	0.428874649009
0.436025464489	0.400251388658
0.44527368623	0.74353327625
0.454915465636	0.744363769827
0.471146312152	0.647354491624
0.460964685787	0.559260279407
0.494090345148	0.460135952156
0.481854768306	0.274411631724
0.454495223665	0.356662440228
0.491451784365	0.428465003904
0.451690212418	0.770566323154
0.466275096773	0.65249575333
0.474836812492	0.573184549458
0.463685031894	0.525129353325
0.486286504524	0.351804523965
0.476401077129	0.525027896621
0.458722567296	0.505820438258
0.442273794896	0.873681773148
0.476318723952	0.51395510112
0.481883682427	0.553823053376
0.462258204417	0.451344479953
0.474257391492	0.825890831111
0.467900264481	0.573086038331
0.465978420605	0.635087741728
0.481718606083	0.198309581451
0.461074400741	0.655591088206
0.440502188016	0.583164484738
0.441007232529	1.0
0.457551366723	0.72041178144
0.476725995737	0.466592726307
0.486957790441	0.566964406374
0.480462417424	0.396923686723
0.470780029911	0.597425161998
0.492343152924	0.522757288313
0.47385286166	0.651067071806
0.46438760055	0.415832409781
0.471127961662	0.420080554127
0.494254176287	0.48086835567
0.474281275071	0.719305703085
0.485505359902	0.38841910383
0.488397680062	0.402196147921
0.444779507737	0.418927429891
0.478547610252	0.512569086885
0.453391568104	0.36286451116
0.490446545484	0.411109709903
0.488939723123	0.769977763966
0.479266491418	0.457398402494
0.469044133474	0.379402622154
0.465966155602	0.736656271507
0.440814762823	0.497939345373
0.439588588749	0.437569474608
0.486934661603	0.55003624718
0.508671167386	0.570410034862
0.465249382661	0.603860449631
0.469065101684	0.726542882552
0.484914155395	0.3577197925
0.45882238826	0.479437783707
0.479379786728	0.368456767543
0.439207626429	0.655511511369
0.512024271001	0.697992098518
0.465621550811	0.573778981838
0.481288667973	0.816936005098
0.465958092905	0.414291854498
0.491016871926	0.663338383434
0.472481986056	0.462142275727
0.474831907969	0.434718657592
0.471235988691	0.51634557565
0.496935629324	0.645371884871
0.464763182864	0.727227827004
0.449774931405	0.410093309334
0.453526583129	0.766604599671
0.426288897073	0.656474143625
0.462244170199	0.597511919326
0.464185710885	0.700527999198
0.45816775085	0.420534805386
0.467301469116	0.637426538787
0.462420131306	0.609460332416
0.468532286716	0.616495005378
0.503817388552	0.69349569237
0.453208235909	0.604857003748
0.454381848509	0.458383790187
0.465086832956	0.992863513991
0.514394523859	0.434613799598
0.505800018792	0.350821822804
0.462004369565	0.430097818382
0.49270006591	0.365992996601
0.469042540091	0.54780555793
0.444699854616	0.567963764605
0.455450580347	0.503627025807
0.477457387855	0.801835152436
0.458237277306	0.534276710535
0.477334379611	0.597243226622
0.467649500529	0.427983200408
0.473420843859	0.432366334118
0.42927376931	0.705540879373
0.474034050005	0.70368966909
0.49775441206	0.64422967956
0.500081303815	0.591994092409
0.501823963171	0.575257153632
0.439371087096	0.656092233008
0.475013349911	0.678710187675
0.490295043625	0.267714433692
0.468015425293	0.415620376515
0.455141780732	0.637965413669
0.47326913478	0.794479391004
0.511888745316	0.306916532937
0.475364695285	0.649740445667
0.483190800575	0.621834940946
0.474494722459	0.578866623649
0.453522231195	0.54191107067
0.482527988834	0.624316400754
0.462009766463	0.661997103668
0.475070307791	0.718210705147
0.469261888024	0.730657634979
0.481193535985	0.641294827281
0.454005078155	0.646014741742
0.460902818589	0.376611359382
0.45905810868	0.87098144923
0.449209593467	0.642834902644
0.418714586634	0.722763469329
0.44063980279	0.581325094215
0.443397379007	0.581768775584
0.472308128926	0.69205329067
0.456008086375	0.632252895035
0.444564808328	0.838329608913
0.454165789705	0.61921459757
0.496752769776	0.134297702653
0.441539696239	0.446203209351
0.469064931326	0.729970054943
0.458468171279	0.696091190113
0.497854288618	0.43451761831
0.454594110503	0.470824614318
0.465383670794	0.602899450396
0.487532270014	0.610015604072
0.502925173225	0.41966992192
0.44850713831	0.52006338225
0.473325477786	0.467550812085
0.477291006781	0.728634278442
0.445242943849	0.288543137224
0.453523668832	0.561976586849
0.475795690677	0.819161159255
0.514578825649	0.716847565808
0.518570050401	0.702683158496
0.526256007897	0.733481382088
0.534322915232	0.687310814373
0.510232588612	0.759403626464
0.569060528486	0.796205813769
0.56710781865	0.635153667364
0.542617061622	0.747068194681
0.525781731891	0.712251823784
0.530201332706	0.715470181742
0.559348305809	0.664181666434
0.546612392812	0.662750497328
0.467724499532	0.718904575861
0.508935898973	0.753460757598
0.507775058764	0.825840926293
0.513223280342	0.674649285082
0.544058371597	0.657424249625
0.52724601647	0.794098974989
0.586771112015	0.745594165919
0.539876414357	0.614311280356
0.550182013846	0.783816091738
0.520906489921	0.826586646832
0.527899379361	0.830442729758
0.491123581826	0.651826273428
0.512351076002	0.877048048638
0.516476387417	0.750068979419
0.521869728989	0.869579551328
0.545537003858	0.722293514128
0.543910192904	0.678419315122
0.539964092335	0.699188414642
0.565992315456	0.607076218767
0.587466256067	0.806653950591
0.517910782633	0.733404267299
0.525262533089	0.731688151849
0.533317240345	0.739144665886
0.559179742552	0.580185197191
0.536250950746	0.657409347007
0.526017982438	0.804147116997
0.545282719647	0.708719680739
0.542393839036	0.751199077353
0.523484263543	0.706695239317
0.534549016864	0.529640350124
0.556269242975	0.69749820201
0.528523522237	0.652071672458
0.540339252855	0.68506739321
0.547300209966	0.600951218012
0.532599088341	0.760461127226
0.583639143318	0.734844802625
0.551410901307	0.758584747103
0.565845377039	0.676334962564
0.542095086936	0.750311559984
0.524907847551	0.618459074678
0.576627416537	0.727183062651
0.493931973436	0.645607986504
0.594725782815	0.745734447864
0.552781313465	0.932821316038
0.532585147684	0.679580444618
0.569527264776	0.901128099013
0.557501232715	0.640091510031
0.56298804876	0.882348496617
0.501563879304	0.660352217208
0.501814097602	0.792754471788
0.560106671358	0.688374903245
0.558424501395	0.858932440711
0.613455591889	0.825977000068
0.553614862049	0.682375527976
0.527109491285	0.652274160579
0.513569005111	0.661224022005
0.559611209861	0.620577121296
0.544004473731	0.658898652854
0.523434134923	0.863903653443
0.582712031953	0.804084270641
0.517890958775	0.848415810957
0.515777689517	0.820044942614
0.539803957737	0.763811754891
0.496272760572	0.753377856461
0.584456013376	0.712603847181
0.532325173648	0.833691519662
0.52771258584	0.799466375566
0.559471559719	0.689981333087
0.542861315572	0.712024738554
0.499862745012	0.855940018281
0.535427004213	0.775239217164
0.562523957201	0.566837744196
0.546363297187	0.701961192185
0.602091417647	0.689551062525
0.505464312721	0.673134476378
0.563452801314	0.785896259245
0.552876232572	0.696673955606
0.473947320362	0.788165889443
0.539802334309	0.546556904163
0.542246674937	0.650477830668
0.519390545258	0.748126993568
0.564785210188	0.861813910044
0.512952876563	0.65987534958
0.553730379807	0.757866916758
0.54893416246	0.79849931164
0.584378105806	0.848490396779
0.596410020585	0.744151532532
0.498882906327	0.71901734288
0.524101849319	0.700139726814
0.555045322869	0.78408439275
0.533890056791	0.635303357751
0.552769307121	0.529723523633
0.55723655465	0.707403257345
0.543467593622	0.743366638884
0.520256163403	0.729191207243
0.51534489735	0.600408392154
0.577904019829	0.852780999924
0.536803232076	0.683893674624
0.530137091538	0.753933594768
0.540783744653	0.717319016407
0.550217256324	0.790671039243
0.511285062774	0.795232179775
0.584307703609	0.670711720775
0.494663806785	0.795128914568
0.522564461395	0.700107628044
0.51159922403	0.675125880131
0.52798863916	0.874684468312
0.585849676402	0.786738451745
0.574410026126	0.725969426022
0.555879175946	0.806674105432
0.530630169923	0.762046135438
0.553786634589	0.713788329795
0.563563481255	0.632148896826
0.496624837745	0.583510609046
0.605886502416	0.752373652764
0.549732795402	0.760171262676
0.564831005317	0.717710431294
0.566496640886	0.650828478702
0.614443963912	0.802739701257
0.551887996202	0.621005122969
0.500634348695	0.600572532602
0.562378052288	0.912444300518
0.478654982363	0.706404871732
0.518691591047	0.645363656677
0.537778559663	0.653234777661
0.5473650633	0.645435011304
0.476641235433	0.832519641134
0.557741179052	0.707864914294
0.519710635065	0.864165334451
0.562144068517	0.771973501814
0.545635682413	0.924500793803
0.522398847946	0.78776957393
0.553563474356	0.641924792706
0.51625505788	0.784466588773
0.550962496952	0.678662305514
0.553064955096	0.758438316723
0.532336260845	0.678515172836
0.602449573947	0.730780842636
0.61041192808	0.830910288379
0.504346431202	0.811423180414
0.575172367565	0.628341593837
0.548344492502	0.75852183918
0.503857084662	0.703633607741
0.507150936557	0.76687245395
0.561525238657	0.693776612628
0.559042276787	0.608453674019
0.529226954358	0.721542700803
0.555386915876	0.80447939921
0.53453229174	0.87789264085
0.53187446224	0.867892615014
0.584440757046	0.694367198035
0.581757161449	0.651756417838
0.601201673917	0.824117619733
0.549486437867	0.736271661995
0.531496408882	0.808782412726
0.523440313816	0.593285134717
0.550638482939	0.719604868275
0.555152324475	0.761490125566
0.533771015983	0.753301097597
0.55132182461	0.787582280679
0.542658506552	0.748952182906
0.49340347211	0.75653600807
0.504322369243	0.758109132679
0.583846324975	0.804536808461
0.560895202088	0.944375663617
0.514240685447	0.67048158065
0.540096162832	0.731186607765
0.52560664887	0.796658022955
0.487234083462	0.709033066785
0.557490198735	0.601283887924
0.528272081192	0.724372301507
0.531112279296	0.870385776898
0.51998822354	0.733034950702
0.526697507718	0.887898478394
0.507006650866	0.806722224435
0.617942471194	0.902205337094
0.593391526492	0.726685921105
0.55156573046	0.695552609356
0.577836386452	0.757342331411
0.535472381807	0.739374446998
0.523579756858	0.632175994326
0.54866280135	0.502388442832
0.509029519017	0.717109642506
0.545890595695	0.582441569572
0.550588045142	0.747011845782
0.559313923454	0.622643165774
0.547292357265	0.682830344698
0.543855545098	0.72066959273
0.562501723471	0.577917523758
0.504808956507	0.668988073915
0.560802052414	0.618987126899
0.525666209529	0.813283399001
0.582326265912	0.612870711822
0.543461054776	0.821657972342
0.543221381893	0.636784660303
0.61532617068	0.713874737369
0.586927508835	0.694757372411
0.538405297466	0.840897384534
0.580120697693	0.655112667083
0.580930626868	0.790175006314
0.537202040813	0.717184091407
0.588563057471	0.805034058956
0.509965991014	0.785164540078
0.552766121825	0.680566530065
0.524807015428	0.753149761774
0.561132993046	0.588434247415
0.585972360041	0.742176699577
0.53444879854	0.71470724682
0.543730065996	0.8748847733
0.551178250285	0.868879494755
0.573812234904	0.75048722888
0.533776144749	0.807390716379
0.558705212187	0.578297445146
0.506721090921	0.654906080785
0.469022555433	0.673543886197
0.554376309615	0.733722512721
0.578627230253	0.776702994971
0.547120340886	0.682523714758
0.56734663681	1.0
0.553465179886	0.782923978365
0.540139134768	0.772179048069
0.560061335943	0.613556705006
0.584563516333	0.877416895856
0.603272767043	0.567121387972
0.509611134043	0.909914942087
0.545576924156	0.540693244631
0.489969234982	0.731498344803
0.588900497671	0.651226575756
0.550443279126	0.739886024305
0.555970125795	0.688495224859
0.540969280123	0.668307904187
0.475882043044	0.783856963804
0.50385266808	0.706994652746
0.579169491269	0.761208842554
0.527146337843	0.591980027414
0.542938414422	0.816343903755
0.591709041504	0.764663447738
0.632157315322	0.83255726392
0.615917341471	0.832559259105
0.537825852272	0.816966133985
0.568125980009	0.809835877253
0.569240875799	0.766262622049
0.566415149756	0.668677332511
0.611307045682	0.557869536399
0.527514414086	0.690506462643
0.545558314495	0.778756016018
0.605638304472	0.94608212353
0.493613338417	0.877671292873
0.540869563339	0.711022029379
0.522212535785	0.818981013219
0.564182459794	0.640345187004
0.521520656129	0.842415082417
0.535850911655	0.721479730545
0.584268925261	0.780136682932
0.508944057392	0.746703727619
0.542151162916	0.734498283909
0.521233857301	0.739014181143
0.56231251584	0.579111417251
0.578189363801	0.768521630115
0.539097130435	0.698449259798
0.54236043471	0.587763361508
0.523921590908	0.944660931786
0.541906094346	0.72295328002
0.526465290398	0.714083832867
0.527091165042	0.658841739195
0.52242427907	0.716318057646
0.575731679317	0.739614424166
0.53071828865	0.687736316486
0.55027009171	0.756632943373
0.488016057239	0.72055626243
0.497023390817	0.801764980634
0.558403338191	0.837488126637
0.518227938769	0.918873166107
0.528196950321	0.745761878647
0.476805157794	0.725883360226
0.507935941148	0.545167640366
0.505802658571	0.69165383442
0.575960984708	0.61624302824
0.63468968381	0.767281099432
0.560018149327	0.743863084509
0.570375417894	0.788814510884
0.528086870492	0.76400048074
0.518888728433	0.612453104387
0.584212100541	0.846604658519
0.555165222486	0.84015316956
0.570440046377	0.716512836824
0.51159605416	0.611696403787
0.537920129838	0.809406934908
0.526539398996	0.856158599231
0.605561865119	0.783483019111
0.567095961085	0.729339310338
0.499611543441	0.876164874321
0.529269940533	0.787359831672
0.550849274654	0.83724705299
0.584372454921	0.699904586941
0.570286874779	0.812927139353
0.497601125808	0.673923229002
0.548276021554	0.827261840648
0.557488974169	0.698078547824
0.554780509014	0.679085071119
0.535042639551	0.642051874568
0.535700686483	0.849335123028
0.530637566573	0.678919851229
0.546286704838	0.777653573345
0.543524656004	0.655080786568
0.552897573745	0.695887058525
0.578607581226	0.744971158293
0.510130444031	0.68667201263
0.56582996643	0.657050446624
0.543198160237	0.708530687651
0.565544746195	0.854952805379
0.550662430131	0.667136596401
0.556924890376	0.534767019392
0.592826943286	0.568047457235
0.532168206196	0.67464068637
0.592264928054	0.617796338785
0.541149256231	0.679735574165
0.491083210113	0.557651340989
0.517813241937	0.722235313087
0.538576529712	0.695699261225
0.491532602416	0.748553234121
0.516691952272	0.543872397876
0.530673088244	0.881372879594
0.545015086232	0.776343557246
0.570715048714	0.699028791079
0.616150346576	0.622957221424
0.498798031839	0.72293551542
0.511181968044	0.789642281878
0.547115970641	0.685700132828
0.538686796759	0.697666502242
0.537209449987	0.731501800709
0.542601852695	0.869168932546
0.543425053446	0.792830354745
0.533284018664	0.806963378313
0.559881131653	0.71839238348
0.557806733568	0.802608211173
0.558945131351	0.806526665074
0.566591205565	0.731165939935
0.570721601966	0.805925769042
0.540804678294	0.747049250569
0.517919808418	0.641460097643
0.505149019441	0.758699688386
0.544035740197	0.590550413491
0.582865661605	0.771100724638
0.562500395878	0.839154040549
0.595781041759	0.71729821482
0.525634042969	0.769810621414
0.563756161371	0.741031705694
0.543475931351	0.69539922613
0.5240954354	0.744739193258
0.522326702459	0.753726573143
0.524237980695	0.729546412342
0.481164410651	0.64103460783
0.543013207524	0.61360173368
0.547117201485	0.801621659275
0.529326815176	0.755848359785
0.585213657499	0.656138498024
0.573450358623	0.702761019757
0.536829364426	0.765046856861
0.504984129823	0.765806011768
0.531294175497	0.837807996948
0.541775979658	0.749596552796
0.509027251403	0.685625051799
0.551350688607	0.603871891095
0.526231796647	0.678803782424
0.580041689754	0.959198563109
0.518281238964	0.814580347587
0.551447798415	0.691727265703
0.554190662517	0.773852953531
0.47858393309	0.72143387981
0.582606786475	0.575175864763
0.57024148406	0.773693205167
0.516425425544	0.640032092942
0.534851978018	0.812430832434
0.525645315119	0.695076198872
0.531145076484	0.936149395391
0.515559759947	0.780993570607
0.527143897375	0.584912613461
0.543232348969	0.779723642314
0.577451888559	0.787974235368
0.501203156867	0.834099669227
0.572000233541	0.708526897178
0.481066932712	0.811039132937
0.51042931623	0.80383709292
0.591609505323	0.775242689044
0.519870277603	0.870196886045
0.542861944665	0.709759044371
0.562786743897	0.658087793521
0.553132923481	0.85590126811
0.502424438199	0.689002984866
0.567921256065	0.786601620128
0.549758305697	0.82692977463
0.50450071399	0.720023680366
0.60580305478	0.831161675515
0.609521871328	0.788292853062
0.522021953192	0.62731402926
0.48761959359	0.637999516176
0.543196469298	0.603294699944
0.510138049949	0.790618408984
0.564494027853	0.691008472228
0.54679156566	0.810030309241
0.547994129218	0.774912101415
0.559746317524	0.688267661906
0.571494708279	0.685503135767
0.547988099394	0.654698109206
0.575238255794	0.685663653494
0.581160254207	0.863094535552
0.543431999103	0.797042327789
0.562400787458	0.777453676429
0.540832082365	0.552729142687
0.538052178111	0.690467697651
0.578899403068	0.654576106592
0.500160946836	0.502943178968
0.496244223158	0.704378818934
0.497495308953	0.79040389041
0.547697874846	0.712000285172
0.53316458401	0.543856775482
0.552464531039	0.709583754639
0.527528357587	0.625763597141
0.536354833562	0.855553146942
0.521304868091	0.8799532843
0.601199214557	0.763617458146
0.524175705763	0.69718837939
0.51678979353	0.777005389966
0.47347959125	0.779276593099
0.583480784947	0.735474058697
0.537933481697	0.878260980001
0.531777131203	0.776428172799
0.518686276041	0.761016671612
0.543758884166	0.838309471519
0.578409278093	0.646260206113
0.606076872639	0.792573095258
0.574528966414	0.798206065738
0.550108042555	0.7610790394
0.545219154696	0.602090612015
0.515511372645	0.677978426731
0.52776951853	0.720129841711
0.508841089772	0.698181103054
0.494133355766	0.775565163914
0.521298956862	0.838624063381
0.563576438411	0.704007947705
0.547910360572	0.759954510101
0.513523481474	0.765360400668
0.533537859542	0.623638862082
0.501492746272	0.795974560042
