# Supplementary material for: Do universal codon-usage patterns minimize the effects of mutation and translation error?
Source: Genome Biol. 2005 Oct 19;6(11):R91. doi: 10.1186/gb-2005-6-11-r91 (PMC1297647; doi:10.1186/gb-2005-6-11-r91)
Supplement: Additional data file 1 — A tar archive containing the used CUTG records, separated for archaea, bacteria, and eukaryotes, the data used to produce the histograms in Figure 1, the kinemages used to produce Figures 2 and 4, and the data used to produce the scatterplots in Figures 3 and 5. [file gb-2005-6-11-r91-S1.tgz › CodeError/data/scatterplots/bac_a_sX.dat]

0.521012464174	0.483566058345
0.430119556381	0.764481082472
0.48561731943	0.694425265516
0.537758396987	0.638415099448
0.47537665266	0.422004672585
0.504034531026	0.636651803875
0.402585704446	0.729803939747
0.456808894802	0.780499718701
0.477757101226	0.889951186229
0.480493418919	0.707235385333
0.550866862938	0.56916736528
0.456414259692	0.83633515637
0.573967403902	0.56787736097
0.539330958101	0.448223673739
0.479349168016	0.424964137296
0.539781573138	0.706744635029
0.506131868551	0.63603052804
0.506213051779	0.703012183463
0.623095937465	0.524776684925
0.545417599734	0.502965373806
0.5653632528	0.688679963841
0.480381749769	0.445796031701
0.528854689355	0.653827591035
0.602700068285	0.70413981064
0.388750485528	0.755223459696
0.471847479061	0.498356080641
0.467313704447	0.525987540209
0.583401264103	0.682620094597
0.571377587437	0.547546829812
0.426964166158	0.541380225506
0.444852941177	0.513983538034
0.616292507111	0.702868051262
0.499741145825	0.465707462955
0.44180561264	0.68320844208
0.499586116124	0.687897031326
0.484546387142	0.606264492284
0.563452780404	0.646144022507
0.48698521773	0.783541321768
0.495850119835	0.597399822308
0.482067295066	0.710980729833
0.473922802044	0.780983148562
0.559132742052	0.678601831553
0.440415951154	0.637050091947
0.494611137844	0.67017099749
0.405677830941	0.539207356025
0.500922746664	0.531322732469
0.409419447351	0.611901621006
0.447178934597	0.716404015454
0.425374356263	0.656529761268
0.495685967147	0.509134776969
0.529051987767	0.594822079388
0.48030545164	0.627593254296
0.509236191287	0.600021665992
0.449369019993	0.525047163912
0.421451935308	0.542680869125
0.526408660915	0.686791420237
0.523502207524	0.732270844324
0.526512669865	0.620607560168
0.439688680289	0.537418525193
0.582715249725	1.0
0.450464943674	0.49546141964
0.578068953673	0.757572575709
0.544587655873	0.698836948856
0.483695793504	0.643844685598
0.490806614264	0.836114303684
0.541690152607	0.782747400861
0.507875757482	0.583768918966
0.323987379769	0.567846843343
0.620757669657	0.580758853009
0.510204973559	0.654784141246
0.475507368592	0.692671027058
0.634837575542	0.69941722507
0.407102406239	0.548992400028
0.65277674039	0.607259075403
0.403756614317	0.568065142341
0.465539550073	0.656784218572
0.532829614339	0.625224926429
0.439127093233	0.63861282073
0.475980982372	0.619304476587
0.530806289143	0.531774514247
0.536235541535	0.8077079626
0.475972151469	0.746512903374
0.561057015528	0.589317068385
0.426160610329	0.649336430847
0.489904436732	0.556392553356
0.236347876336	0.853384325015
0.602791231953	0.506231048515
0.406933358036	0.828644362811
0.522437543357	0.680613190649
0.557099160179	0.483651941414
0.547592789454	0.730558756174
0.513183257607	0.545661232619
0.502372867731	0.571213807845
0.587600322723	0.754406436682
0.349479414767	0.737451307022
0.375296854225	0.709345209446
0.415120557382	0.704733849891
0.480787424803	0.567009938267
0.516308750351	0.448393577089
0.604770713119	0.548447701171
0.556573053298	0.586600993864
0.601084430674	0.546918141073
0.478036610963	0.656994727943
0.592098096883	0.544405728575
0.397636099491	0.488277118469
0.481445307372	0.632493831297
0.453492080366	0.702228389878
0.4673682693	0.576819981878
0.562404847582	0.915626528555
0.497584058116	0.485480466848
0.527002232271	0.936471370656
0.561340161581	0.543244146653
0.523596528399	0.438426148942
0.453078056888	0.741004642774
0.57493199547	0.554660697926
0.420367304477	0.501112928799
0.722866563548	0.534786378171
0.527075005677	0.709026497592
0.473580133364	0.794406576849
0.447531463851	0.712936611444
0.543621257667	0.479514883698
0.576622344544	0.597343804052
0.444025285199	0.618304053063
0.494065446478	0.460011524055
0.506061383261	0.512705743436
0.470203533746	0.659609233196
0.49410824189	0.742374628364
0.66247368039	0.637725261736
0.450002124857	0.723144381716
0.543074366225	0.540028419239
0.533847808995	0.575236668119
0.506027229894	0.548261174337
0.510081047294	0.446707000671
0.377108479163	0.633213985739
0.441108256805	0.727510759665
0.500107236305	0.523024187229
0.468026235904	0.539454707294
0.465339128676	0.623681911672
0.44327270022	0.679321255584
0.483837601882	0.558917806627
0.54779907747	0.491466377175
0.521065151359	0.595777050088
0.481412909811	0.589759032683
0.534112771328	0.613543136572
0.43425158242	0.613446522191
0.457044673539	0.460340435086
0.489965183066	0.58270286977
0.512905346685	0.619992160442
0.586513432758	0.604247642021
0.477567012126	0.770635280937
0.538475034448	0.5703167682
0.465166378149	0.659131001114
0.56363214793	0.664920398338
0.514780730477	0.509627932596
0.533532893084	0.744270550847
0.366161029419	0.75242196209
0.47085706038	0.578092561817
0.553487782538	0.806446499066
0.474741234934	0.53594868279
0.506243071357	0.701175934963
0.426666381793	0.683440126807
0.491718665433	0.677899696151
0.543040864148	0.700523240293
0.509122129212	0.502724487223
0.545704927795	0.612438945004
0.634508745539	0.678912868357
0.419215674525	0.631496071685
0.451807414244	0.579218815684
0.470890763217	0.424649695909
0.457057081985	0.711635504916
0.425860555463	0.802174585827
0.495943911272	0.662742855454
0.578780477353	0.639066244537
0.51840487032	0.501861612501
0.437849296589	0.578959892847
0.423683150368	0.709720555479
0.557273005439	0.747378352621
0.548386178976	0.394745935147
0.507145974253	0.629782277176
0.40047777231	0.67273032768
0.51486345982	0.53626418028
0.496725915954	0.49233804401
0.46647725584	0.486074332943
0.486635669188	0.622989210787
0.558906509152	0.704995820429
0.448137399843	0.534614847844
0.429513746197	0.722881651699
0.466284011743	0.841046464529
0.568736654991	0.591019780584
0.467701513111	0.543054126583
0.48864755925	0.503837814305
0.518455321654	0.622520866424
0.489243060202	0.426763805733
0.430431992785	0.553102089818
0.448308056184	0.589686717572
0.503555757301	0.554723649671
0.301864231752	0.595007710491
0.493503258035	0.785252406864
0.580003835581	0.657558870607
0.35488323827	0.561041804199
0.627863099959	0.756742286734
0.536195488343	0.83643924776
0.461992427714	0.762859062206
0.452109769378	0.635228827353
0.434094725042	0.533749688257
0.485551242544	0.680980304612
0.454823653295	0.445817412728
0.571208108903	0.696560180432
0.344904199388	0.68736895695
0.496122781569	0.598717212294
0.562420628347	0.539627769789
0.511658946377	0.658914405899
0.540074052174	0.5026943796
0.41876811619	0.537791695168
0.465750934917	0.756482095078
0.574176636537	0.772385404257
0.551635420401	0.536711454056
0.611231967686	0.431193221945
0.491415368846	0.589565964164
0.512123930346	0.801005864296
0.557317570905	0.72922550275
0.631579127676	0.653405199235
0.470652475558	0.599944859672
0.422542199656	0.434859114081
0.563196887181	0.763565733753
0.47126755673	0.546166102019
0.452975082269	0.655501235535
0.644462363707	0.746756540863
0.39634176898	0.559560927625
0.535169088398	0.489138118114
0.425166148725	0.844851537026
0.505571780773	0.65726560294
0.528312963655	0.62828160529
0.614646557394	0.479196052428
0.431281587087	0.537940505588
0.550094328757	0.60961770632
0.458034953111	0.599545196415
0.468468432221	0.608727962873
0.469321011098	0.464591075615
0.556375017598	0.534922615152
0.534096998928	0.572016580987
0.590102584423	0.52705917298
0.435339549779	0.712392067235
0.501189282132	0.596298315241
0.540269877559	0.663738840713
0.383179854708	0.524111018742
0.439051341103	0.638790416301
0.47744030364	0.725686888076
0.45837176849	0.663647368105
0.526860492941	0.725097060643
0.535797673004	0.549326895245
0.439356537481	0.604584819433
0.506200574814	0.653908924904
0.552280043611	0.507225657995
0.480195891512	0.635287874731
0.64233126411	0.582788762696
0.517214961752	0.571228440653
0.42525415928	0.705635116413
0.448288329871	0.878526530676
0.430365664558	0.635563926401
0.450804582765	0.524139203646
0.625236282921	0.457530939766
0.422562684448	0.634855482929
0.502968329435	0.407940819758
0.47513328559	0.365336013303
0.411635436903	0.640858811748
0.469587233117	0.702092507014
0.405483073097	0.755519603941
0.474555668555	0.771156455773
0.453921337421	0.70353809284
0.634646318414	0.600838072794
0.454782736564	0.746732447341
0.491931735418	0.593375564372
0.529791921665	0.565421589088
0.519247096226	0.838006960343
0.50675240037	0.617760210916
0.586595885866	0.608856626317
0.490134201808	0.531115244015
0.430393067162	0.553386496972
0.466523353225	0.631503755304
0.535549825228	0.684300683315
0.402894208255	0.510072478238
0.464055892627	0.574494329724
0.527338904818	0.791149633821
0.491116355702	0.722340620314
0.471594832668	0.609646783789
0.524442603942	0.595507243026
0.564947684458	0.735017427397
0.544772361781	0.799899206217
0.482876662122	0.606918503508
0.516454049888	0.876552229151
0.501426169459	0.504121621694
0.422629231761	0.628844449509
0.472565616777	0.449426993866
0.557747842489	0.473583802404
0.497663832345	0.828396421188
0.494027665174	0.759068030107
0.423249086183	0.687591538824
0.508709811448	0.483857213438
0.505299993205	0.490860426063
0.52072836972	0.559263169465
0.554859841087	0.58313518912
0.439584319353	0.451593675777
0.439025559872	0.536056576129
0.46764141623	0.524350882731
0.479135915278	0.651262787187
0.474588316866	0.805691712855
0.511523689673	0.604522597577
0.577873143359	0.61364245516
0.513974096796	0.537972933125
0.565450208352	0.572933828961
0.508823731965	0.665439099373
0.448383418003	0.48855050942
0.496479767038	0.58078989902
0.544469154106	0.683535563487
0.570631826084	0.575723591184
0.546416195684	0.557171474562
0.47315068904	0.531799287891
0.439180706971	0.579762135385
0.465914260072	0.760839283008
0.527086383602	0.500485367472
0.531376354521	0.486520436714
0.469510087619	0.697629468051
0.555473386852	0.503508112557
0.547193477579	0.639754564008
0.519611906356	0.483528862411
0.608861907691	0.661196179037
0.420358205603	0.626199052574
0.582656100147	0.745809318487
0.57586224284	0.59167058795
0.411684305794	0.647435252342
0.391745365512	0.752015620959
0.436298197926	0.749007216582
0.561341360423	0.608197156865
0.512715164551	0.467459563844
0.519902074183	0.590791645672
0.469608455809	0.632398415923
0.520625909752	0.510570028064
0.561159560724	0.73356327804
0.490636358036	0.645582300833
0.481821203058	0.707044510616
0.488135304392	0.65100862046
0.390857792393	0.557527311883
0.60734383584	0.937993992717
0.44792689406	0.636697394196
0.410290437877	0.604044818912
0.490515206908	0.822642057302
0.544623936703	0.668337987279
0.45386724912	0.740577303209
0.558302473486	0.502277247252
0.526672151293	0.636294504413
0.445645696438	0.729524283889
0.498063531389	0.662173495369
0.384670369263	0.733659445475
0.436466833307	0.544456746404
0.630770910867	0.761316636667
0.518644412002	0.596482823194
0.526407383435	0.642752780441
0.521300342395	0.46670364906
0.449998455313	0.707423711909
0.377805026094	0.529314873695
0.473249953906	0.318971074871
0.430091421743	0.852442298241
0.467080876437	0.449308069473
0.522317787705	0.518986376313
0.53853512459	0.545588221788
0.427430316915	0.527521931943
0.601625289698	0.424160385328
0.479153297683	0.754583735292
0.559592737097	0.813457601025
0.363345048583	0.507896897336
0.580036370704	0.637848135171
0.405943221013	0.557495495295
0.488788617465	0.428000467244
0.524972817095	0.570119956816
0.443539740432	0.520885903173
0.422455660683	0.473334451902
0.53320977183	0.396750814173
0.441557382064	0.522568762523
0.483544802521	0.647010495776
0.399622997172	0.520345622215
0.533659073642	0.73923868565
0.608455522972	0.518861723195
0.536066408943	0.69048076902
0.456057521549	0.451570384255
0.586851460494	0.694865850014
0.549052288937	0.612464554288
0.43120631539	0.573367529013
0.400495987137	0.502102452168
0.517182552985	0.875121209489
0.537583510318	0.632537882225
0.437116764514	0.506665522303
0.488919298655	0.655357610023
0.405424696646	0.537778565725
0.468665088516	0.814614180654
0.574917709809	0.653380340222
0.480900628531	0.590635917085
0.561693529871	0.598184428711
0.45697992651	0.558356964676
0.467482786976	0.50741616976
0.606533579274	0.42366629881
0.474218590777	0.468360505866
0.495951417004	0.555902910756
0.490067486811	0.73337656034
0.546293976843	0.807770263383
0.5328159599	0.658217465058
0.550648461723	0.784196953544
0.420052022702	0.662372549893
0.511417172355	0.654193877022
0.506120506299	0.739436473119
0.411052215718	0.555519083323
0.486018132118	0.575921782585
0.496921384089	0.711650596316
0.5036202914	0.617572896851
0.422176447555	0.758286533927
0.469508628856	0.660801582929
0.443356470715	0.478765205269
0.557898394684	0.661852421548
0.485111940193	0.64327179447
0.442311402662	0.431449581788
0.429410382899	0.627113300824
0.669894817326	0.807018924588
0.554878609213	0.874937887035
0.375415983745	0.738060900234
0.641959390376	0.771032421625
0.469055145768	0.481926751067
0.493994817104	0.718635343749
0.419796765171	0.430958225095
0.444543297746	0.574366047496
0.531420283728	0.785153807539
0.513117058439	0.574141212112
0.545525644192	0.801198427568
0.517815435585	0.575248021377
0.569638181197	0.684912961371
0.598189325311	0.607514336293
0.462811222777	0.621748821623
0.472814545618	0.60056854252
0.551740086916	0.818347312687
0.625621874356	0.710211163746
0.453300256308	0.739489221903
0.54774645449	0.654247631709
0.495425031348	0.378022309782
0.480145066439	0.590306048508
0.551034948714	0.707376391725
0.485730161135	0.730798669046
0.466865001063	0.622473362972
0.496014723579	0.540994955616
0.496869283805	0.725694659222
0.466948562865	0.465581575685
0.408966536441	0.610028615971
0.406363971946	0.87471425792
0.54190923569	0.538123608196
0.577516873124	0.691138433374
0.50568752091	0.681664122318
0.580482912906	0.556206208283
0.410417941917	0.764973147411
0.56441878522	0.520296248506
0.556755315603	0.500539012508
0.385019279678	0.646005527361
0.407456824589	0.621796764483
0.437345742242	0.601569596177
0.494576543336	0.596940511762
0.377415493359	0.610417519461
0.420931000331	0.749464145471
0.330533117932	0.800606358549
0.142281989162	0.58216261321
0.439201193024	0.667442155872
0.512458687241	0.530541931905
0.25497849413	0.746231366219
0.41397252407	0.460794170342
0.432895338742	0.53180211939
0.473622115121	0.617758363214
0.438201463925	0.524598620182
0.446472506723	0.591559509995
0.398237986797	0.725205940367
0.49622798992	0.430719660183
0.468474744961	0.50237130828
0.379333658545	0.588424001874
0.410929206847	0.551302094283
0.491099711266	0.593489918864
0.38225874987	0.511003979481
0.398494528602	0.798925869433
0.386139512201	0.572919148212
0.430077924502	0.569307119299
0.326941933959	0.511040637843
0.522281703545	0.52829745559
0.439423048933	0.621337258983
0.390052858493	0.632512808822
0.379380010344	0.409382423226
0.379992479605	0.55675715048
0.397983478296	0.616790020064
0.394197399473	0.571175427446
0.43077125051	0.573769534483
0.471837556927	0.52283445144
0.434260116279	0.740397057995
0.294565932775	0.640615434646
0.319860701744	0.682533032411
0.389681344319	0.6175647416
0.343400283321	0.545960894333
0.401969089869	0.717313705938
0.352844998422	0.634240061248
0.413758639021	0.671114204182
0.426358244755	0.542605723343
0.349503933651	0.727364406797
0.45250808597	0.719613502096
0.458150214683	0.693158002248
0.474524019464	0.600609646814
0.470279684873	0.562948846484
0.339662102446	0.574847957668
0.44412711916	0.598109109166
0.430235140085	0.653995002091
0.474074747107	0.633820250288
0.308792140996	0.539106069701
0.41879283939	0.693367170197
0.464850547019	0.479493696984
0.467255559622	0.617241405705
0.380976133538	0.653144757758
0.483479247541	0.629295915555
0.406981526679	0.542272559271
0.303049355549	0.689733679685
0.395015044506	0.608133034846
0.364223539181	0.763286583163
0.372789712115	0.523125514871
0.466938279988	0.568732795858
0.466172189791	0.72724743876
0.341679898229	0.442462524238
0.45896886791	0.525027540954
0.384305486797	0.729690837476
0.362575656142	0.494259864513
0.473442604423	0.678338115067
0.484332683238	0.560698225118
0.417977175091	0.668133448052
0.397374594281	0.67487620994
0.416145932666	0.56921882832
0.410979169598	0.717032379264
0.528233151184	0.57387082853
0.52053606622	0.619432969614
0.374490010515	0.615407608514
0.412384671988	0.646337031926
0.384254173869	0.60573731504
0.386285230685	0.646659642358
0.385992799958	0.517021546252
0.403736877588	1.0
0.36755828349	0.50423569636
0.339586324733	0.836597568485
0.3658757544	0.474616596479
0.410494248735	0.53951072019
0.401104169391	0.520823570294
0.486759373996	0.559930343526
0.454445963932	0.568354773408
0.333739494485	0.550312931754
0.419262787797	0.794425867216
0.365301069533	0.676460834888
0.349342414279	0.616601696465
0.508987852545	0.624619141467
0.512556001917	0.545214286847
0.498133844096	0.488809470336
0.451184249349	0.508295356184
0.461639187046	0.466610352637
0.400783231818	0.656669345351
0.429889672129	0.514055269552
0.503843710988	0.570224195406
0.342879797519	0.628753786084
0.340260798696	0.632679122559
0.484639227276	0.628735047327
0.318072457523	0.661238393867
0.533573261355	0.546834181281
0.367762304364	0.660659058238
0.449728207427	0.53088568305
0.47606604203	0.557976639278
0.386324476164	0.667916887662
0.485832830576	0.563260694975
0.4966159114	0.684464745085
0.428725818851	0.42170016066
0.264587092848	0.671138597413
0.308193454434	0.750495056419
0.43559354964	0.730250230623
0.386311115056	0.509429331457
0.393806005253	0.59959956933
0.49566734212	0.731569035984
0.449449330481	0.625108290328
0.485936564931	0.558959829167
0.380127364675	0.64581148836
0.335216943732	0.636783431857
0.419334930662	0.401072057521
0.404891419829	0.743034437565
0.485129235502	0.552061252322
0.324361043296	0.539138351671
0.37917415156	0.576485860634
0.45008778953	0.590978567466
0.37796081272	0.739961627566
0.423670407311	0.68869464787
0.442871645291	0.524720194645
0.434265922188	0.573706143416
0.389912059032	0.626958154196
0.388702897742	0.626908406792
0.346326640555	0.569659312933
0.465207796914	0.447565318874
0.389464232192	0.578123494499
0.573996936442	0.578429072345
0.394852300409	0.571057648086
0.465561201747	0.592552641007
0.398148148148	0.567186987757
0.416738739937	0.551830655877
0.399038769195	0.60828210686
0.398963760793	0.564478550569
0.451738517533	0.636701211809
0.398197903699	0.647317655936
0.430871321408	0.604572285157
0.34574529751	0.62161119863
0.428509059157	0.572387004018
0.295759736155	0.672293147876
0.407670721722	0.810427951875
0.408021294343	0.695451118213
0.357035120506	0.563608042681
0.458803503281	0.695074546351
0.311202163344	0.66493386826
0.419831354755	0.759251239935
0.467722631322	0.651986714633
0.34722651107	0.663102146534
0.477904175908	0.604484811294
0.397573321423	0.607089470133
0.350101760906	0.490057965334
0.449874782659	0.580898834662
0.367574219351	0.5738981451
0.533075041715	0.619359887262
0.384521734319	0.669459536764
0.320455351974	0.744829125019
0.358185387097	0.583379045916
0.380021914923	0.61337362104
0.44810084354	0.626525128836
0.348750562086	0.675143302047
0.420794586005	0.693966329265
0.429678323611	0.556095524712
0.441229395796	0.569150266514
0.50030911339	0.586773090212
0.287627132546	0.83512707917
0.420685966179	0.62409529514
0.427205644056	0.581576706726
0.499858749848	0.612534280987
0.388329106404	0.628047967308
0.348611285534	0.569139381159
0.427439814562	0.646004468125
0.353359786719	0.740669392755
0.300442536038	0.71841229124
0.465689522788	0.520840278176
0.475726533212	0.630452933553
0.397458992286	0.629509097542
0.448641892026	0.541853570733
0.417016444634	0.571747207102
0.460191110417	0.615447424275
0.478550730651	0.656992756052
0.442935941347	0.63246821861
0.445486167726	0.749108038059
0.376342838979	0.695478849628
0.42144516184	0.604428140315
0.488102168946	0.796505995378
0.330689547431	0.453720907161
0.285628462669	0.526249127071
0.360461883033	0.610968368422
0.419733699152	0.608071498364
0.42793156098	0.65304551043
0.342626278425	0.617053467263
0.434547948757	0.620912665044
0.344766502735	0.55202915788
0.482324732176	0.728285532829
0.318021454539	0.702458706275
0.493291369886	0.592166692813
0.482387270681	0.52779140389
0.470104602216	0.470520206667
0.519957348823	0.637421616159
0.305769587352	0.594753457436
0.392401320259	0.620331173798
0.507834412366	0.531689384696
0.402399499903	0.445336599174
0.530637668221	0.544027655634
0.321221268255	0.670451017343
0.330534644229	0.667115200048
0.314708708678	0.517441904935
0.387763862185	0.680118628777
0.523090047494	0.603288973866
0.373725061455	0.588061655448
0.495928109604	0.610419701707
0.406786764932	0.638652255058
0.335051245194	0.44352691575
0.415150755867	0.688976281133
0.467846780763	0.573886794006
0.416768509143	0.780451878292
0.464625223572	0.589249156145
0.427852199747	0.561382247907
0.368083513441	0.445754743997
0.402158608031	0.654189461865
0.430475104098	0.59351580759
0.354779411765	0.560813004113
0.378199995798	0.579177664848
0.423597923788	0.710649679376
0.457433098324	0.507978480464
0.405225080386	0.588562241856
0.430252865466	0.485016216392
0.323938023924	0.738606686754
0.402020346755	0.632019688237
0.343841166796	0.548654433871
0.508442728898	0.700864521807
0.336334240584	0.695645034204
0.332279996169	0.580260725656
0.456112963883	0.658682403913
0.415071388689	0.66686650044
0.473757529382	0.583463201909
0.427754463919	0.662035510423
0.436463609542	0.629855240955
0.471650467376	0.50000725979
0.453971102264	0.607782574163
0.451729264975	0.454638685726
0.456683338539	0.597436934081
0.466991974204	0.742344928211
0.270151550119	0.760920437329
0.407368271846	0.678915134322
0.432763736383	0.650195422161
0.408152035285	0.424293874187
0.389373246653	0.728058517019
0.476165320857	0.508908220009
0.484005729291	0.517223522601
0.432243599117	0.648882010857
0.428333473866	0.609662299433
0.376994261536	0.599241011684
0.333682018499	0.588746793121
0.351371747505	0.593624080991
0.410835645635	0.540169714097
0.380229394898	0.651485426223
0.492528300229	0.502570618185
0.40527131783	0.548706842754
0.327408370816	0.626607435214
0.341889278059	0.622748702943
0.394602963946	0.497878483374
0.482175678964	0.563190406219
0.468678427731	0.645645054857
0.399525847103	0.735541460685
0.413133040846	0.536474892292
0.440891789016	0.617240418367
0.457222528651	0.635442876856
0.354246731328	0.633414466115
0.414918882011	0.77092481882
0.447880349653	0.583306769947
0.368461156204	0.632157159908
0.426065313702	0.668183590176
0.383463649975	0.643439582155
0.353322777851	0.593239796012
0.367740053576	0.793512675062
0.448267579415	0.673619279838
0.417243990688	0.753999513797
0.479566621401	0.66147506575
0.486053382743	0.530080595673
0.377952417762	0.62373856503
0.330317457579	0.665367448852
0.473328251139	0.758764222601
0.454939582993	0.542285315642
0.465357523046	0.555483903158
0.437534987871	0.571719464209
0.464751040988	0.448868421197
0.456887382505	0.617797946207
0.479595262072	0.620847720498
0.410328209723	0.689203327906
0.463110048968	0.602732043889
0.402773444271	0.706000019527
0.323709432707	0.630551777744
0.458520528998	0.537581038206
0.473210633947	0.544045255933
0.453642941275	0.533652400867
0.401343502864	0.564687165656
0.465922469139	0.67445123864
0.420688992275	0.562876450163
0.392488262911	0.627068883296
0.502473613216	0.521639290335
0.488622057681	0.588081761083
0.411564472836	0.602084359568
0.453346547737	0.674462156195
0.388165578628	0.741200587152
0.42770124377	0.538719180004
0.474927412336	0.527832767845
0.435208848591	0.6721029428
0.440790973804	0.462372107785
0.432531234012	0.614225857381
0.510419655476	0.593292379578
0.463717536479	0.590763953488
0.419871614919	0.763766509341
0.367775478269	0.505218310391
0.388152144682	0.548766147679
0.454406087808	0.722107852162
0.373688352571	0.752776881923
0.343992248062	0.69718387306
0.451570479249	0.530464603962
0.409572200626	0.573928793369
0.384556131831	0.545903462712
0.464576159549	0.695652349526
0.452445414847	0.590659795464
0.318846899225	0.521773113985
0.373559565345	0.678242704267
0.376869391825	0.623545385153
0.412828924012	0.673111574216
0.375580183764	0.675284122926
0.264309789306	0.616045935815
0.333947508235	0.630738437457
0.407271484369	0.682705032741
0.374047989475	0.64573599242
0.4158097262	0.570101484719
0.412146584152	0.76987526022
0.526985316787	0.572681838957
0.38915145486	0.569943181542
0.363038385752	0.658610505823
0.409194673004	0.541242480857
0.49982622356	0.683233115411
0.453609031326	0.643317826841
0.318296601965	0.515481209424
0.384079964238	0.641300605112
0.429187052377	0.615197671117
0.544416699771	0.560968927501
0.328833142822	0.6345707184
0.459154976833	0.690228866616
0.53883186856	0.498324163148
0.428110753717	0.784104843248
0.488582848549	0.498085546694
0.468765396016	0.572735704255
0.478671312188	0.643767660674
0.55790759832	0.638541161307
0.53426632588	0.434382058084
0.337495543672	0.685048417038
0.296413696143	0.555212519091
0.465250499621	0.680683755727
0.371265756011	0.635409319133
0.376072344565	0.672741728459
0.445412582335	0.616338444979
0.466541388929	0.61537297393
0.498059746354	0.672691667957
0.352160305069	0.669674147721
0.567157771286	0.493593696825
0.41504354388	0.644774639112
0.373210954586	0.584613098975
0.470340948192	0.616292272453
0.522749502973	0.556660156438
0.460703812317	0.470206142481
0.457530442426	0.606086331901
0.523873464143	0.627294712083
0.424616241543	0.50303281058
0.437463979603	0.67905245189
0.440968320906	0.606433692904
0.503808472659	0.616963975624
0.366342608113	0.678178130368
0.450374715869	0.539713092868
0.452467927811	0.57398769613
0.325973827023	0.632041184005
0.49550041287	0.647650853281
0.296588198693	0.71745441994
0.311469980041	0.609897203302
0.417405256318	0.6281374244
0.460038113606	0.54021088329
0.336876996718	0.591357790133
0.595724003888	0.552697009808
0.530032853194	0.445297774658
0.47101328442	0.616208238869
0.449464495937	0.579912892489
0.363449792741	0.554352567936
0.322840124694	0.607206295689
0.382250621834	0.634138848652
0.407048286008	0.633699203055
0.443673784113	0.690579504966
0.408709145905	0.661575705168
0.346169291865	0.685505189991
0.490502254073	0.674918508503
0.430465149387	0.652781026782
0.383352062555	0.649877306954
0.511971393035	0.579986226733
0.363306407631	0.783228697204
0.375229622308	0.644827856327
0.494029007493	0.668010542304
0.462169174021	0.585106144019
0.385365763836	0.600912853438
0.447006238344	0.54983543615
0.483332265573	0.710776736852
0.304087178195	0.444450346529
0.358299844534	0.675594846839
0.448077898545	0.82393007071
0.29111611106	0.503724154258
0.448906344797	0.575728372825
0.412048573042	0.667289329935
0.516372751554	0.651197177876
0.431512106622	0.593424131386
0.434587561067	0.582226115761
0.392815887993	0.598671120085
0.378282703548	0.595330257416
0.515608664785	0.5596731441
0.386687964784	0.523728819491
0.459996526552	0.585084538097
0.37900676359	0.661036511449
0.422577022575	0.567595085418
0.337094124156	0.588629128302
0.366114034101	0.529644556147
0.372931706132	0.628710828892
0.394622846483	0.509741647657
0.436707760686	0.606064859026
0.423167638904	0.702322631648
0.38051716725	0.567684431619
0.40910238925	0.674769885093
0.365147789483	0.584528171392
0.438267148014	0.611525944552
0.386080624736	0.722086337861
0.38575175293	0.604053514228
0.421769603325	0.607466788745
0.343004798818	0.73852040919
0.454718218439	0.55736233354
0.366208977995	0.583732310691
0.396546596781	0.664830264059
0.404775129214	0.532674158498
0.400351968985	0.741900944372
0.366110769729	0.550609956383
0.539300473239	0.441892363351
0.538126776005	0.272539778482
0.522289049457	0.241878868326
0.430302320817	0.452114878672
0.420360595811	0.619990153322
0.481672018596	0.455242063509
0.496800476056	0.465551817367
0.584234533878	0.907267905045
0.588649743103	0.613410956914
0.533409518252	0.520745215876
0.553867325415	0.481908155564
0.49862239978	0.472968818608
0.520238502973	0.310765920723
0.463296357506	0.386681090023
0.420094327581	0.877165904226
0.615214360405	0.542318633339
0.497043733669	0.472308468088
0.458056724863	0.420793663059
0.550552960626	0.713000318074
0.502177158497	0.64788993171
0.478933990604	0.671320554593
0.437634247838	0.530689484869
0.518977938497	0.215213093157
0.507650238728	0.436494555211
0.506077470165	0.403371789403
0.470066858339	0.626128068134
0.399102546156	0.427209297742
0.506757634828	0.508283230814
0.463532000951	0.47916143047
0.515136960382	0.496797143275
0.471667921686	0.588441574597
0.561314083915	0.584620843536
0.431703369464	0.538654558424
0.547537851438	0.49157616463
0.580761340675	0.562616250082
0.57940283709	0.510858327289
0.565921435589	0.358791751746
0.528349418369	0.55595930225
0.433843029469	0.435740541617
0.47150805926	0.725427049202
0.514736717758	0.393782222532
0.482614996552	0.623587088093
0.451099026903	0.349486133398
0.491855910674	0.64057495497
0.438745348219	0.604879732679
0.495167217029	0.528865834415
0.388656357788	0.765306036803
0.57436332586	0.492847898888
0.513839635661	0.484943560527
0.489158583978	0.744339870962
0.510359074063	0.543224500086
0.516306190147	0.654965810262
0.499670859412	0.703625069496
0.485517877663	0.352229015741
0.473703737355	0.595370707907
0.466877947326	0.471176362218
0.489476437589	0.692464059484
0.525068509556	0.799984701736
0.456244369393	0.853760277324
0.542913556971	0.545731018264
0.463779858011	0.493107628003
0.510329952453	0.394157799125
0.527957665304	0.776171166243
0.54131847086	0.724893469564
0.527924362357	0.417065018264
0.459985177763	0.42889077177
0.510139201827	0.423909541822
0.430043018352	0.598655243046
0.53081596895	0.883175570068
0.459850239646	0.546196354386
0.484097183182	0.57790664096
0.514354742485	0.65656106723
0.507085524871	0.749388034349
0.487107348853	0.345239906098
0.418681407901	0.5149059595
0.549115365463	0.393639124893
0.442310712723	0.381456684756
0.457303630256	0.905549379323
0.542959464048	0.564614065518
0.476242718871	0.388787150421
0.492407991588	0.461462619924
0.44923869361	0.710888230536
0.415902642539	0.877129176249
0.459361252106	0.795953889487
0.474802407738	0.485510367152
0.556053163825	0.512211387076
0.40277529305	0.577334854893
0.551377459382	0.551315945719
0.538674218422	0.632850426378
0.444124768729	0.794564783365
0.534390887713	0.4705399785
0.449796915875	0.454486266232
0.521994359928	0.675014891865
0.503680261119	0.506085319654
0.52036701826	0.524886346921
0.538959550199	0.311820715481
0.533681697197	0.544937410828
0.5102236691	0.585259112451
0.478210914381	0.425210422345
0.550923284853	0.474835505407
0.527909659076	0.553105696046
0.487329866106	0.319499253214
0.521357485525	0.60363224654
0.449465477802	0.606216995843
0.50220839995	0.603653075909
0.48052899384	0.42503184047
0.496678005741	0.708132345473
0.500944280257	0.397706736597
0.545830373467	0.437486888968
0.483679896031	0.706059071261
0.53733596473	0.520417822393
0.490150960911	0.706923351175
0.481665018754	0.795623332602
0.438069701491	0.694737411999
0.566819081489	0.294254299278
0.488893496391	0.496753830506
0.525162339151	0.560920974924
0.457890223623	0.688073312078
0.488794358857	0.73005916743
0.475303844743	0.46431357858
0.445580193232	0.589233967115
0.446656265431	0.731332650417
0.508622234864	0.615326046542
0.540801045876	0.601855431581
0.465897238608	0.545226562747
0.407629393769	0.53210090779
0.526556716386	0.501935987538
0.519730632397	0.411742743637
0.539097360928	0.773554924285
0.560754328521	0.535436350686
0.439514627385	0.807443509181
0.513572608009	0.649098724537
0.407259140646	0.74978244197
0.489383881141	0.472064278835
0.447887524138	0.555700264124
0.541357468652	0.667663217674
0.55571894937	0.382703889485
0.538695710772	0.295014503903
0.564325038128	0.682020851296
0.479881290359	0.759036399922
0.500721550006	0.375418064301
0.48065196546	0.407800556463
0.527355478112	0.495634756624
0.444918604971	0.537003296555
0.585691361327	0.480369333884
0.435130638738	0.66067685589
0.504324396248	0.612514764993
0.505264939692	0.552573983551
0.478845029304	0.582944250542
0.599198897937	0.537306867923
0.532538609921	0.554160141066
0.548220811695	0.616103823556
0.509397733531	0.666039939059
0.559031009088	0.498598481698
0.469970827716	0.835475351337
0.507789593499	0.721039431112
0.4476410574	0.366252591072
0.526934659732	0.50204979156
0.477589709799	0.472617888328
0.432469031722	0.499313926164
0.517557285516	0.643172788289
0.565370928993	0.431955465954
0.481792745354	0.627177922607
0.562209343922	0.620454274713
0.411984516898	0.615338427414
0.519603722384	0.606270954625
0.548138494706	0.636633856927
0.476934317798	0.730110722872
0.471233628197	0.668134730202
0.459097700673	0.638392708742
0.482172540669	0.623725913061
0.534776961348	0.85601281249
0.435494830405	0.652216661368
0.500123657102	0.521303426152
0.41123048757	0.864872272911
0.533082804579	0.598900407393
0.536853612073	0.760570881925
0.459935727012	0.695206474455
0.536475380028	0.348835234033
0.44829601378	0.582823462295
0.477313836187	0.49986478448
0.452515394012	0.462956209511
0.516471874195	0.55472535329
0.517069693736	0.474726192333
0.440133205729	0.689111990545
0.448110022085	0.782553079953
0.490802537819	0.644483413583
0.537352670552	0.806997315753
0.536372050951	0.532688195988
0.527680314944	0.358537607584
0.51263723936	0.529315969476
0.532942468072	0.546949340058
0.456120607498	0.266799306736
0.464064189052	0.571042481573
0.527514402097	0.566615843369
0.517317982366	0.51292945211
0.448920457633	0.687281287282
0.511210906795	0.349167387936
0.539730230774	0.442877171385
0.382328906055	0.654235016972
0.433226380176	0.500184403289
0.51928116011	0.652953240174
0.535737376672	0.439959914089
0.579413428158	0.429022282146
0.487474573778	0.538170674261
0.548530409241	0.478831055154
0.355466194813	0.420550410858
0.524124347727	0.529919880752
0.579302228382	0.883437491713
0.383164096778	0.842576124422
0.447140780004	0.446025892556
0.583745518306	0.554730382204
0.404450169645	0.544602499952
0.538827298123	0.698839141601
0.514466652347	0.518940568635
0.521374283728	0.549578105783
0.497725946702	0.634655686849
0.500785728024	0.749880981747
0.536120341897	0.72275393369
0.540106977252	0.690301666314
0.525902725752	0.849113667971
0.442623035062	0.282556764237
0.452631085076	0.455643797704
0.476320173265	0.322481293768
0.569778693757	0.467443088029
0.487522495535	0.423467665718
0.475858221571	0.231811701995
0.454790870526	0.430307021129
0.439589075419	0.418685970891
0.482142340896	0.693533850191
0.528754495618	0.472084337702
0.497043761138	0.598012118244
0.554713490242	0.280047391799
0.397973533986	0.640509078393
0.457305574414	0.770926726765
0.512334912102	0.54880568022
0.51520140665	0.467107979127
0.475303732772	0.546949577389
0.384827193315	0.735969570107
0.524643425713	0.611052452908
0.499015273312	0.519630348763
0.494305757349	0.554730980122
0.551862578883	0.606263040694
0.401881835985	0.570623775233
0.506340657455	0.473252241394
0.500579875364	0.477872903189
0.51101495801	0.597682163988
0.539156285637	0.394407197793
0.520855507462	0.537783213788
0.486081199649	0.479800785937
0.500274687543	0.512539019732
0.521640747141	0.638748890681
0.45260555885	0.533063446778
0.479556599337	0.395106869302
0.52161722649	0.527447216193
0.530040705866	0.797644516671
0.477146230447	0.654073077562
0.51131393471	0.59660649325
0.568247557504	0.511936290064
0.551091237882	0.639484667634
0.473095748598	0.69020224036
0.477050783724	0.441431269717
0.501762773945	0.553263483743
0.393762734888	0.4094343056
0.42026073579	0.842779339053
0.525480980134	0.632930141054
0.46668116373	0.520782500876
0.567109668171	0.411846927741
0.521751658676	0.281932050782
0.481377250216	0.470039732803
0.55044838541	0.728139297816
0.474297233046	0.637633664593
0.528779677269	0.680240322229
0.462017543859	0.206712738371
0.547950649397	0.55978505606
0.424800041822	0.57308225427
0.51207855405	0.652705213596
0.509508301046	0.428305004195
0.515026307644	0.407195361007
0.535684849178	0.693088964296
0.528049947221	0.505473018537
0.493775454716	0.234288569906
0.57041161059	0.533562399885
0.443868317778	0.518235023492
0.484422080717	0.623532445533
0.438701093089	0.414069789117
0.378880238529	0.340899637967
0.607392766677	0.48960711516
0.622122774913	0.678785450122
0.421570567797	0.725725527358
0.548287692312	0.891334300459
0.479981084489	0.540371683219
0.544961153339	0.707461542319
0.443688694167	0.508476525708
0.499924883569	0.484635739493
0.517804689513	0.436332594915
0.585709042261	0.528020667953
0.472976406888	0.726326264441
0.432636078454	0.692169185184
0.528696971756	0.425670871398
0.494946196429	0.813529634631
0.515896386763	0.659239966055
0.443716697965	0.512685563489
0.401888046256	0.858316439752
0.440290127286	0.665917710494
0.584252946276	0.420921568792
0.519639452245	0.528075207241
0.388105017648	0.431643462049
0.530390247903	0.486167542837
0.439195637355	0.593131823821
0.498129287051	0.515999955435
0.465399492671	0.362192750629
0.432252860464	0.752174399159
0.478936590228	0.898053814266
0.473313565605	0.472279181752
0.508176639632	0.410105793415
0.554696800137	0.591127089571
0.543186828018	0.518004238532
0.448510075983	0.666193323187
0.553891737051	0.511869311118
0.460541542807	0.646288511323
0.500814445138	0.473656036365
0.502581857396	0.720054249779
0.426104434457	0.52637951557
0.484391246225	0.507794485769
0.433146300252	0.432788633539
0.566297605375	0.473531456451
0.444116931485	0.673311199821
0.601366244343	0.463994661586
0.489864864865	0.97633013251
0.502465783787	0.57770839291
0.528593913956	0.368614838479
0.528063022249	0.375968577359
0.503580800337	0.544537307835
0.440616024658	0.5596513258
0.506394731802	0.660560854551
0.506368591455	0.446599984388
0.451819505094	0.652205307019
0.551550387597	0.740351086359
0.480701255766	0.404325047504
0.480525091392	0.668663262275
0.51945497664	0.732595801862
0.491231275119	0.775671272653
0.598776522294	0.812177754738
0.490505791096	0.63392026958
0.467250719703	0.694236874656
0.521176982456	0.537977097762
0.54902719998	0.597576129105
0.522201189176	0.58667057914
0.497600553815	0.43581264654
0.51806312369	0.617401247707
0.573902650102	0.695807877562
0.482606192447	0.558483509498
0.625080806045	0.44023176517
0.50340143945	0.645542533894
0.538468239975	0.563837790257
0.447674850568	0.533415452219
0.450777097373	0.426079565665
0.465978094319	0.499135886519
0.524933835872	0.523500099108
0.532802448688	0.65778672007
0.458504906479	0.345663977725
0.558732536156	1.0
0.445842732202	0.42837652147
0.461569454303	0.753069690867
0.454740148725	0.504325421894
0.459350897289	0.594236789919
0.519905032559	0.682314024858
0.522464349376	0.643643223874
0.45012310817	0.587189374717
0.498914616498	0.336070035422
0.385633572102	0.890631394698
0.45692933581	0.703637087852
0.476168248535	0.707933835446
0.429803101215	0.756017241778
0.477717364485	0.76542558579
0.351153002122	0.715741060831
0.524143359267	0.402244282596
0.466711536239	0.849010445868
0.569153640808	0.433464160552
0.514556498063	0.304249872747
0.610963254128	0.436673495473
0.529178885631	0.609593789459
0.574295503811	0.370866381099
0.508117844097	0.308506891867
0.524270572238	0.704554667056
0.526637804242	0.442525061564
0.503115378442	0.345939687313
0.513898540653	0.76024612163
0.589075129437	0.571762095345
0.543197423761	0.533118383906
0.485214176995	0.583284384424
0.538146822008	0.759376058271
0.529418762509	0.557685564444
0.494229593185	0.554959526525
0.395943078583	0.677728204639
0.546259315247	0.620735483816
0.457759333241	0.570413515221
0.425844754833	0.446944143801
0.476111854367	0.465103051117
0.484964374771	0.604883230449
0.458349545143	0.724419002799
0.501421311052	0.446091807362
0.528655062891	0.277625439436
0.587362224448	0.469332065277
0.456518071101	0.534011894502
0.589452727932	0.538721800761
0.486830971283	0.746101908008
0.461121060249	0.773092441682
0.453430606994	0.4087062207
0.550505870726	0.509096118713
0.482093861185	0.457276393487
0.544054642506	0.669390400105
0.523753997868	0.39747455819
0.59991313818	0.734409076812
0.50668890811	0.554974262116
0.497660154168	0.718677996506
0.527035471546	0.317843773461
0.538795215878	0.330639929319
0.45227185028	0.373949695939
0.456221837829	0.405570829112
0.532134847384	0.398079485869
0.55245372679	0.823256347433
0.501462845627	0.516620840245
0.520836056677	0.407453589859
0.487926685187	0.279082915108
0.612333466228	0.542778647445
0.440780443462	0.622912504272
0.474059730653	0.482459890151
0.514726606539	0.685695586668
0.562822707472	0.577487021313
0.578023380259	0.326927977212
0.571196429442	0.354929518083
0.536564564876	0.525896419719
0.498762817676	0.593212379154
0.404301669727	0.555420474839
0.463943153024	0.674756835771
0.588807002541	0.491486296628
0.557749222585	0.850332675423
0.44112367829	0.501635734312
0.476918932273	0.534330768267
0.445122102623	0.585875038315
0.478705445711	0.718451368216
0.50819974203	0.861405400337
0.549199373643	0.823154294432
0.485924329357	0.577197526766
0.464974870815	0.604929469181
0.475226888982	0.693953467863
0.519233170975	0.487822885628
0.5183193597	0.391745693142
0.530985603544	0.464262316645
0.558932562466	0.506256577283
0.460545080676	0.610821503118
0.515705735846	0.549913226508
0.44216616524	0.779824524065
0.514197782766	0.473284018963
0.505737599497	0.650321630301
0.539022751006	0.522833108328
0.451088537355	0.725800108432
0.471787731158	0.682916365258
0.468468820016	0.649418096707
0.463437930602	0.565925362789
0.454374014327	0.654756707586
0.440105726944	0.783857613274
0.457192182204	0.840088505856
0.402896277831	0.731792192802
0.484368043399	0.720233762897
0.539064291865	0.575533280393
0.403338384534	0.821759562579
0.502726143649	0.526879944964
0.47850755145	0.530364673434
0.457688536905	0.582624000718
0.531065799155	0.623583291903
0.483216036314	0.641871284898
0.45416925448	0.757120439384
0.556625629337	0.492701878224
0.505356501064	0.532572850881
0.474543633983	0.660709282353
0.442981734819	0.543483188467
0.512977446373	0.648358035845
0.497536352295	0.612790396913
0.431107494765	0.826494476615
0.442684616533	0.578417889829
0.432164725035	0.585194802888
0.472366944297	0.605147245589
0.519063763978	0.565872385799
0.46050805849	0.626572539423
0.435524573785	0.62436902273
0.51899553379	0.544463675614
0.437145664965	0.554703291683
0.462442314125	0.676779426507
0.491514952091	0.648113491824
0.498240158248	0.618878778476
0.53373725764	0.59853412473
0.483198250793	0.798456350735
0.408086360692	0.660307897857
0.424478685357	0.733047164504
0.459446954707	0.713482481663
0.461716007308	0.627926826253
0.431161355976	0.726570461989
0.44643734898	0.684552866133
0.419393939394	0.660049702167
0.474149402816	0.569740894398
0.382526579597	0.726353402827
0.491350115476	0.758795433114
0.465788068869	0.718353127301
0.486456190196	0.601887772531
0.503230248901	0.607450455577
0.445424581411	0.628470889416
0.484344723286	0.634121860086
0.455040679248	0.641668396582
0.456410139924	0.636080948913
0.434026249746	0.625475703954
0.477257161501	0.748182775637
0.505477242147	0.562216124105
0.454396203101	0.624408066289
0.502201646745	0.820760832992
0.465908016409	0.614672017203
0.498460144268	0.653771273595
0.458531558908	0.733649279589
0.473343102957	0.657497772918
0.460984838601	0.832881496411
0.458155014161	0.65049066269
0.494984413099	0.606506769214
0.406734195971	0.70873659379
0.497751178946	0.522684379675
0.476341360372	0.604364431043
0.447970012856	0.757187814201
0.503922658056	0.600983799418
0.462543511844	0.669460602166
0.541405590827	0.609441938016
0.413471732436	0.668353661163
0.470676503272	0.705550699438
0.463762086576	0.622169428161
0.435803297696	0.730230181008
0.515724532535	0.624164326346
0.509195024745	0.621040386755
0.467711181213	0.722466601363
0.445865172355	0.721842018141
0.453737943979	0.636274333971
0.423935697707	0.686031185859
0.450233214809	0.561609783198
0.39871263925	1.0
0.457708269498	0.534647161023
0.432632380717	0.880435065852
0.475662505393	0.580493332563
0.47057272588	0.551287744901
0.494362615519	0.629561008967
0.483246515826	0.586409378853
0.49293773053	0.603005036468
0.475006692776	0.658674841131
0.429703073608	0.817484018428
0.426519157985	0.725899574733
0.432714889619	0.685056439143
0.499999648816	0.638944876452
0.50235855555	0.539724072999
0.551275947355	0.539483370141
0.511888987241	0.567460801067
0.516684494609	0.522985708588
0.466725776102	0.694550192146
0.490484415605	0.555806380829
0.467896070143	0.572675039413
0.434951366244	0.665415711579
0.430143628267	0.695943904039
0.484317258944	0.64431523529
0.475435892857	0.793883252831
0.504945738501	0.556408011929
0.477366833788	0.801813528786
0.500406443307	0.567341548252
0.493775863061	0.54678072198
0.42582407818	0.734269301224
0.542527969178	0.591104138581
0.468625570755	0.654123629351
0.558918240517	0.489473087059
0.416517440716	0.724388359118
0.423522648885	0.810390409333
0.452809619412	0.764517327288
0.458504188652	0.528186521931
0.472361538409	0.634285700681
0.482771620727	0.730723300434
0.494771940945	0.599152924197
0.485965062267	0.573897715752
0.419320097397	0.687771063044
0.451960634003	0.712600236093
0.533846414482	0.513342988661
0.464663635205	0.778813590929
0.529652643416	0.579445809387
0.432574493226	0.585537684105
0.466257996488	0.599723559208
0.455809325824	0.571940803791
0.41481772434	0.741162488534
0.437555396085	0.742431448513
0.494778783416	0.55534145355
0.486003702487	0.592970587001
0.46464896616	0.660126294702
0.465433545363	0.68327781148
0.436681844266	0.599758156539
0.504576141463	0.489591304315
0.463727116336	0.617276149961
0.527588441456	0.615735987918
0.45796122557	0.619934365885
0.495168048498	0.634100947942
0.430107820142	0.560454571545
0.470342773084	0.595783194742
0.472403018524	0.64762151582
0.488107407618	0.612260919601
0.509501475866	0.723375184343
0.489737182689	0.655354449021
0.481419503751	0.660197697938
0.472925059656	0.67418880993
0.500773599574	0.581546830579
0.433087818984	0.739281956849
0.427207114881	0.835083080756
0.442173137375	0.689723280375
0.479152520925	0.687203046501
0.470378149338	0.674251060169
0.416638088808	0.716134173023
0.454685007355	0.774090012928
0.508270741916	0.698234535361
0.457353373524	0.71540039954
0.516411883015	0.601371753874
0.451754255372	0.644344080943
0.501404742944	0.59013988976
0.472409650631	0.633922057318
0.43210531713	0.610085828566
0.491733144377	0.582362346593
0.433558838991	0.723942182333
0.409496149368	0.808855107803
0.462968753239	0.648631835556
0.464765740894	0.658818924291
0.488876456987	0.615369603216
0.399276782082	0.679242409013
0.459186846984	0.739562452519
0.507934980375	0.661436403574
0.483183767261	0.537328158193
0.514643489224	0.635561524086
0.378800306211	0.82101836545
0.470954420728	0.626532463985
0.458815651341	0.581052730848
0.494269293294	0.600170562458
0.464011489775	0.661657262147
0.449217000138	0.653906205386
0.44122907883	0.642386333729
0.424558690245	0.776358271
0.434693072777	0.806678724115
0.523599409576	0.577485036619
0.490369453756	0.632554685415
0.466247930299	0.618177254194
0.500013227251	0.603619238349
0.454126704111	0.548606026094
0.451562430752	0.627431554277
0.484791062978	0.669251005912
0.487936560338	0.639209801505
0.398756952371	0.734248605194
0.460352334603	0.767511996737
0.513726409399	0.658492914929
0.408438104423	0.753338213828
0.463926342523	0.594201523023
0.447035037041	0.674099967212
0.452730562473	0.702480124953
0.483752298895	0.65248157343
0.449833619933	0.645388524924
0.458902643404	0.676045250474
0.414945932289	0.589916551556
0.480032986455	0.638231138356
0.468843719982	0.75603712262
0.399102777628	0.70500927317
0.500950926079	0.605890416338
0.525930578454	0.607836003377
0.471542941345	0.510326866339
0.492517587712	0.637285494759
0.428662391538	0.689581730099
0.495984080175	0.713035420148
0.519065259824	0.565005410447
0.504805731872	0.467624929573
0.519391126322	0.593733302338
0.457817391951	0.758511003408
0.471251646962	0.730205234914
0.462970290472	0.597169766688
0.437015807607	0.688093890748
0.473984140139	0.573304638996
0.502233547464	0.687417203711
0.484906053956	0.620558696298
0.445206689591	0.679623870374
0.478101493142	0.58314464952
0.417027200089	0.678686616355
0.495052736686	0.576002727585
0.456896384495	0.848095968245
0.489080255161	0.649028667202
0.503626217882	0.617424234459
0.46023453494	0.485309968068
0.430248589843	0.64910301001
0.497634781652	0.633714552874
0.442671923842	0.60733497427
0.44065738693	0.62367358271
0.425915376067	0.659505377865
0.512817180545	0.548160902682
0.479445784209	0.616059663612
0.504887069079	0.529347261444
0.437046717529	0.770796221849
0.435030488291	0.654872683965
0.463483900603	0.623279272823
0.464067486324	0.673747435326
0.4288001799	0.714028230511
0.449625528482	0.667475159236
0.478446746612	0.698025787454
0.476004360427	0.726318370394
0.503276629977	0.604041099404
0.462917249513	0.678684309918
0.465089914402	0.674844183971
0.501162370108	0.531092539442
0.485261406756	0.652885873722
0.541367078317	0.531179255211
0.483681510246	0.622553385959
0.467853356065	0.77072751099
0.428895812499	0.847780622629
0.462941724762	0.701747708532
0.452221355915	0.640740733058
0.503479700643	0.461486038852
0.437899568349	0.734206898559
0.457632128393	0.499874936003
0.45979991689	0.492025465259
0.456453338718	0.683390797258
0.454867290237	0.679229345061
0.449862334268	0.691626135281
0.44332978191	0.689645381002
0.428890111714	0.668629771646
0.531976783153	0.595393232737
0.436436454836	0.724976152502
0.504413237639	0.566882108871
0.465693594451	0.584793976408
0.46486870548	0.742006161781
0.424480573417	0.656685357132
0.49775913462	0.569366917959
0.49393939394	0.582992508786
0.471365934179	0.646997150904
0.467244683168	0.738827447031
0.492244271099	0.622961440592
0.445853817329	0.610493610329
0.497230010623	0.64877404615
0.441817984641	0.72875197612
0.46348577281	0.796491072436
0.452725425137	0.626031482099
0.423927999558	0.653320446817
0.532801921612	0.730995547951
0.516786262223	0.73976198039
0.419256669257	0.633551319723
0.477493931925	0.871303774986
0.476558277788	0.648176656028
0.461611458596	0.750393721124
0.465273644116	0.619218052834
0.5145753696	0.539308005266
0.46447364654	0.735729328721
0.470018055005	0.738357102809
0.456517914736	0.775809056037
0.465428490965	0.552640345913
0.499784829335	0.562634263644
0.484403184674	0.601600799147
0.511835756279	0.526595502954
0.446729466608	0.590522179763
0.440169622733	0.626361484249
0.439419917746	0.66705545107
0.508832970174	0.654850513577
0.465667071127	0.783359249616
0.407779380009	0.656156100115
0.522261306753	0.597036135427
0.475460122699	0.573591158284
0.505740812226	0.579252433903
0.4585222425	0.634108314769
0.448852915869	0.644128833549
0.465368449847	0.604208738435
0.47009032754	0.683739865529
0.527094026311	0.571556372492
0.529911684501	0.610574051286
0.475967329964	0.610076495647
0.447012443563	0.677917678806
0.469323858584	0.790207455192
0.471776390059	0.556210117923
0.502372737331	0.54258638318
0.469100264535	0.720944021535
0.474122931705	0.505015980159
0.488038652606	0.658806598565
0.487725954028	0.585486694177
0.546292349848	0.650800120144
0.428115584002	0.755803528481
0.51726594092	0.624702734895
0.484626417463	0.599216428218
0.456185392463	0.735055071831
0.431342544013	0.79387822267
0.436117822746	0.755197842085
0.50549754667	0.590519524546
0.454301129944	0.567096767282
0.470284312605	0.595097573838
0.480184402271	0.710744031175
0.474963609898	0.595158489957
0.477185615848	0.63291552086
0.448299059716	0.703679124144
0.446405228758	0.691346336475
0.473473068348	0.704175143267
0.419223083758	0.670757888492
0.49014338248	0.773929739351
0.42412673113	0.66956344327
0.428270880649	0.692783874139
0.461913392947	0.749037598942
0.503153620961	0.640240261718
0.462738340817	0.802420137151
0.52762944803	0.578614743755
0.477962243281	0.628204570313
0.460862244098	0.72366708911
0.46328813228	0.618178882531
0.503192466289	0.740372071415
0.464492434695	0.643465238702
0.495845250935	0.638057547238
0.450133075602	0.660999602227
0.468790511062	0.660111325742
0.510565045495	0.557693944413
0.434588478002	0.698092642181
0.456587483872	0.669567162895
0.490195576315	0.458900491144
0.472311570539	0.856516859767
0.467168819062	0.508217361076
0.484217546008	0.586793445434
0.490648861834	0.643366187929
0.481562937508	0.63356847658
0.551932216046	0.45717730042
0.446371063577	0.75065837827
0.435376513804	0.684660853327
0.442503388234	0.653174168345
0.445645232939	0.674660684302
0.412981633796	0.66860409101
0.470123149445	0.581812254937
0.473772435745	0.634863413421
0.47310561709	0.655171427752
0.375256322624	0.634965114117
0.541503634128	0.485270620156
0.441104154062	0.637416571871
0.475303132638	0.641073435334
0.461506814476	0.614124555615
0.555790610248	0.656858189069
0.532779406973	0.516573021593
0.52263078506	0.671566857124
0.496016276596	0.595737298591
0.511912758091	0.605486926834
0.504384690927	0.692002040339
0.458430004913	0.627633296866
0.472734333483	0.610396687491
0.490866763511	0.79090021422
0.510385216649	0.605856010795
0.458266289773	0.582012554542
0.451013315895	0.678194719904
0.476781290675	0.643369520514
0.419827626798	0.79461649826
0.427443589477	0.661998395782
0.481521733365	0.650413001079
0.493163658906	0.593498173304
0.406567226021	0.612389011573
0.513106215077	0.567204298002
0.54051026908	0.463918617464
0.467860473447	0.596992038475
0.482279074665	0.603722363645
0.460724114148	0.652161062585
0.485498775329	0.716990361703
0.457194884278	0.679365933247
0.515716491887	0.726451245887
0.450185592699	0.720338054819
0.460415792836	0.697809366797
0.435240135052	0.743895061619
0.484020113506	0.66819172381
0.466192380897	0.660587304959
0.474776029718	0.710887977316
0.513115227434	0.62666810268
0.461798664455	0.818973507853
0.450475719758	0.687688318864
0.478348544125	0.635898784297
0.515701013417	0.646307465891
0.469757639969	0.650086885174
0.447196497096	0.536179043314
0.456321495433	0.718743959115
0.502038947635	0.606232286438
0.488544060179	0.790560023182
0.441652242639	0.8376157752
0.484637186038	0.63284185097
0.468629391917	0.572105647392
0.506125618792	0.724544874132
0.458983320062	0.605997130999
0.450038378341	0.620012398349
0.493578150445	0.692866504443
0.489585217968	0.624033506326
0.500610575999	0.705653807783
0.534873509938	0.596772843412
0.497630236953	0.61469236759
0.518982889846	0.627483121732
0.415373218698	0.683971720531
0.453111573739	0.613524089571
0.492547071204	0.708534085891
0.51649504368	0.63010564526
0.422451880243	0.706055072008
0.473096077749	0.593756631126
0.459084964885	0.555362479939
0.460672717017	0.701027284354
0.479917285998	0.654828073644
0.481343974676	0.735820463588
0.439312373301	0.632635950251
0.466418914136	0.620427619835
0.452725599174	0.765139822299
0.457311162256	0.586340121443
0.449685166489	0.642381336036
0.426784791436	0.830920720461
0.518520005532	0.582143255252
0.468090310598	0.658105867007
0.472646617845	0.709026611544
0.47580806912	0.573851028602
0.441655897889	0.792008553894
0.478755718148	0.571721269387
