# Supplementary material for: Do universal codon-usage patterns minimize the effects of mutation and translation error?
Source: Genome Biol. 2005 Oct 19;6(11):R91. doi: 10.1186/gb-2005-6-11-r91 (PMC1297647; doi:10.1186/gb-2005-6-11-r91)
Supplement: Additional data file 1 — A tar archive containing the used CUTG records, separated for archaea, bacteria, and eukaryotes, the data used to produce the histograms in Figure 1, the kinemages used to produce Figures 2 and 4, and the data used to produce the scatterplots in Figures 3 and 5. [file gb-2005-6-11-r91-S1.tgz › CodeError/data/scatterplots/bac_a_sY.dat]

0.506632006932	0.483566058345
0.560050418037	0.764481082472
0.541355338424	0.694425265516
0.593520442506	0.638415099448
0.493141676062	0.422004672585
0.572653226675	0.636651803875
0.592258374805	0.729803939747
0.543045392632	0.780499718701
0.507379188465	0.889951186229
0.548638397199	0.707235385333
0.65322098519	0.56916736528
0.5629180634	0.83633515637
0.595236859677	0.56787736097
0.506881763191	0.448223673739
0.425582427307	0.424964137296
0.537399790868	0.706744635029
0.475443916767	0.63603052804
0.482230349872	0.703012183463
0.480642365291	0.524776684925
0.501459732935	0.502965373806
0.584473713488	0.688679963841
0.608073559094	0.445796031701
0.613643371738	0.653827591035
0.610784389589	0.70413981064
0.547454494314	0.755223459696
0.479020998849	0.498356080641
0.428382561087	0.525987540209
0.550664540138	0.682620094597
0.459255293837	0.547546829812
0.492300526883	0.541380225506
0.626797631703	0.513983538034
0.455375614171	0.702868051262
0.497801101902	0.465707462955
0.562933916888	0.68320844208
0.495529539998	0.687897031326
0.488188190821	0.606264492284
0.607672296065	0.646144022507
0.510759401603	0.783541321768
0.522293736363	0.597399822308
0.481289092519	0.710980729833
0.604028233071	0.780983148562
0.474675224549	0.678601831553
0.564270177447	0.637050091947
0.579322084763	0.67017099749
0.532036150984	0.539207356025
0.549475102269	0.531322732469
0.477628570321	0.611901621006
0.568037642987	0.716404015454
0.462073428063	0.656529761268
0.532490774306	0.509134776969
0.576563987281	0.594822079388
0.485792806208	0.627593254296
0.532924186263	0.600021665992
0.541697008674	0.525047163912
0.422254527833	0.542680869125
0.533881378078	0.686791420237
0.564164044469	0.732270844324
0.446632993075	0.620607560168
0.463492079011	0.537418525193
0.621944642842	1.0
0.517534963065	0.49546141964
0.462266718479	0.757572575709
0.440804778371	0.698836948856
0.673840915244	0.643844685598
0.600953797461	0.836114303684
0.707615707397	0.782747400861
0.607261540994	0.583768918966
0.526782508235	0.567846843343
0.548409548639	0.580758853009
0.546465043777	0.654784141246
0.503507388171	0.692671027058
0.648609384322	0.69941722507
0.473533806727	0.548992400028
0.524812924464	0.607259075403
0.461900828488	0.568065142341
0.48865783932	0.656784218572
0.571623829985	0.625224926429
0.465755945486	0.63861282073
0.556265629342	0.619304476587
0.498160557088	0.531774514247
0.565951629863	0.8077079626
0.431312616743	0.746512903374
0.532010240476	0.589317068385
0.431189437439	0.649336430847
0.536583745215	0.556392553356
0.523949404475	0.853384325015
0.665687523272	0.506231048515
0.708306957546	0.828644362811
0.538257790751	0.680613190649
0.480401822855	0.483651941414
0.528833089836	0.730558756174
0.445465601909	0.545661232619
0.52689356672	0.571213807845
0.542521029407	0.754406436682
0.530413519337	0.737451307022
0.535896456885	0.709345209446
0.463030374197	0.704733849891
0.572960059842	0.567009938267
0.441534824513	0.448393577089
0.493900943276	0.548447701171
0.52406319573	0.586600993864
0.456493674155	0.546918141073
0.491793591596	0.656994727943
0.554907178314	0.544405728575
0.493469706593	0.488277118469
0.546700483624	0.632493831297
0.486658871053	0.702228389878
0.633970061751	0.576819981878
0.530103682656	0.915626528555
0.446982571895	0.485480466848
0.58187369128	0.936471370656
0.462212572472	0.543244146653
0.503719572484	0.438426148942
0.522297488004	0.741004642774
0.565162628732	0.554660697926
0.492824249454	0.501112928799
0.499600918163	0.534786378171
0.502586996896	0.709026497592
0.535617383307	0.794406576849
0.661420892429	0.712936611444
0.437891241731	0.479514883698
0.572262005978	0.597343804052
0.510046672701	0.618304053063
0.618152285873	0.460011524055
0.558758656066	0.512705743436
0.540051195605	0.659609233196
0.621744748888	0.742374628364
0.431823132216	0.637725261736
0.482441601859	0.723144381716
0.544451059185	0.540028419239
0.547537275348	0.575236668119
0.533499059474	0.548261174337
0.550924950487	0.446707000671
0.579842795655	0.633213985739
0.503173827279	0.727510759665
0.5124322624	0.523024187229
0.54746548824	0.539454707294
0.643512247717	0.623681911672
0.584960755868	0.679321255584
0.404337775208	0.558917806627
0.503964255815	0.491466377175
0.512126360231	0.595777050088
0.566921738765	0.589759032683
0.480885028862	0.613543136572
0.6125167157	0.613446522191
0.513282059674	0.460340435086
0.556915707537	0.58270286977
0.494784602967	0.619992160442
0.500817354455	0.604247642021
0.456988837853	0.770635280937
0.621379288661	0.5703167682
0.375514522023	0.659131001114
0.550633278266	0.664920398338
0.52514390101	0.509627932596
0.462506379057	0.744270550847
0.552961214193	0.75242196209
0.573941954119	0.578092561817
0.529331208446	0.806446499066
0.487301979519	0.53594868279
0.510881019658	0.701175934963
0.553681863385	0.683440126807
0.544811262374	0.677899696151
0.542203277286	0.700523240293
0.541246333262	0.502724487223
0.593181479827	0.612438945004
0.534045659676	0.678912868357
0.551001794208	0.631496071685
0.49420089217	0.579218815684
0.465690644357	0.424649695909
0.548144766332	0.711635504916
0.577520031378	0.802174585827
0.526917221272	0.662742855454
0.490496391383	0.639066244537
0.516132106943	0.501861612501
0.462508832787	0.578959892847
0.64598650418	0.709720555479
0.489606467087	0.747378352621
0.561970727339	0.394745935147
0.599952723835	0.629782277176
0.437417979003	0.67273032768
0.596830532069	0.53626418028
0.413847547345	0.49233804401
0.412081375093	0.486074332943
0.575177046851	0.622989210787
0.573907671166	0.704995820429
0.416269689171	0.534614847844
0.548684179919	0.722881651699
0.601805196513	0.841046464529
0.534247367812	0.591019780584
0.485187389702	0.543054126583
0.478050564521	0.503837814305
0.654021414919	0.622520866424
0.548857391974	0.426763805733
0.520559110695	0.553102089818
0.529236429525	0.589686717572
0.544670490653	0.554723649671
0.480270666884	0.595007710491
0.500637861938	0.785252406864
0.540721089305	0.657558870607
0.576160322952	0.561041804199
0.505251520177	0.756742286734
0.634475110209	0.83643924776
0.516529618382	0.762859062206
0.436354939441	0.635228827353
0.50467943938	0.533749688257
0.502419113478	0.680980304612
0.45609312135	0.445817412728
0.514144343764	0.696560180432
0.501308871731	0.68736895695
0.419169397733	0.598717212294
0.548543242596	0.539627769789
0.451178979875	0.658914405899
0.44281370106	0.5026943796
0.413435577429	0.537791695168
0.471254871939	0.756482095078
0.527743812286	0.772385404257
0.603035351511	0.536711454056
0.541991729179	0.431193221945
0.570822173726	0.589565964164
0.514524273964	0.801005864296
0.540259208777	0.72922550275
0.585170872752	0.653405199235
0.560966065522	0.599944859672
0.43184168651	0.434859114081
0.599120388604	0.763565733753
0.548636311027	0.546166102019
0.563042866009	0.655501235535
0.500788837079	0.746756540863
0.538428129959	0.559560927625
0.446626169834	0.489138118114
0.568700024442	0.844851537026
0.55290779143	0.65726560294
0.428528224013	0.62828160529
0.427584171874	0.479196052428
0.455564355938	0.537940505588
0.65988585994	0.60961770632
0.544288150042	0.599545196415
0.453789747228	0.608727962873
0.562813858294	0.464591075615
0.463064643642	0.534922615152
0.66223204716	0.572016580987
0.538487503485	0.52705917298
0.601511726476	0.712392067235
0.386502364236	0.596298315241
0.501842951011	0.663738840713
0.601426906822	0.524111018742
0.501337613697	0.638790416301
0.584114630941	0.725686888076
0.492088270773	0.663647368105
0.519163276701	0.725097060643
0.46879353307	0.549326895245
0.428577306015	0.604584819433
0.462305982852	0.653908924904
0.529601037581	0.507225657995
0.491747509299	0.635287874731
0.5039358794	0.582788762696
0.577552486834	0.571228440653
0.502879972549	0.705635116413
0.611031617816	0.878526530676
0.635173038843	0.635563926401
0.54469062006	0.524139203646
0.532823688598	0.457530939766
0.552834431135	0.634855482929
0.468731919604	0.407940819758
0.517957083367	0.365336013303
0.459963930842	0.640858811748
0.585555599934	0.702092507014
0.476170428946	0.755519603941
0.583267954864	0.771156455773
0.575515551712	0.70353809284
0.604063618451	0.600838072794
0.416464475651	0.746732447341
0.476044079917	0.593375564372
0.563255813954	0.565421589088
0.614335519066	0.838006960343
0.542997542998	0.617760210916
0.398173602553	0.608856626317
0.534190577798	0.531115244015
0.447152584339	0.553386496972
0.513917974532	0.631503755304
0.381710593664	0.684300683315
0.470590715895	0.510072478238
0.478465710609	0.574494329724
0.525844364465	0.791149633821
0.58667676003	0.722340620314
0.368888215182	0.609646783789
0.496363535972	0.595507243026
0.603101829289	0.735017427397
0.540832917429	0.799899206217
0.459764554104	0.606918503508
0.589787436743	0.876552229151
0.562706419264	0.504121621694
0.509167064015	0.628844449509
0.443118954355	0.449426993866
0.511526198941	0.473583802404
0.501073606459	0.828396421188
0.541626177073	0.759068030107
0.582341328017	0.687591538824
0.472316481939	0.483857213438
0.420126384453	0.490860426063
0.439307706661	0.559263169465
0.414008658545	0.58313518912
0.425909810327	0.451593675777
0.384466777648	0.536056576129
0.536548800662	0.524350882731
0.54218504721	0.651262787187
0.584659386375	0.805691712855
0.525514255658	0.604522597577
0.437881669052	0.61364245516
0.502073058262	0.537972933125
0.442577030812	0.572933828961
0.500619813367	0.665439099373
0.600526371889	0.48855050942
0.501717189563	0.58078989902
0.473931307141	0.683535563487
0.588931834219	0.575723591184
0.43424456347	0.557171474562
0.45713557365	0.531799287891
0.603567888999	0.579762135385
0.656265751976	0.760839283008
0.483803998994	0.500485367472
0.535496715264	0.486520436714
0.495828466334	0.697629468051
0.448384969665	0.503508112557
0.517081744813	0.639754564008
0.537050615828	0.483528862411
0.463281696397	0.661196179037
0.520839181779	0.626199052574
0.657664933623	0.745809318487
0.544406346645	0.59167058795
0.532055189228	0.647435252342
0.581584470094	0.752015620959
0.610905567301	0.749007216582
0.556660479158	0.608197156865
0.454358970448	0.467459563844
0.483943602227	0.590791645672
0.54062775935	0.632398415923
0.393755458515	0.510570028064
0.553407622739	0.73356327804
0.556297123891	0.645582300833
0.582164617259	0.707044510616
0.514293017509	0.65100862046
0.355228081571	0.557527311883
0.66838408885	0.937993992717
0.541593879503	0.636697394196
0.447518670548	0.604044818912
0.605762737377	0.822642057302
0.527557164382	0.668337987279
0.549212474214	0.740577303209
0.471802639104	0.502277247252
0.569091950106	0.636294504413
0.545051178183	0.729524283889
0.404548491165	0.662173495369
0.551514287899	0.733659445475
0.483476099064	0.544456746404
0.524689835589	0.761316636667
0.513951887226	0.596482823194
0.490416617704	0.642752780441
0.493265611108	0.46670364906
0.530167753098	0.707423711909
0.574668521179	0.529314873695
0.476276811505	0.318971074871
0.582185446182	0.852442298241
0.462094529529	0.449308069473
0.594104630287	0.518986376313
0.469217515428	0.545588221788
0.443772432226	0.527521931943
0.539550900522	0.424160385328
0.641185383244	0.754583735292
0.539251986137	0.813457601025
0.648731996416	0.507896897336
0.469431950692	0.637848135171
0.367803130804	0.557495495295
0.578358660512	0.428000467244
0.561504278353	0.570119956816
0.55231058414	0.520885903173
0.548740271732	0.473334451902
0.567402101941	0.396750814173
0.42080860408	0.522568762523
0.513138427891	0.647010495776
0.589022036712	0.520345622215
0.556702015859	0.73923868565
0.508553274682	0.518861723195
0.55363760776	0.69048076902
0.567808723524	0.451570384255
0.536721220164	0.694865850014
0.598056166461	0.612464554288
0.435807639365	0.573367529013
0.477360367358	0.502102452168
0.505084366968	0.875121209489
0.542485845786	0.632537882225
0.510241356817	0.506665522303
0.627365759747	0.655357610023
0.479335488657	0.537778565725
0.612354470225	0.814614180654
0.594306572846	0.653380340222
0.534480070014	0.590635917085
0.504844560775	0.598184428711
0.460741661488	0.558356964676
0.634302830643	0.50741616976
0.570027938344	0.42366629881
0.524021269894	0.468360505866
0.421325408447	0.555902910756
0.529746941704	0.73337656034
0.55635576709	0.807770263383
0.511302021719	0.658217465058
0.555389970936	0.784196953544
0.458431908593	0.662372549893
0.4388672012	0.654193877022
0.638451355733	0.739436473119
0.524305291601	0.555519083323
0.539761276257	0.575921782585
0.511928173433	0.711650596316
0.506751954513	0.617572896851
0.598107260662	0.758286533927
0.428798550187	0.660801582929
0.472280601952	0.478765205269
0.60351099893	0.661852421548
0.50106940207	0.64327179447
0.500996848672	0.431449581788
0.507207380358	0.627113300824
0.710924793482	0.807018924588
0.635729860276	0.874937887035
0.546872144311	0.738060900234
0.577477648774	0.771032421625
0.44630711754	0.481926751067
0.565367620187	0.718635343749
0.40752416192	0.430958225095
0.502041029935	0.574366047496
0.584214111236	0.785153807539
0.513256231473	0.574141212112
0.619823824813	0.801198427568
0.577568687027	0.575248021377
0.5084691546	0.684912961371
0.519396217677	0.607514336293
0.513591898609	0.621748821623
0.438981204652	0.60056854252
0.455337308761	0.818347312687
0.525685762366	0.710211163746
0.575857690408	0.739489221903
0.481405404775	0.654247631709
0.620581772133	0.378022309782
0.509402892652	0.590306048508
0.547079417727	0.707376391725
0.421915778485	0.730798669046
0.565748864131	0.622473362972
0.395115735825	0.540994955616
0.586165048544	0.725694659222
0.511124194901	0.465581575685
0.449950982544	0.610028615971
0.593695090439	0.87471425792
0.5094953226	0.538123608196
0.546324395138	0.691138433374
0.583435560016	0.681664122318
0.509473115791	0.556206208283
0.491617357002	0.764973147411
0.424606180126	0.520296248506
0.508681597014	0.500539012508
0.503173502189	0.646005527361
0.491802830008	0.621796764483
0.496766074512	0.601569596177
0.532199104916	0.596940511762
0.440995775459	0.610417519461
0.405593664535	0.749464145471
0.381044695746	0.800606358549
0.493697552754	0.58216261321
0.391042598717	0.667442155872
0.566151173677	0.530541931905
0.329858719444	0.746231366219
0.550469983013	0.460794170342
0.605791829244	0.53180211939
0.499964597697	0.617758363214
0.405797606599	0.524598620182
0.454502107532	0.591559509995
0.337731465508	0.725205940367
0.57954125937	0.430719660183
0.503350750601	0.50237130828
0.506003577328	0.588424001874
0.48711469936	0.551302094283
0.396196002579	0.593489918864
0.517162382859	0.511003979481
0.335369202127	0.798925869433
0.526128057252	0.572919148212
0.491142115005	0.569307119299
0.463287849253	0.511040637843
0.467594575303	0.52829745559
0.496958053154	0.621337258983
0.539765680369	0.632512808822
0.446466091286	0.409382423226
0.43540907134	0.55675715048
0.455131836679	0.616790020064
0.33364181821	0.571175427446
0.536648256222	0.573769534483
0.478053995266	0.52283445144
0.45335447109	0.740397057995
0.375644788843	0.640615434646
0.489265668622	0.682533032411
0.405244972091	0.6175647416
0.454415992103	0.545960894333
0.450120206068	0.717313705938
0.433664995421	0.634240061248
0.403189792663	0.671114204182
0.533577573697	0.542605723343
0.445578033562	0.727364406797
0.421962325857	0.719613502096
0.403666398482	0.693158002248
0.50519741354	0.600609646814
0.531330376491	0.562948846484
0.435223186721	0.574847957668
0.579327945556	0.598109109166
0.538011379881	0.653995002091
0.519655945242	0.633820250288
0.456119747691	0.539106069701
0.403448896861	0.693367170197
0.461631126233	0.479493696984
0.499859966828	0.617241405705
0.434895675197	0.653144757758
0.527875248209	0.629295915555
0.425839944462	0.542272559271
0.397254532118	0.689733679685
0.511309766921	0.608133034846
0.442314747023	0.763286583163
0.437830107931	0.523125514871
0.422595347593	0.568732795858
0.575696546751	0.72724743876
0.610811128686	0.442462524238
0.419416400798	0.525027540954
0.478809180183	0.729690837476
0.519985973157	0.494259864513
0.449696743398	0.678338115067
0.4966457806	0.560698225118
0.571051619029	0.668133448052
0.466107508045	0.67487620994
0.46580544555	0.56921882832
0.533071374705	0.717032379264
0.454215677194	0.57387082853
0.432146454693	0.619432969614
0.44349106204	0.615407608514
0.403882945605	0.646337031926
0.405843781682	0.60573731504
0.327260343835	0.646659642358
0.510501055472	0.517021546252
0.411955439982	1.0
0.629999491604	0.50423569636
0.448583941906	0.836597568485
0.444227221356	0.474616596479
0.558768869077	0.53951072019
0.494861926716	0.520823570294
0.495410528248	0.559930343526
0.395595190136	0.568354773408
0.45201968687	0.550312931754
0.388414199841	0.794425867216
0.38855927652	0.676460834888
0.36407937999	0.616601696465
0.529684882582	0.624619141467
0.548380697317	0.545214286847
0.438456788187	0.488809470336
0.456023175344	0.508295356184
0.418538600568	0.466610352637
0.529352522731	0.656669345351
0.518229774521	0.514055269552
0.577257495784	0.570224195406
0.491742676056	0.628753786084
0.453350341944	0.632679122559
0.546490785458	0.628735047327
0.424033725006	0.661238393867
0.528774700923	0.546834181281
0.437366419942	0.660659058238
0.423146815189	0.53088568305
0.462278512799	0.557976639278
0.383428983599	0.667916887662
0.5191629886	0.563260694975
0.520172369056	0.684464745085
0.46937345069	0.42170016066
0.38966011816	0.671138597413
0.483636084924	0.750495056419
0.444919370507	0.730250230623
0.527929067158	0.509429331457
0.541533948642	0.59959956933
0.360701640742	0.731569035984
0.555629506379	0.625108290328
0.440506112678	0.558959829167
0.419772741462	0.64581148836
0.449701031605	0.636783431857
0.493774050679	0.401072057521
0.335472355616	0.743034437565
0.541052736022	0.552061252322
0.500303444091	0.539138351671
0.443565410414	0.576485860634
0.532734959898	0.590978567466
0.413904106248	0.739961627566
0.479253119226	0.68869464787
0.558829837429	0.524720194645
0.455674658864	0.573706143416
0.481107854038	0.626958154196
0.518896700517	0.626908406792
0.475377711315	0.569659312933
0.526755116364	0.447565318874
0.432323957179	0.578123494499
0.486629546916	0.578429072345
0.507434364068	0.571057648086
0.515895515735	0.592552641007
0.581178748704	0.567186987757
0.485507728472	0.551830655877
0.402216724363	0.60828210686
0.438692582855	0.564478550569
0.382426294029	0.636701211809
0.417699252679	0.647317655936
0.351432967879	0.604572285157
0.489834217314	0.62161119863
0.559818012615	0.572387004018
0.432846620814	0.672293147876
0.396817362056	0.810427951875
0.453008279082	0.695451118213
0.41509306571	0.563608042681
0.396452790819	0.695074546351
0.388202226453	0.66493386826
0.432664268547	0.759251239935
0.452542804903	0.651986714633
0.442400597949	0.663102146534
0.582552288283	0.604484811294
0.471877326187	0.607089470133
0.485052945167	0.490057965334
0.443081866731	0.580898834662
0.53834794647	0.5738981451
0.485713959176	0.619359887262
0.325447552641	0.669459536764
0.480715713192	0.744829125019
0.458824129315	0.583379045916
0.423178398496	0.61337362104
0.522943537265	0.626525128836
0.392729813066	0.675143302047
0.539765669588	0.693966329265
0.420400146082	0.556095524712
0.503574193789	0.569150266514
0.515564768347	0.586773090212
0.355530265748	0.83512707917
0.517933250842	0.62409529514
0.402957478457	0.581576706726
0.585951799504	0.612534280987
0.531005095163	0.628047967308
0.39329612003	0.569139381159
0.365201044006	0.646004468125
0.435221513181	0.740669392755
0.465027968861	0.71841229124
0.520652551198	0.520840278176
0.467711955557	0.630452933553
0.476554370714	0.629509097542
0.408358299769	0.541853570733
0.462497718839	0.571747207102
0.440952892958	0.615447424275
0.453647032787	0.656992756052
0.503143096879	0.63246821861
0.449929343986	0.749108038059
0.427852875103	0.695478849628
0.36027829274	0.604428140315
0.445592693068	0.796505995378
0.440046146081	0.453720907161
0.515452196147	0.526249127071
0.407610692781	0.610968368422
0.453845598455	0.608071498364
0.537947843907	0.65304551043
0.516434982221	0.617053467263
0.465264921692	0.620912665044
0.522635153393	0.55202915788
0.337204953915	0.728285532829
0.453733053959	0.702458706275
0.498647230965	0.592166692813
0.421540917536	0.52779140389
0.466796187581	0.470520206667
0.479541477014	0.637421616159
0.358056989064	0.594753457436
0.466637895898	0.620331173798
0.627807418967	0.531689384696
0.545813618003	0.445336599174
0.473312006084	0.544027655634
0.431144666088	0.670451017343
0.465702307049	0.667115200048
0.456830028246	0.517441904935
0.386929325962	0.680118628777
0.423287985017	0.603288973866
0.502371057481	0.588061655448
0.514355158258	0.610419701707
0.47212675119	0.638652255058
0.469013310895	0.44352691575
0.509863860352	0.688976281133
0.468314788943	0.573886794006
0.383038281132	0.780451878292
0.379709524061	0.589249156145
0.476686057889	0.561382247907
0.391757269835	0.445754743997
0.495964396168	0.654189461865
0.542088832491	0.59351580759
0.566389599318	0.560813004113
0.386074226268	0.579177664848
0.548782546314	0.710649679376
0.422766604936	0.507978480464
0.453617363344	0.588562241856
0.504865055254	0.485016216392
0.476170292927	0.738606686754
0.470946171849	0.632019688237
0.357277825028	0.548654433871
0.410844180697	0.700864521807
0.395619605927	0.695645034204
0.451864232674	0.580260725656
0.524326497789	0.658682403913
0.456129855627	0.66686650044
0.365197088312	0.583463201909
0.515551715626	0.662035510423
0.44644485354	0.629855240955
0.475656626724	0.50000725979
0.439896072824	0.607782574163
0.555530741082	0.454638685726
0.520839840763	0.597436934081
0.518773608285	0.742344928211
0.428979152242	0.760920437329
0.453998771526	0.678915134322
0.428518831352	0.650195422161
0.589885063879	0.424293874187
0.410018825082	0.728058517019
0.502980907102	0.508908220009
0.576191612955	0.517223522601
0.441571445482	0.648882010857
0.571486052494	0.609662299433
0.395843303709	0.599241011684
0.368477892392	0.588746793121
0.381788643451	0.593624080991
0.56232155065	0.540169714097
0.394480797981	0.651485426223
0.441300584487	0.502570618185
0.384226846186	0.548706842754
0.462905760581	0.626607435214
0.437712373883	0.622748702943
0.494407052801	0.497878483374
0.446860201771	0.563190406219
0.515212008666	0.645645054857
0.332375034777	0.735541460685
0.323593536545	0.536474892292
0.472450644205	0.617240418367
0.507296837654	0.635442876856
0.471868073771	0.633414466115
0.395786020691	0.77092481882
0.300675391171	0.583306769947
0.401811054056	0.632157159908
0.402429559033	0.668183590176
0.397646536905	0.643439582155
0.46274794388	0.593239796012
0.470834437228	0.793512675062
0.513210832883	0.673619279838
0.497667330472	0.753999513797
0.494056829717	0.66147506575
0.415527400805	0.530080595673
0.386421025509	0.62373856503
0.456251114063	0.665367448852
0.422037178209	0.758764222601
0.507823289467	0.542285315642
0.437883626645	0.555483903158
0.535190023014	0.571719464209
0.409483070374	0.448868421197
0.390860929175	0.617797946207
0.580923608114	0.620847720498
0.528369405385	0.689203327906
0.3960075912	0.602732043889
0.349852660773	0.706000019527
0.397800037744	0.630551777744
0.522389057141	0.537581038206
0.511335659008	0.544045255933
0.45722599994	0.533652400867
0.376493578045	0.564687165656
0.481244795786	0.67445123864
0.502550456898	0.562876450163
0.443406638663	0.627068883296
0.503646569387	0.521639290335
0.464796111084	0.588081761083
0.413243960592	0.602084359568
0.47603567889	0.674462156195
0.47075818488	0.741200587152
0.409649200645	0.538719180004
0.474576989133	0.527832767845
0.444128247155	0.6721029428
0.539161648794	0.462372107785
0.391295736991	0.614225857381
0.462120487561	0.593292379578
0.405692736982	0.590763953488
0.444407014392	0.763766509341
0.539868423266	0.505218310391
0.474561315046	0.548766147679
0.488446833269	0.722107852162
0.390360848782	0.752776881923
0.564469445283	0.69718387306
0.490289326762	0.530464603962
0.384858415772	0.573928793369
0.495188794103	0.545903462712
0.43531302367	0.695652349526
0.484279475983	0.590659795464
0.440939922481	0.521773113985
0.401868901546	0.678242704267
0.455411543149	0.623545385153
0.460529118561	0.673111574216
0.444836871947	0.675284122926
0.47947259796	0.616045935815
0.314525555202	0.630738437457
0.483560503701	0.682705032741
0.402251832881	0.64573599242
0.426801375908	0.570101484719
0.437267321927	0.76987526022
0.521323380245	0.572681838957
0.474743180647	0.569943181542
0.501979754243	0.658610505823
0.456809644184	0.541242480857
0.447003978322	0.683233115411
0.501686704132	0.643317826841
0.39017952786	0.515481209424
0.537381077095	0.641300605112
0.356525323669	0.615197671117
0.442246940204	0.560968927501
0.446172778482	0.6345707184
0.473196502048	0.690228866616
0.500486550714	0.498324163148
0.45472700338	0.784104843248
0.48932156661	0.498085546694
0.414915174035	0.572735704255
0.557208027076	0.643767660674
0.617029400535	0.638541161307
0.477494384767	0.434382058084
0.352335115865	0.685048417038
0.382707613306	0.555212519091
0.499965543381	0.680683755727
0.543381087234	0.635409319133
0.3479260635	0.672741728459
0.384627353353	0.616338444979
0.609038907011	0.61537297393
0.480348483014	0.672691667957
0.576261227231	0.669674147721
0.657155223266	0.493593696825
0.340260923361	0.644774639112
0.59503248424	0.584613098975
0.53980222312	0.616292272453
0.442820292348	0.556660156438
0.595812968394	0.470206142481
0.450168319897	0.606086331901
0.636779717301	0.627294712083
0.48223325306	0.50303281058
0.488985250656	0.67905245189
0.418564834406	0.606433692904
0.539617653872	0.616963975624
0.355846090811	0.678178130368
0.404087569588	0.539713092868
0.52759295499	0.57398769613
0.426858225327	0.632041184005
0.459727645519	0.647650853281
0.309673875887	0.71745441994
0.512861350562	0.609897203302
0.466302808497	0.6281374244
0.47606419617	0.54021088329
0.425904724521	0.591357790133
0.565966287993	0.552697009808
0.530997986992	0.445297774658
0.474570618643	0.616208238869
0.349125678353	0.579912892489
0.398153024794	0.554352567936
0.384226786908	0.607206295689
0.419040252374	0.634138848652
0.482856245307	0.633699203055
0.40485828946	0.690579504966
0.460473292649	0.661575705168
0.456249163357	0.685505189991
0.460792715093	0.674918508503
0.430205008316	0.652781026782
0.489160462611	0.649877306954
0.481432125089	0.579986226733
0.461013523029	0.783228697204
0.390872770708	0.644827856327
0.546410682907	0.668010542304
0.443113410132	0.585106144019
0.506686949895	0.600912853438
0.484629236607	0.54983543615
0.426271168343	0.710776736852
0.523481129573	0.444450346529
0.460656282695	0.675594846839
0.3279354403	0.82393007071
0.46457122133	0.503724154258
0.468576172686	0.575728372825
0.471394398485	0.667289329935
0.455076091254	0.651197177876
0.59186379178	0.593424131386
0.387824126268	0.582226115761
0.492992637746	0.598671120085
0.507882604759	0.595330257416
0.535300056858	0.5596731441
0.469556355337	0.523728819491
0.53441047562	0.585084538097
0.507117894445	0.661036511449
0.45455297807	0.567595085418
0.406670465593	0.588629128302
0.446071040507	0.529644556147
0.475642924887	0.628710828892
0.510341353158	0.509741647657
0.490216892001	0.606064859026
0.513757252336	0.702322631648
0.524513236288	0.567684431619
0.450741694869	0.674769885093
0.321261244852	0.584528171392
0.481347773766	0.611525944552
0.504801604052	0.722086337861
0.37868650645	0.604053514228
0.453901643182	0.607466788745
0.402849760059	0.73852040919
0.513389810093	0.55736233354
0.457564300284	0.583732310691
0.457380766515	0.664830264059
0.496520867083	0.532674158498
0.360819220567	0.741900944372
0.445370145429	0.550609956383
0.552464507099	0.441892363351
0.533487719926	0.272539778482
0.544615731998	0.241878868326
0.565122381886	0.452114878672
0.570073622356	0.619990153322
0.510452095486	0.455242063509
0.533654100893	0.465551817367
0.528489974342	0.907267905045
0.538464239317	0.613410956914
0.519629773715	0.520745215876
0.524669215932	0.481908155564
0.504844560775	0.472968818608
0.532210355886	0.310765920723
0.526916402903	0.386681090023
0.534588743573	0.877165904226
0.499006622517	0.542318633339
0.530850069615	0.472308468088
0.5245991765	0.420793663059
0.555340203207	0.713000318074
0.538815625777	0.64788993171
0.562389278287	0.671320554593
0.523079414916	0.530689484869
0.526390173708	0.215213093157
0.56001403726	0.436494555211
0.523583263015	0.403371789403
0.531640042418	0.626128068134
0.5591277433	0.427209297742
0.504790596019	0.508283230814
0.54747799191	0.47916143047
0.524335574768	0.496797143275
0.542622696669	0.588441574597
0.533391517972	0.584620843536
0.523370444848	0.538654558424
0.520328138365	0.49157616463
0.506416485431	0.562616250082
0.509168018006	0.510858327289
0.540898108497	0.358791751746
0.553699600975	0.55595930225
0.527580046292	0.435740541617
0.540451941129	0.725427049202
0.540673636337	0.393782222532
0.54062656081	0.623587088093
0.559543980156	0.349486133398
0.523682018327	0.64057495497
0.497203615098	0.604879732679
0.52442677444	0.528865834415
0.537544084021	0.765306036803
0.520541500708	0.492847898888
0.541620496015	0.484943560527
0.54393635087	0.744339870962
0.560488689066	0.543224500086
0.520292315887	0.654965810262
0.549568572644	0.703625069496
0.533002206384	0.352229015741
0.547443818523	0.595370707907
0.569360580351	0.471176362218
0.524275502784	0.692464059484
0.540880303767	0.799984701736
0.542374852608	0.853760277324
0.555401978445	0.545731018264
0.536192940939	0.493107628003
0.551592856343	0.394157799125
0.506318767683	0.776171166243
0.549483194055	0.724893469564
0.532745153115	0.417065018264
0.564868165592	0.42889077177
0.493065629597	0.423909541822
0.582937709255	0.598655243046
0.523562735699	0.883175570068
0.564369272905	0.546196354386
0.533288197387	0.57790664096
0.514101986074	0.65656106723
0.555079753732	0.749388034349
0.528305462191	0.345239906098
0.593398214532	0.5149059595
0.535770352994	0.393639124893
0.543147065752	0.381456684756
0.557477547692	0.905549379323
0.530016053842	0.564614065518
0.499870801033	0.388787150421
0.555425867508	0.461462619924
0.574200486783	0.710888230536
0.535617017863	0.877129176249
0.504093717329	0.795953889487
0.544307690211	0.485510367152
0.57062024463	0.512211387076
0.566167751474	0.577334854893
0.512099409697	0.551315945719
0.518996509415	0.632850426378
0.528597386579	0.794564783365
0.543092830195	0.4705399785
0.55825760705	0.454486266232
0.509850484211	0.675014891865
0.531323111304	0.506085319654
0.531844391516	0.524886346921
0.513574282834	0.311820715481
0.538623375606	0.544937410828
0.516965348673	0.585259112451
0.540817338689	0.425210422345
0.515769504669	0.474835505407
0.522008529814	0.553105696046
0.515860720741	0.319499253214
0.549076003959	0.60363224654
0.529674929586	0.606216995843
0.55937128131	0.603653075909
0.504316388097	0.42503184047
0.547553240495	0.708132345473
0.556010475985	0.397706736597
0.536877020957	0.437486888968
0.527550068312	0.706059071261
0.561181645548	0.520417822393
0.5299050496	0.706923351175
0.516875402169	0.795623332602
0.568348722498	0.694737411999
0.51256363848	0.294254299278
0.558003247423	0.496753830506
0.51031924712	0.560920974924
0.527970967578	0.688073312078
0.563424542041	0.73005916743
0.521047859595	0.46431357858
0.542643268886	0.589233967115
0.57286329094	0.731332650417
0.507733626491	0.615326046542
0.50332382537	0.601855431581
0.547550654014	0.545226562747
0.556447836673	0.53210090779
0.548158004249	0.501935987538
0.53730124156	0.411742743637
0.504359497401	0.773554924285
0.52709356551	0.535436350686
0.562071557634	0.807443509181
0.530015181482	0.649098724537
0.543748683157	0.74978244197
0.532683394405	0.472064278835
0.572772687405	0.555700264124
0.53204220821	0.667663217674
0.48973356026	0.382703889485
0.509213585363	0.295014503903
0.515083882007	0.682020851296
0.540230467247	0.759036399922
0.528759117409	0.375418064301
0.533673440199	0.407800556463
0.562414481967	0.495634756624
0.543124027693	0.537003296555
0.494472675404	0.480369333884
0.570869470354	0.66067685589
0.517297584991	0.612514764993
0.506823985253	0.552573983551
0.511935854081	0.582944250542
0.514900661768	0.537306867923
0.510374342281	0.554160141066
0.51217541835	0.616103823556
0.512864823349	0.666039939059
0.508915543607	0.498598481698
0.536861427842	0.835475351337
0.514856205951	0.721039431112
0.506203857082	0.366252591072
0.5492083905	0.50204979156
0.530873349258	0.472617888328
0.541095556024	0.499313926164
0.54252970456	0.643172788289
0.517296572597	0.431955465954
0.508004841185	0.627177922607
0.513748777754	0.620454274713
0.55184606223	0.615338427414
0.548753060201	0.606270954625
0.51671543319	0.636633856927
0.54200123058	0.730110722872
0.515497497085	0.668134730202
0.53811460668	0.638392708742
0.543872919818	0.623725913061
0.521667028092	0.85601281249
0.541047631291	0.652216661368
0.51690076671	0.521303426152
0.546861951564	0.864872272911
0.527742107854	0.598900407393
0.535523575454	0.760570881925
0.502471105141	0.695206474455
0.506073168958	0.348835234033
0.498882463911	0.582823462295
0.529316611673	0.49986478448
0.550440837966	0.462956209511
0.542112888738	0.55472535329
0.528365168582	0.474726192333
0.538787074368	0.689111990545
0.528390735367	0.782553079953
0.522763545244	0.644483413583
0.560129401627	0.806997315753
0.540805486311	0.532688195988
0.523753955077	0.358537607584
0.514615736996	0.529315969476
0.523144382056	0.546949340058
0.480290771945	0.266799306736
0.53409176306	0.571042481573
0.561612619903	0.566615843369
0.514862652856	0.51292945211
0.534893200717	0.687281287282
0.556106078374	0.349167387936
0.530471563426	0.442877171385
0.569682255556	0.654235016972
0.568371908573	0.500184403289
0.542622414649	0.652953240174
0.540123158874	0.439959914089
0.54485328183	0.429022282146
0.540340825509	0.538170674261
0.489611172188	0.478831055154
0.536530050583	0.420550410858
0.556562363016	0.529919880752
0.521337908885	0.883437491713
0.556859900786	0.842576124422
0.531941913754	0.446025892556
0.528224856717	0.554730382204
0.549115878983	0.544602499952
0.528236426342	0.698839141601
0.545166981519	0.518940568635
0.572146698954	0.549578105783
0.572337389373	0.634655686849
0.524302750529	0.749880981747
0.533726399497	0.72275393369
0.543147452052	0.690301666314
0.508542932485	0.849113667971
0.541699426342	0.282556764237
0.519690462928	0.455643797704
0.521460354278	0.322481293768
0.555324580227	0.467443088029
0.545433321306	0.423467665718
0.529529210812	0.231811701995
0.551712652947	0.430307021129
0.546095381274	0.418685970891
0.528440128571	0.693533850191
0.530837901696	0.472084337702
0.53047542385	0.598012118244
0.535366743164	0.280047391799
0.527921785412	0.640509078393
0.529531568228	0.770926726765
0.536429861502	0.54880568022
0.54244458653	0.467107979127
0.53721684801	0.546949577389
0.5200447314	0.735969570107
0.509373273986	0.611052452908
0.492162379421	0.519630348763
0.529307738594	0.554730980122
0.514846472639	0.606263040694
0.561942971773	0.570623775233
0.484230880603	0.473252241394
0.502803655253	0.477872903189
0.520843510829	0.597682163988
0.52685574504	0.394407197793
0.549782397881	0.537783213788
0.559693307808	0.479800785937
0.527851354799	0.512539019732
0.540164979841	0.638748890681
0.554751231621	0.533063446778
0.523191596004	0.395106869302
0.529888409129	0.527447216193
0.527717007638	0.797644516671
0.527252470252	0.654073077562
0.579045374206	0.59660649325
0.511181629356	0.511936290064
0.496791361159	0.639484667634
0.539438632967	0.69020224036
0.516140509577	0.441431269717
0.51892935787	0.553263483743
0.526086081554	0.4094343056
0.55596005411	0.842779339053
0.57235835196	0.632930141054
0.590010488181	0.520782500876
0.555200100785	0.411846927741
0.514339677466	0.281932050782
0.522807431282	0.470039732803
0.534533719387	0.728139297816
0.575251819719	0.637633664593
0.534154250432	0.680240322229
0.515775193798	0.206712738371
0.526048158384	0.55978505606
0.521058776378	0.57308225427
0.548606502986	0.652705213596
0.528644692758	0.428305004195
0.550123800681	0.407195361007
0.501344349813	0.693088964296
0.529747393099	0.505473018537
0.514265738922	0.234288569906
0.506804636269	0.533562399885
0.596250432095	0.518235023492
0.512342105653	0.623532445533
0.544043588836	0.414069789117
0.533688918336	0.340899637967
0.515941348833	0.48960711516
0.53725059613	0.678785450122
0.555108413599	0.725725527358
0.523727711366	0.891334300459
0.54387347625	0.540371683219
0.510733084639	0.707461542319
0.519103950859	0.508476525708
0.485460797569	0.484635739493
0.5299536202	0.436332594915
0.511319356997	0.528020667953
0.554340389765	0.726326264441
0.545229710663	0.692169185184
0.520526148898	0.425670871398
0.529265410213	0.813529634631
0.54492007894	0.659239966055
0.524827351054	0.512685563489
0.578940337464	0.858316439752
0.544795687437	0.665917710494
0.499554837047	0.420921568792
0.547963251864	0.528075207241
0.538773190319	0.431643462049
0.536962980063	0.486167542837
0.538489915393	0.593131823821
0.539839257258	0.515999955435
0.547184727339	0.362192750629
0.545663242204	0.752174399159
0.562695751826	0.898053814266
0.534173461824	0.472279181752
0.558642132964	0.410105793415
0.495907441165	0.591127089571
0.487621275511	0.518004238532
0.549111331352	0.666193323187
0.511882368851	0.511869311118
0.542229579839	0.646288511323
0.533534730405	0.473656036365
0.53071752958	0.720054249779
0.561198893187	0.52637951557
0.522738525524	0.507794485769
0.56278891829	0.432788633539
0.510374037893	0.473531456451
0.525377575656	0.673311199821
0.519315868289	0.463994661586
0.549898312492	0.97633013251
0.513917363921	0.57770839291
0.519579981345	0.368614838479
0.565715292459	0.375968577359
0.524474002223	0.544537307835
0.526656844375	0.5596513258
0.550894995277	0.660560854551
0.540734232856	0.446599984388
0.518231441048	0.652205307019
0.527059108528	0.740351086359
0.514168668761	0.404325047504
0.540799822754	0.668663262275
0.495633280791	0.732595801862
0.526908347881	0.775671272653
0.535301192297	0.812177754738
0.511807459356	0.63392026958
0.54986889697	0.694236874656
0.577089783601	0.537977097762
0.553736620623	0.597576129105
0.521602960806	0.58667057914
0.531230623053	0.43581264654
0.510966097436	0.617401247707
0.52933464133	0.695807877562
0.539174743212	0.558483509498
0.52939776037	0.44023176517
0.556621385024	0.645542533894
0.517424239636	0.563837790257
0.526733274638	0.533415452219
0.527316074727	0.426079565665
0.530044643701	0.499135886519
0.515758390229	0.523500099108
0.507861088489	0.65778672007
0.538166062319	0.345663977725
0.529558605675	1.0
0.535049533684	0.42837652147
0.5395912488	0.753069690867
0.554779353817	0.504325421894
0.574394807178	0.594236789919
0.495755062646	0.682314024858
0.487308377897	0.643643223874
0.556859388435	0.587189374717
0.511465440011	0.336070035422
0.581747320784	0.890631394698
0.535520031839	0.703637087852
0.497432705773	0.707933835446
0.578505412944	0.756017241778
0.511152533096	0.76542558579
0.550083342327	0.715741060831
0.516139785058	0.402244282596
0.537632654172	0.849010445868
0.546406631931	0.433464160552
0.525687057733	0.304249872747
0.520982043338	0.436673495473
0.531370153145	0.609593789459
0.487698162966	0.370866381099
0.520834235718	0.308506891867
0.52334496486	0.704554667056
0.525216583445	0.442525061564
0.497825801462	0.345939687313
0.56149422938	0.76024612163
0.538481022088	0.571762095345
0.535555240108	0.533118383906
0.520243531203	0.583284384424
0.513306559021	0.759376058271
0.508404361031	0.557685564444
0.496192466102	0.554959526525
0.534490752048	0.677728204639
0.528968891718	0.620735483816
0.558553749368	0.570413515221
0.557527286208	0.446944143801
0.569013205889	0.465103051117
0.543214014456	0.604883230449
0.522891075168	0.724419002799
0.507975134235	0.446091807362
0.505350532006	0.277625439436
0.524135075707	0.469332065277
0.534713690963	0.534011894502
0.528010405014	0.538721800761
0.548541586868	0.746101908008
0.511619018171	0.773092441682
0.564090550771	0.4087062207
0.523174223629	0.509096118713
0.523709142843	0.457276393487
0.528175773751	0.669390400105
0.53577536425	0.39747455819
0.510597476431	0.734409076812
0.500086494501	0.554974262116
0.529975424405	0.718677996506
0.533992721567	0.317843773461
0.533331350336	0.330639929319
0.530395845392	0.373949695939
0.537446345058	0.405570829112
0.54154328342	0.398079485869
0.540416336668	0.823256347433
0.526590218506	0.516620840245
0.564239226451	0.407453589859
0.531669700163	0.279082915108
0.545047177647	0.542778647445
0.544972863663	0.622912504272
0.585322029167	0.482459890151
0.560030885946	0.685695586668
0.503820299779	0.577487021313
0.550300485717	0.326927977212
0.527835373914	0.354929518083
0.517413804414	0.525896419719
0.563769512466	0.593212379154
0.564952843537	0.555420474839
0.561442766682	0.674756835771
0.546092666922	0.491486296628
0.517699761064	0.850332675423
0.569710615217	0.501635734312
0.591344891374	0.534330768267
0.514857784895	0.585875038315
0.526485077247	0.718451368216
0.564510779436	0.861405400337
0.529676213568	0.823154294432
0.500693158476	0.577197526766
0.531528279182	0.604929469181
0.542598846208	0.693953467863
0.489964138521	0.487822885628
0.54999048915	0.391745693142
0.528261351052	0.464262316645
0.544692924345	0.506256577283
0.538488964065	0.610821503118
0.524934017323	0.549913226508
0.517276093497	0.779824524065
0.527048051418	0.473284018963
0.499252135226	0.650321630301
0.522592703682	0.522833108328
0.532237213384	0.725800108432
0.525924633476	0.682916365258
0.551802966302	0.649418096707
0.531804801111	0.565925362789
0.508033699207	0.654756707586
0.510502046744	0.783857613274
0.48419335424	0.840088505856
0.513180326846	0.731792192802
0.48643692321	0.720233762897
0.581347124933	0.575533280393
0.465873781206	0.821759562579
0.559305732859	0.526879944964
0.546529998447	0.530364673434
0.486711922858	0.582624000718
0.480734673328	0.623583291903
0.486932031305	0.641871284898
0.448186997293	0.757120439384
0.538507942623	0.492701878224
0.514542036438	0.532572850881
0.550955523035	0.660709282353
0.53942255779	0.543483188467
0.512076516008	0.648358035845
0.562653603236	0.612790396913
0.468802319818	0.826494476615
0.512263032839	0.578417889829
0.492884139798	0.585194802888
0.506247661804	0.605147245589
0.491442620351	0.565872385799
0.504531384935	0.626572539423
0.56972866958	0.62436902273
0.478411074476	0.544463675614
0.485526872697	0.554703291683
0.512797963978	0.676779426507
0.44519594788	0.648113491824
0.511334821683	0.618878778476
0.542208133277	0.59853412473
0.505937824556	0.798456350735
0.475172857165	0.660307897857
0.503668900757	0.733047164504
0.516648947167	0.713482481663
0.489905925821	0.627926826253
0.524644787891	0.726570461989
0.512223032837	0.684552866133
0.477476519582	0.660049702167
0.535826483468	0.569740894398
0.486916895968	0.726353402827
0.503513823184	0.758795433114
0.46912010752	0.718353127301
0.527208179572	0.601887772531
0.556127684279	0.607450455577
0.480436102939	0.628470889416
0.553940234821	0.634121860086
0.537570198313	0.641668396582
0.496451430533	0.636080948913
0.519787235373	0.625475703954
0.497296148038	0.748182775637
0.483048141025	0.562216124105
0.501908966149	0.624408066289
0.537414098829	0.820760832992
0.527201050738	0.614672017203
0.479899839761	0.653771273595
0.448126026057	0.733649279589
0.578211292073	0.657497772918
0.5253378992	0.832881496411
0.570104660307	0.65049066269
0.507640839395	0.606506769214
0.561805588081	0.70873659379
0.560927804342	0.522684379675
0.510083572494	0.604364431043
0.50520158858	0.757187814201
0.560899114517	0.600983799418
0.492770101286	0.669460602166
0.516588055752	0.609441938016
0.542116887349	0.668353661163
0.496845233453	0.705550699438
0.526858780429	0.622169428161
0.518768289295	0.730230181008
0.513499120126	0.624164326346
0.476725937605	0.621040386755
0.521622853137	0.722466601363
0.469798683043	0.721842018141
0.491157013341	0.636274333971
0.420847832868	0.686031185859
0.530464163633	0.561609783198
0.502175029696	1.0
0.62061825545	0.534647161023
0.55633010305	0.880435065852
0.500493840508	0.580493332563
0.522589359503	0.551287744901
0.522262615582	0.629561008967
0.499711245736	0.586409378853
0.477446413689	0.603005036468
0.50862127586	0.658674841131
0.483557370232	0.817484018428
0.479343338746	0.725899574733
0.455244376598	0.685056439143
0.539870097032	0.638944876452
0.51024428684	0.539724072999
0.48270907871	0.539483370141
0.500698300296	0.567460801067
0.463630998488	0.522985708588
0.523407372762	0.694550192146
0.534270627474	0.555806380829
0.543366161229	0.572675039413
0.514253182593	0.665415711579
0.495854151164	0.695943904039
0.578823774398	0.64431523529
0.49700480954	0.793883252831
0.501102447044	0.556408011929
0.526807252256	0.801813528786
0.47175481242	0.567341548252
0.494291162484	0.54678072198
0.491358398033	0.734269301224
0.532296418604	0.591104138581
0.523666621977	0.654123629351
0.493097871992	0.489473087059
0.473406027545	0.724388359118
0.527559336757	0.810390409333
0.542462707511	0.764517327288
0.502821192592	0.528186521931
0.56221974852	0.634285700681
0.459493979978	0.730723300434
0.559035205874	0.599152924197
0.515605140919	0.573897715752
0.50542392458	0.687771063044
0.539867928247	0.712600236093
0.487632808151	0.513342988661
0.440757818292	0.778813590929
0.537532453573	0.579445809387
0.536637425691	0.585537684105
0.50235988379	0.599723559208
0.542469531181	0.571940803791
0.508810098768	0.741162488534
0.51839987797	0.742431448513
0.534434769347	0.55534145355
0.497624569121	0.592970587001
0.54461122904	0.660126294702
0.539647112798	0.68327781148
0.473315317923	0.599758156539
0.519826163196	0.489591304315
0.492707919203	0.617276149961
0.538655255884	0.615735987918
0.510481140208	0.619934365885
0.540961635613	0.634100947942
0.55511009291	0.560454571545
0.519907007	0.595783194742
0.467941770861	0.64762151582
0.483815263797	0.612260919601
0.451438597884	0.723375184343
0.51648429454	0.655354449021
0.413040969417	0.660197697938
0.517777439643	0.67418880993
0.531292485744	0.581546830579
0.477404809237	0.739281956849
0.488211594067	0.835083080756
0.511051363428	0.689723280375
0.497877554885	0.687203046501
0.471542706532	0.674251060169
0.480059600711	0.716134173023
0.509625278831	0.774090012928
0.504883546624	0.698234535361
0.497536238807	0.71540039954
0.5458491331	0.601371753874
0.538968289415	0.644344080943
0.522617221682	0.59013988976
0.503599698043	0.633922057318
0.524850023073	0.610085828566
0.488967366874	0.582362346593
0.470568975217	0.723942182333
0.534036221462	0.808855107803
0.50246945956	0.648631835556
0.484907473723	0.658818924291
0.518658803639	0.615369603216
0.467366865806	0.679242409013
0.57116476054	0.739562452519
0.481843396208	0.661436403574
0.522672008756	0.537328158193
0.54053022038	0.635561524086
0.43061023622	0.82101836545
0.548026798195	0.626532463985
0.455748621256	0.581052730848
0.513382021111	0.600170562458
0.544849103532	0.661657262147
0.501996955188	0.653906205386
0.436620489515	0.642386333729
0.502223079448	0.776358271
0.542320855667	0.806678724115
0.531901801773	0.577485036619
0.492217766779	0.632554685415
0.489740224077	0.618177254194
0.528508032248	0.603619238349
0.497215294253	0.548606026094
0.498534588904	0.627431554277
0.514832027405	0.669251005912
0.52089208013	0.639209801505
0.488364403862	0.734248605194
0.494865605138	0.767511996737
0.477156981824	0.658492914929
0.530478423858	0.753338213828
0.504556524944	0.594201523023
0.564183240335	0.674099967212
0.488087823346	0.702480124953
0.478351273242	0.65248157343
0.527656036266	0.645388524924
0.502821755963	0.676045250474
0.485962697875	0.589916551556
0.531113953391	0.638231138356
0.45328391151	0.75603712262
0.476587450826	0.70500927317
0.526377462438	0.605890416338
0.466981584709	0.607836003377
0.486241922541	0.510326866339
0.473737826929	0.637285494759
0.458159614174	0.689581730099
0.522176135713	0.713035420148
0.601060053284	0.565005410447
0.537369365904	0.467624929573
0.525953526436	0.593733302338
0.496272130702	0.758511003408
0.504834816103	0.730205234914
0.527900109113	0.597169766688
0.489195284804	0.688093890748
0.458863341936	0.573304638996
0.55227200877	0.687417203711
0.536141596864	0.620558696298
0.521566276004	0.679623870374
0.507171600307	0.58314464952
0.531462457195	0.678686616355
0.481127029116	0.576002727585
0.494192069089	0.848095968245
0.487697579781	0.649028667202
0.480193675023	0.617424234459
0.449087742373	0.485309968068
0.493686773445	0.64910301001
0.579468184644	0.633714552874
0.55104077863	0.60733497427
0.459026940502	0.62367358271
0.543880378669	0.659505377865
0.465068174188	0.548160902682
0.536003929975	0.616059663612
0.524220099111	0.529347261444
0.53084283068	0.770796221849
0.473130502619	0.654872683965
0.447783885546	0.623279272823
0.505024914258	0.673747435326
0.472600243485	0.714028230511
0.520944869551	0.667475159236
0.522065722147	0.698025787454
0.511662146712	0.726318370394
0.453947325394	0.604041099404
0.49476466716	0.678684309918
0.487834022671	0.674844183971
0.50948308677	0.531092539442
0.487177330418	0.652885873722
0.529061209373	0.531179255211
0.541881599283	0.622553385959
0.533566318347	0.77072751099
0.517064133139	0.847780622629
0.528654390509	0.701747708532
0.504216028126	0.640740733058
0.546283087351	0.461486038852
0.493927538029	0.734206898559
0.499266302753	0.499874936003
0.550036250143	0.492025465259
0.491297909428	0.683390797258
0.582350713536	0.679229345061
0.47573794448	0.691626135281
0.488695174907	0.689645381002
0.493370542148	0.668629771646
0.566972962829	0.595393232737
0.462065697784	0.724976152502
0.483832971612	0.566882108871
0.487752617979	0.584793976408
0.534429812677	0.742006161781
0.500589564419	0.656685357132
0.480395719447	0.569366917959
0.503231824109	0.582992508786
0.504162797896	0.646997150904
0.449212453041	0.738827447031
0.411683841103	0.622961440592
0.485769033007	0.610493610329
0.497522394844	0.64877404615
0.531320956777	0.72875197612
0.498268295458	0.796491072436
0.40453573173	0.626031482099
0.477287836122	0.653320446817
0.507157579051	0.730995547951
0.491910016821	0.73976198039
0.492540303861	0.633551319723
0.528116528446	0.871303774986
0.539930242799	0.648176656028
0.505855826376	0.750393721124
0.48542657831	0.619218052834
0.470838132438	0.539308005266
0.472482750723	0.735729328721
0.503065549378	0.738357102809
0.51957296533	0.775809056037
0.508456494022	0.552640345913
0.459512053332	0.562634263644
0.501254379963	0.601600799147
0.456137269286	0.526595502954
0.447199363519	0.590522179763
0.514776907742	0.626361484249
0.536571297828	0.66705545107
0.479249158486	0.654850513577
0.494158433004	0.783359249616
0.487362494573	0.656156100115
0.499077902085	0.597036135427
0.517299544221	0.573591158284
0.47988076267	0.579252433903
0.474766039584	0.634108314769
0.542478136627	0.644128833549
0.522321132762	0.604208738435
0.483837135876	0.683739865529
0.550406845524	0.571556372492
0.46498270524	0.610574051286
0.452666936584	0.610076495647
0.542904966413	0.677917678806
0.546302101903	0.790207455192
0.478560926493	0.556210117923
0.514536144934	0.54258638318
0.49022474769	0.720944021535
0.516248503883	0.505015980159
0.47703866911	0.658806598565
0.520653340559	0.585486694177
0.459782823757	0.650800120144
0.496874590609	0.755803528481
0.572283075059	0.624702734895
0.522955324728	0.599216428218
0.511473128806	0.735055071831
0.497175100074	0.79387822267
0.580363435015	0.755197842085
0.523807936048	0.590519524546
0.455291410198	0.567096767282
0.510009130535	0.595097573838
0.505558338625	0.710744031175
0.465422125182	0.595158489957
0.507135551249	0.63291552086
0.490778231399	0.703679124144
0.526125327721	0.691346336475
0.490151805621	0.704175143267
0.442324433799	0.670757888492
0.561052626369	0.773929739351
0.455975631353	0.66956344327
0.493649357073	0.692783874139
0.528368117954	0.749037598942
0.502698386971	0.640240261718
0.502694252316	0.802420137151
0.508118880801	0.578614743755
0.518267076063	0.628204570313
0.525455191252	0.72366708911
0.466844292854	0.618178882531
0.509305342196	0.740372071415
0.51392806274	0.643465238702
0.477431201029	0.638057547238
0.526022079653	0.660999602227
0.458086005367	0.660111325742
0.488519065005	0.557693944413
0.497366307269	0.698092642181
0.518575370572	0.669567162895
0.504976474846	0.458900491144
0.522157018412	0.856516859767
0.495488543274	0.508217361076
0.516203684374	0.586793445434
0.527068298773	0.643366187929
0.545065546647	0.63356847658
0.504266782646	0.45717730042
0.493609625668	0.75065837827
0.492939662626	0.684660853327
0.553387659936	0.653174168345
0.531520119569	0.674660684302
0.417083075381	0.66860409101
0.486806239879	0.581812254937
0.583016199435	0.634863413421
0.51460386675	0.655171427752
0.558361613763	0.634965114117
0.580232370089	0.485270620156
0.432900727205	0.637416571871
0.551525848021	0.641073435334
0.551503772522	0.614124555615
0.506834783848	0.656858189069
0.545245465407	0.516573021593
0.497168030207	0.671566857124
0.575140892181	0.595737298591
0.514099812694	0.605486926834
0.537419333521	0.692002040339
0.450732758411	0.627633296866
0.52615741687	0.610396687491
0.466470493289	0.79090021422
0.494042885161	0.605856010795
0.519359281003	0.582012554542
0.522510181365	0.678194719904
0.482489165069	0.643369520514
0.472740270738	0.79461649826
0.547219558485	0.661998395782
0.509917256743	0.650413001079
0.513154168771	0.593498173304
0.481391224072	0.612389011573
0.589760774842	0.567204298002
0.548079979931	0.463918617464
0.507160987902	0.596992038475
0.426142073679	0.603722363645
0.477750166168	0.652161062585
0.488239209902	0.716990361703
0.488351988352	0.679365933247
0.522085540419	0.726451245887
0.470610594973	0.720338054819
0.47031983734	0.697809366797
0.55293035662	0.743895061619
0.502757410108	0.66819172381
0.497891809139	0.660587304959
0.509754803266	0.710887977316
0.507986481284	0.62666810268
0.523239420041	0.818973507853
0.439919271799	0.687688318864
0.516222236421	0.635898784297
0.526872376876	0.646307465891
0.513695900767	0.650086885174
0.505340643557	0.536179043314
0.490308297919	0.718743959115
0.591983068825	0.606232286438
0.545600826546	0.790560023182
0.467132601039	0.8376157752
0.535429365518	0.63284185097
0.482184330129	0.572105647392
0.527269732107	0.724544874132
0.469191038946	0.605997130999
0.559742283628	0.620012398349
0.510689707817	0.692866504443
0.503356389666	0.624033506326
0.559335638429	0.705653807783
0.5469013726	0.596772843412
0.498479771451	0.61469236759
0.539192068587	0.627483121732
0.528554212197	0.683971720531
0.484992316468	0.613524089571
0.469366813759	0.708534085891
0.496485521312	0.63010564526
0.540403743504	0.706055072008
0.527697216436	0.593756631126
0.541885483009	0.555362479939
0.516548407411	0.701027284354
0.54536781115	0.654828073644
0.467444562307	0.735820463588
0.46256775582	0.632635950251
0.469330596258	0.620427619835
0.544521832935	0.765139822299
0.459924946624	0.586340121443
0.484614371626	0.642381336036
0.50826873385	0.830920720461
0.522526019013	0.582143255252
0.514125886496	0.658105867007
0.521916781284	0.709026611544
0.507756692124	0.573851028602
0.459828209662	0.792008553894
0.456409486926	0.571721269387
