# Supplementary material for: Do universal codon-usage patterns minimize the effects of mutation and translation error?
Source: Genome Biol. 2005 Oct 19;6(11):R91. doi: 10.1186/gb-2005-6-11-r91 (PMC1297647; doi:10.1186/gb-2005-6-11-r91)
Supplement: Additional data file 1 — A tar archive containing the used CUTG records, separated for archaea, bacteria, and eukaryotes, the data used to produce the histograms in Figure 1, the kinemages used to produce Figures 2 and 4, and the data used to produce the scatterplots in Figures 3 and 5. [file gb-2005-6-11-r91-S1.tgz › CodeError/data/scatterplots/bac_a_sZ.dat]

0.60489568753	0.483566058345
0.57109614481	0.764481082472
0.526876864548	0.694425265516
0.541026466485	0.638415099448
0.596375251956	0.422004672585
0.519852806121	0.636651803875
0.607375615959	0.729803939747
0.50997497545	0.780499718701
0.675842374449	0.889951186229
0.57102379563	0.707235385333
0.573370331518	0.56916736528
0.553259555188	0.83633515637
0.596779829305	0.56787736097
0.594263368288	0.448223673739
0.488322537859	0.424964137296
0.658336237946	0.706744635029
0.64133813965	0.63603052804
0.446668046833	0.703012183463
0.700085070866	0.524776684925
0.641038400929	0.502965373806
0.603592732376	0.688679963841
0.555575490269	0.445796031701
0.514076939609	0.653827591035
0.676362421956	0.70413981064
0.433104298094	0.755223459696
0.588228622628	0.498356080641
0.545222652544	0.525987540209
0.619504991435	0.682620094597
0.52770640019	0.547546829812
0.467397316101	0.541380225506
0.55501786558	0.513983538034
0.647340477114	0.702868051262
0.470618688727	0.465707462955
0.58888654381	0.68320844208
0.59827556954	0.687897031326
0.525987781189	0.606264492284
0.567271626223	0.646144022507
0.538373010611	0.783541321768
0.503975530616	0.597399822308
0.542455812687	0.710980729833
0.553778683441	0.780983148562
0.564192539537	0.678601831553
0.497454684221	0.637050091947
0.589142594001	0.67017099749
0.565465178097	0.539207356025
0.586609494707	0.531322732469
0.536875557106	0.611901621006
0.50880766497	0.716404015454
0.54398002708	0.656529761268
0.582293197479	0.509134776969
0.563460720578	0.594822079388
0.541698446712	0.627593254296
0.570081626866	0.600021665992
0.501071088493	0.525047163912
0.618919983039	0.542680869125
0.609220046873	0.686791420237
0.462468451889	0.732270844324
0.609407471592	0.620607560168
0.61199954945	0.537418525193
0.575990548261	1.0
0.448028506701	0.49546141964
0.534625432434	0.757572575709
0.393733626742	0.698836948856
0.569464011736	0.643844685598
0.386924962509	0.836114303684
0.694515772114	0.782747400861
0.510355257878	0.583768918966
0.590645814616	0.567846843343
0.660690976552	0.580758853009
0.635141238	0.654784141246
0.424282439845	0.692671027058
0.640512070826	0.69941722507
0.543331466368	0.548992400028
0.547441802564	0.607259075403
0.501164896377	0.568065142341
0.567368014767	0.656784218572
0.549300514938	0.625224926429
0.605459997185	0.63861282073
0.555416628076	0.619304476587
0.539604957737	0.531774514247
0.564100946372	0.8077079626
0.53319748684	0.746512903374
0.506560760888	0.589317068385
0.58020558049	0.649336430847
0.615239010395	0.556392553356
0.554287457061	0.853384325015
0.535776382665	0.506231048515
0.522451584348	0.828644362811
0.64827878231	0.680613190649
0.508729754676	0.483651941414
0.60451142352	0.730558756174
0.633714259488	0.545661232619
0.574208412239	0.571213807845
0.514287315826	0.754406436682
0.48998344108	0.737451307022
0.581806299854	0.709345209446
0.571160169093	0.704733849891
0.522094566833	0.567009938267
0.622195771132	0.448393577089
0.611427406037	0.548447701171
0.641973123038	0.586600993864
0.530190697503	0.546918141073
0.543294572407	0.656994727943
0.487107666931	0.544405728575
0.626419033852	0.488277118469
0.483141406344	0.632493831297
0.537684702881	0.702228389878
0.602196112353	0.576819981878
0.502475418554	0.915626528555
0.620397214169	0.485480466848
0.565954073041	0.936471370656
0.638205146359	0.543244146653
0.618194516377	0.438426148942
0.518397555654	0.741004642774
0.453349421564	0.554660697926
0.548505038979	0.501112928799
0.605057605398	0.534786378171
0.457708710367	0.709026497592
0.457760404691	0.794406576849
0.496319323014	0.712936611444
0.596502904386	0.479514883698
0.505432893034	0.597343804052
0.445141582166	0.618304053063
0.512154345931	0.460011524055
0.547644695221	0.512705743436
0.589607916589	0.659609233196
0.515506932124	0.742374628364
0.643995498439	0.637725261736
0.469649965294	0.723144381716
0.625651138562	0.540028419239
0.572881753355	0.575236668119
0.594382246738	0.548261174337
0.644012754063	0.446707000671
0.495924953138	0.633213985739
0.510974058166	0.727510759665
0.652096827235	0.523024187229
0.616658206682	0.539454707294
0.462737962869	0.623681911672
0.534724547112	0.679321255584
0.560451341552	0.558917806627
0.673974508255	0.491466377175
0.507931197592	0.595777050088
0.572352535886	0.589759032683
0.609399010324	0.613543136572
0.611268610146	0.613446522191
0.570064910271	0.460340435086
0.607766172133	0.58270286977
0.51026410366	0.619992160442
0.505052140069	0.604247642021
0.545728968153	0.770635280937
0.493686158655	0.5703167682
0.623562223504	0.659131001114
0.58781845057	0.664920398338
0.621640873631	0.509627932596
0.546778481061	0.744270550847
0.554966613558	0.75242196209
0.453832327189	0.578092561817
0.520895993926	0.806446499066
0.478090766823	0.53594868279
0.551439550089	0.701175934963
0.478750362566	0.683440126807
0.503628373229	0.677899696151
0.462590141502	0.700523240293
0.495957644702	0.502724487223
0.477757927646	0.612438945004
0.511296935375	0.678912868357
0.631105385621	0.631496071685
0.67848023381	0.579218815684
0.535703673226	0.424649695909
0.510860241831	0.711635504916
0.544330513065	0.802174585827
0.593991598122	0.662742855454
0.554894434956	0.639066244537
0.525232186517	0.501861612501
0.573946489368	0.578959892847
0.523248396952	0.709720555479
0.539718496146	0.747378352621
0.481191522309	0.394745935147
0.604916721216	0.629782277176
0.457461860237	0.67273032768
0.502131023579	0.53626418028
0.511218308279	0.49233804401
0.565960069635	0.486074332943
0.552813219789	0.622989210787
0.614121640446	0.704995820429
0.5855007392	0.534614847844
0.452925056926	0.722881651699
0.54138369189	0.841046464529
0.644757186583	0.591019780584
0.511862619175	0.543054126583
0.482562057891	0.503837814305
0.634425242885	0.622520866424
0.626011314556	0.426763805733
0.604304319928	0.553102089818
0.531954328237	0.589686717572
0.505068845514	0.554723649671
0.555791075602	0.595007710491
0.523261557757	0.785252406864
0.535479128044	0.657558870607
0.525300448338	0.561041804199
0.669154228856	0.756742286734
0.612315556236	0.83643924776
0.740199599744	0.762859062206
0.626110840357	0.635228827353
0.65798751135	0.533749688257
0.599396713054	0.680980304612
0.644587231449	0.445817412728
0.658199876301	0.696560180432
0.619217316703	0.68736895695
0.409104747578	0.598717212294
0.516573721311	0.539627769789
0.630813116642	0.658914405899
0.571827793498	0.5026943796
0.618492299157	0.537791695168
0.650758856694	0.756482095078
0.531739752411	0.772385404257
0.51482176624	0.536711454056
0.591665704943	0.431193221945
0.607856363456	0.589565964164
0.49807901319	0.801005864296
0.536286698416	0.72922550275
0.492972728534	0.653405199235
0.572569712724	0.599944859672
0.53050071877	0.434859114081
0.646732807287	0.763565733753
0.571966421797	0.546166102019
0.550768434494	0.655501235535
0.6670756933	0.746756540863
0.509863860353	0.559560927625
0.551638251648	0.489138118114
0.497107673685	0.844851537026
0.625573397861	0.65726560294
0.558858586398	0.62828160529
0.54926944574	0.479196052428
0.524169621081	0.537940505588
0.608020886615	0.60961770632
0.586349104859	0.599545196415
0.600569444463	0.608727962873
0.481010254462	0.464591075615
0.540725819552	0.534922615152
0.558520900322	0.572016580987
0.501240112124	0.52705917298
0.493241970425	0.712392067235
0.545837512538	0.596298315241
0.515973398044	0.663738840713
0.51648218837	0.524111018742
0.484995463744	0.638790416301
0.666570908743	0.725686888076
0.609108540883	0.663647368105
0.50139586823	0.725097060643
0.540388879078	0.549326895245
0.589196083272	0.604584819433
0.500303354932	0.653908924904
0.626414918848	0.507225657995
0.647507430045	0.635287874731
0.605862596688	0.582788762696
0.48714774724	0.571228440653
0.562964506211	0.705635116413
0.456627432879	0.878526530676
0.575089451009	0.635563926401
0.565980118251	0.524139203646
0.629313271879	0.457530939766
0.500677302641	0.634855482929
0.600508137751	0.407940819758
0.612490384871	0.365336013303
0.573585956703	0.640858811748
0.645478025855	0.702092507014
0.625009318109	0.755519603941
0.585481137101	0.771156455773
0.529439509473	0.70353809284
0.531125588129	0.600838072794
0.651778055535	0.746732447341
0.615567047663	0.593375564372
0.639436964505	0.565421589088
0.60075145866	0.838006960343
0.59868959869	0.617760210916
0.540746358265	0.608856626317
0.619192543096	0.531115244015
0.470705663881	0.553386496972
0.440463815063	0.631503755304
0.550810889256	0.684300683315
0.626760328928	0.510072478238
0.615853097996	0.574494329724
0.559720612457	0.791149633821
0.397782428642	0.722340620314
0.548852171862	0.609646783789
0.564844569598	0.595507243026
0.432786010681	0.735017427397
0.540269505906	0.799899206217
0.598341909662	0.606918503508
0.495968443335	0.876552229151
0.567135050741	0.504121621694
0.502687945848	0.628844449509
0.524391240852	0.449426993866
0.649206269718	0.473583802404
0.503177875118	0.828396421188
0.650923162731	0.759068030107
0.481088371548	0.687591538824
0.558487486689	0.483857213438
0.63345111096	0.490860426063
0.657336567767	0.559263169465
0.687796410526	0.58313518912
0.600731817788	0.451593675777
0.610854210768	0.536056576129
0.432672203842	0.524350882731
0.532086877064	0.651262787187
0.537320159473	0.805691712855
0.503258883277	0.604522597577
0.583660640967	0.61364245516
0.59103412326	0.537972933125
0.604418445824	0.572933828961
0.64964188561	0.665439099373
0.507172297836	0.48855050942
0.562092180171	0.58078989902
0.551107816489	0.683535563487
0.572550176983	0.575723591184
0.623472622038	0.557171474562
0.508030050834	0.531799287891
0.49164188966	0.579762135385
0.480728801682	0.760839283008
0.562523108094	0.500485367472
0.622313101207	0.486520436714
0.626535680257	0.697629468051
0.612991032805	0.503508112557
0.515117756762	0.639754564008
0.519271846208	0.483528862411
0.523410663956	0.661196179037
0.481762206876	0.626199052574
0.62535964868	0.745809318487
0.566012841199	0.59167058795
0.549084797104	0.647435252342
0.448408534452	0.752015620959
0.536809121111	0.749007216582
0.522399114791	0.608197156865
0.492127759289	0.467459563844
0.589435816746	0.590791645672
0.467609283983	0.632398415923
0.505181950509	0.510570028064
0.583882428941	0.73356327804
0.515628004309	0.645582300833
0.563553783095	0.707044510616
0.522856047373	0.65100862046
0.584635786682	0.557527311883
0.621954297762	0.937993992717
0.531295292743	0.636697394196
0.505768319389	0.604044818912
0.549809726771	0.822642057302
0.546893103055	0.668337987279
0.46491202524	0.740577303209
0.56011624162	0.502277247252
0.598808757503	0.636294504413
0.558043755867	0.729524283889
0.64889043314	0.662173495369
0.61415837753	0.733659445475
0.489173195999	0.544456746404
0.613488087306	0.761316636667
0.46830208492	0.596482823194
0.586555721149	0.642752780441
0.614777821917	0.46670364906
0.622818128457	0.707423711909
0.603733731077	0.529314873695
0.487324073505	0.318971074871
0.533929170657	0.852442298241
0.64304088013	0.449308069473
0.670943453996	0.518986376313
0.457641608164	0.545588221788
0.556960672013	0.527521931943
0.628500956228	0.424160385328
0.534545454545	0.754583735292
0.570286022912	0.813457601025
0.460392116325	0.507896897336
0.570929812872	0.637848135171
0.648381533563	0.557495495295
0.502671023287	0.428000467244
0.668711293906	0.570119956816
0.475229802296	0.520885903173
0.576153301915	0.473334451902
0.705267419903	0.396750814173
0.448688924694	0.522568762523
0.674952560144	0.647010495776
0.614020914681	0.520345622215
0.532521712229	0.73923868565
0.685923753666	0.518861723195
0.432836864555	0.69048076902
0.511759864859	0.451570384255
0.53545977294	0.694865850014
0.368339396286	0.612464554288
0.573934910235	0.573367529013
0.635953617027	0.502102452168
0.439326554177	0.875121209489
0.483462181724	0.632537882225
0.689302022179	0.506665522303
0.61759576504	0.655357610023
0.451078361395	0.537778565725
0.489034242627	0.814614180654
0.554829990737	0.653380340222
0.553806985441	0.590635917085
0.586765853882	0.598184428711
0.512838965032	0.558356964676
0.594293344469	0.50741616976
0.660690070666	0.42366629881
0.498638207993	0.468360505866
0.533867401729	0.555902910756
0.608266003681	0.73337656034
0.586130594523	0.807770263383
0.518469226803	0.658217465058
0.490551460635	0.784196953544
0.550453008079	0.662372549893
0.482590440525	0.654193877022
0.465693930064	0.739436473119
0.498855110423	0.555519083323
0.479600366141	0.575921782585
0.54977290818	0.711650596316
0.676639125799	0.617572896851
0.530651754099	0.758286533927
0.519205898101	0.660801582929
0.594013732195	0.478765205269
0.45986901719	0.661852421548
0.523958855641	0.64327179447
0.468197311724	0.431449581788
0.544002391783	0.627113300824
0.71459621751	0.807018924588
0.513815963157	0.874937887035
0.466636759818	0.738060900234
0.502266922474	0.771032421625
0.651818501134	0.481926751067
0.628584006113	0.718635343749
0.483773881183	0.430958225095
0.663107947805	0.574366047496
0.506464909808	0.785153807539
0.618025691342	0.574141212112
0.546019593315	0.801198427568
0.630859540134	0.575248021377
0.497462584629	0.684912961371
0.543755170488	0.607514336293
0.532316271886	0.621748821623
0.638197647776	0.60056854252
0.583360896331	0.818347312687
0.630357448696	0.710211163746
0.582218355398	0.739489221903
0.576962503477	0.654247631709
0.583907532249	0.378022309782
0.452281503043	0.590306048508
0.701369694737	0.707376391725
0.536428078328	0.730798669046
0.636481385912	0.622473362972
0.479139236922	0.540994955616
0.446936119319	0.725694659222
0.51535263787	0.465581575685
0.576562339961	0.610028615971
0.585957918051	0.87471425792
0.574523895558	0.538123608196
0.474056017114	0.691138433374
0.439630497008	0.681664122318
0.554400987425	0.556206208283
0.493921308577	0.764973147411
0.586183079202	0.520296248506
0.606428714257	0.500539012508
0.681829369253	0.646005527361
0.633050058845	0.621796764483
0.673807642404	0.601569596177
0.661038228964	0.596940511762
0.638808134932	0.610417519461
0.616207932374	0.749464145471
0.54891824258	0.800606358549
0.552356541788	0.58216261321
0.601092524153	0.667442155872
0.586545294576	0.530541931905
0.735225237636	0.746231366219
0.538987659703	0.460794170342
0.583706296974	0.53180211939
0.521846092968	0.617758363214
0.617904031602	0.524598620182
0.677843260667	0.591559509995
0.666735675017	0.725205940367
0.534863003804	0.430719660183
0.648975698764	0.50237130828
0.535007317261	0.588424001874
0.612264832673	0.551302094283
0.611625038545	0.593489918864
0.583341139353	0.511003979481
0.675707531375	0.798925869433
0.571868460897	0.572919148212
0.684071360801	0.569307119299
0.608068994034	0.511040637843
0.5695098739	0.52829745559
0.579207056153	0.621337258983
0.504470086228	0.632512808822
0.539529189294	0.409382423226
0.528476684051	0.55675715048
0.529764615709	0.616790020064
0.640121543041	0.571175427446
0.629088883186	0.573769534483
0.549376193389	0.52283445144
0.655339987049	0.740397057995
0.560741308122	0.640615434646
0.693281193762	0.682533032411
0.634771566108	0.6175647416
0.694395607538	0.545960894333
0.658568975387	0.717313705938
0.709896569031	0.634240061248
0.596703880914	0.671114204182
0.548763190896	0.542605723343
0.636786420183	0.727364406797
0.591882296233	0.719613502096
0.694622009923	0.693158002248
0.548112406518	0.600609646814
0.516708183972	0.562948846484
0.529240668773	0.574847957668
0.543659233154	0.598109109166
0.618583345238	0.653995002091
0.644375795021	0.633820250288
0.623597763927	0.539106069701
0.656386510617	0.693367170197
0.47130347796	0.479493696984
0.610579664006	0.617241405705
0.633870403409	0.653144757758
0.4730185006	0.629295915555
0.739497801627	0.542272559271
0.608781305669	0.689733679685
0.533923182001	0.608133034846
0.575499500384	0.763286583163
0.506534310348	0.523125514871
0.546282292663	0.568732795858
0.57323551661	0.72724743876
0.506512994575	0.442462524238
0.552190318022	0.525027540954
0.6320018404	0.729690837476
0.566989557289	0.494259864513
0.598761007761	0.678338115067
0.662649902486	0.560698225118
0.581156212604	0.668133448052
0.692736737482	0.67487620994
0.552638073976	0.56921882832
0.615198651959	0.717032379264
0.539825877558	0.57387082853
0.649419699557	0.619432969614
0.674511041009	0.615407608514
0.570419426049	0.646337031926
0.555321181885	0.60573731504
0.596031921722	0.646659642358
0.515738379156	0.517021546252
0.777874089056	1.0
0.433716004446	0.50423569636
0.604394077413	0.836597568485
0.60244871483	0.474616596479
0.501907706572	0.53951072019
0.646393874105	0.520823570294
0.704598650696	0.559930343526
0.58405798293	0.568354773408
0.562561682279	0.550312931754
0.607849381876	0.794425867216
0.668962971187	0.676460834888
0.634159229685	0.616601696465
0.529085411465	0.624619141467
0.692125841062	0.545214286847
0.558055489793	0.488809470336
0.528649982565	0.508295356184
0.571631441112	0.466610352637
0.668495279649	0.656669345351
0.516938207056	0.514055269552
0.53332311264	0.570224195406
0.681044124829	0.628753786084
0.515732964814	0.632679122559
0.622484922752	0.628735047327
0.708874940317	0.661238393867
0.565763604252	0.546834181281
0.705853899976	0.660659058238
0.565706149356	0.53088568305
0.530039079053	0.557976639278
0.590277721777	0.667916887662
0.608156309868	0.563260694975
0.661838490098	0.684464745085
0.624758486681	0.42170016066
0.631637206268	0.671138597413
0.52116195294	0.750495056419
0.640826371349	0.730250230623
0.52952638721	0.509429331457
0.541522846199	0.59959956933
0.655471516088	0.731569035984
0.51058553205	0.625108290328
0.524442164657	0.558959829167
0.569644752451	0.64581148836
0.632389337889	0.636783431857
0.629256516373	0.401072057521
0.633865964047	0.743034437565
0.615952274644	0.552061252322
0.534296078675	0.539138351671
0.501007058482	0.576485860634
0.581519250488	0.590978567466
0.640654235188	0.739961627566
0.608397208557	0.68869464787
0.608087047284	0.524720194645
0.57651309307	0.573706143416
0.589709895886	0.626958154196
0.464233902467	0.626908406792
0.496526055962	0.569659312933
0.551035669342	0.447565318874
0.612104264063	0.578123494499
0.593591588142	0.578429072345
0.665534804051	0.571057648086
0.569171792814	0.592552641007
0.543173512246	0.567186987757
0.569977601845	0.551830655877
0.707151276446	0.60828210686
0.637269613226	0.564478550569
0.669984992832	0.636701211809
0.625495472078	0.647317655936
0.624504712445	0.604572285157
0.571732892792	0.62161119863
0.633601029424	0.572387004018
0.676301898865	0.672293147876
0.664161300494	0.810427951875
0.732607298281	0.695451118213
0.55554387802	0.563608042681
0.726985695852	0.695074546351
0.611929946143	0.66493386826
0.667688974868	0.759251239935
0.691147732693	0.651986714633
0.615716493329	0.663102146534
0.548257852185	0.604484811294
0.523939258598	0.607089470133
0.555385954045	0.490057965334
0.547692993932	0.580898834662
0.545393016459	0.5738981451
0.621819927313	0.619359887262
0.547688221134	0.669459536764
0.60870174259	0.744829125019
0.508475003656	0.583379045916
0.644561976995	0.61337362104
0.614888820531	0.626525128836
0.564118006038	0.675143302047
0.581320430613	0.693966329265
0.511503953095	0.556095524712
0.540588065187	0.569150266514
0.646028802095	0.586773090212
0.801232365486	0.83512707917
0.505389857015	0.62409529514
0.579604284563	0.581576706726
0.678358254824	0.612534280987
0.583983692867	0.628047967308
0.521277839608	0.569139381159
0.54049170454	0.646004468125
0.686594905236	0.740669392755
0.636667689027	0.71841229124
0.62023392551	0.520840278176
0.715469440181	0.630452933553
0.645933221886	0.629509097542
0.608823898997	0.541853570733
0.701056430845	0.571747207102
0.546560763979	0.615447424275
0.743293429324	0.656992756052
0.541933176522	0.63246821861
0.61852546334	0.749108038059
0.626071157042	0.695478849628
0.76638112894	0.604428140315
0.598966892894	0.796505995378
0.672266685894	0.453720907161
0.47448276458	0.526249127071
0.673748877688	0.610968368422
0.644786796869	0.608071498364
0.683946352573	0.65304551043
0.684366225356	0.617053467263
0.632467352425	0.620912665044
0.589228561306	0.55202915788
0.626718581579	0.728285532829
0.545658052616	0.702458706275
0.628347413175	0.592166692813
0.490670225851	0.52779140389
0.533851416987	0.470520206667
0.641851125017	0.637421616159
0.575115522094	0.594753457436
0.719157336147	0.620331173798
0.535186317721	0.531689384696
0.492115791498	0.445336599174
0.510463578349	0.544027655634
0.584519860085	0.670451017343
0.651414691138	0.667115200048
0.51457784127	0.517441904935
0.666001832785	0.680118628777
0.700697309313	0.603288973866
0.580165509998	0.588061655448
0.580395581004	0.610419701707
0.668365206396	0.638652255058
0.513153127885	0.44352691575
0.595356218157	0.688976281133
0.67817474497	0.573886794006
0.642596924939	0.780451878292
0.544415797645	0.589249156145
0.63877177065	0.561382247907
0.504439516008	0.445754743997
0.601160393251	0.654189461865
0.531759695291	0.59351580759
0.509457587383	0.560813004113
0.554555667466	0.579177664848
0.63086044647	0.710649679376
0.48030583623	0.507978480464
0.63770096463	0.588562241856
0.476012269038	0.485016216392
0.570052745597	0.738606686754
0.654358313034	0.632019688237
0.595639252364	0.548654433871
0.564447121863	0.700864521807
0.615872240445	0.695645034204
0.569463668573	0.580260725656
0.68996428487	0.658682403913
0.704414931802	0.66686650044
0.557772676438	0.583463201909
0.589648646425	0.662035510423
0.645719575234	0.629855240955
0.670932221344	0.50000725979
0.705022523786	0.607782574163
0.500702401535	0.454638685726
0.547336163824	0.597436934081
0.602308471613	0.742344928211
0.660804677283	0.760920437329
0.609259092218	0.678915134322
0.582873107661	0.650195422161
0.524552308266	0.424293874187
0.663603078493	0.728058517019
0.567152164617	0.508908220009
0.455677568234	0.517223522601
0.605055252659	0.648882010857
0.573771558834	0.609662299433
0.544113042817	0.599241011684
0.584633638433	0.588746793121
0.533265204518	0.593624080991
0.503076366269	0.540169714097
0.677903585521	0.651485426223
0.53311666685	0.502570618185
0.62323133415	0.548706842754
0.545999747105	0.626607435214
0.642166344294	0.622748702943
0.580797547951	0.497878483374
0.579785501713	0.563190406219
0.619452181987	0.645645054857
0.538877410394	0.735541460685
0.685167781081	0.536474892292
0.739558988359	0.617240418367
0.700814334743	0.635442876856
0.564112731043	0.633414466115
0.630627421294	0.77092481882
0.639600491806	0.583306769947
0.670469880184	0.632157159908
0.678643987573	0.668183590176
0.67224532801	0.643439582155
0.540924484321	0.593239796012
0.69986913832	0.793512675062
0.702456013932	0.673619279838
0.641900167354	0.753999513797
0.71410874399	0.66147506575
0.590381758392	0.530080595673
0.656548999399	0.62373856503
0.754328313582	0.665367448852
0.51840340898	0.758764222601
0.44383028765	0.542285315642
0.649045321737	0.555483903158
0.540710331529	0.571719464209
0.464193091762	0.448868421197
0.691618701558	0.617797946207
0.708373581054	0.620847720498
0.567023366418	0.689203327906
0.636278437712	0.602732043889
0.640925637026	0.706000019527
0.587370443449	0.630551777744
0.640976434863	0.537581038206
0.622117967841	0.544045255933
0.606813750235	0.533652400867
0.686867991231	0.564687165656
0.514849088827	0.67445123864
0.488156344689	0.562876450163
0.651083106828	0.627068883296
0.602155969117	0.521639290335
0.705190070313	0.588081761083
0.56603236013	0.602084359568
0.558070697059	0.674462156195
0.653229078302	0.741200587152
0.512520889717	0.538719180004
0.630172593055	0.527832767845
0.626956996328	0.6721029428
0.490241171398	0.462372107785
0.638865508079	0.614225857381
0.508283652671	0.593292379578
0.734127762801	0.590763953488
0.682574439017	0.763766509341
0.575320108357	0.505218310391
0.44552574963	0.548766147679
0.659574075101	0.722107852162
0.568409700361	0.752776881923
0.60618644921	0.69718387306
0.581374789165	0.530464603962
0.573429895192	0.573928793369
0.574473192478	0.545903462712
0.685451122969	0.695652349526
0.64807860262	0.590659795464
0.572739018088	0.521773113985
0.667250027535	0.678242704267
0.533289021824	0.623545385153
0.700918786123	0.673111574216
0.589764408179	0.675284122926
0.534410310472	0.616045935815
0.571176283073	0.630738437457
0.559690658896	0.682705032741
0.561623575528	0.64573599242
0.573798932652	0.570101484719
0.709333818711	0.76987526022
0.6862244167	0.572681838957
0.581237873295	0.569943181542
0.597863793585	0.658610505823
0.669119004696	0.541242480857
0.641868768666	0.683233115411
0.517139942636	0.643317826841
0.631684440305	0.515481209424
0.675885784479	0.641300605112
0.691972615532	0.615197671117
0.632086714715	0.560968927501
0.672273883448	0.6345707184
0.625594404741	0.690228866616
0.514150943396	0.498324163148
0.636375541205	0.784104843248
0.473320405767	0.498085546694
0.533771728389	0.572735704255
0.574651081744	0.643767660674
0.626071019473	0.638541161307
0.552002716759	0.434382058084
0.625998217469	0.685048417038
0.499004476443	0.555212519091
0.528995244986	0.680683755727
0.613089288689	0.635409319133
0.687251260281	0.672741728459
0.563923033038	0.616338444979
0.592977355458	0.61537297393
0.619791035804	0.672691667957
0.655454425538	0.669674147721
0.600952191472	0.493593696825
0.516360397843	0.644774639112
0.664813296024	0.584613098975
0.604012387236	0.616292272453
0.627532335185	0.556660156438
0.563913326817	0.470206142481
0.689562168479	0.606086331901
0.628232338546	0.627294712083
0.625415704199	0.50303281058
0.573765163147	0.67905245189
0.65386953836	0.606433692904
0.569744784641	0.616963975624
0.64585242299	0.678178130368
0.498707876313	0.539713092868
0.664818438791	0.57398769613
0.5179903489	0.632041184005
0.507802549999	0.647650853281
0.603794987216	0.71745441994
0.560802189035	0.609897203302
0.696207600711	0.6281374244
0.587454653992	0.54021088329
0.658794282163	0.591357790133
0.609411934535	0.552697009808
0.527716631168	0.445297774658
0.480740370185	0.616208238869
0.632196284492	0.579912892489
0.595742266769	0.554352567936
0.663298819862	0.607206295689
0.538964153548	0.634138848652
0.540470754095	0.633699203055
0.595939074857	0.690579504966
0.61657025308	0.661575705168
0.624336263442	0.685505189991
0.57903999742	0.674918508503
0.601047082103	0.652781026782
0.571159338858	0.649877306954
0.665178571428	0.579986226733
0.647033220624	0.783228697204
0.662910334034	0.644827856327
0.658815346842	0.668010542304
0.621501480849	0.585106144019
0.631246087121	0.600912853438
0.586886616503	0.54983543615
0.70927029278	0.710776736852
0.553828052778	0.444450346529
0.583906798471	0.675594846839
0.721252530109	0.82393007071
0.558927880572	0.503724154258
0.654449659929	0.575728372825
0.678253430347	0.667289329935
0.551872722784	0.651197177876
0.548531156234	0.593424131386
0.565095358887	0.582226115761
0.677424742181	0.598671120085
0.588149337285	0.595330257416
0.671106601837	0.5596731441
0.666273556719	0.523728819491
0.64963743555	0.585084538097
0.623072991051	0.661036511449
0.639978970165	0.567595085418
0.623808710103	0.588629128302
0.532545236566	0.529644556147
0.553569888933	0.628710828892
0.602683130357	0.509741647657
0.576744012813	0.606064859026
0.5701095295	0.702322631648
0.637442417542	0.567684431619
0.540822683571	0.674769885093
0.563613733645	0.584528171392
0.599136405464	0.611525944552
0.627479949346	0.722086337861
0.618155542472	0.604053514228
0.605870389067	0.607466788745
0.651842008121	0.73852040919
0.66215655572	0.55736233354
0.643865147671	0.583732310691
0.664752239694	0.664830264059
0.587155750983	0.532674158498
0.754845949806	0.741900944372
0.634208382754	0.550609956383
0.447535492902	0.441892363351
0.466512280073	0.272539778482
0.455384268003	0.241878868326
0.434877618113	0.452114878672
0.429926377643	0.619990153322
0.489547904514	0.455242063509
0.466345899107	0.465551817367
0.471510025658	0.907267905045
0.461535760682	0.613410956914
0.480370226285	0.520745215876
0.475330784069	0.481908155564
0.495155439225	0.472968818608
0.467789644113	0.310765920723
0.473083597097	0.386681090023
0.465411256428	0.877165904226
0.500993377484	0.542318633339
0.469149930384	0.472308468088
0.475400823499	0.420793663059
0.444659796793	0.713000318074
0.461184374222	0.64788993171
0.437610721713	0.671320554593
0.476920585084	0.530689484869
0.473609826293	0.215213093157
0.43998596274	0.436494555211
0.476416736984	0.403371789403
0.468359957583	0.626128068134
0.4408722567	0.427209297742
0.495209403981	0.508283230814
0.452522008089	0.47916143047
0.475664425232	0.496797143275
0.457377303331	0.588441574597
0.466608482027	0.584620843536
0.476629555152	0.538654558424
0.479671861635	0.49157616463
0.493583514568	0.562616250082
0.490831981994	0.510858327289
0.459101891502	0.358791751746
0.446300399026	0.55595930225
0.472419953709	0.435740541617
0.459548058871	0.725427049202
0.459326363663	0.393782222532
0.45937343919	0.623587088093
0.440456019843	0.349486133398
0.476317981673	0.64057495497
0.502796384901	0.604879732679
0.475573225561	0.528865834415
0.462455915979	0.765306036803
0.479458499292	0.492847898888
0.458379503984	0.484943560527
0.45606364913	0.744339870962
0.439511310935	0.543224500086
0.479707684112	0.654965810262
0.450431427356	0.703625069496
0.466997793617	0.352229015741
0.452556181476	0.595370707907
0.430639419649	0.471176362218
0.475724497215	0.692464059484
0.459119696233	0.799984701736
0.457625147391	0.853760277324
0.444598021554	0.545731018264
0.463807059062	0.493107628003
0.448407143658	0.394157799125
0.493681232317	0.776171166243
0.450516805945	0.724893469564
0.467254846884	0.417065018264
0.435131834409	0.42889077177
0.506934370402	0.423909541822
0.417062290745	0.598655243046
0.476437264301	0.883175570068
0.435630727095	0.546196354386
0.466711802613	0.57790664096
0.485898013927	0.65656106723
0.444920246267	0.749388034349
0.47169453781	0.345239906098
0.406601785469	0.5149059595
0.464229647007	0.393639124893
0.456852934247	0.381456684756
0.442522452308	0.905549379323
0.469983946158	0.564614065518
0.500129198966	0.388787150421
0.444574132492	0.461462619924
0.425799513217	0.710888230536
0.464382982138	0.877129176249
0.495906282671	0.795953889487
0.455692309789	0.485510367152
0.429379755369	0.512211387076
0.433832248526	0.577334854893
0.487900590303	0.551315945719
0.481003490585	0.632850426378
0.471402613422	0.794564783365
0.456907169806	0.4705399785
0.441742392951	0.454486266232
0.490149515789	0.675014891865
0.468676888695	0.506085319654
0.468155608484	0.524886346921
0.486425717167	0.311820715481
0.461376624393	0.544937410828
0.483034651327	0.585259112451
0.45918266131	0.425210422345
0.484230495332	0.474835505407
0.477991470186	0.553105696046
0.484139279259	0.319499253214
0.450923996042	0.60363224654
0.470325070414	0.606216995843
0.44062871869	0.603653075909
0.495683611903	0.42503184047
0.452446759506	0.708132345473
0.443989524016	0.397706736597
0.463122979042	0.437486888968
0.472449931687	0.706059071261
0.438818354452	0.520417822393
0.470094950401	0.706923351175
0.483124597831	0.795623332602
0.431651277503	0.694737411999
0.487436361519	0.294254299278
0.441996752578	0.496753830506
0.489680752879	0.560920974924
0.472029032421	0.688073312078
0.43657545796	0.73005916743
0.478952140406	0.46431357858
0.457356731114	0.589233967115
0.427136709061	0.731332650417
0.492266373509	0.615326046542
0.49667617463	0.601855431581
0.452449345986	0.545226562747
0.443552163326	0.53210090779
0.451841995751	0.501935987538
0.462698758441	0.411742743637
0.495640502599	0.773554924285
0.472906434489	0.535436350686
0.437928442367	0.807443509181
0.469984818517	0.649098724537
0.456251316843	0.74978244197
0.467316605596	0.472064278835
0.427227312595	0.555700264124
0.46795779179	0.667663217674
0.51026643974	0.382703889485
0.490786414637	0.295014503903
0.484916117993	0.682020851296
0.459769532752	0.759036399922
0.471240882591	0.375418064301
0.466326559801	0.407800556463
0.437585518033	0.495634756624
0.456875972306	0.537003296555
0.505527324597	0.480369333884
0.429130529646	0.66067685589
0.482702415009	0.612514764993
0.493176014747	0.552573983551
0.488064145919	0.582944250542
0.485099338231	0.537306867923
0.48962565772	0.554160141066
0.487824581651	0.616103823556
0.487135176652	0.666039939059
0.491084456393	0.498598481698
0.463138572158	0.835475351337
0.48514379405	0.721039431112
0.493796142918	0.366252591072
0.4507916095	0.50204979156
0.469126650743	0.472617888328
0.458904443976	0.499313926164
0.45747029544	0.643172788289
0.482703427402	0.431955465954
0.491995158815	0.627177922607
0.486251222246	0.620454274713
0.44815393777	0.615338427414
0.451246939799	0.606270954625
0.48328456681	0.636633856927
0.45799876942	0.730110722872
0.484502502914	0.668134730202
0.461885393321	0.638392708742
0.456127080181	0.623725913061
0.478332971908	0.85601281249
0.45895236871	0.652216661368
0.48309923329	0.521303426152
0.453138048436	0.864872272911
0.472257892145	0.598900407393
0.464476424545	0.760570881925
0.497528894859	0.695206474455
0.493926831042	0.348835234033
0.501117536089	0.582823462295
0.470683388328	0.49986478448
0.449559162034	0.462956209511
0.457887111263	0.55472535329
0.471634831418	0.474726192333
0.461212925633	0.689111990545
0.471609264634	0.782553079953
0.477236454755	0.644483413583
0.439870598373	0.806997315753
0.45919451369	0.532688195988
0.476246044923	0.358537607584
0.485384263004	0.529315969476
0.476855617944	0.546949340058
0.519709228055	0.266799306736
0.46590823694	0.571042481573
0.438387380098	0.566615843369
0.485137347144	0.51292945211
0.465106799282	0.687281287282
0.443893921627	0.349167387936
0.469528436574	0.442877171385
0.430317744445	0.654235016972
0.431628091427	0.500184403289
0.457377585351	0.652953240174
0.459876841126	0.439959914089
0.45514671817	0.429022282146
0.459659174491	0.538170674261
0.510388827811	0.478831055154
0.463469949416	0.420550410858
0.443437636985	0.529919880752
0.478662091115	0.883437491713
0.443140099214	0.842576124422
0.468058086246	0.446025892556
0.471775143283	0.554730382204
0.450884121018	0.544602499952
0.471763573657	0.698839141601
0.454833018482	0.518940568635
0.427853301046	0.549578105783
0.427662610627	0.634655686849
0.475697249471	0.749880981747
0.466273600502	0.72275393369
0.456852547948	0.690301666314
0.491457067515	0.849113667971
0.458300573658	0.282556764237
0.480309537072	0.455643797704
0.478539645721	0.322481293768
0.444675419774	0.467443088029
0.454566678695	0.423467665718
0.470470789187	0.231811701995
0.448287347053	0.430307021129
0.453904618725	0.418685970891
0.471559871429	0.693533850191
0.469162098304	0.472084337702
0.46952457615	0.598012118244
0.464633256836	0.280047391799
0.472078214588	0.640509078393
0.470468431772	0.770926726765
0.463570138498	0.54880568022
0.45755541347	0.467107979127
0.46278315199	0.546949577389
0.479955268599	0.735969570107
0.490626726015	0.611052452908
0.507837620579	0.519630348763
0.470692261407	0.554730980122
0.485153527362	0.606263040694
0.438057028228	0.570623775233
0.515769119398	0.473252241394
0.497196344747	0.477872903189
0.479156489171	0.597682163988
0.473144254959	0.394407197793
0.450217602119	0.537783213788
0.440306692191	0.479800785937
0.472148645202	0.512539019732
0.45983502016	0.638748890681
0.445248768379	0.533063446778
0.476808403995	0.395106869302
0.470111590871	0.527447216193
0.472282992362	0.797644516671
0.472747529747	0.654073077562
0.420954625794	0.59660649325
0.488818370644	0.511936290064
0.503208638841	0.639484667634
0.460561367033	0.69020224036
0.483859490423	0.441431269717
0.481070642129	0.553263483743
0.473913918446	0.4094343056
0.44403994589	0.842779339053
0.42764164804	0.632930141054
0.409989511819	0.520782500876
0.444799899216	0.411846927741
0.485660322534	0.281932050782
0.477192568718	0.470039732803
0.465466280613	0.728139297816
0.424748180281	0.637633664593
0.465845749567	0.680240322229
0.484224806201	0.206712738371
0.473951841615	0.55978505606
0.478941223622	0.57308225427
0.451393497014	0.652705213596
0.471355307242	0.428305004195
0.449876199319	0.407195361007
0.498655650187	0.693088964296
0.470252606902	0.505473018537
0.485734261078	0.234288569906
0.493195363731	0.533562399885
0.403749567905	0.518235023492
0.487657894346	0.623532445533
0.455956411163	0.414069789117
0.466311081663	0.340899637967
0.484058651168	0.48960711516
0.462749403871	0.678785450122
0.444891586402	0.725725527358
0.476272288634	0.891334300459
0.456126523749	0.540371683219
0.48926691536	0.707461542319
0.480896049142	0.508476525708
0.51453920243	0.484635739493
0.470046379799	0.436332594915
0.488680643004	0.528020667953
0.445659610235	0.726326264441
0.454770289337	0.692169185184
0.479473851102	0.425670871398
0.470734589786	0.813529634631
0.455079921061	0.659239966055
0.475172648947	0.512685563489
0.421059662536	0.858316439752
0.455204312563	0.665917710494
0.500445162953	0.420921568792
0.452036748137	0.528075207241
0.461226809681	0.431643462049
0.463037019936	0.486167542837
0.461510084606	0.593131823821
0.460160742743	0.515999955435
0.45281527266	0.362192750629
0.454336757796	0.752174399159
0.437304248174	0.898053814266
0.465826538177	0.472279181752
0.441357867036	0.410105793415
0.504092558834	0.591127089571
0.512378724489	0.518004238532
0.450888668649	0.666193323187
0.488117631148	0.511869311118
0.45777042016	0.646288511323
0.466465269595	0.473656036365
0.46928247042	0.720054249779
0.438801106812	0.52637951557
0.477261474477	0.507794485769
0.43721108171	0.432788633539
0.489625962106	0.473531456451
0.474622424345	0.673311199821
0.480684131712	0.463994661586
0.450101687509	0.97633013251
0.48608263608	0.57770839291
0.480420018655	0.368614838479
0.43428470754	0.375968577359
0.475525997778	0.544537307835
0.473343155625	0.5596513258
0.449105004723	0.660560854551
0.459265767145	0.446599984388
0.481768558952	0.652205307019
0.472940891473	0.740351086359
0.485831331239	0.404325047504
0.459200177246	0.668663262275
0.504366719209	0.732595801862
0.47309165212	0.775671272653
0.464698807703	0.812177754738
0.488192540644	0.63392026958
0.450131103031	0.694236874656
0.422910216399	0.537977097762
0.446263379377	0.597576129105
0.478397039194	0.58667057914
0.468769376946	0.43581264654
0.489033902564	0.617401247707
0.47066535867	0.695807877562
0.460825256787	0.558483509498
0.470602239631	0.44023176517
0.443378614976	0.645542533894
0.482575760365	0.563837790257
0.473266725362	0.533415452219
0.472683925272	0.426079565665
0.469955356298	0.499135886519
0.484241609771	0.523500099108
0.492138911511	0.65778672007
0.46183393768	0.345663977725
0.470441394325	1.0
0.464950466316	0.42837652147
0.460408751201	0.753069690867
0.445220646182	0.504325421894
0.425605192821	0.594236789919
0.504244937353	0.682314024858
0.512691622103	0.643643223874
0.443140611565	0.587189374717
0.488534559989	0.336070035422
0.418252679216	0.890631394698
0.464479968161	0.703637087852
0.502567294228	0.707933835446
0.421494587057	0.756017241778
0.488847466903	0.76542558579
0.449916657673	0.715741060831
0.483860214941	0.402244282596
0.462367345829	0.849010445868
0.453593368069	0.433464160552
0.474312942268	0.304249872747
0.479017956662	0.436673495473
0.468629846856	0.609593789459
0.512301837035	0.370866381099
0.479165764283	0.308506891867
0.47665503514	0.704554667056
0.474783416555	0.442525061564
0.502174198538	0.345939687313
0.438505770619	0.76024612163
0.461518977911	0.571762095345
0.464444759893	0.533118383906
0.479756468798	0.583284384424
0.486693440979	0.759376058271
0.49159563897	0.557685564444
0.503807533899	0.554959526525
0.465509247953	0.677728204639
0.471031108283	0.620735483816
0.441446250631	0.570413515221
0.442472713791	0.446944143801
0.430986794112	0.465103051117
0.456785985543	0.604883230449
0.477108924833	0.724419002799
0.492024865765	0.446091807362
0.494649467995	0.277625439436
0.475864924293	0.469332065277
0.465286309036	0.534011894502
0.471989594986	0.538721800761
0.451458413133	0.746101908008
0.48838098183	0.773092441682
0.435909449229	0.4087062207
0.476825776371	0.509096118713
0.476290857156	0.457276393487
0.471824226249	0.669390400105
0.46422463575	0.39747455819
0.489402523569	0.734409076812
0.499913505499	0.554974262116
0.470024575595	0.718677996506
0.466007278433	0.317843773461
0.466668649664	0.330639929319
0.469604154608	0.373949695939
0.462553654943	0.405570829112
0.45845671658	0.398079485869
0.459583663332	0.823256347433
0.473409781495	0.516620840245
0.435760773548	0.407453589859
0.468330299838	0.279082915108
0.454952822353	0.542778647445
0.455027136337	0.622912504272
0.414677970832	0.482459890151
0.439969114055	0.685695586668
0.496179700221	0.577487021313
0.449699514284	0.326927977212
0.472164626086	0.354929518083
0.482586195586	0.525896419719
0.436230487534	0.593212379154
0.435047156462	0.555420474839
0.438557233318	0.674756835771
0.453907333077	0.491486296628
0.482300238935	0.850332675423
0.430289384783	0.501635734312
0.408655108627	0.534330768267
0.485142215104	0.585875038315
0.473514922754	0.718451368216
0.435489220564	0.861405400337
0.470323786433	0.823154294432
0.499306841525	0.577197526766
0.468471720819	0.604929469181
0.457401153792	0.693953467863
0.510035861478	0.487822885628
0.45000951085	0.391745693142
0.471738648948	0.464262316645
0.455307075655	0.506256577283
0.461511035935	0.610821503118
0.475065982677	0.549913226508
0.482723906503	0.779824524065
0.472951948582	0.473284018963
0.500747864775	0.650321630301
0.55295329823	0.522833108328
0.573145931379	0.725800108432
0.538437063798	0.682916365258
0.549903909002	0.649418096707
0.562446619521	0.565925362789
0.549402948522	0.654756707586
0.563309815814	0.783857613274
0.510134414562	0.840088505856
0.563244892307	0.731792192802
0.550828848689	0.720233762897
0.54508213672	0.575533280393
0.594546744016	0.821759562579
0.534519044374	0.526879944964
0.550351087453	0.530364673434
0.491859962417	0.582624000718
0.592411215677	0.623583291903
0.596110443567	0.641871284898
0.529601515117	0.757120439384
0.559869290488	0.492701878224
0.583732824638	0.532572850881
0.52540359045	0.660709282353
0.548253636009	0.543483188467
0.533103934815	0.648358035845
0.566563174683	0.612790396913
0.528409522151	0.826494476615
0.542819013702	0.578417889829
0.556722090015	0.585194802888
0.574261129817	0.605147245589
0.516579427393	0.565872385799
0.507422932495	0.626572539423
0.505621751713	0.62436902273
0.551159382812	0.544463675614
0.49190830931	0.554703291683
0.532774340385	0.676779426507
0.577326875717	0.648113491824
0.548636215457	0.618878778476
0.525249903705	0.59853412473
0.546671132229	0.798456350735
0.512378930815	0.660307897857
0.565095021774	0.733047164504
0.549292204404	0.713482481663
0.572653862089	0.627926826253
0.532159893151	0.726570461989
0.591785714901	0.684552866133
0.554988481304	0.660049702167
0.536981970388	0.569740894398
0.545372631089	0.726353402827
0.526716153498	0.758795433114
0.565660513663	0.718353127301
0.528823084376	0.601887772531
0.506560071828	0.607450455577
0.516882266532	0.628470889416
0.521390762459	0.634121860086
0.528884075783	0.641668396582
0.571950653179	0.636080948913
0.554485743483	0.625475703954
0.531526486573	0.748182775637
0.513276881928	0.562216124105
0.560068120282	0.624408066289
0.551486324408	0.820760832992
0.461618022121	0.614672017203
0.574176792573	0.653771273595
0.498732054909	0.733649279589
0.517967999894	0.657497772918
0.476559769927	0.832881496411
0.54539397229	0.65049066269
0.521190640314	0.606506769214
0.526981207324	0.70873659379
0.54788041181	0.522684379675
0.540987427706	0.604364431043
0.507665360952	0.757187814201
0.564466547347	0.600983799418
0.529004240132	0.669460602166
0.560595414287	0.609441938016
0.496307631483	0.668353661163
0.574778133085	0.705550699438
0.519597174387	0.622169428161
0.554393700485	0.730230181008
0.521742150597	0.624164326346
0.56305128542	0.621040386755
0.561062039958	0.722466601363
0.509805475368	0.721842018141
0.50875497497	0.636274333971
0.557381261627	0.686031185859
0.52888989978	0.561609783198
0.587180433828	1.0
0.467774878546	0.534647161023
0.538248750689	0.880435065852
0.577243662575	0.580493332563
0.494013358223	0.551287744901
0.569270822477	0.629561008967
0.593351767712	0.586409378853
0.549471970319	0.603005036468
0.5151752956	0.658674841131
0.521996143814	0.817484018428
0.579064996069	0.725899574733
0.555565341057	0.685056439143
0.511404876542	0.638944876452
0.591168091168	0.539724072999
0.551237797053	0.539483370141
0.549538191929	0.567460801067
0.528653805959	0.522985708588
0.554237949366	0.694550192146
0.491456981467	0.555806380829
0.53345695506	0.572675039413
0.553289714359	0.665415711579
0.501954809067	0.695943904039
0.556223519706	0.64431523529
0.558157779305	0.793883252831
0.552870250037	0.556408011929
0.570208775822	0.801813528786
0.558002082039	0.567341548252
0.543786064421	0.54678072198
0.513442184977	0.734269301224
0.516314030984	0.591104138581
0.550780093884	0.654123629351
0.573165614987	0.489473087059
0.520458316353	0.724388359118
0.471832605196	0.810390409333
0.538699278257	0.764517327288
0.527795340904	0.528186521931
0.491364149431	0.634285700681
0.530959823921	0.730723300434
0.506472017537	0.599152924197
0.508178735288	0.573897715752
0.534268277455	0.687771063044
0.533246088588	0.712600236093
0.578650257751	0.513342988661
0.533052143981	0.778813590929
0.571503282565	0.579445809387
0.515035424799	0.585537684105
0.52179137458	0.599723559208
0.560594440465	0.571940803791
0.534631931306	0.741162488534
0.515532859773	0.742431448513
0.576047222103	0.55534145355
0.56781257983	0.592970587001
0.514411424464	0.660126294702
0.494624855857	0.68327781148
0.505582310089	0.599758156539
0.565417020063	0.489591304315
0.528787340485	0.617276149961
0.534509880688	0.615735987918
0.577269928894	0.619934365885
0.561989242519	0.634100947942
0.514122984054	0.560454571545
0.553482062996	0.595783194742
0.570197131617	0.64762151582
0.543461966405	0.612260919601
0.566937766406	0.723375184343
0.536269096151	0.655354449021
0.578630505866	0.660197697938
0.548895506671	0.67418880993
0.582108786482	0.581546830579
0.562072984027	0.739281956849
0.568090569368	0.835083080756
0.560078589463	0.689723280375
0.509077160482	0.687203046501
0.558067704472	0.674251060169
0.540757980069	0.716134173023
0.534636544292	0.774090012928
0.559159844442	0.698234535361
0.523433931215	0.71540039954
0.510155573045	0.601371753874
0.483283708005	0.644344080943
0.50597660974	0.59013988976
0.554027648788	0.633922057318
0.560624006563	0.610085828566
0.547342034485	0.582362346593
0.506811285428	0.723942182333
0.536386445278	0.808855107803
0.526933191229	0.648631835556
0.552802926887	0.658818924291
0.541073413446	0.615369603216
0.530400847948	0.679242409013
0.52560890657	0.739562452519
0.505232957929	0.661436403574
0.506436160785	0.537328158193
0.581624118118	0.635561524086
0.586603920603	0.82101836545
0.492734756307	0.626532463985
0.513460584959	0.581052730848
0.567401811907	0.600170562458
0.536143914691	0.661657262147
0.532204135228	0.653906205386
0.532533902791	0.642386333729
0.538918805639	0.776358271
0.53930732643	0.806678724115
0.574728541927	0.577485036619
0.567859368093	0.632554685415
0.537959847594	0.618177254194
0.573368253275	0.603619238349
0.615592324486	0.548606026094
0.538924440282	0.627431554277
0.571211712553	0.669251005912
0.51071312306	0.639209801505
0.546474446075	0.734248605194
0.531075545475	0.767511996737
0.590462897853	0.658492914929
0.518195028559	0.753338213828
0.591016335393	0.594201523023
0.514725302056	0.674099967212
0.624608439519	0.702480124953
0.575348118465	0.65248157343
0.600531012805	0.645388524924
0.598050588741	0.676045250474
0.58017484443	0.589916551556
0.563622024864	0.638231138356
0.574865996466	0.75603712262
0.465967633136	0.70500927317
0.537659740243	0.605890416338
0.531086161925	0.607836003377
0.518854443834	0.510326866339
0.577368999277	0.637285494759
0.56023579909	0.689581730099
0.559583463202	0.713035420148
0.492556898196	0.565005410447
0.519826248638	0.467624929573
0.528197847436	0.593733302338
0.513150473741	0.758511003408
0.559719485689	0.730205234914
0.488617047821	0.597169766688
0.572960360861	0.688093890748
0.569912557935	0.573304638996
0.557191245686	0.687417203711
0.535642893832	0.620558696298
0.563201476693	0.679623870374
0.542838722747	0.58314464952
0.519708232412	0.678686616355
0.56712428935	0.576002727585
0.536288898976	0.848095968245
0.546504590552	0.649028667202
0.554087871295	0.617424234459
0.508595725445	0.485309968068
0.531932815368	0.64910301001
0.534450240134	0.633714552874
0.51778736857	0.60733497427
0.53930275464	0.62367358271
0.53060865651	0.659505377865
0.503886127265	0.548160902682
0.56801982851	0.616059663612
0.48264821419	0.529347261444
0.516149414461	0.770796221849
0.5460842846	0.654872683965
0.542460589935	0.623279272823
0.526041884994	0.673747435326
0.526674731121	0.714028230511
0.569726277425	0.667475159236
0.583096809291	0.698025787454
0.548705830741	0.726318370394
0.523436733573	0.604041099404
0.546226583285	0.678684309918
0.530423899515	0.674844183971
0.591385181396	0.531092539442
0.607547181568	0.652885873722
0.526282663528	0.531179255211
0.502410480271	0.622553385959
0.52874253454	0.77072751099
0.535416826936	0.847780622629
0.562519060689	0.701747708532
0.536471530981	0.640740733058
0.545908356856	0.461486038852
0.548450341088	0.734206898559
0.547191406938	0.499874936003
0.504069299665	0.492025465259
0.535427619134	0.683390797258
0.543079698835	0.679229345061
0.537974086714	0.691626135281
0.551925032689	0.689645381002
0.513299094236	0.668629771646
0.49988941167	0.595393232737
0.584809940446	0.724976152502
0.538176488027	0.566882108871
0.582297701618	0.584793976408
0.540234349127	0.742006161781
0.573265722202	0.656685357132
0.524312467743	0.569366917959
0.556777784017	0.582992508786
0.513344681729	0.646997150904
0.492665625215	0.738827447031
0.56874375908	0.622961440592
0.617351192788	0.610493610329
0.603287598823	0.64877404615
0.509194303802	0.72875197612
0.50535591476	0.796491072436
0.548136358277	0.626031482099
0.567208510482	0.653320446817
0.531829549807	0.730995547951
0.558421412596	0.73976198039
0.528052660128	0.633551319723
0.557369956763	0.871303774986
0.575239196141	0.648176656028
0.544618342854	0.750393721124
0.573132011328	0.619218052834
0.584709076846	0.539308005266
0.543257751439	0.735729328721
0.631310706439	0.738357102809
0.481717130254	0.775809056037
0.485696021225	0.552640345913
0.587323427933	0.562634263644
0.556260496361	0.601600799147
0.535689807783	0.526595502954
0.589174389431	0.590522179763
0.580095818119	0.626361484249
0.484966627608	0.66705545107
0.556270159244	0.654850513577
0.543427514879	0.783359249616
0.517285378802	0.656156100115
0.562558031922	0.597036135427
0.558220725236	0.573591158284
0.5571309796	0.579252433903
0.5964417165	0.634108314769
0.492119381486	0.644128833549
0.495850924345	0.604208738435
0.556005820498	0.683739865529
0.538688004379	0.571556372492
0.610918417063	0.610574051286
0.528813711818	0.610076495647
0.500200418456	0.677917678806
0.540691837045	0.790207455192
0.510938139324	0.556210117923
0.572983654619	0.54258638318
0.574258382335	0.720944021535
0.514011103672	0.505015980159
0.54374824644	0.658806598565
0.488255526863	0.585486694177
0.582388129621	0.650800120144
0.546319690079	0.755803528481
0.560454629583	0.624702734895
0.487213426113	0.599216428218
0.564913836095	0.735055071831
0.499079417823	0.79387822267
0.525760092621	0.755197842085
0.526433300578	0.590519524546
0.512966936702	0.567096767282
0.537671337982	0.595097573838
0.537442058032	0.710744031175
0.545009704028	0.595158489957
0.543187446167	0.63291552086
0.556236454361	0.703679124144
0.518680994055	0.691346336475
0.576047184235	0.704175143267
0.549163948993	0.670757888492
0.540354471979	0.773929739351
0.530221372153	0.66956344327
0.505196693772	0.692783874139
0.511447839567	0.749037598942
0.522318471694	0.640240261718
0.550880961049	0.802420137151
0.571703345089	0.578614743755
0.556360177788	0.628204570313
0.542190969374	0.72366708911
0.592944898208	0.618178882531
0.575543128609	0.740372071415
0.483230584537	0.643465238702
0.575916095992	0.638057547238
0.539151531587	0.660999602227
0.583737420651	0.660111325742
0.572273297644	0.557693944413
0.593111207225	0.698092642181
0.57382234911	0.669567162895
0.487769651527	0.458900491144
0.546915368729	0.856516859767
0.527103917404	0.508217361076
0.555041311196	0.586793445434
0.492504445363	0.643366187929
0.536212294769	0.63356847658
0.561582870114	0.45717730042
0.557745098039	0.75065837827
0.50414370364	0.684660853327
0.492640640434	0.653174168345
0.534090593592	0.674660684302
0.600037587335	0.66860409101
0.523053783518	0.581812254937
0.561061078806	0.634863413421
0.527956101668	0.655171427752
0.560508128375	0.634965114117
0.596693275439	0.485270620156
0.475805556123	0.637416571871
0.597786408079	0.641073435334
0.564115414728	0.614124555615
0.546357334692	0.656858189069
0.572822309112	0.516573021593
0.544900290023	0.671566857124
0.539719322563	0.595737298591
0.545843504093	0.605486926834
0.472295991996	0.692002040339
0.576659549044	0.627633296866
0.548068057429	0.610396687491
0.515565985026	0.79090021422
0.48220493931	0.605856010795
0.611292309922	0.582012554542
0.54075985164	0.678194719904
0.483492183454	0.643369520514
0.53221225458	0.79461649826
0.527047142574	0.661998395782
0.573681898144	0.650413001079
0.538555586169	0.593498173304
0.538035320329	0.612389011573
0.544897357705	0.567204298002
0.548397562459	0.463918617464
0.485495834337	0.596992038475
0.552696183996	0.603722363645
0.566219246148	0.652161062585
0.575098112893	0.716990361703
0.507573229796	0.679365933247
0.501003936572	0.726451245887
0.532616832022	0.720338054819
0.529180558478	0.697809366797
0.508646547578	0.743895061619
0.518240294738	0.66819172381
0.518979435134	0.660587304959
0.53091882443	0.710887977316
0.602014110992	0.62666810268
0.555695832764	0.818973507853
0.560676579211	0.687688318864
0.574284551544	0.635898784297
0.515792592157	0.646307465891
0.540624530808	0.650086885174
0.508229360945	0.536179043314
0.571942113168	0.718743959115
0.575626995622	0.606232286438
0.519102141653	0.790560023182
0.55376635714	0.8376157752
0.498985192198	0.63284185097
0.5915328203	0.572105647392
0.587263419605	0.724544874132
0.496891246768	0.605997130999
0.542105691625	0.620012398349
0.503843127584	0.692866504443
0.597210044582	0.624033506326
0.527956148294	0.705653807783
0.591376922686	0.596772843412
0.548774112312	0.61469236759
0.543207697857	0.627483121732
0.530145473133	0.683971720531
0.572244617087	0.613524089571
0.553692313171	0.708534085891
0.548400974732	0.63010564526
0.522025876371	0.706055072008
0.529433580821	0.593756631126
0.548597920054	0.555362479939
0.498635318432	0.701027284354
0.591433777614	0.654828073644
0.515858182777	0.735820463588
0.566467320361	0.632635950251
0.515582454402	0.620427619835
0.510605740819	0.765139822299
0.54784801394	0.586340121443
0.544147413293	0.642381336036
0.569846191706	0.830920720461
0.563995842311	0.582143255252
0.52647740024	0.658105867007
0.526482906459	0.709026611544
0.541426881638	0.573851028602
0.573906402321	0.792008553894
0.57371310891	0.571721269387
