# Supplementary material for: Do universal codon-usage patterns minimize the effects of mutation and translation error?
Source: Genome Biol. 2005 Oct 19;6(11):R91. doi: 10.1186/gb-2005-6-11-r91 (PMC1297647; doi:10.1186/gb-2005-6-11-r91)
Supplement: Additional data file 1 — A tar archive containing the used CUTG records, separated for archaea, bacteria, and eukaryotes, the data used to produce the histograms in Figure 1, the kinemages used to produce Figures 2 and 4, and the data used to produce the scatterplots in Figures 3 and 5. [file gb-2005-6-11-r91-S1.tgz › CodeError/data/scatterplots/bac_c_rX.dat]

0.502208062742	0.714404098948
0.506063323548	0.609153760075
0.552559394715	0.785805809933
0.550286167376	0.579970350232
0.496993618352	0.668286355486
0.462148693059	0.72965213086
0.390414723145	0.832220557176
0.420467074545	0.697333611659
0.512549304404	0.682814121514
0.493307516841	0.642722723129
0.516791267297	0.645390355832
0.512793913463	0.730555068935
0.471078527243	0.633451966778
0.4721213838	0.663737191948
0.497231449187	0.700666150599
0.436730962605	0.754835976303
0.48661937335	0.709386312926
0.479553781466	0.712146031187
0.49333547763	0.764002371004
0.485830862797	0.474365715941
0.451167471023	0.63611086805
0.488846211181	0.5811513386
0.466320908688	0.755595789327
0.533777096916	0.750099396921
0.55542353492	0.793722032917
0.458418450597	0.646415243723
0.455628804869	0.818986880634
0.523825977372	0.639798721234
0.448885097794	0.675513029337
0.503015561755	0.640477642783
0.563506484777	0.616441860855
0.421334366162	0.660119321747
0.534586718163	0.739868159602
0.473243737172	0.647949212804
0.49781345701	0.73097815499
0.500721165285	0.655632993022
0.551277828239	0.849827002547
0.488854941347	0.676719712208
0.461222522324	0.787432635277
0.514775731621	0.742487872943
0.505641652327	0.684725634343
0.46848475886	0.748933134137
0.440438319369	0.4037473633
0.504047262321	0.792681087783
0.482210605303	0.683197254336
0.502586239593	0.538767787983
0.561699665927	0.878639673357
0.503548676829	0.734980591466
0.49116004527	0.846494409655
0.523802763465	0.793360607302
0.515413993657	0.742787767673
0.550416015659	0.644188963736
0.576178886533	0.620151429131
0.512662446487	0.717253108973
0.485885100239	0.720443863215
0.539097999264	0.72315076696
0.43997201873	0.693796512032
0.486700778542	0.69498920156
0.514134404825	0.767274957512
0.472450342913	0.692059106446
0.480353440179	0.602508423308
0.523906384416	0.671961401959
0.524959643247	0.712483240543
0.491766893226	0.52607168363
0.413020544429	0.642949931081
0.453588019344	0.767738503023
0.509928047411	0.740154527388
0.493777316015	0.709788095065
0.494676436985	0.783287087571
0.481459936774	0.653589909081
0.4972645642	0.81078843366
0.475337805113	0.649901150535
0.502855679546	0.721427827818
0.498654497607	0.535042983529
0.499369000672	0.735602066002
0.568916878567	0.767632408079
0.514257232702	0.76981059202
0.49567999812	0.648201790507
0.547285531585	0.624161802095
0.517193217039	0.543292664403
0.603430466036	0.645581029357
0.439436491973	0.570974434426
0.533594597496	0.687949388441
0.479932415448	0.721655007514
0.601745622655	0.568773518076
0.502568494167	0.685976632649
0.521895557306	0.83673424021
0.460207728182	0.673877960027
0.49742873392	0.721700852371
0.572075794836	0.822954405907
0.506100640577	0.705442030324
0.459653441827	0.691780772477
0.441629230231	0.598860648105
0.528318963575	0.652144122758
0.567358558589	0.723957342477
0.478486428031	0.710017303686
0.452241003968	0.611674259579
0.430489749988	0.833834780139
0.437778091873	0.659617725452
0.590814877879	0.570170328362
0.493914563096	0.727666961987
0.502062656747	0.82638907649
0.553699880448	0.774385553232
0.513517193649	0.84944726676
0.52860198223	0.548474337241
0.492354227944	0.719812619332
0.537070425461	0.547151928273
0.429411563782	0.839093061343
0.474632335923	0.605181139979
0.513964810077	0.71461329029
0.497255204015	0.725787910979
0.508472934454	0.773962985459
0.5053702852	0.73522723363
0.538004758505	0.682302571255
0.50094471753	0.851785974649
0.473561711709	0.809552785259
0.525331044293	0.667272455163
0.465718532082	0.760130120527
0.539289853055	0.64090862568
0.532606453647	0.769673315647
0.517371293133	0.786335854026
0.471678534957	0.832448197909
0.437396471354	0.69149856539
0.509641801362	0.646830936634
0.493157401122	0.681663805899
0.457163008877	0.636731170661
0.439769550104	0.822344586026
0.481040552825	0.545264609758
0.493097591208	0.643337495659
0.531900013229	0.64582567
0.569821978449	0.614311841748
0.496089344924	0.738424778843
0.492946695554	0.5454115115
0.430257187731	0.611545681392
0.534803330909	0.549856457835
0.493705240004	0.764779557531
0.569382879746	0.716381724375
0.484227293416	0.655500888934
0.505542644844	0.765285412635
0.502010214032	0.685657321479
0.444891581554	0.637855860671
0.42884821743	0.752654222415
0.532540964093	0.723775073646
0.489584129649	0.70648811132
0.505135907623	0.578581678505
0.539615077816	0.63840765052
0.44282217525	0.793343730991
0.416486684514	0.726808699844
0.465783487715	0.660874439919
0.52315855732	0.769721048713
0.54357983776	0.590209358641
0.494120667036	0.721652342985
0.552172728455	0.565611276176
0.458472987382	0.725218992366
0.485240927513	0.827094995799
0.517913181519	0.87044616696
0.465244568331	0.729932239932
0.546899575906	0.78144544453
0.484254661771	0.85778587344
0.508530599332	0.669827160727
0.559461582301	0.779613549676
0.469688812336	0.777028290857
0.475504392412	0.565462042826
0.605025003683	0.72928507206
0.546113041581	0.742610562964
0.466149234028	0.610260074783
0.537688936407	0.643319994712
0.495913812282	0.711066791981
0.511921744564	0.587815226362
0.502625261349	0.792967342292
0.473937182768	0.839853985723
0.486812141502	0.631906385971
0.503193014862	0.710920968711
0.50754597419	0.544318005648
0.544739436223	0.647630290052
0.489800352976	0.777762682771
0.531811851824	0.644802305254
0.535680922091	0.702924541397
0.45830011923	0.645902060871
0.467179371747	0.464256724841
0.520404856732	0.519816380802
0.489690640211	0.778227500638
0.420960851217	0.68313164086
0.448714551564	0.779115866159
0.478083228984	0.6404352338
0.555057804266	0.683353188396
0.470863728746	0.51202413993
0.503431530075	0.693945891311
0.507138575575	0.73613032174
0.498461597572	0.647212910727
0.508815692161	0.651417415543
0.495176750676	0.730785297326
0.452203388636	0.807976886323
0.426858495274	0.77325049523
0.46736965045	0.682198036825
0.463375604335	0.751319364578
0.484526299387	0.599249084121
0.566412355316	0.622243665254
0.579646411986	0.778424853458
0.509174918383	0.686173157791
0.494303738994	0.594902586674
0.532505018272	0.692340934856
0.469227410976	0.712356971431
0.525285282796	0.722499983333
0.492538432797	0.760846391534
0.525255536067	0.630382526051
0.453631174333	0.611247396097
0.474387909823	0.723885691416
0.498081796627	0.781946443544
0.438959389916	0.679644855285
0.488435334412	0.745619679054
0.46988897255	0.715440832546
0.53295859604	0.615503308452
0.485345743201	0.761449533125
0.471808143673	0.812407937822
0.483612235777	0.805304805396
0.523333915287	0.712561731549
0.476487830761	0.614144931148
0.524875499189	0.643591154035
0.570837974509	0.839961498041
0.533279075987	0.550777221695
0.588269557105	0.646053012134
0.498383548106	0.592674101901
0.439309194943	0.647376569396
0.457611727962	0.832773088535
0.484506134838	0.567087946238
0.445731238008	0.6627273648
0.497556916125	0.719385852812
0.442391766463	0.702187541293
0.481252653433	0.658170802829
0.474985151071	0.713624794712
0.511920584983	0.71190606657
0.519333325587	0.603453521758
0.454482918274	0.635444761389
0.511216665643	0.740123374951
0.5278416851	0.697050719595
0.504260058986	0.630155497797
0.441212292536	0.68807312477
0.536742386719	0.792361771381
0.500557536507	0.798508556079
0.517308262696	0.549073740997
0.503868509161	0.763341283253
0.482960964643	0.739980558834
0.549018779219	0.638352683083
0.403063436416	0.603029954915
0.520432617829	0.650330284444
0.54843692508	0.777053132058
0.481608564517	0.73321857599
0.549098244555	0.745249042891
0.498089239328	0.625579952178
0.508414986058	0.771040501163
0.496248365676	0.81952966144
0.53817812937	0.619149106251
0.489639278003	0.714989517923
0.486311234816	0.667094287496
0.53050608907	0.663485948001
0.51628695657	0.703665228737
0.483006480429	0.692443601554
0.494540907955	0.68940205481
0.48303587999	0.870570278526
0.479900632567	0.524393154913
0.499921103644	0.646956333762
0.483989615636	0.751384638867
0.535818438222	0.787857035961
0.512506675904	0.754676264995
0.525661064789	0.645909074286
0.509760530148	0.769496097107
0.519309212549	0.730495492251
0.472976402824	0.738578994561
0.446124451302	0.726105375788
0.52964953564	0.729612105423
0.47716365214	0.657251443454
0.440953351841	0.555431961135
0.483129106333	0.735099221934
0.497294067961	0.63202131955
0.496264890485	0.629977520267
0.488097450179	0.710449931262
0.541749748123	0.558422041477
0.50665029843	0.917562616845
0.473530032235	0.612886540016
0.557748090699	0.425405959913
0.443297160383	0.640606966332
0.447962941733	0.683175036699
0.497467951195	0.612876717808
0.424054379703	0.507433300372
0.48351772929	0.718356337058
0.510773663817	0.678591538332
0.518686284602	0.673298281013
0.434852942635	0.717944783992
0.524307688628	0.662844812842
0.532898680064	0.876494980611
0.56616920355	0.587374004023
0.534923606563	0.895392360329
0.506475795302	0.766524655519
0.529915183586	0.779719140363
0.5024604794	0.7162708917
0.406470044701	0.67537964989
0.419707237558	0.798897025342
0.485703810094	0.554017652694
0.498121730711	0.605718985948
0.464700028184	0.804617023193
0.477735829253	0.865080628872
0.533366088335	0.811583941092
0.54744186067	0.793829419661
0.464694554588	0.524873692192
0.459944411566	0.695164163397
0.506515017527	0.649485455474
0.506137431836	0.680212518072
0.46353956637	0.706764003615
0.511475509047	0.717463001307
0.42988390171	0.762733139255
0.49372451669	0.704437549269
0.545172775699	0.797992049051
0.436619521122	0.813467304271
0.427331342987	0.654930433689
0.52630372758	0.706774371067
0.507743919809	0.741979641866
0.457773651254	0.619150063973
0.500439110609	0.645122773113
0.5039297574	0.572627969236
0.494152922503	0.735905175494
0.496027691028	0.741534376414
0.49237504085	0.62047681317
0.509185182598	0.695611609678
0.484070262508	0.641115891372
0.491138758667	0.699587201968
0.524935216952	0.756156144462
0.480603831321	0.841434813667
0.480157188623	0.619486465164
0.530458746713	0.71512731133
0.533062915918	0.654158903603
0.516064277183	0.589370386969
0.473001008594	0.653331550932
0.481458472315	0.631748071151
0.537076451544	0.619526877198
0.433106096912	0.683321983703
0.476255261666	0.509990776118
0.507761588134	0.652392376905
0.525374613154	0.761289243363
0.527410668327	0.703751572627
0.559895213546	0.672382464276
0.556391186229	0.777238268059
0.418880745629	0.640551897406
0.493184378175	0.686014134166
0.552973437732	0.855720218085
0.535885040077	0.713859963276
0.45876099295	0.588982628589
0.497350630942	0.702570399033
0.525449552255	0.467748586645
0.478556438538	0.626122742318
0.535792531224	0.783587387785
0.495304224526	0.69073043781
0.560154665757	0.822215432039
0.495349492881	0.741227316845
0.476971613125	0.602126488284
0.527606748324	0.600161432161
0.554822334748	0.553237903815
0.534702886025	0.524239665751
0.541289775262	0.765356448072
0.470992958089	0.510428222238
0.511510166001	0.73532492688
0.496306695995	0.658384169423
0.516733074708	0.575854785181
0.539091610926	0.685379807942
0.520442133745	0.593506098797
0.438699821281	0.73565616865
0.454887071071	0.624131849333
0.497501652781	0.633085551438
0.506972750145	0.742174089162
0.547877614689	0.784730521275
0.494109108567	0.721317392086
0.547299388064	0.70756027465
0.502947421664	0.804421844935
0.568549842594	0.625001801025
0.498021182196	0.738113342157
0.583025059689	0.777968371256
0.488179291107	0.558874799945
0.51417374573	0.704017185016
0.477432053969	0.601720547741
0.508431328753	0.604498874119
0.456141755886	0.668525397542
0.514045207574	0.604391232151
0.515499672086	0.820486018364
0.538477081781	0.747482110527
0.491552304874	0.747378914252
0.524304399008	0.605267922636
0.50434570804	0.77116225771
0.510170390405	0.793480518958
0.481784566814	0.637571285708
0.473265892183	0.784942766471
0.520146548166	0.783651087811
0.488320379172	0.769436529026
0.548430380076	0.747582911256
0.443490210472	0.635863667716
0.598228532793	0.662860312865
0.533902369742	0.650440581538
0.446583577268	0.503323826351
0.445514090479	0.695057161817
0.555155802363	0.734292128565
0.559976275862	0.784228750881
0.520504042919	0.650033265185
0.467442758692	0.762274846775
0.534603756975	0.823383877988
0.500100526527	0.803839759376
0.485477532979	0.663211208631
0.581064524942	0.70906687441
0.451366044551	0.649567369486
0.507216970226	0.805783512443
0.488552246887	0.758412251537
0.505585623462	0.716770880322
0.527436746141	0.642052505905
0.559574460466	0.620966874077
0.523264768398	0.619229545074
0.519039394921	0.802100294845
0.480400464309	0.661580854184
0.537506636175	1.0
0.526589568157	0.682816738275
0.475428642934	0.526794793147
0.53995103328	0.742856513816
0.469054107552	0.668201190624
0.518557678894	0.720492478336
0.560405604396	0.85952637475
0.469439525942	0.721988547772
0.486770154964	0.587142238551
0.470495966768	0.770714892461
0.515493129033	0.820335613017
0.499503193663	0.633527232656
0.494673859706	0.590458466619
0.542939615638	0.675904625343
0.543519652172	0.721284181616
0.583477050479	0.540377479596
0.567615300812	0.747552983786
0.470491969966	0.703644598761
0.532099972272	0.772002007414
0.501960341495	0.718965256407
0.487451704567	0.544231267542
0.482108797978	0.677988448034
0.485694755762	0.773071862776
0.520900623004	0.81695077056
0.505750909112	0.609168120375
0.46080603429	0.601154693451
0.54997305684	0.812822013591
0.523505712878	0.762480498063
0.51011811092	0.787841388261
0.58010104895	0.657854283195
0.550424537947	0.773144235394
0.531047613892	0.605397736548
0.576990977429	0.623567771408
0.467252919193	0.64419982576
0.445571050688	0.783081600694
0.517507457847	0.677426235575
0.49440873975	0.564075990631
0.446466940978	0.742069579305
0.515167917573	0.669403216009
0.512685776485	0.791796867334
0.461168411007	0.760955058688
0.496947452266	0.74033962652
0.482270091078	0.791661819028
0.54728436476	0.833840397022
0.479252973177	0.84390431634
0.538079640325	0.733301945202
0.505106233536	0.844011595944
0.476608010815	0.829432385795
0.451933707693	0.968579347537
0.532695297337	0.898646612875
0.49782785761	0.753844103642
0.484331838352	0.773778409267
0.517451349491	0.787890466664
0.426116754179	0.792178807161
0.479924777956	0.824350361932
0.512077695839	0.937853239778
0.511803776425	0.814357009967
0.463319291085	0.83569694634
0.494397670857	0.863826937567
0.533296568366	0.845473654235
0.536556450879	0.821453671217
0.569720252419	0.754057222737
0.472644591039	0.841150004749
0.557283339293	0.795538682394
0.463779878778	0.883364689479
0.481454633407	0.782417073308
0.481096976501	0.742995642304
0.459308564454	0.836234549696
0.517552414194	0.86476506164
0.56003022714	0.826528581862
0.492223584548	0.87343775771
0.563948580905	0.829251393692
0.500333491144	0.810991995736
0.514178529563	0.875546738106
0.505305578201	0.767547327924
0.52149761239	0.858786057555
0.50041726467	0.824798646208
0.505339514258	0.880616276854
0.485800919244	0.811504126462
0.500531957696	0.784729450502
0.441689726476	0.898704906626
0.416150639046	0.799109877989
0.496489468267	0.795870496935
0.467844729345	0.857614272057
0.575889532612	0.828573288258
0.492755591082	0.877833705839
0.451782961479	0.752921021191
0.517073025469	0.718600523068
0.475049524292	0.868182790329
0.466795886856	0.819120085403
0.444202508329	0.907704575415
0.443312571161	0.828805755623
0.531862873641	0.841660179562
0.533449854413	0.82800350882
0.496756361462	0.68749625031
0.526855855559	0.843127244432
0.46462589783	0.799408023745
0.532114231292	0.791267106325
0.457554396132	0.84675683205
0.514054216524	0.864959473232
0.442491059138	0.902599337284
0.468197777918	0.82347361499
0.494464325955	0.806173897874
0.506798355766	0.828936262196
0.497011271131	0.811631982432
0.510195622741	0.777960036432
0.500066567528	0.856518843471
0.426723411346	0.919751797691
0.467683409186	0.789975983445
0.509716050092	0.827511451612
0.482691162262	0.842114267429
0.517423521017	0.857301100005
0.421484140083	0.876826166344
0.509054555974	0.890571666359
0.487227812219	0.818714481274
0.500131570613	0.781808929063
0.537766364861	0.872109167368
0.458760627267	0.827584430782
0.486586085217	0.797453261219
0.533355374946	0.820721701869
0.554309615644	0.83516206424
0.574867597304	0.806656335553
0.483584813282	0.731365439286
0.525626804526	0.859361025517
0.554122242289	0.873049441053
0.523145546291	0.781775627716
0.479310409995	0.681412159531
0.536062135887	0.838858087777
0.496462296074	0.824803344366
0.539586215086	0.903866851383
0.496520094281	0.846959539659
0.435799992411	0.740434328434
0.45245347941	0.788060885638
0.483030961178	0.88736605171
0.498003138757	0.816011416497
0.52767914782	0.809085064478
0.501344828308	0.762034353903
0.518312171463	0.816671028078
0.533663737495	0.867570782944
0.491098296588	1.0
0.507377183181	0.919481665096
0.525232531385	0.717857018115
0.513573101459	0.812874841616
0.451246430803	0.854534762902
0.437277392922	0.889519196395
0.430631987589	0.811076641219
0.454415446588	0.754765696251
0.485700905664	0.821150294801
0.570158120125	0.81742666995
0.484931638073	0.925864924981
0.497796075863	0.846940182278
0.507336524942	0.789894897884
0.491129636351	0.793632870513
0.501439257125	0.786986051265
0.511990705797	0.735362316917
0.507699509054	0.775181611282
0.448528116177	0.811875667843
0.466932501667	0.902289110287
0.542507567635	0.733754153838
0.471732440298	0.871592215599
0.561326941398	0.776371413434
0.460672119371	0.791377452274
0.475784022695	0.79784149628
0.480204569841	0.971448201804
0.530781654629	0.973559700589
0.456168272733	0.831167481831
0.475151391806	0.815672470829
0.514696101688	0.852612799166
0.529727266762	0.943702257634
0.524544912698	0.78924668801
0.532152341415	0.718432209352
0.521054561642	0.820921701039
0.521361489644	0.708666892639
0.50859915588	0.841439047791
0.638091571309	0.772889300477
0.501504501433	0.837214669021
0.540857609007	0.75180440515
0.478523543911	0.830881420094
0.5350259292	0.778546689296
0.499093900003	0.801168751034
0.470658208965	0.878223890922
0.517727662759	0.878757672588
0.561452216435	0.801648061727
0.483248211473	0.875769028136
0.47567068596	0.738970405252
0.487391078597	0.843993806687
0.484073093099	0.689753640196
0.511459300363	0.742403214242
0.5311895896	0.885437897771
0.508316135513	0.846030828187
0.51005187105	0.887246242427
0.461998824057	0.734229541749
0.558084204775	0.767380385078
0.51765069209	0.813895597725
0.552557080608	0.772546672685
0.440138896768	0.823855903148
0.502812055572	0.923254996114
0.484060124141	0.835670471929
0.497091223831	0.865797622499
0.532422592501	0.778320703756
0.460545486201	0.955725117105
0.506129490529	0.775438816452
0.432713501109	0.767203412055
0.517723395805	0.931756408364
0.52494624876	0.744644911052
0.447553701483	0.777044162128
0.493565800179	0.727658159437
0.509708183867	0.86651529144
0.534774704198	0.806012549096
0.439480002578	0.822523562556
0.521482622167	0.787390186468
0.440710876644	0.829031003032
0.450634105433	0.849190748334
0.576592354691	0.835504866057
0.521294518625	0.852224086423
0.547664471959	0.785670080493
0.458399735075	0.8040595096
0.545271119678	0.784969920221
0.513314634073	0.855318880812
0.450017902055	0.78450380886
0.511821286884	0.859726374471
0.574490300359	0.7594118215
0.523564373103	0.772607086074
0.505182249758	0.928384797947
0.506658604885	0.878007308195
0.419642568897	0.870816808915
0.515476981943	0.810256640739
0.513963493389	0.771086780245
0.533768377131	0.807380718272
0.456245036265	0.805141388915
0.445964621284	0.765942644493
0.521357369806	0.877763286433
0.497344965216	0.807728761973
0.529506986452	0.848999583106
0.456684215794	0.894707064732
0.453485209278	0.872287400566
0.489575236881	0.875960450182
0.527718902965	0.959345818223
0.51932959759	0.857609545468
0.477488695542	0.748003235579
0.470534225068	0.773468569966
0.509460398763	0.795087966037
0.556607682043	0.79623372776
0.520961462796	0.8015059049
0.476942787468	0.822618564289
0.474938016986	0.793411846034
0.462218245482	0.892641928065
0.546840680474	0.814952956995
0.498172187059	0.84712891353
0.506700858957	0.828980500072
0.483486650462	0.82945306498
0.584780044103	0.894460483855
0.506298305015	0.910329579884
0.515310882304	0.920903489309
0.495079304836	0.709878693821
0.507433385104	0.871436102967
0.435323125917	0.888903186453
0.42242222979	0.8012407938
0.443950620644	0.809076384398
0.537236689948	0.794644227897
0.504292522915	0.775521820081
0.495861110346	0.853297271182
0.60457035792	0.829056371276
0.524522781538	0.742872100263
0.545529923559	0.730025199498
0.514868773065	0.975251450955
0.524098480008	0.95289912353
0.50106756335	0.811488280071
0.465708058532	0.846017446459
0.487244998652	0.75382661689
0.471841567347	0.95641350203
0.527122377561	0.760853380406
0.506774500289	0.881004946346
0.508827187537	0.80426535185
0.471323726585	0.833484587156
0.48136696888	0.810144633049
0.453608572865	0.850949697272
0.520396771481	0.796583634993
0.493127236919	0.76774799965
0.500209108265	0.863811944251
0.473842701861	0.830583341513
0.467879364864	0.84353027521
0.528577016592	0.838036139063
0.513634865071	0.846729478173
0.510620642832	0.859288894281
0.461464062184	0.760461172601
0.509826277167	0.889451574126
0.560215358011	0.828289528813
0.465862553867	0.79771213367
0.480921683507	0.876294771204
0.516987476912	0.864134940066
0.466807629727	0.750866379718
0.537725321516	0.858147257251
0.488912162993	0.929937924472
0.503697703419	0.792932523745
0.451652409404	0.815438836477
0.578739333788	0.778780051008
0.532321999493	0.790819288412
0.530097216914	0.76688675047
0.510916226223	0.849342089413
0.488832898302	0.834941761552
0.483957618234	0.852176648734
0.502040008098	0.807297843803
0.509330266777	0.902027366691
0.519728323474	0.811436904826
0.448879533284	0.739446470122
0.553778012577	0.890234540897
0.531598993401	0.75429229788
0.426983708708	0.843501303911
0.448693675147	0.828956365673
0.515975089362	0.868417420464
0.453443250047	0.821173829938
0.499573548569	0.797025417593
0.509681298626	0.870382980918
0.48605980903	0.806892405915
0.541436777213	0.888066907179
0.473101131662	0.805624896283
0.523696999743	0.841546535617
0.484087388234	0.834333062031
0.498294908635	0.790386246868
0.436672894438	0.828592979453
0.537691307422	0.791933537657
0.602481601317	0.760818911347
0.531396214968	0.932197985257
0.520017596186	0.829603895913
0.546318026522	0.910114202439
0.525267914614	0.804608038877
0.473415302317	0.758612496628
0.502500705623	0.86456496256
0.492984779602	0.81879476452
0.508709596289	0.940277456404
0.54062208257	0.821151418156
0.454041823	0.87141700125
0.53127175524	0.71947624731
0.455706936755	0.885138790502
0.500622122058	0.839670506871
0.470525052737	0.835612815648
0.52025687399	0.811729814556
0.44149641327	0.912339674558
0.508685531019	0.996298493372
0.510345683301	0.783583874861
0.491797844951	0.816155447459
0.448033619348	0.911807897611
0.445484639216	0.90096326398
0.476988546856	0.85582678769
0.53601849649	0.889507634613
0.535374537026	0.843908577714
0.526197273138	0.959190874881
0.497998733856	0.833471154933
0.530556180123	0.843930166943
0.517873733771	0.859144425425
0.431458226549	0.815778991284
0.491218374785	0.938668064331
0.505182046808	0.827975948585
0.429594679178	0.841690101127
0.43380569213	0.848570871967
0.537334018696	0.923080119212
0.535497242016	0.765958035161
0.489670328836	0.829140861008
0.51656521391	0.797013927831
0.466725877035	0.829323145053
0.515135831734	0.755958931982
0.551256531249	0.927314772778
0.505603032716	0.844535244134
0.515575884562	0.790500419756
0.541903083565	0.834074595488
0.506800429655	0.774473163902
0.50362879252	0.866721058736
0.515869006813	0.794567109537
0.456768888966	0.882286184976
0.481092917221	0.804352869462
0.491397126109	0.800355083915
0.472498648134	0.754093810746
0.491470887841	0.794339794928
0.5238775067	0.840954255917
0.596653790238	0.886686438566
0.498900231357	0.759933607525
0.522264416099	0.912101228476
0.497215627946	0.86869352417
0.570146419808	0.818107365903
0.53083670882	0.767609271515
0.493968579677	0.856958818656
0.522967090447	0.727890883435
0.511280765793	0.75680762153
0.504932651266	0.944938915183
0.536426384003	0.835224955426
0.467920810027	0.852359090993
0.524770998053	0.867614533659
0.539114243876	0.887358222436
0.492193215652	0.801648275983
0.604870394766	0.757986692585
0.509834251471	0.804637207734
0.495393041749	0.747156851971
0.500126570476	0.768526001901
0.467692956054	0.810137450008
0.459385016089	0.830790847427
0.54020057403	0.838288485036
0.568589335821	0.752004310275
0.474084316654	0.748364883618
0.546327692067	0.761181730928
0.49568961288	0.703601380177
0.546393397552	0.816585247365
0.493258884694	0.792319892616
0.494281024163	0.811002950173
0.522392149383	0.739819715783
0.522101106903	0.774089231198
0.573233470189	0.796593113859
0.487800840934	0.849570350153
0.527596425435	0.856724884602
0.530882845453	0.816479828029
0.431307414518	0.724335182389
0.473450997967	0.793406281969
0.459528107778	0.860404636915
0.443852602005	0.791822642174
0.524578723621	0.836545415992
0.48345328797	0.747867239339
0.454527369772	0.836121725529
0.456934839987	0.762001588743
0.566170540777	0.801817541474
0.502833654645	0.831663688872
0.54857342944	0.775111022763
0.477642259808	0.80191921334
0.499697575311	0.862941095999
0.491604098352	0.76170649254
0.511913347669	0.816808018543
0.537439710198	0.88773888751
0.513560410592	0.853055901241
0.461558857359	0.820263422788
0.457534796606	0.794536589879
0.468724082211	0.76479696124
0.559439836117	0.862111818988
0.468691523288	0.853215905621
0.429664039715	0.840379716257
0.44228082506	0.878889414533
0.459054615163	0.832030689547
0.534326256717	0.840575626989
0.518435583475	0.700816776498
0.493669450918	0.743749539816
0.522830328267	0.796100899074
0.509046496808	0.908463758712
0.498566166326	0.872803716929
0.519501005321	0.787105971211
0.514804806655	0.776627569427
0.488574558301	0.897448545045
0.474150329734	0.818349382585
0.460612387388	0.82393906853
0.554925412485	0.87036345069
0.478886953775	0.818651029082
0.556779271809	0.841907480226
0.458572241269	0.877298487619
0.50342189093	0.887967916251
0.470480519269	0.861985057369
0.536124428371	0.772592540477
0.511354070671	0.728188708907
0.57003020949	0.769818321088
0.556292543347	0.843390115951
0.548332338833	0.81158423437
0.440922690201	0.847264523572
0.528947217157	0.835337360983
0.574204476332	0.840280507809
0.550693024846	0.799593837374
0.534307276471	0.825420993669
0.42939727117	0.7778506926
0.47642826252	0.793337452846
0.482832845374	0.836068149305
0.514591259814	0.774730080579
0.508805476991	0.877310233834
0.44732832332	0.864245332804
0.471561393556	0.810509032668
0.472877092794	0.820132166648
0.524914091225	0.802424795228
0.48330940932	0.749676995305
0.549673901749	0.683284514701
0.551262905797	0.748570159586
0.533328602538	0.899222162263
0.41734279054	0.735328922423
0.512965855077	0.877188048904
0.540148735225	0.818936298088
0.545378806556	0.844845305098
0.442840669079	0.836001143363
0.491745827729	0.829728725179
0.550756809763	0.814752542361
0.515640195512	0.868575420513
0.439451447526	0.84516113444
0.479472156245	0.773230135494
0.49242652637	0.811375233894
0.517962573338	0.754200461347
0.476329009999	0.787710422782
0.527493490801	0.725626495348
0.501934268771	0.714543424604
0.543375255182	0.941601467802
0.509649936671	0.890130038348
0.50761517951	0.806248368897
0.556516413249	0.81203239642
0.519784219385	0.82100339709
0.485524238296	0.792772592409
0.48045655589	0.852046047573
0.483573744777	0.887047906891
0.461057087992	0.835576588275
0.462559403244	0.522378413649
0.518366353056	0.653041175022
0.479607690366	0.263917093098
0.525594815066	0.419814079386
0.432908541339	0.56806242613
0.514464322331	0.577934696026
0.487784907211	0.650706182879
0.447478769819	0.663677026781
0.488128948036	0.686681210197
0.483938872997	0.768907629382
0.562514761136	0.589439736555
0.502757335127	0.625926253807
0.493665666577	0.771306620771
0.476139794969	0.635440113108
0.503286917167	0.587104003191
0.51960383791	0.800276204109
0.49315482972	0.550807893561
0.525092654076	0.616007853476
0.514740984747	0.407612291702
0.455913373299	0.477220887616
0.474820288898	0.609917092238
0.508070664876	0.495766353485
0.526567692791	0.64950980606
0.469630232994	0.582638904259
0.542172524141	0.432945476494
0.496569822606	0.667848617481
0.521533327467	0.399618802926
0.500645276338	0.237980492781
0.494595935799	0.525543178978
0.515555136863	0.430193399416
0.524949323895	0.519182477578
0.542341675879	0.738945765766
0.56179500719	0.595149710394
0.409334072275	0.465561831673
0.473960129974	0.461835159959
0.504138703556	0.449866207597
0.5591502017	0.583615980861
0.488361512729	0.773267207932
0.488337588384	0.63002624485
0.47363376755	0.610315783344
0.509947459966	0.55429874698
0.509402500729	0.66138649838
0.514597076382	0.576730304034
0.507150805472	0.546781627864
0.472770303694	0.62193461253
0.52474057904	0.716369812353
0.455153284445	0.469140441142
0.500903417447	0.505255292327
0.559545328709	0.659105446314
0.421908114948	0.657382053438
0.507614385131	0.424458478919
0.445188255588	0.338360566663
0.454379291221	0.507554075358
0.535197778029	0.612270744446
0.490361157214	0.7860354663
0.487166368199	0.339867701415
0.458114540288	0.602615262725
0.498927454881	0.464145116069
0.484575116331	0.673007250789
0.518172890553	0.795332382065
0.523645220871	0.671248691248
0.466432650913	0.631343913526
0.518043069294	0.544555407228
0.47713330645	0.57636613814
0.465079705377	0.695803948823
0.500157516869	0.539187039339
0.57321030256	0.414728411348
0.481296838832	0.751005310479
0.546571188296	0.660141821578
0.475538950819	0.547478810469
0.469843871936	0.793790611095
0.482215285325	0.772640069851
0.496098956005	0.493758559794
0.462173855693	0.564448761094
0.565801182506	0.403209790615
0.520579860707	0.627238682948
0.544979246554	0.673459269947
0.493089613578	0.538896661378
0.539777257845	0.572078936135
0.494776709222	0.494552814596
0.548814869535	0.459417287506
0.51058871587	0.712579440614
0.484971704177	0.254204177729
0.466697315945	0.625644656293
0.513517296771	0.516874305102
0.523209608755	0.681236000276
0.514435063703	0.589607539837
0.499217041424	0.499879343636
0.504334894746	0.514080904299
0.517373097237	0.647391122108
0.477928662934	0.598322218548
0.516223952452	0.612141932077
0.456233313017	0.729756510056
0.560882612023	0.543283993811
0.438270925721	0.479591920088
0.481707632979	0.665835907237
0.495818401707	0.631597748493
0.538357323112	0.344173424317
0.470162187191	0.62616394707
0.460088294037	0.452065696281
0.506194407443	0.626805868768
0.47059039034	0.715761196129
0.508186579051	0.296395714002
0.556910537747	0.663493343741
0.441806044508	0.80684978159
0.454781827235	0.857721902621
0.450038187042	0.525531815775
0.503159315573	0.418193694265
0.453827629083	0.550540050248
0.515587680645	0.85327262477
0.502522249144	0.641816309069
0.523709122756	0.450473351813
0.56103646734	0.436493791536
0.489096235507	0.525934474455
0.515255818696	0.892124292477
0.512291336552	0.447644774225
0.566052817798	0.567178115228
0.490381676368	0.720827397252
0.468581030279	0.677919669238
0.509432646562	0.657244750576
0.502593342874	0.49241587512
0.519353835207	0.547477035344
0.449622862634	0.54403491327
0.523348530366	0.632715625155
0.48440491806	0.622519896976
0.542921910177	0.574910964787
0.487504308062	0.626471226453
0.478741332945	0.575388245
0.454787944698	0.65581330085
0.49408025135	0.444822490391
0.514689210667	0.354682433892
0.555151432092	0.575240518251
0.540868664763	0.648672158809
0.535521593446	0.593371884512
0.450072569564	0.584841630028
0.513341711342	0.585318437983
0.506664744689	0.301551301138
0.530117468592	0.380335272079
0.500791896279	0.397772357124
0.511905169183	0.608495547796
0.54982829857	0.443536499583
0.537454646138	0.464845953795
0.492581978455	0.342410518608
0.528495741532	0.740251658847
0.523365658752	0.663592633143
0.433091766516	0.583598067688
0.509667323355	0.432127469102
0.510696717624	0.696972539021
0.457031675246	0.910772601455
0.55836057194	0.784327388821
0.542609756442	0.579355182885
0.537271201203	0.76337888828
0.500645082597	0.486364461424
0.47586755133	0.543956206644
0.483313528917	0.519827163248
0.562438345762	0.456705244312
0.468745365328	0.677714305552
0.540075487325	0.446213496602
0.504746062763	0.569771829948
0.538474111158	0.593007508111
0.478737597085	0.551217487501
0.555393123525	0.582959554806
0.4765906353	0.671229833426
0.507481162425	0.52964800138
0.55209353622	0.789014317716
0.485517526555	0.506873814889
0.493098945445	0.597732489328
0.467749228856	0.648084128894
0.50873626732	0.76343380981
0.518292087688	0.601497882867
0.558494601952	0.971332714533
0.498345083596	0.520726692631
0.532192177789	0.35865738972
0.512491318095	0.381339940433
0.467981525653	0.70222413564
0.491952614759	0.659337852373
0.413494885845	0.420128912922
0.501343867635	0.378992186213
0.433748595323	0.604344999273
0.499405910174	0.883735293336
0.469446577842	0.593458129862
0.523397279374	0.538845458509
0.509318868703	0.595181065954
0.495183390207	0.588066536597
0.478208533026	0.644412503802
0.502117794698	0.450529450468
0.48855436851	0.523980317175
0.487535702747	0.434212014366
0.467617419125	0.740756934632
0.460063286824	0.302832821318
0.453499601204	0.758440760453
0.535813532437	0.456914411717
0.505133847049	0.782787369272
0.503552181449	0.885135447394
0.456004200408	0.703879870352
0.518844817558	0.443084872225
0.464417780907	0.720188000625
0.445638375305	0.592043293454
0.510531807053	0.601560022026
0.493358866746	0.6652003914
0.512978414352	0.650906630046
0.548090269719	0.628070628664
0.535280692297	0.469618775928
0.482076320823	0.770482710177
0.481467093709	0.773182267164
0.418255624992	0.465223479771
0.438252158625	0.834087406674
0.522756663235	0.700777003599
0.500003733126	0.633706253744
0.513709306399	0.673958954236
0.49808637203	0.535336220668
0.587919401288	0.631896391764
0.523914203248	0.52171233581
0.512081150486	0.520773586382
0.515333078958	0.872194747163
0.530342209581	0.751631507718
0.475692981778	0.653909789803
0.530996046781	0.779032296541
0.431067403515	0.591781926035
0.589545678387	0.550862897688
0.490551601557	0.397067365439
0.47708142011	0.650046265962
0.549787229442	0.708694292192
0.480397477909	0.448031138268
0.51698857787	0.436590330649
0.518080948625	0.59838562721
0.476494927561	0.787262952719
0.517428353859	0.669228519122
0.462514600331	0.583683550724
0.469505666817	0.876955752944
0.531520120906	0.609579054375
0.507076428838	0.758887898341
0.470313474691	0.863679733458
0.512461900298	0.834101197073
0.516495185168	0.588216296483
0.48180662172	0.56932631341
0.51022244396	0.617033724093
0.518004364532	0.659805380561
0.471814614767	0.576466818421
0.579274146479	0.538843763453
0.457146669461	0.545019425867
0.502581763052	0.430614531411
0.523486361237	0.518806335652
0.46890707718	0.85698816308
0.491372008262	0.785882075861
0.472626301845	0.402138428926
0.478167039098	0.628731783551
0.477622452249	0.707213053047
0.522966801243	0.352127919712
0.507574366599	0.532243743539
0.511383217655	0.466887802566
0.479963119526	0.523494992934
0.51905643618	0.352359561655
0.488576020366	0.617207010483
0.466033517299	0.447732838614
0.497404905094	0.61828554583
0.517878199139	0.488023900102
0.536867875492	0.603442476839
0.519479174456	0.918888910218
0.525997414893	0.807713241829
0.500581476473	0.600829744804
0.458923847103	0.560417791599
0.509161293967	0.494079475569
0.541539255964	0.645392258529
0.515738061098	0.492242612871
0.452553601035	0.474384075564
0.49483205581	0.455090539377
0.470652116349	0.526779005002
0.543874518149	0.50458946779
0.472819628564	0.744500813156
0.472643964372	0.456730688383
0.523389953539	0.570624117983
0.458958187455	0.801256314058
0.534863411637	0.530972102627
0.493546466034	0.628622561914
0.512340503741	0.911541178945
0.481456059686	0.577750459821
0.479623138829	0.502570143768
0.538995912329	0.827145225185
0.46389454572	0.596367820508
0.588929834947	0.522273714703
0.407285857282	0.749262570779
0.520245015926	0.629848289424
0.457333835869	0.335763516767
0.435088952979	0.78928451464
0.508441536872	0.368349284778
0.458552933701	0.534821383861
0.484645693133	0.548955661952
0.536184414971	0.730712180331
0.535531075428	0.511099873804
0.481601984847	0.661677891677
0.506671819406	0.558819847865
0.493392770211	0.71825544531
0.603135337013	0.58909507429
0.521124587191	0.532140975315
0.489475913357	0.574751021122
0.459508072107	0.858292164264
0.474850082425	0.591129214998
0.518160344665	0.571163843506
0.485189123884	0.624854389381
0.471068356564	0.795729669205
0.471828661094	0.477725322362
0.530506453085	0.46441125331
0.564789980385	0.325431802163
0.436525077208	0.769645048911
0.442655672692	0.615321530062
0.452232234951	0.492159175223
0.5540830123	0.822326785285
0.475932353961	0.539428880375
0.451493379418	0.7170370872
0.47601158954	0.467874107834
0.511880079824	0.834900989384
0.467108402144	0.525005931153
0.506900970418	0.723880071881
0.502277390175	0.809541112071
0.51298622364	0.68514375212
0.488488954325	0.454429143389
0.520347967026	0.412683868081
0.477805222882	0.589875522382
0.493000916563	0.634712123211
0.483410867941	0.324538215613
0.488693536195	0.536405455424
0.541574629933	0.603789297656
0.441285428465	0.381915177628
0.51808542983	0.779398403989
0.505963130688	0.506931680055
0.552088277008	0.659804199534
0.505167781668	0.802152397805
0.49664589025	0.617834704481
0.499765697044	0.608688749713
0.494406021574	0.726419618223
0.475722688738	0.53065467867
0.478135886674	0.460325663249
0.48992249439	0.454228011884
0.514576361466	0.732180792666
0.489818385622	0.364668814279
0.41360684338	0.716702774877
0.501011173425	0.303777022516
0.527500970256	0.629227628642
0.552502432327	0.447165481161
0.481092957696	0.607968397358
0.469570776397	0.580393987187
0.463629519095	0.639925145243
0.472706010253	0.654945976962
0.534662613797	0.571068768838
0.518977740187	0.415807482909
0.507031768365	0.535775365639
0.472503876414	0.424545761273
0.441371021529	0.489670976138
0.48857116466	0.760207904907
0.540877230054	0.367658615274
0.567453781549	0.602241586305
0.518297112264	0.568934590943
0.526299869871	0.717460135618
0.470732554819	0.80777425378
0.527246145357	0.479987011923
0.431819164677	0.389523804986
0.505173588664	0.581200010219
0.508669273238	0.628481096193
0.519614650044	0.495208693395
0.479200331129	0.613187609049
0.517206211506	0.393102612653
0.477822084463	0.778801578162
0.529522424417	0.635381140565
0.55165659301	0.704484367446
0.541238769315	0.607339907008
0.577456947331	0.84159455022
0.50391348844	0.567884421522
0.558100561634	0.735598566057
0.555931389787	0.485708125496
0.503489971568	0.77323263602
0.485467361627	0.667722780336
0.536678041615	0.370741826589
0.495163008463	0.703691953703
0.507805471556	0.689923292405
0.513281798855	0.480934040178
0.501491439539	0.639354340891
0.53833131344	0.407811244982
0.489486736238	0.351120567981
0.451229482042	0.688469211462
0.481664746908	0.604854295312
0.50291901189	0.558520811418
0.547854737401	0.235990788395
0.451200435237	0.281908488851
0.47807045041	0.552654412385
0.492852536893	0.762623369841
0.581337575467	0.571237553618
0.512069722129	0.577927070908
0.434033826408	0.588779015981
0.519195621833	0.59661368125
0.471847694773	0.788474176063
0.504767635598	0.7238294893
0.490103754369	0.445417086742
0.468279974111	0.387565423022
0.494795325709	0.627700960678
0.533664870738	0.685659822383
0.426759246457	0.875398955751
0.531259436578	0.715165341395
0.495029132972	0.534758989018
0.440854555234	0.484707154726
0.518251475949	0.338488405679
0.532829878032	0.54669592205
0.516070700931	0.57309087336
0.514279766292	0.502095779094
0.536913983984	0.740470937234
0.447133254089	0.498059541273
0.522450642816	0.647185915254
0.482666615235	0.39796983633
0.488135044156	0.551571936727
0.522039206808	0.380895647812
0.46545968909	0.409254562841
0.496980839445	0.716068258718
0.523755061683	0.555551501925
0.587894699509	0.462536257213
0.482574016168	0.466839995853
0.519474125099	0.830533344052
0.559796855855	0.452422808389
0.502453560914	0.377533257603
0.521941749223	0.716125275559
0.539651650841	1.0
0.485587399959	0.463417986171
0.521422853559	0.233072012448
0.514041465566	0.6911639711
0.517991083471	0.549166049229
0.555246072634	0.463350922808
0.545526716427	0.648478869878
0.44823268299	0.50540686774
0.474416254599	0.684435324643
0.543692675095	0.471431329955
0.485384212909	0.613836267513
0.463872388862	0.393805200217
0.502153244999	0.408839870188
0.476539082651	0.561470738425
0.536166683432	0.818251494555
0.525220409462	0.369189258509
0.487704667482	0.5595370315
0.484784390812	0.476738550923
0.541125339452	0.539808600722
0.54846525454	0.509203038076
0.540951049556	0.482163064054
0.418542502612	0.62550487226
0.506407972548	0.552264966498
0.510654286181	0.828528992708
0.542445087227	0.489129579905
0.48628594655	0.491855039209
0.49705739189	0.476234246606
0.448911998436	0.599494087881
0.521482026613	0.607943490814
0.51137187829	0.785463105202
0.488765059571	0.51062002061
0.48188064165	0.71563505375
0.457616509824	0.532505101193
0.537707100846	0.435577571358
0.511648773387	0.625996297618
0.472915892819	0.496349509593
0.484554290195	0.659135216086
0.4862104744	0.852731943008
0.482345852354	0.813749766688
0.523904680455	0.808126682344
0.503806686086	0.872369067962
0.537986874256	0.724314677941
0.478336131076	0.834970638473
0.484407008735	0.846346028768
0.44337777935	0.981080156829
0.466880380566	0.884758271735
0.499502036683	0.778081795099
0.48719274273	0.779057998279
0.532252459308	0.787725153784
0.480556000923	0.821041888953
0.481556323925	0.811414868047
0.48677962487	0.900217755934
0.504107380926	0.825692020283
0.473218030533	0.862301345025
0.491390624642	0.863106695057
0.512647667969	0.851960291525
0.514877637752	0.850690227139
0.503821496172	0.702599874577
0.466210783654	0.822190859675
0.51806673845	0.769441349193
0.485556160085	0.894257256005
0.494953987772	0.820495949214
0.526231011855	0.806222977187
0.471432279219	0.823053706007
0.498238182176	0.900336083592
0.528167160284	0.808646872145
0.478568206047	0.857684897992
0.527506426508	0.813152043617
0.529596433272	0.792969896059
0.492618190535	0.85638342082
0.533895767851	0.806601738818
0.468025140612	0.83698142145
0.490730283885	0.842130566849
0.503399794366	0.854840365272
0.532076316395	0.875928931187
0.492582803924	0.798732618931
0.463749945728	0.915970724283
0.468186712739	0.829909797155
0.50402619352	0.806697666097
0.481910662978	0.873951679637
0.510308309455	0.731484832024
0.501317886291	0.902109174293
0.468921290158	0.776774548011
0.514799948034	0.703157487358
0.497300824887	0.9245016198
0.490415993711	0.840069954675
0.498302627436	0.943361164304
0.463007816525	0.869209477831
0.518297084143	0.857675047735
0.509684708553	0.812451560652
0.509104846405	0.707248946353
0.524905360025	0.852054099919
0.480290718427	0.824542172354
0.519459532918	0.814305142865
0.451880318384	0.846266940364
0.499894149982	0.857796389927
0.480400193431	0.912170276678
0.486273670461	0.831636073446
0.499487662335	0.786556673365
0.499045797031	0.826427651671
0.513337994557	0.827396736157
0.493031940806	0.738753402864
0.459388939111	0.836450972239
0.460156315853	0.922762224302
0.516940586385	0.820273216212
0.494930068313	0.840149038792
0.507979595848	0.875074602038
0.491474136204	0.838916276007
0.462864192073	0.910769800246
0.488869215471	0.863783813393
0.495394149256	0.834893190384
0.486986641305	0.744460068382
0.53431218268	0.876317015993
0.516085788846	0.858962761369
0.515274188157	0.839094577842
0.507374995548	0.811188995717
0.547124135025	0.813326807059
0.528945841188	0.763976836281
0.545276716284	0.746435940658
0.491884004123	0.813425522258
0.524229514654	0.858451353426
0.489925092561	0.810600014571
0.53152444314	0.685072908151
0.520613412937	0.838930932473
0.510930972362	0.880768697508
0.499670328231	0.8782045612
0.499427907649	0.855107881456
0.508416294828	0.817291866755
0.478827594307	0.809004127829
0.486302785152	0.874245413038
0.465288560668	0.792914497099
0.538960241139	0.804438259756
0.502324770873	0.795732193082
0.492835410825	0.831561135276
0.49390771439	0.832477120195
0.486648456563	1.0
0.471772487415	0.885735864994
0.525378567767	0.710408511099
0.504560690667	0.834599880107
0.474633159297	0.899601786138
0.499721284141	0.900853183292
0.500353239661	0.876472369445
0.474941157775	0.733109141494
0.477612320281	0.840493614605
0.519088910876	0.773285588354
0.472500839143	0.950594968079
0.475418680289	0.814695718328
0.512296338555	0.816628502018
0.496969029837	0.82058816054
0.511207104778	0.83045829533
0.526132486112	0.780391695454
0.511600167689	0.790946665981
0.488242884135	0.880651548485
0.484261849976	0.924014758863
0.544630476576	0.757038505777
0.475944216249	0.888437357346
0.523065941577	0.779133039859
0.50090373986	0.834573755352
0.498582886234	0.842945403407
0.490412313335	0.981915197032
0.472600329539	0.93395028081
0.496386201486	0.819204903719
0.484237903663	0.820389702933
0.504927006914	0.830044060006
0.485667041643	0.959820755002
0.49477559949	0.753409431391
0.493345959107	0.738953863497
0.515678275407	0.809345792979
0.53529089292	0.71822509735
0.519946644299	0.857834878737
0.557302310542	0.742850150378
0.489094427537	0.810608893156
0.508577836493	0.728794134928
0.495190165086	0.859769267188
0.537024517878	0.80251475083
0.504479554004	0.798052174688
0.492330916697	0.890957334908
0.510547681991	0.865998317899
0.518724032186	0.79297736719
0.483183691681	0.885623261674
0.500264542836	0.777764466634
0.501823649927	0.850456004947
0.504191553158	0.696174331962
0.494722048232	0.75320578045
0.494559696068	0.906288217646
0.478499845884	0.858482677035
0.47762234467	0.86698096842
0.514505984439	0.795941873738
0.548091266326	0.753829917052
0.51634752011	0.83488057252
0.535124963887	0.747704096955
0.458159811827	0.840453278392
0.490455504001	0.94579657442
0.521470550474	0.898604985334
0.477027052496	0.873247878778
0.539799218577	0.82693300927
0.483182070245	0.980008633943
0.517711400339	0.78757512729
0.490304226832	0.819754571353
0.514268443888	0.934999420145
0.492347092157	0.730284743041
0.520019955864	0.808771565058
0.53059079266	0.781873000117
0.487124981483	0.829712883041
0.521854195351	0.799849724155
0.467714347905	0.835829078199
0.514046878016	0.769319708681
0.487209408561	0.868546351703
0.494355296717	0.903689119517
0.520583193263	0.81565445488
0.518893237092	0.853131139703
0.522567254748	0.748187327522
0.490373565651	0.801265124544
0.509008029139	0.832927309986
0.486207123914	0.83288329405
0.49568089726	0.802935791166
0.467956667146	0.838623314783
0.513691860761	0.707796867629
0.504471935892	0.733004006926
0.506090056447	0.932508139407
0.478979441602	0.864422189991
0.454513503556	0.892922784934
0.490589581318	0.802395337191
0.523713030785	0.787511674597
0.497728824795	0.753885664455
0.482404089696	0.814982534194
0.473573538661	0.805944070229
0.493294084734	0.848082803793
0.486553419526	0.80586176936
0.520165756522	0.859028071826
0.471340483827	0.922228800935
0.461298628668	0.895535891468
0.470983029247	0.863984875732
0.503313108286	0.943685214117
0.489424559295	0.822197795015
0.496513142054	0.751582615569
0.520237481369	0.824361346526
0.503998061297	0.808011431199
0.521296611796	0.776648764285
0.533852250262	0.814234204871
0.49381696358	0.834164677334
0.494099873535	0.820854336215
0.478741257329	0.904137423195
0.496783947178	0.799982982567
0.463351840005	0.820424096387
0.501281810672	0.845509724057
0.493857393405	0.865374088551
0.512482913472	0.875738549662
0.497606670486	0.908333103875
0.52437308538	0.906374385494
0.517317368042	0.721538832809
0.50162009293	0.886342414417
0.474154782849	0.920792919835
0.478792225049	0.855157602738
0.480992505902	0.826964323163
0.51490685583	0.783843326538
0.486745141873	0.778421801468
0.552081587747	0.901471364812
0.542800345155	0.781166125754
0.529957919584	0.757028614395
0.531233567036	0.729997042136
0.478191815306	0.918499387618
0.499566261946	0.967623163073
0.501218215604	0.776987632526
0.462644741367	0.837114990858
0.500743422879	0.790675753433
0.458915978048	0.926119951397
0.492626899271	0.776702357184
0.504426590755	0.877396196452
0.509274733785	0.824634323558
0.486990175621	0.808455344261
0.482770595817	0.802887995728
0.493773474559	0.865279781936
0.510015026101	0.811703630808
0.502536579955	0.768552173235
0.486475255111	0.856958624301
0.494133234449	0.869119892532
0.515903682617	0.879922407779
0.501010649583	0.788696407281
0.506695045761	0.868521401378
0.505689322903	0.870247110335
0.493129972861	0.76923513078
0.468087240615	0.846727697185
0.517758092562	0.815585853737
0.497488839348	0.841268248661
0.480050900091	0.882145501479
0.529684174237	0.873463819006
0.490823745218	0.754034691465
0.519174508409	0.879696454787
0.488374549398	0.947890938062
0.520310756323	0.779173036142
0.476622569258	0.831842276251
0.510361361968	0.787190293306
0.520077664552	0.79648169493
0.521420790874	0.792135846584
0.510263527381	0.847621537982
0.500950993571	0.840284186684
0.497663637705	0.914555075452
0.494174039046	0.759103414315
0.489391739174	0.868214104439
0.504293077692	0.840278363631
0.508745742491	0.804269483828
0.527340916526	0.896843719098
0.503271219741	0.762863050685
0.477192098222	0.868707344147
0.479551668015	0.845680899214
0.510942003445	0.876003768554
0.457462443305	0.841330783615
0.500622349528	0.822050848002
0.503411634769	0.8496860411
0.461990449442	0.772150661626
0.519809765061	0.888930138778
0.487980555219	0.795994327795
0.510767464656	0.824010162098
0.484546966033	0.843060285662
0.506555931862	0.757932375583
0.494106368399	0.914674367614
0.491705295125	0.779260379667
0.583053175655	0.690745655707
0.460659744211	0.88952386358
0.496075184615	0.830809839965
0.500373271196	0.859208364255
0.461470415765	0.753571774232
0.488458189493	0.790000522559
0.490609101048	0.852635555688
0.498772252446	0.818753748927
0.493248984632	0.92209065904
0.533486948876	0.816284151054
0.489514162637	0.928380745482
0.534704259399	0.718884300126
0.494674437843	0.945350469035
0.536744418124	0.866610303219
0.507188274505	0.867684073553
0.504064422249	0.829162715422
0.435824843359	0.889076692772
0.467747617001	0.988170437459
0.504736612687	0.752442244605
0.491702899848	0.7941364737
0.461267334699	0.933239790768
0.465016376521	0.942914691881
0.513620362759	0.892245735279
0.549416779182	0.908016119903
0.478864722941	0.787092868268
0.476265785799	0.925998950357
0.485581995444	0.820036360784
0.530258874752	0.842204808448
0.485781884701	0.858754116688
0.464809038338	0.834170028181
0.465704622012	0.933442709765
0.503595547774	0.83962668918
0.480625285673	0.878277489912
0.45910872789	0.890975957657
0.488980917285	0.888867882407
0.524929064411	0.794984096548
0.495301067656	0.848951137464
0.498228944064	0.782782689026
0.481656736842	0.81678449863
0.504022168565	0.740309279089
0.509606773898	0.914297774056
0.496774753313	0.860627939877
0.516508518448	0.781003665461
0.497457898209	0.835281045988
0.502985373998	0.779111853607
0.500243560625	0.861170922986
0.530964166924	0.83211070205
0.480846833984	0.925455946509
0.485965332032	0.790573525869
0.507207189955	0.821174967251
0.499989195208	0.768698905872
0.494419284588	0.77190587739
0.491671467322	0.826259434465
0.522678252314	0.850791499701
0.516851014789	0.760737828805
0.481729632878	0.885653644874
0.462359244331	0.798664260688
0.526306393788	0.807942129428
0.52790409741	0.814571162519
0.524627226777	0.855031747978
0.521318420563	0.755204021579
0.512414242806	0.81196549452
0.462480971996	0.897130056142
0.500772257477	0.836066522705
0.518518953851	0.906582606223
0.526544592772	0.865687741474
0.501635668397	0.837270892158
0.487349241003	0.815430090828
0.523896989517	0.703197016864
0.492320618223	0.794841736931
0.524020934342	0.804799026478
0.520961525517	0.790152350813
0.515381578026	0.865108941025
0.493678126281	0.853066318215
0.495968247326	0.810685707821
0.541147409833	0.745285708115
0.48690860536	0.725170085551
0.528734722252	0.726366845817
0.51521622046	0.770958308887
0.512333668561	0.759449587437
0.494656460608	0.822657304935
0.502597977221	0.806137421456
0.505649102851	0.731849402065
0.530238380748	0.792595928198
0.548444065648	0.777067583337
0.489246477177	0.862977461102
0.519980147946	0.83178318621
0.510765995558	0.803260685503
0.498793575432	0.778728759109
0.525753334147	0.839180439855
0.485709062637	0.867602739565
0.492206450565	0.813242145572
0.521401395633	0.875024709329
0.515722046343	0.75381977594
0.486784674508	0.855388105306
0.517747232844	0.8146584951
0.518613757142	0.767806509102
0.518446237939	0.836848287174
0.505164073216	0.76051110852
0.479101023535	0.784471929955
0.479168026035	0.848821441361
0.502856105938	0.75455472871
0.525089252385	0.865121939916
0.509039075738	0.889992804949
0.494394388624	0.868869743234
0.492905264421	0.798553890467
0.514406026705	0.836265851182
0.496988064915	0.823249327899
0.491752743113	0.837190768111
0.487051012434	0.882687706918
0.473886094218	0.87555206796
0.478456279944	0.896869905258
0.499196249869	0.852838025749
0.4820321471	0.818979699953
0.537153147325	0.733060984503
0.520412230467	0.759619627866
0.465391050665	0.747200084367
0.495273341288	0.891496582871
0.516250367221	0.877955928018
0.506777278806	0.83456004671
0.517853441841	0.778358899541
0.496282398342	0.905248577475
0.508274929213	0.87134645647
0.491664226736	0.867559216525
0.525772309816	0.853839472729
0.502361577602	0.830568186617
0.510198653059	0.827896738123
0.48281860891	0.904504864693
0.493369727325	0.89728464279
0.499368449847	0.862320663247
0.509673621201	0.773588514145
0.522636456861	0.738712992551
0.539016679857	0.7654264521
0.554408879259	0.880149239154
0.50376893977	0.808569077769
0.499301150492	0.956748672934
0.538444547056	0.832546955512
0.517362226726	0.780416529716
0.53752860245	0.831674044597
0.514337678288	0.827147010226
0.477847450008	0.805446504901
0.519418906825	0.862259868844
0.48877127896	0.849713236768
0.50645083275	0.757555912403
0.511515838797	0.893020161256
0.502782722927	0.903487996011
0.47309909007	0.798450666708
0.4806557357	0.792313654446
0.53718212732	0.807202633481
0.504071091468	0.787744225055
0.532341113697	0.674930480298
0.540343817203	0.793665693991
0.493453218385	0.886124936388
0.495203148748	0.797929904607
0.513382202011	0.873641926283
0.505101702426	0.773739853321
0.504090665115	0.837840774589
0.489886921431	0.865720948322
0.520370568424	0.876315096044
0.532486256144	0.792612783337
0.464996244138	0.829421825251
0.498610825638	0.886251334572
0.504544051768	0.821381426583
0.514996574839	0.852953902386
0.528116522946	0.767199450628
0.507936979945	0.830996066045
0.502484367709	0.730026637766
0.533469090938	0.728702387614
0.507333350889	0.897841537532
0.48132868231	0.906952202786
0.502334426336	0.81341368179
0.502847220941	0.77550857525
0.501319420402	0.843027327856
0.504113643086	0.800024409061
0.488686075064	0.883040624332
0.476432148659	0.89884478659
0.481405004886	0.857776934809
