# Supplementary material for: Do universal codon-usage patterns minimize the effects of mutation and translation error?
Source: Genome Biol. 2005 Oct 19;6(11):R91. doi: 10.1186/gb-2005-6-11-r91 (PMC1297647; doi:10.1186/gb-2005-6-11-r91)
Supplement: Additional data file 1 — A tar archive containing the used CUTG records, separated for archaea, bacteria, and eukaryotes, the data used to produce the histograms in Figure 1, the kinemages used to produce Figures 2 and 4, and the data used to produce the scatterplots in Figures 3 and 5. [file gb-2005-6-11-r91-S1.tgz › CodeError/data/scatterplots/bac_c_rY.dat]

0.503767264707	0.714404098948
0.523254700087	0.609153760075
0.493697523784	0.785805809933
0.474233634028	0.579970350232
0.49156280156	0.668286355486
0.518556628404	0.72965213086
0.514164119965	0.832220557176
0.495709357561	0.697333611659
0.548525891794	0.682814121514
0.509448701707	0.642722723129
0.467589877624	0.645390355832
0.496036354146	0.730555068935
0.488550128013	0.633451966778
0.468142749023	0.663737191948
0.509823549683	0.700666150599
0.513790897759	0.754835976303
0.527859093884	0.709386312926
0.499734795174	0.712146031187
0.532480394285	0.764002371004
0.518057654551	0.474365715941
0.42782772194	0.63611086805
0.498946243233	0.5811513386
0.528841068463	0.755595789327
0.494412549928	0.750099396921
0.513418554001	0.793722032917
0.463266179234	0.646415243723
0.567691629191	0.818986880634
0.538680196535	0.639798721234
0.477409205976	0.675513029337
0.465289082862	0.640477642783
0.418676345377	0.616441860855
0.533062375126	0.660119321747
0.457100784179	0.739868159602
0.468278520684	0.647949212804
0.482981392625	0.73097815499
0.478827089971	0.655632993022
0.479317948721	0.849827002547
0.421652342657	0.676719712208
0.520475415956	0.787432635277
0.556670475236	0.742487872943
0.502747610852	0.684725634343
0.475994486658	0.748933134137
0.445547388197	0.4037473633
0.472426323607	0.792681087783
0.503135723057	0.683197254336
0.490921844183	0.538767787983
0.507641341162	0.878639673357
0.519753339709	0.734980591466
0.463566512713	0.846494409655
0.4819315645	0.793360607302
0.510781808049	0.742787767673
0.443376174778	0.644188963736
0.481607188085	0.620151429131
0.513552116224	0.717253108973
0.454877543332	0.720443863215
0.505679071251	0.72315076696
0.44183375006	0.693796512032
0.492896998945	0.69498920156
0.457945062986	0.767274957512
0.483950374851	0.692059106446
0.507871636244	0.602508423308
0.439099828512	0.671961401959
0.489160988983	0.712483240543
0.443846543356	0.52607168363
0.53638935045	0.642949931081
0.555068839072	0.767738503023
0.473528821452	0.740154527388
0.489899582727	0.709788095065
0.525576247326	0.783287087571
0.532609392484	0.653589909081
0.488434769178	0.81078843366
0.448525362184	0.649901150535
0.47258080121	0.721427827818
0.515682836732	0.535042983529
0.510195364499	0.735602066002
0.439996996729	0.767632408079
0.504857702966	0.76981059202
0.520837538606	0.648201790507
0.468301123334	0.624161802095
0.378404104188	0.543292664403
0.438859025463	0.645581029357
0.522766740982	0.570974434426
0.47856575923	0.687949388441
0.472144496613	0.721655007514
0.505908087219	0.568773518076
0.514225022834	0.685976632649
0.524261089568	0.83673424021
0.462348201795	0.673877960027
0.524903973775	0.721700852371
0.457404931789	0.822954405907
0.480631705127	0.705442030324
0.533724503129	0.691780772477
0.431459354503	0.598860648105
0.463117037176	0.652144122758
0.462522150944	0.723957342477
0.515090562572	0.710017303686
0.559967219941	0.611674259579
0.587800253663	0.833834780139
0.478166914631	0.659617725452
0.518191186601	0.570170328362
0.525740580223	0.727666961987
0.450699928034	0.82638907649
0.480202108987	0.774385553232
0.512076452515	0.84944726676
0.443805724494	0.548474337241
0.477758093859	0.719812619332
0.533821816301	0.547151928273
0.593501118711	0.839093061343
0.468969630135	0.605181139979
0.469716200817	0.71461329029
0.447058132457	0.725787910979
0.552294458102	0.773962985459
0.499273416834	0.73522723363
0.477856542056	0.682302571255
0.469780258577	0.851785974649
0.576015368819	0.809552785259
0.494840166857	0.667272455163
0.473567832744	0.760130120527
0.51450482988	0.64090862568
0.504830545813	0.769673315647
0.544977415926	0.786335854026
0.490986018472	0.832448197909
0.446060039777	0.69149856539
0.46817536959	0.646830936634
0.560097760882	0.681663805899
0.474109578387	0.636731170661
0.519889583109	0.822344586026
0.481618314403	0.545264609758
0.47082465234	0.643337495659
0.484492546946	0.64582567
0.480872876442	0.614311841748
0.502952462437	0.738424778843
0.531582169437	0.5454115115
0.543276947812	0.611545681392
0.513371988213	0.549856457835
0.515447301128	0.764779557531
0.483736706848	0.716381724375
0.475443197009	0.655500888934
0.548476835921	0.765285412635
0.500824416804	0.685657321479
0.502361279278	0.637855860671
0.552513870694	0.752654222415
0.568109056812	0.723775073646
0.529799045453	0.70648811132
0.484027154342	0.578581678505
0.483366211642	0.63840765052
0.532863127354	0.793343730991
0.489640609313	0.726808699844
0.508733257011	0.660874439919
0.454735854358	0.769721048713
0.461425254224	0.590209358641
0.481569606337	0.721652342985
0.486716779027	0.565611276176
0.546297772382	0.725218992366
0.490457687583	0.827094995799
0.497782932044	0.87044616696
0.53199831875	0.729932239932
0.527166855888	0.78144544453
0.548946825978	0.85778587344
0.463996257329	0.669827160727
0.531752558784	0.779613549676
0.492829052537	0.777028290857
0.463257267122	0.565462042826
0.499036217428	0.72928507206
0.492113202264	0.742610562964
0.47572321884	0.610260074783
0.542362243614	0.643319994712
0.521225003101	0.711066791981
0.440672893029	0.587815226362
0.535972099476	0.792967342292
0.5284710732	0.839853985723
0.488146777906	0.631906385971
0.589097704832	0.710920968711
0.515103670317	0.544318005648
0.475119464581	0.647630290052
0.517456390811	0.777762682771
0.572496058021	0.644802305254
0.557621562853	0.702924541397
0.498860856327	0.645902060871
0.467626202738	0.464256724841
0.430151957878	0.519816380802
0.519347484055	0.778227500638
0.482098913977	0.68313164086
0.533977393909	0.779115866159
0.456928008224	0.6404352338
0.497966941406	0.683353188396
0.501949351262	0.51202413993
0.549055686089	0.693945891311
0.551982598196	0.73613032174
0.513835615481	0.647212910727
0.484535287082	0.651417415543
0.531487994968	0.730785297326
0.502188112685	0.807976886323
0.502215137534	0.77325049523
0.508309298369	0.682198036825
0.538451586245	0.751319364578
0.494485894722	0.599249084121
0.533770654126	0.622243665254
0.465379494819	0.778424853458
0.531447647049	0.686173157791
0.460167827963	0.594902586674
0.519089976652	0.692340934856
0.533623878379	0.712356971431
0.422332563862	0.722499983333
0.505740962921	0.760846391534
0.529027117227	0.630382526051
0.42184067065	0.611247396097
0.52450189618	0.723885691416
0.46138719352	0.781946443544
0.424147478915	0.679644855285
0.456661745669	0.745619679054
0.547651531736	0.715440832546
0.467934182106	0.615503308452
0.486732101747	0.761449533125
0.484557366288	0.812407937822
0.516257625884	0.805304805396
0.449244920549	0.712561731549
0.445237866155	0.614144931148
0.447957744062	0.643591154035
0.551201737455	0.839961498041
0.475335620645	0.550777221695
0.495633433157	0.646053012134
0.468658900399	0.592674101901
0.543724712654	0.647376569396
0.498387657263	0.832773088535
0.460385138312	0.567087946238
0.492007847633	0.6627273648
0.504767772652	0.719385852812
0.536565568299	0.702187541293
0.42252180179	0.658170802829
0.466546732714	0.713624794712
0.489803787575	0.71190606657
0.421855111179	0.603453521758
0.468453270982	0.635444761389
0.527294091887	0.740123374951
0.512746405921	0.697050719595
0.519368813613	0.630155497797
0.541581723358	0.68807312477
0.521972679445	0.792361771381
0.461185349994	0.798508556079
0.482444127246	0.549073740997
0.49713886407	0.763341283253
0.600702054072	0.739980558834
0.488887224466	0.638352683083
0.489895158865	0.603029954915
0.47922075224	0.650330284444
0.476459699319	0.777053132058
0.510220839744	0.73321857599
0.5165708736	0.745249042891
0.429676775081	0.625579952178
0.494901748961	0.771040501163
0.554246120853	0.81952966144
0.501659316735	0.619149106251
0.52652344227	0.714989517923
0.49087161957	0.667094287496
0.491416481469	0.663485948001
0.516714772025	0.703665228737
0.518952800644	0.692443601554
0.525670771937	0.68940205481
0.467963290488	0.870570278526
0.469435256186	0.524393154913
0.523098609536	0.646956333762
0.554830413406	0.751384638867
0.493726169131	0.787857035961
0.52443575576	0.754676264995
0.505467313467	0.645909074286
0.53972674854	0.769496097107
0.48584176311	0.730495492251
0.49590276016	0.738578994561
0.543712747582	0.726105375788
0.506483737008	0.729612105423
0.458480418067	0.657251443454
0.490293977988	0.555431961135
0.527283891144	0.735099221934
0.442329646161	0.63202131955
0.475007808089	0.629977520267
0.55720866982	0.710449931262
0.523685298555	0.558422041477
0.460178435819	0.917562616845
0.566427310356	0.612886540016
0.556378415459	0.425405959913
0.506349119439	0.640606966332
0.495922987268	0.683175036699
0.461767002914	0.612876717808
0.488221724813	0.507433300372
0.447240872863	0.718356337058
0.443043209188	0.678591538332
0.439330488488	0.673298281013
0.520266850951	0.717944783992
0.467084577244	0.662844812842
0.499070775448	0.876494980611
0.47770296149	0.587374004023
0.509911561898	0.895392360329
0.474657502673	0.766524655519
0.462112532612	0.779719140363
0.495845859519	0.7162708917
0.477868523336	0.67537964989
0.488206286837	0.798897025342
0.488629984883	0.554017652694
0.514965639869	0.605718985948
0.50161558713	0.804617023193
0.502449477053	0.865080628872
0.555564266951	0.811583941092
0.50578160112	0.793829419661
0.511567622803	0.524873692192
0.529198109749	0.695164163397
0.481557583226	0.649485455474
0.518020689724	0.680212518072
0.544617873799	0.706764003615
0.45247527117	0.717463001307
0.551009851458	0.762733139255
0.468869302051	0.704437549269
0.457716521348	0.797992049051
0.535420839714	0.813467304271
0.435486737585	0.654930433689
0.353093702648	0.706774371067
0.524108874822	0.741979641866
0.53735123253	0.619150063973
0.464226753023	0.645122773113
0.460325997088	0.572627969236
0.479045583313	0.735905175494
0.523716311647	0.741534376414
0.495850410654	0.62047681317
0.484193839275	0.695611609678
0.424034786098	0.641115891372
0.513996701926	0.699587201968
0.466327076912	0.756156144462
0.531840723477	0.841434813667
0.512161037299	0.619486465164
0.48282078635	0.71512731133
0.434423249964	0.654158903603
0.502458364528	0.589370386969
0.48951792494	0.653331550932
0.564306528427	0.631748071151
0.472596477434	0.619526877198
0.492468109403	0.683321983703
0.528890505986	0.509990776118
0.556786003281	0.652392376905
0.536567695217	0.761289243363
0.532893112346	0.703751572627
0.505700762861	0.672382464276
0.484043000423	0.777238268059
0.548584925868	0.640551897406
0.497064538138	0.686014134166
0.563408829816	0.855720218085
0.504351715169	0.713859963276
0.513328600072	0.588982628589
0.528495934527	0.702570399033
0.505616870346	0.467748586645
0.4898747849	0.626122742318
0.547579582056	0.783587387785
0.48448603656	0.69073043781
0.431500012759	0.822215432039
0.421582705927	0.741227316845
0.483060807047	0.602126488284
0.50652242215	0.600161432161
0.549226327659	0.553237903815
0.481888574955	0.524239665751
0.499715416661	0.765356448072
0.479176612412	0.510428222238
0.528558767011	0.73532492688
0.506942756589	0.658384169423
0.539091809304	0.575854785181
0.484187275782	0.685379807942
0.45643166619	0.593506098797
0.504348925316	0.73565616865
0.519103303079	0.624131849333
0.493011477917	0.633085551438
0.504780609831	0.742174089162
0.49175572384	0.784730521275
0.540841940283	0.721317392086
0.511604123509	0.70756027465
0.53729057965	0.804421844935
0.469253228328	0.625001801025
0.479026954106	0.738113342157
0.519988393334	0.777968371256
0.471831852268	0.558874799945
0.544608647857	0.704017185016
0.52027844227	0.601720547741
0.535083533639	0.604498874119
0.518571258702	0.668525397542
0.459336978738	0.604391232151
0.515445428584	0.820486018364
0.516169477615	0.747482110527
0.478993006164	0.747378914252
0.50065770048	0.605267922636
0.534496799989	0.77116225771
0.503482365235	0.793480518958
0.509906779198	0.637571285708
0.499149853775	0.784942766471
0.567232126918	0.783651087811
0.479503196537	0.769436529026
0.521269478609	0.747582911256
0.58286204824	0.635863667716
0.438046205532	0.662860312865
0.414189928599	0.650440581538
0.428829768505	0.503323826351
0.489325445879	0.695057161817
0.516072245159	0.734292128565
0.525029930517	0.784228750881
0.527745257682	0.650033265185
0.458935875495	0.762274846775
0.506127269233	0.823383877988
0.510221402014	0.803839759376
0.469586694446	0.663211208631
0.532923215563	0.70906687441
0.491656965277	0.649567369486
0.531534147721	0.805783512443
0.481250165213	0.758412251537
0.495758912047	0.716770880322
0.510901500399	0.642052505905
0.556742746131	0.620966874077
0.488137702387	0.619229545074
0.487519861912	0.802100294845
0.469624280872	0.661580854184
0.494199512277	1.0
0.508068829172	0.682816738275
0.538102856752	0.526794793147
0.49672360164	0.742856513816
0.449593944804	0.668201190624
0.535616202935	0.720492478336
0.512377670544	0.85952637475
0.441581877626	0.721988547772
0.449614599297	0.587142238551
0.510064461418	0.770714892461
0.493617515253	0.820335613017
0.494893893459	0.633527232656
0.546881581526	0.590458466619
0.487617294403	0.675904625343
0.487150650281	0.721284181616
0.524613670298	0.540377479596
0.457452215629	0.747552983786
0.555939480916	0.703644598761
0.480645916819	0.772002007414
0.398333952067	0.718965256407
0.459158545135	0.544231267542
0.450861527852	0.677988448034
0.527270883124	0.773071862776
0.50636695234	0.81695077056
0.515465688075	0.609168120375
0.48601634306	0.601154693451
0.486534477472	0.812822013591
0.504761596109	0.762480498063
0.497057428255	0.787841388261
0.452116666945	0.657854283195
0.481122344846	0.773144235394
0.502453126328	0.605397736548
0.526512455109	0.623567771408
0.479110539847	0.64419982576
0.497074721863	0.783081600694
0.513149833436	0.677426235575
0.52372391462	0.564075990631
0.476834957808	0.742069579305
0.536362879847	0.669403216009
0.512696771251	0.791796867334
0.476661118158	0.760955058688
0.436414097028	0.74033962652
0.479846428844	0.791661819028
0.509582319733	0.833840397022
0.484779107462	0.84390431634
0.482384479384	0.733301945202
0.549596797705	0.844011595944
0.465462373261	0.829432385795
0.486234914445	0.968579347537
0.504089989917	0.898646612875
0.479296139833	0.753844103642
0.529703173938	0.773778409267
0.480775817786	0.787890466664
0.513306761403	0.792178807161
0.531996303213	0.824350361932
0.552364087073	0.937853239778
0.48385448539	0.814357009967
0.600890191086	0.83569694634
0.491722419158	0.863826937567
0.502396394734	0.845473654235
0.504360155654	0.821453671217
0.47594620525	0.754057222737
0.492933714921	0.841150004749
0.512824448377	0.795538682394
0.462484864964	0.883364689479
0.519666947245	0.782417073308
0.413419169104	0.742995642304
0.556381786313	0.836234549696
0.450941462938	0.86476506164
0.488707300311	0.826528581862
0.473062382238	0.87343775771
0.512767130207	0.829251393692
0.467679231917	0.810991995736
0.465983485297	0.875546738106
0.512882368192	0.767547327924
0.460026975865	0.858786057555
0.465820887728	0.824798646208
0.49035020799	0.880616276854
0.54340713387	0.811504126462
0.487177471741	0.784729450502
0.524796307603	0.898704906626
0.521205432151	0.799109877989
0.528127612074	0.795870496935
0.48243280196	0.857614272057
0.513039619144	0.828573288258
0.46010234916	0.877833705839
0.472848882253	0.752921021191
0.527896000196	0.718600523068
0.480914824055	0.868182790329
0.509706533952	0.819120085403
0.585148709616	0.907704575415
0.57031093282	0.828805755623
0.458269126657	0.841660179562
0.470524121124	0.82800350882
0.489691414951	0.68749625031
0.564529734282	0.843127244432
0.508504952481	0.799408023745
0.533493420779	0.791267106325
0.455663276394	0.84675683205
0.488145678366	0.864959473232
0.508213104071	0.902599337284
0.518208651028	0.82347361499
0.625143062162	0.806173897874
0.486610003367	0.828936262196
0.474140853322	0.811631982432
0.500327347799	0.777960036432
0.521811150228	0.856518843471
0.499359781594	0.919751797691
0.509282670571	0.789975983445
0.529212853992	0.827511451612
0.503723333259	0.842114267429
0.468812772119	0.857301100005
0.548269855697	0.876826166344
0.517974734123	0.890571666359
0.460726636028	0.818714481274
0.525667339789	0.781808929063
0.486855590765	0.872109167368
0.484208802072	0.827584430782
0.461656131283	0.797453261219
0.507847643776	0.820721701869
0.490611357693	0.83516206424
0.475901337331	0.806656335553
0.476882551221	0.731365439286
0.567358012026	0.859361025517
0.477702390498	0.873049441053
0.444802605834	0.781775627716
0.518020391091	0.681412159531
0.523105524259	0.838858087777
0.485795479257	0.824803344366
0.503157280415	0.903866851383
0.504145480347	0.846959539659
0.477641407797	0.740434328434
0.51134571018	0.788060885638
0.528110751867	0.88736605171
0.478134186856	0.816011416497
0.469055355485	0.809085064478
0.523677667379	0.762034353903
0.47826308605	0.816671028078
0.508451228803	0.867570782944
0.455414448784	1.0
0.555011390283	0.919481665096
0.521186820888	0.717857018115
0.512619102896	0.812874841616
0.514015067308	0.854534762902
0.461627200975	0.889519196395
0.476441203364	0.811076641219
0.559006949323	0.754765696251
0.42983395536	0.821150294801
0.499844970858	0.81742666995
0.447995694771	0.925864924981
0.477301642416	0.846940182278
0.531422656789	0.789894897884
0.467169486213	0.793632870513
0.500456848231	0.786986051265
0.443122374428	0.735362316917
0.492947744659	0.775181611282
0.527016257039	0.811875667843
0.458945548429	0.902289110287
0.499319698335	0.733754153838
0.459051096481	0.871592215599
0.470863395068	0.776371413434
0.506185004604	0.791377452274
0.447002303639	0.79784149628
0.53493238221	0.971448201804
0.449291071154	0.973559700589
0.505508110319	0.831167481831
0.45387843039	0.815672470829
0.504864892867	0.852612799166
0.486530875086	0.943702257634
0.547027383671	0.78924668801
0.457377889203	0.718432209352
0.488016876005	0.820921701039
0.484163853706	0.708666892639
0.54332737841	0.841439047791
0.515201533014	0.772889300477
0.482938453915	0.837214669021
0.552871502966	0.75180440515
0.46040170698	0.830881420094
0.406163039408	0.778546689296
0.470784042146	0.801168751034
0.458263340038	0.878223890922
0.491665111795	0.878757672588
0.48888194626	0.801648061727
0.499637513741	0.875769028136
0.429345570915	0.738970405252
0.5484572906	0.843993806687
0.522636597506	0.689753640196
0.469528364452	0.742403214242
0.437911565924	0.885437897771
0.459968088684	0.846030828187
0.494257431082	0.887246242427
0.523124408858	0.734229541749
0.519288310703	0.767380385078
0.48350387392	0.813895597725
0.49624563752	0.772546672685
0.471322634872	0.823855903148
0.48687179182	0.923254996114
0.452367713871	0.835670471929
0.534830484073	0.865797622499
0.439126773068	0.778320703756
0.443704938124	0.955725117105
0.491243455142	0.775438816452
0.509490756483	0.767203412055
0.502862260199	0.931756408364
0.468187254393	0.744644911052
0.538055090215	0.777044162128
0.469661021361	0.727658159437
0.523916916665	0.86651529144
0.539906812088	0.806012549096
0.507809526605	0.822523562556
0.541071995907	0.787390186468
0.528141011694	0.829031003032
0.568677985738	0.849190748334
0.478283410406	0.835504866057
0.500349723046	0.852224086423
0.524097784464	0.785670080493
0.547967722223	0.8040595096
0.499266463524	0.784969920221
0.51706809919	0.855318880812
0.553771367654	0.78450380886
0.523064491479	0.859726374471
0.554319067409	0.7594118215
0.553544920239	0.772607086074
0.524884615717	0.928384797947
0.510289334982	0.878007308195
0.468600797954	0.870816808915
0.481199980749	0.810256640739
0.536684310927	0.771086780245
0.563686934989	0.807380718272
0.509876690627	0.805141388915
0.572938049222	0.765942644493
0.440771065712	0.877763286433
0.53207088168	0.807728761973
0.460904370863	0.848999583106
0.483655106619	0.894707064732
0.519932123224	0.872287400566
0.537915521019	0.875960450182
0.49279576145	0.959345818223
0.542912392336	0.857609545468
0.568991225142	0.748003235579
0.524351586254	0.773468569966
0.526268628608	0.795087966037
0.507008481467	0.79623372776
0.531941978773	0.8015059049
0.486822581306	0.822618564289
0.475776546214	0.793411846034
0.498414720665	0.892641928065
0.485521953173	0.814952956995
0.540321544606	0.84712891353
0.540922944597	0.828980500072
0.435811241252	0.82945306498
0.425871326704	0.894460483855
0.441669637069	0.910329579884
0.516634544466	0.920903489309
0.527200125952	0.709878693821
0.502934385318	0.871436102967
0.5356630609	0.888903186453
0.44774427303	0.8012407938
0.50518855667	0.809076384398
0.485776361732	0.794644227897
0.511325610707	0.775521820081
0.550451457076	0.853297271182
0.506807043402	0.829056371276
0.506980893092	0.742872100263
0.516636098783	0.730025199498
0.538911867882	0.975251450955
0.446119412763	0.95289912353
0.577092029948	0.811488280071
0.448074723531	0.846017446459
0.517287596303	0.75382661689
0.453514847736	0.95641350203
0.510497813665	0.760853380406
0.502165740926	0.881004946346
0.533342549648	0.80426535185
0.549143916788	0.833484587156
0.522868721541	0.810144633049
0.543225403757	0.850949697272
0.495840927799	0.796583634993
0.491865284481	0.76774799965
0.513583704066	0.863811944251
0.508501832938	0.830583341513
0.527721216696	0.84353027521
0.56496216768	0.838036139063
0.463531432128	0.846729478173
0.497519022025	0.859288894281
0.563865082099	0.760461172601
0.523865470013	0.889451574126
0.524810322681	0.828289528813
0.48802544736	0.79771213367
0.560729670214	0.876294771204
0.486660487813	0.864134940066
0.46493551773	0.750866379718
0.522467174391	0.858147257251
0.484011645805	0.929937924472
0.472908584175	0.792932523745
0.495357974633	0.815438836477
0.459984219036	0.778780051008
0.511184856416	0.790819288412
0.523780200326	0.76688675047
0.507110371024	0.849342089413
0.531043384052	0.834941761552
0.479246207459	0.852176648734
0.488994006937	0.807297843803
0.447657939251	0.902027366691
0.491080871925	0.811436904826
0.498944802665	0.739446470122
0.449698247153	0.890234540897
0.49996625896	0.75429229788
0.527193468986	0.843501303911
0.481668276103	0.828956365673
0.493441461459	0.868417420464
0.520390538664	0.821173829938
0.548082091305	0.797025417593
0.516819274064	0.870382980918
0.575351806342	0.806892405915
0.454450928047	0.888066907179
0.569833410048	0.805624896283
0.538391280642	0.841546535617
0.522365338132	0.834333062031
0.503333618933	0.790386246868
0.492178669458	0.828592979453
0.483246404234	0.791933537657
0.532497868526	0.760818911347
0.457585528031	0.932197985257
0.511211606232	0.829603895913
0.4355137881	0.910114202439
0.520674026953	0.804608038877
0.480963017894	0.758612496628
0.506191391376	0.86456496256
0.458119569666	0.81879476452
0.549159688648	0.940277456404
0.447691169079	0.821151418156
0.488135657211	0.87141700125
0.459738667589	0.71947624731
0.526169991817	0.885138790502
0.517322022716	0.839670506871
0.43725690651	0.835612815648
0.532573619963	0.811729814556
0.502541951603	0.912339674558
0.466098342774	0.996298493372
0.511346746672	0.783583874861
0.482887160489	0.816155447459
0.473446841644	0.911807897611
0.476216215841	0.90096326398
0.484663439796	0.85582678769
0.470596710164	0.889507634613
0.518396510264	0.843908577714
0.528439968846	0.959190874881
0.537198064841	0.833471154933
0.571131695839	0.843930166943
0.557154844843	0.859144425425
0.547678297186	0.815778991284
0.482428692239	0.938668064331
0.587642757997	0.827975948585
0.516010346165	0.841690101127
0.456825757368	0.848570871967
0.560444520904	0.923080119212
0.515045929461	0.765958035161
0.483148580564	0.829140861008
0.49913533149	0.797013927831
0.507648163105	0.829323145053
0.517839033841	0.755958931982
0.451930342091	0.927314772778
0.481492520538	0.844535244134
0.529115679478	0.790500419756
0.45117833372	0.834074595488
0.475550753533	0.774473163902
0.477940218747	0.866721058736
0.466631910797	0.794567109537
0.52003501745	0.882286184976
0.591143319822	0.804352869462
0.507299046649	0.800355083915
0.480243169057	0.754093810746
0.560858679226	0.794339794928
0.436217404872	0.840954255917
0.496918708172	0.886686438566
0.532394732909	0.759933607525
0.466489847013	0.912101228476
0.492210201173	0.86869352417
0.512065021873	0.818107365903
0.495120460005	0.767609271515
0.508582694021	0.856958818656
0.487369401245	0.727890883435
0.459945918762	0.75680762153
0.570658737618	0.944938915183
0.529400677803	0.835224955426
0.421829545085	0.852359090993
0.42035229427	0.867614533659
0.524385237661	0.887358222436
0.499833733604	0.801648275983
0.501624209122	0.757986692585
0.523589925925	0.804637207734
0.450033409878	0.747156851971
0.502125633858	0.768526001901
0.477553378685	0.810137450008
0.47911946485	0.830790847427
0.515850459931	0.838288485036
0.501716048255	0.752004310275
0.556491342947	0.748364883618
0.535788722358	0.761181730928
0.46697816313	0.703601380177
0.482096912625	0.816585247365
0.499132224684	0.792319892616
0.526973242825	0.811002950173
0.521796267432	0.739819715783
0.484177568661	0.774089231198
0.558138650853	0.796593113859
0.532609281836	0.849570350153
0.530336156647	0.856724884602
0.538744227838	0.816479828029
0.492852573249	0.724335182389
0.456117536783	0.793406281969
0.527096211647	0.860404636915
0.569328454144	0.791822642174
0.519365404986	0.836545415992
0.542654330463	0.747867239339
0.523389800386	0.836121725529
0.5141163619	0.762001588743
0.548120008746	0.801817541474
0.529637457223	0.831663688872
0.520392712945	0.775111022763
0.521479856487	0.80191921334
0.438818226839	0.862941095999
0.515675349983	0.76170649254
0.433454783292	0.816808018543
0.459572107592	0.88773888751
0.49692416095	0.853055901241
0.556237978122	0.820263422788
0.490513722949	0.794536589879
0.488126336195	0.76479696124
0.496840173542	0.862111818988
0.490585008743	0.853215905621
0.496726994291	0.840379716257
0.525227777009	0.878889414533
0.515698983706	0.832030689547
0.462768961624	0.840575626989
0.518624488753	0.700816776498
0.509836679117	0.743749539816
0.530608166663	0.796100899074
0.497354031195	0.908463758712
0.487864327934	0.872803716929
0.459477609906	0.787105971211
0.458480883922	0.776627569427
0.417573035027	0.897448545045
0.437528394746	0.818349382585
0.494248907627	0.82393906853
0.509444958425	0.87036345069
0.544079088761	0.818651029082
0.541515856288	0.841907480226
0.421869274011	0.877298487619
0.477510431976	0.887967916251
0.464380169409	0.861985057369
0.46768236785	0.772592540477
0.501851634017	0.728188708907
0.50265506307	0.769818321088
0.479201058584	0.843390115951
0.458153746086	0.81158423437
0.518232537921	0.847264523572
0.471544393534	0.835337360983
0.472374852039	0.840280507809
0.529205172574	0.799593837374
0.492681059504	0.825420993669
0.510936911773	0.7778506926
0.411306295299	0.793337452846
0.46228255113	0.836068149305
0.523395777587	0.774730080579
0.549001762876	0.877310233834
0.449864309137	0.864245332804
0.480611671304	0.810509032668
0.541847029502	0.820132166648
0.533774072955	0.802424795228
0.519246590404	0.749676995305
0.510215114739	0.683284514701
0.47650167933	0.748570159586
0.55015994262	0.899222162263
0.493857994051	0.735328922423
0.519975717498	0.877188048904
0.528961480534	0.818936298088
0.512771287146	0.844845305098
0.506601603427	0.836001143363
0.511850281621	0.829728725179
0.506608203242	0.814752542361
0.475262038543	0.868575420513
0.460570205382	0.84516113444
0.526466697861	0.773230135494
0.507539931467	0.811375233894
0.527689578634	0.754200461347
0.51642591598	0.787710422782
0.454085864798	0.725626495348
0.551824076221	0.714543424604
0.532515458614	0.941601467802
0.426176521704	0.890130038348
0.428334253721	0.806248368897
0.585166422296	0.81203239642
0.508613161881	0.82100339709
0.54638619938	0.792772592409
0.429379510908	0.852046047573
0.484699577461	0.887047906891
0.521660948345	0.835576588275
0.522785639164	0.522378413649
0.499070505018	0.653041175022
0.466197481407	0.263917093098
0.520187984272	0.419814079386
0.51710995454	0.56806242613
0.493479681385	0.577934696026
0.496258938028	0.650706182879
0.568836169649	0.663677026781
0.461502957127	0.686681210197
0.546496302468	0.768907629382
0.437817988195	0.589439736555
0.535386444934	0.625926253807
0.5125135071	0.771306620771
0.472300747136	0.635440113108
0.523849619524	0.587104003191
0.547521853671	0.800276204109
0.499371733706	0.550807893561
0.489737522411	0.616007853476
0.536125622288	0.407612291702
0.526018713071	0.477220887616
0.500013182818	0.609917092238
0.437204415501	0.495766353485
0.503983448506	0.64950980606
0.550954476389	0.582638904259
0.45414366103	0.432945476494
0.479665548551	0.667848617481
0.480596610956	0.399618802926
0.582273934509	0.237980492781
0.502499239067	0.525543178978
0.544135252204	0.430193399416
0.490602664969	0.519182477578
0.459236578609	0.738945765766
0.485326534768	0.595149710394
0.476671690535	0.465561831673
0.524432363592	0.461835159959
0.460604081597	0.449866207597
0.529094864709	0.583615980861
0.512095962573	0.773267207932
0.438590181951	0.63002624485
0.449234366416	0.610315783344
0.555738036229	0.55429874698
0.502249488535	0.66138649838
0.488489757422	0.576730304034
0.591447909481	0.546781627864
0.509918395789	0.62193461253
0.450557471494	0.716369812353
0.502113466842	0.469140441142
0.545649876515	0.505255292327
0.502470250311	0.659105446314
0.485358998081	0.657382053438
0.478960528103	0.424458478919
0.463099936222	0.338360566663
0.520562948533	0.507554075358
0.501417500346	0.612270744446
0.445359375493	0.7860354663
0.481061367259	0.339867701415
0.570543437919	0.602615262725
0.462523855113	0.464145116069
0.494713814979	0.673007250789
0.461814917521	0.795332382065
0.566090413617	0.671248691248
0.509180524249	0.631343913526
0.525409672583	0.544555407228
0.450934603186	0.57636613814
0.585887794665	0.695803948823
0.533035395004	0.539187039339
0.514378484237	0.414728411348
0.578358663088	0.751005310479
0.488033580826	0.660141821578
0.521434580276	0.547478810469
0.469848118398	0.793790611095
0.526142363969	0.772640069851
0.553115249196	0.493758559794
0.429218010336	0.564448761094
0.518853894644	0.403209790615
0.528739371871	0.627238682948
0.532734301281	0.673459269947
0.419233274349	0.538896661378
0.486475360695	0.572078936135
0.409692008007	0.494552814596
0.453404158403	0.459417287506
0.466585373524	0.712579440614
0.473994255968	0.254204177729
0.506509663537	0.625644656293
0.488071956477	0.516874305102
0.520405942543	0.681236000276
0.518626015204	0.589607539837
0.501908923942	0.499879343636
0.53523348988	0.514080904299
0.437460599636	0.647391122108
0.486458673617	0.598322218548
0.490833820306	0.612141932077
0.467297697339	0.729756510056
0.408766113901	0.543283993811
0.526920143039	0.479591920088
0.54943138506	0.665835907237
0.537076713058	0.631597748493
0.497645694583	0.344173424317
0.50682671447	0.62616394707
0.543982085642	0.452065696281
0.481328988839	0.626805868768
0.529502805171	0.715761196129
0.551015674961	0.296395714002
0.540552796432	0.663493343741
0.453603553993	0.80684978159
0.497336225749	0.857721902621
0.520806690805	0.525531815775
0.538619162121	0.418193694265
0.524133258201	0.550540050248
0.552045533551	0.85327262477
0.541452278333	0.641816309069
0.522783843275	0.450473351813
0.489237284992	0.436493791536
0.501434344568	0.525934474455
0.52304401381	0.892124292477
0.492383555708	0.447644774225
0.476148062684	0.567178115228
0.517291824808	0.720827397252
0.505197240161	0.677919669238
0.473936815083	0.657244750576
0.463780969903	0.49241587512
0.436144034656	0.547477035344
0.488406105969	0.54403491327
0.547300187805	0.632715625155
0.45607866063	0.622519896976
0.437270492243	0.574910964787
0.507009664689	0.626471226453
0.464868068041	0.575388245
0.500915904134	0.65581330085
0.449409655984	0.444822490391
0.529135116552	0.354682433892
0.57757481131	0.575240518251
0.464100339707	0.648672158809
0.417836647856	0.593371884512
0.459671220283	0.584841630028
0.522376287765	0.585318437983
0.567459626441	0.301551301138
0.496636312228	0.380335272079
0.526047973008	0.397772357124
0.438878947701	0.608495547796
0.454028639774	0.443536499583
0.511362032669	0.464845953795
0.529424618238	0.342410518608
0.486355294548	0.740251658847
0.495429710367	0.663592633143
0.498350578704	0.583598067688
0.511779056594	0.432127469102
0.531008417116	0.696972539021
0.50130676015	0.910772601455
0.467307486649	0.784327388821
0.532513262005	0.579355182885
0.48300945477	0.76337888828
0.447887878003	0.486364461424
0.482261053956	0.543956206644
0.498921626443	0.519827163248
0.483728761359	0.456705244312
0.523759146856	0.677714305552
0.478086046865	0.446213496602
0.546241198629	0.569771829948
0.463599478087	0.593007508111
0.495938801198	0.551217487501
0.475354828649	0.582959554806
0.476973568768	0.671229833426
0.537684137803	0.52964800138
0.543559779026	0.789014317716
0.476640323787	0.506873814889
0.485870635283	0.597732489328
0.483601987875	0.648084128894
0.497826035816	0.76343380981
0.46052932189	0.601497882867
0.561759751524	0.971332714533
0.515208148474	0.520726692631
0.532652840832	0.35865738972
0.495611998224	0.381339940433
0.50891450856	0.70222413564
0.530580754782	0.659337852373
0.488582168834	0.420128912922
0.468402762987	0.378992186213
0.471888667699	0.604344999273
0.457052350421	0.883735293336
0.455341362066	0.593458129862
0.413907072818	0.538845458509
0.534356338105	0.595181065954
0.45635045184	0.588066536597
0.519698752205	0.644412503802
0.559167090171	0.450529450468
0.502143359401	0.523980317175
0.501666039033	0.434212014366
0.523402690315	0.740756934632
0.436025484229	0.302832821318
0.453258722555	0.758440760453
0.454363249523	0.456914411717
0.487428181198	0.782787369272
0.457653392604	0.885135447394
0.5538471323	0.703879870352
0.490287095038	0.443084872225
0.521814961829	0.720188000625
0.441653407705	0.592043293454
0.547500465417	0.601560022026
0.526051172007	0.6652003914
0.449045282925	0.650906630046
0.553351508505	0.628070628664
0.478093923511	0.469618775928
0.4910096839	0.770482710177
0.50423898119	0.773182267164
0.424039673701	0.465223479771
0.504454683151	0.834087406674
0.525667200465	0.700777003599
0.500947600192	0.633706253744
0.587540362849	0.673958954236
0.535564553587	0.535336220668
0.457536808725	0.631896391764
0.521270146445	0.52171233581
0.516505629128	0.520773586382
0.502580183655	0.872194747163
0.482897170929	0.751631507718
0.485898389117	0.653909789803
0.509290630345	0.779032296541
0.448676465954	0.591781926035
0.552551308324	0.550862897688
0.460461718347	0.397067365439
0.52203796529	0.650046265962
0.491704539413	0.708694292192
0.48551029154	0.448031138268
0.494711385759	0.436590330649
0.497688864012	0.59838562721
0.526622011733	0.787262952719
0.563458379156	0.669228519122
0.498827720893	0.583683550724
0.553017389378	0.876955752944
0.480150195422	0.609579054375
0.464828042496	0.758887898341
0.5488134446	0.863679733458
0.502939082985	0.834101197073
0.431726396533	0.588216296483
0.473015948917	0.56932631341
0.48200277532	0.617033724093
0.480974141012	0.659805380561
0.540273613294	0.576466818421
0.551562632506	0.538843763453
0.4639263549	0.545019425867
0.502657983463	0.430614531411
0.509578190983	0.518806335652
0.526231201629	0.85698816308
0.503139104883	0.785882075861
0.472048068061	0.402138428926
0.510361446078	0.628731783551
0.515388887853	0.707213053047
0.499594886803	0.352127919712
0.481256851123	0.532243743539
0.440590423733	0.466887802566
0.495666414048	0.523494992934
0.481931144595	0.352359561655
0.463301682556	0.617207010483
0.468789319209	0.447732838614
0.482975050451	0.61828554583
0.50270482005	0.488023900102
0.503906633395	0.603442476839
0.53080593792	0.918888910218
0.456389217857	0.807713241829
0.459402724045	0.600829744804
0.500026175733	0.560417791599
0.47384050547	0.494079475569
0.557895307136	0.645392258529
0.537089021564	0.492242612871
0.488969463894	0.474384075564
0.519486699088	0.455090539377
0.48272611853	0.526779005002
0.504133858409	0.50458946779
0.486676821976	0.744500813156
0.467030422404	0.456730688383
0.56867998825	0.570624117983
0.45986322829	0.801256314058
0.536044510603	0.530972102627
0.507481084502	0.628622561914
0.527279309997	0.911541178945
0.531017151358	0.577750459821
0.432965419548	0.502570143768
0.523250642263	0.827145225185
0.497717556792	0.596367820508
0.467895354894	0.522273714703
0.571359432547	0.749262570779
0.435929157937	0.629848289424
0.513528707513	0.335763516767
0.444956885159	0.78928451464
0.48354767537	0.368349284778
0.474779615729	0.534821383861
0.474090370283	0.548955661952
0.507800495318	0.730712180331
0.55380488909	0.511099873804
0.511446858991	0.661677891677
0.501122956633	0.558819847865
0.511619638897	0.71825544531
0.456274852835	0.58909507429
0.549530984664	0.532140975315
0.552257667361	0.574751021122
0.527463510334	0.858292164264
0.504040531775	0.591129214998
0.51186207038	0.571163843506
0.490030312015	0.624854389381
0.496909611076	0.795729669205
0.487529450747	0.477725322362
0.487822154115	0.46441125331
0.540840983771	0.325431802163
0.489770886482	0.769645048911
0.52612429338	0.615321530062
0.481254390212	0.492159175223
0.470185341458	0.822326785285
0.50888308696	0.539428880375
0.501216609935	0.7170370872
0.502414421256	0.467874107834
0.468396914078	0.834900989384
0.5252450315	0.525005931153
0.52678012863	0.723880071881
0.457612591481	0.809541112071
0.4900444121	0.68514375212
0.516408259297	0.454429143389
0.464426400119	0.412683868081
0.508805243811	0.589875522382
0.498353804183	0.634712123211
0.533939775139	0.324538215613
0.477127574475	0.536405455424
0.501515781752	0.603789297656
0.476204945686	0.381915177628
0.490581257287	0.779398403989
0.584819449014	0.506931680055
0.472659588196	0.659804199534
0.507403396489	0.802152397805
0.538752421419	0.617834704481
0.490235441757	0.608688749713
0.481283169047	0.726419618223
0.529714726409	0.53065467867
0.553659908503	0.460325663249
0.480650401237	0.454228011884
0.421867964542	0.732180792666
0.500311610098	0.364668814279
0.494920521968	0.716702774877
0.515848559616	0.303777022516
0.497285638815	0.629227628642
0.463133165014	0.447165481161
0.46499867952	0.607968397358
0.468228413571	0.580393987187
0.527009917222	0.639925145243
0.556427045682	0.654945976962
0.466722783586	0.571068768838
0.510532164882	0.415807482909
0.417891793579	0.535775365639
0.493987827991	0.424545761273
0.508386964244	0.489670976138
0.525151507544	0.760207904907
0.535069727828	0.367658615274
0.528809270242	0.602241586305
0.440426781112	0.568934590943
0.429569169947	0.717460135618
0.50154387323	0.80777425378
0.445648338634	0.479987011923
0.511589057473	0.389523804986
0.426469962869	0.581200010219
0.490751858469	0.628481096193
0.509666967054	0.495208693395
0.508932193837	0.613187609049
0.495096737722	0.393102612653
0.544221139658	0.778801578162
0.488388925967	0.635381140565
0.492129509498	0.704484367446
0.417729225642	0.607339907008
0.509743168519	0.84159455022
0.534591297161	0.567884421522
0.489858123437	0.735598566057
0.504347001629	0.485708125496
0.502358741412	0.77323263602
0.528363365939	0.667722780336
0.483629389257	0.370741826589
0.502395385535	0.703691953703
0.518762465199	0.689923292405
0.527760952872	0.480934040178
0.533420189404	0.639354340891
0.511159741662	0.407811244982
0.530099083401	0.351120567981
0.494591575143	0.688469211462
0.45515168207	0.604854295312
0.528517516082	0.558520811418
0.552617012728	0.235990788395
0.575511308933	0.281908488851
0.481501468328	0.552654412385
0.541671980928	0.762623369841
0.531017502186	0.571237553618
0.519295680523	0.577927070908
0.535293287862	0.588779015981
0.479645039671	0.59661368125
0.506656727124	0.788474176063
0.489211087815	0.7238294893
0.487867685013	0.445417086742
0.518468809513	0.387565423022
0.47307069583	0.627700960678
0.522282684679	0.685659822383
0.411198793281	0.875398955751
0.559891183178	0.715165341395
0.535028715378	0.534758989018
0.505855859278	0.484707154726
0.536744482468	0.338488405679
0.450117462088	0.54669592205
0.502870125499	0.57309087336
0.520696392585	0.502095779094
0.450462116572	0.740470937234
0.533809598731	0.498059541273
0.48124246318	0.647185915254
0.500659345903	0.39796983633
0.460702839308	0.551571936727
0.501577658553	0.380895647812
0.543978423181	0.409254562841
0.468293532662	0.716068258718
0.456127120418	0.555551501925
0.550061768933	0.462536257213
0.491470588354	0.466839995853
0.545950936845	0.830533344052
0.440346826546	0.452422808389
0.513714089734	0.377533257603
0.496841532297	0.716125275559
0.549968112364	1.0
0.471474168693	0.463417986171
0.494663163294	0.233072012448
0.495278606387	0.6911639711
0.470012958493	0.549166049229
0.474788257509	0.463350922808
0.510752719085	0.648478869878
0.523075412305	0.50540686774
0.465943679629	0.684435324643
0.445075887159	0.471431329955
0.503050156844	0.613836267513
0.458794334338	0.393805200217
0.514165576068	0.408839870188
0.487642364233	0.561470738425
0.518695097975	0.818251494555
0.476907817059	0.369189258509
0.524003906549	0.5595370315
0.540304909167	0.476738550923
0.455237525003	0.539808600722
0.453343983181	0.509203038076
0.507965929322	0.482163064054
0.47429390041	0.62550487226
0.547701268877	0.552264966498
0.487314042381	0.828528992708
0.435716802864	0.489129579905
0.505343346305	0.491855039209
0.495619904441	0.476234246606
0.452412310734	0.599494087881
0.44654573945	0.607943490814
0.45813371701	0.785463105202
0.535949630294	0.51062002061
0.564538035706	0.71563505375
0.502711932205	0.532505101193
0.493466754497	0.435577571358
0.52762486519	0.625996297618
0.541335933413	0.496349509593
0.486404086089	0.659135216086
0.496485146841	0.852731943008
0.502133110905	0.813749766688
0.510635841613	0.808126682344
0.481558037551	0.872369067962
0.492268699228	0.724314677941
0.519423184602	0.834970638473
0.492499561017	0.846346028768
0.498885990812	0.981080156829
0.522878505708	0.884758271735
0.496441662918	0.778081795099
0.528549392704	0.779057998279
0.462061227868	0.787725153784
0.514909853494	0.821041888953
0.511019979442	0.811414868047
0.497602527744	0.900217755934
0.505842551532	0.825692020283
0.554067647505	0.862301345025
0.506317748916	0.863106695057
0.497289570773	0.851960291525
0.524322057409	0.850690227139
0.506674190957	0.702599874577
0.473591539893	0.822190859675
0.48299170237	0.769441349193
0.498436460644	0.894257256005
0.521677991187	0.820495949214
0.460327128046	0.806222977187
0.499771171367	0.823053706007
0.499743234361	0.900336083592
0.536553810452	0.808646872145
0.484323609094	0.857684897992
0.507397155091	0.813152043617
0.458986080754	0.792969896059
0.486094146344	0.85638342082
0.485103229046	0.806601738818
0.468325729028	0.83698142145
0.491078214648	0.842130566849
0.476593793186	0.854840365272
0.517273315767	0.875928931187
0.473641925657	0.798732618931
0.49462063517	0.915970724283
0.509036757934	0.829909797155
0.528871086385	0.806697666097
0.486892259051	0.873951679637
0.482358921588	0.731484832024
0.507992194082	0.902109174293
0.495301000366	0.776774548011
0.489791771957	0.703157487358
0.496889877353	0.9245016198
0.525036583392	0.840069954675
0.517061824213	0.943361164304
0.5125338318	0.869209477831
0.482670487603	0.857675047735
0.459000077374	0.812451560652
0.497287183856	0.707248946353
0.526499783618	0.852054099919
0.469580623768	0.824542172354
0.506744619763	0.814305142865
0.489346821458	0.846266940364
0.481188844141	0.857796389927
0.486957327345	0.912170276678
0.487991314466	0.831636073446
0.566368370675	0.786556673365
0.478296785375	0.826427651671
0.49623717163	0.827396736157
0.46503616478	0.738753402864
0.548029431781	0.836450972239
0.529154671889	0.922762224302
0.499063325419	0.820273216212
0.532490366603	0.840149038792
0.50577772047	0.875074602038
0.50761891496	0.838916276007
0.502184247758	0.910769800246
0.497547486759	0.863783813393
0.495474228811	0.834893190384
0.490189395619	0.744460068382
0.505301616636	0.876317015993
0.48431505689	0.858962761369
0.499749378509	0.839094577842
0.482639485577	0.811188995717
0.481795947241	0.813326807059
0.421332483175	0.763976836281
0.456381911695	0.746435940658
0.518903375511	0.813425522258
0.476754135232	0.858451353426
0.474485588661	0.810600014571
0.504000144929	0.685072908151
0.519245496545	0.838930932473
0.509560861344	0.880768697508
0.489138135384	0.8782045612
0.521427648001	0.855107881456
0.457502313074	0.817291866755
0.492812029641	0.809004127829
0.517556358434	0.874245413038
0.458963746232	0.792914497099
0.446979502187	0.804438259756
0.504373320454	0.795732193082
0.514261677895	0.831561135276
0.535165053934	0.832477120195
0.513620132344	1.0
0.513335006462	0.885735864994
0.52778669771	0.710408511099
0.506562890653	0.834599880107
0.498072600171	0.899601786138
0.497614994975	0.900853183292
0.50969015077	0.876472369445
0.485472075936	0.733109141494
0.468309424989	0.840493614605
0.518157825988	0.773285588354
0.526705325201	0.950594968079
0.490134843584	0.814695718328
0.517728130386	0.816628502018
0.485226632334	0.82058816054
0.525178383202	0.83045829533
0.477211025418	0.780391695454
0.490746210428	0.790946665981
0.506613509809	0.880651548485
0.509114824319	0.924014758863
0.490102642626	0.757038505777
0.483303584678	0.888437357346
0.496855155036	0.779133039859
0.494984121833	0.834573755352
0.485253563156	0.842945403407
0.487354145112	0.981915197032
0.461252405633	0.93395028081
0.506994555904	0.819204903719
0.490018283968	0.820389702933
0.472081654499	0.830044060006
0.504476707628	0.959820755002
0.497837922039	0.753409431391
0.476372815226	0.738953863497
0.473973026311	0.809345792979
0.498057282234	0.71822509735
0.541284884052	0.857834878737
0.503628014053	0.742850150378
0.481350683194	0.810608893156
0.508638237154	0.728794134928
0.499408431958	0.859769267188
0.485786457566	0.80251475083
0.480954517127	0.798052174688
0.510929382989	0.890957334908
0.477122825433	0.865998317899
0.481757288437	0.79297736719
0.521171139035	0.885623261674
0.508959748655	0.777764466634
0.521537210201	0.850456004947
0.500697820738	0.696174331962
0.483748384933	0.75320578045
0.494184583291	0.906288217646
0.493539038372	0.858482677035
0.501432482748	0.86698096842
0.481722583288	0.795941873738
0.504408942311	0.753829917052
0.482694311676	0.83488057252
0.476950098183	0.747704096955
0.49996048707	0.840453278392
0.492083701948	0.94579657442
0.477959802424	0.898604985334
0.530195983226	0.873247878778
0.48145989194	0.82693300927
0.512964320911	0.980008633943
0.472946396852	0.78757512729
0.512394038822	0.819754571353
0.490348713795	0.934999420145
0.469472696761	0.730284743041
0.524925148483	0.808771565058
0.501778000884	0.781873000117
0.49209348643	0.829712883041
0.522713230329	0.799849724155
0.504212172527	0.835829078199
0.49319030825	0.769319708681
0.508214144354	0.868546351703
0.552969603487	0.903689119517
0.493879445595	0.81565445488
0.54070008957	0.853131139703
0.511604484335	0.748187327522
0.510667231788	0.801265124544
0.515767869706	0.832927309986
0.526048775349	0.83288329405
0.526598564498	0.802935791166
0.497938005168	0.838623314783
0.492999206857	0.707796867629
0.479679413394	0.733004006926
0.486046390863	0.932508139407
0.508914862355	0.864422189991
0.486309547901	0.892922784934
0.48594224706	0.802395337191
0.531272780835	0.787511674597
0.522593215217	0.753885664455
0.520199471916	0.814982534194
0.549441112577	0.805944070229
0.46354405514	0.848082803793
0.489954963772	0.80586176936
0.482251871785	0.859028071826
0.491090466834	0.922228800935
0.493266884455	0.895535891468
0.533357317229	0.863984875732
0.507178147578	0.943685214117
0.519737749629	0.822197795015
0.514805095658	0.751582615569
0.512410515497	0.824361346526
0.527922482554	0.808011431199
0.472073864118	0.776648764285
0.534794487976	0.814234204871
0.499513461065	0.834164677334
0.463039597992	0.820854336215
0.502798221592	0.904137423195
0.479529581367	0.799982982567
0.488872299469	0.820424096387
0.530364013748	0.845509724057
0.466048678321	0.865374088551
0.479186389489	0.875738549662
0.477965312108	0.908333103875
0.507274294976	0.906374385494
0.505468151501	0.721538832809
0.502057372064	0.886342414417
0.507600203614	0.920792919835
0.482299689947	0.855157602738
0.480110622112	0.826964323163
0.480101619411	0.783843326538
0.46931994024	0.778421801468
0.551401500952	0.901471364812
0.480868127465	0.781166125754
0.508217430512	0.757028614395
0.492333179532	0.729997042136
0.522715624025	0.918499387618
0.479739485262	0.967623163073
0.511722010757	0.776987632526
0.488901527632	0.837114990858
0.528504582704	0.790675753433
0.49630271231	0.926119951397
0.495345668278	0.776702357184
0.48295422302	0.877396196452
0.495991459906	0.824634323558
0.506604157522	0.808455344261
0.498087025169	0.802887995728
0.500748630726	0.865279781936
0.49386776088	0.811703630808
0.497745624471	0.768552173235
0.512046522812	0.856958624301
0.523582708559	0.869119892532
0.513489733065	0.879922407779
0.503777549942	0.788696407281
0.48777609322	0.868521401378
0.535933089026	0.870247110335
0.526327836064	0.76923513078
0.505633244586	0.846727697185
0.492026380994	0.815585853737
0.491615530919	0.841268248661
0.528779799271	0.882145501479
0.500942082738	0.873463819006
0.458623047978	0.754034691465
0.485986449028	0.879696454787
0.511308060235	0.947890938062
0.485499681835	0.779173036142
0.495061033153	0.831842276251
0.473215052605	0.787190293306
0.495192129445	0.79648169493
0.5143999308	0.792135846584
0.509989935021	0.847621537982
0.529173364637	0.840284186684
0.467866238601	0.914555075452
0.47261066239	0.759103414315
0.490260908173	0.868214104439
0.506583930267	0.840278363631
0.516855426311	0.804269483828
0.503741008159	0.896843719098
0.49813434544	0.762863050685
0.528802305539	0.868707344147
0.483412052581	0.845680899214
0.497826026676	0.876003768554
0.516926702741	0.841330783615
0.50719875024	0.822050848002
0.514659893461	0.8496860411
0.508503004206	0.772150661626
0.505926443264	0.888930138778
0.506548046903	0.795994327795
0.513559466242	0.824010162098
0.53686371977	0.843060285662
0.486661445679	0.757932375583
0.49186924918	0.914674367614
0.51579709046	0.779260379667
0.518923879627	0.690745655707
0.511764693339	0.88952386358
0.481021250479	0.830809839965
0.470269832843	0.859208364255
0.484617545641	0.753571774232
0.470583855376	0.790000522559
0.474671405431	0.852635555688
0.457180142813	0.818753748927
0.525742344973	0.92209065904
0.489526878471	0.816284151054
0.499551097217	0.928380745482
0.479521528571	0.718884300126
0.515900397538	0.945350469035
0.482751459408	0.866610303219
0.482966807929	0.867684073553
0.526892382281	0.829162715422
0.502624661758	0.889076692772
0.486115053795	0.988170437459
0.503946267312	0.752442244605
0.495961037458	0.7941364737
0.490657346617	0.933239790768
0.488731714547	0.942914691881
0.509349953621	0.892245735279
0.505739765019	0.908016119903
0.506578339849	0.787092868268
0.527920790659	0.925998950357
0.500003346092	0.820036360784
0.51977924234	0.842204808448
0.536885268534	0.858754116688
0.500456726098	0.834170028181
0.511950988318	0.933442709765
0.508302991375	0.83962668918
0.499657299671	0.878277489912
0.506342241904	0.890975957657
0.484514616656	0.888867882407
0.452728014736	0.794984096548
0.507888571561	0.848951137464
0.50030432138	0.782782689026
0.493560053313	0.81678449863
0.492172945037	0.740309279089
0.488305233514	0.914297774056
0.494112135553	0.860627939877
0.508827290628	0.781003665461
0.470525706227	0.835281045988
0.463388932307	0.779111853607
0.525585456563	0.861170922986
0.468539525302	0.83211070205
0.519759712471	0.925455946509
0.547352259514	0.790573525869
0.493451758252	0.821174967251
0.465316529356	0.768698905872
0.531010590055	0.77190587739
0.493131746105	0.826259434465
0.513958545945	0.850791499701
0.475619724962	0.760737828805
0.486423188839	0.885653644874
0.505340409709	0.798664260688
0.528233194923	0.807942129428
0.509657931345	0.814571162519
0.501536323794	0.855031747978
0.486022947875	0.755204021579
0.470739110919	0.81196549452
0.548751193569	0.897130056142
0.527630753874	0.836066522705
0.483987052828	0.906582606223
0.478412058107	0.865687741474
0.485201877105	0.837270892158
0.507439165375	0.815430090828
0.505209347904	0.703197016864
0.512872072789	0.794841736931
0.51089423992	0.804799026478
0.505140313553	0.790152350813
0.449826724186	0.865108941025
0.443423780242	0.853066318215
0.500151713403	0.810685707821
0.484628936346	0.745285708115
0.539102242694	0.725170085551
0.481382420061	0.726366845817
0.485815146087	0.770958308887
0.490313497363	0.759449587437
0.512207728511	0.822657304935
0.509670912379	0.806137421456
0.535036405465	0.731849402065
0.485584590136	0.792595928198
0.502233275513	0.777067583337
0.484895810931	0.862977461102
0.519727542749	0.83178318621
0.522115667638	0.803260685503
0.495830435505	0.778728759109
0.48407342075	0.839180439855
0.52343229778	0.867602739565
0.536431981197	0.813242145572
0.513428457963	0.875024709329
0.504767648109	0.75381977594
0.507059739897	0.855388105306
0.520621902702	0.8146584951
0.517790683473	0.767806509102
0.528468615581	0.836848287174
0.523590079539	0.76051110852
0.51705165509	0.784471929955
0.47084705587	0.848821441361
0.501176614934	0.75455472871
0.500505741535	0.865121939916
0.517084298046	0.889992804949
0.485806211813	0.868869743234
0.532855886511	0.798553890467
0.518676008375	0.836265851182
0.503634793984	0.823249327899
0.514013413534	0.837190768111
0.489793300729	0.882687706918
0.523538616111	0.87555206796
0.497980687121	0.896869905258
0.508278715776	0.852838025749
0.521366606459	0.818979699953
0.476580463371	0.733060984503
0.482103097465	0.759619627866
0.456878909483	0.747200084367
0.515523553418	0.891496582871
0.512988429491	0.877955928018
0.4967877999	0.83456004671
0.50765687469	0.778358899541
0.44220879087	0.905248577475
0.482175263159	0.87134645647
0.508388900742	0.867559216525
0.476497923148	0.853839472729
0.536937301018	0.830568186617
0.504805094915	0.827896738123
0.484687589211	0.904504864693
0.473154478833	0.89728464279
0.487238913337	0.862320663247
0.50752076381	0.773588514145
0.508962637604	0.738712992551
0.482306628625	0.7654264521
0.50559422981	0.880149239154
0.47308287177	0.808569077769
0.519460995681	0.956748672934
0.473320016417	0.832546955512
0.508063932842	0.780416529716
0.50759010217	0.831674044597
0.497414372225	0.827147010226
0.506009094467	0.805446504901
0.47278237638	0.862259868844
0.466381011714	0.849713236768
0.481007778459	0.757555912403
0.511284827267	0.893020161256
0.484744847825	0.903487996011
0.499526992356	0.798450666708
0.518224096886	0.792313654446
0.488822418173	0.807202633481
0.50314913251	0.787744225055
0.497874373125	0.674930480298
0.482706490342	0.793665693991
0.531247262589	0.886124936388
0.497733002948	0.797929904607
0.465072495541	0.873641926283
0.50404131074	0.773739853321
0.501312574721	0.837840774589
0.496370003851	0.865720948322
0.490520405713	0.876315096044
0.510013273546	0.792612783337
0.478524094004	0.829421825251
0.498268650577	0.886251334572
0.506180778784	0.821381426583
0.480104720862	0.852953902386
0.495049863961	0.767199450628
0.497722721755	0.830996066045
0.469650433953	0.730026637766
0.508294090261	0.728702387614
0.489919905157	0.897841537532
0.486400291287	0.906952202786
0.502007374288	0.81341368179
0.537200756373	0.77550857525
0.492971624728	0.843027327856
0.536791314806	0.800024409061
0.494470738524	0.883040624332
0.482588260569	0.89884478659
0.484853397405	0.857776934809
