# Supplementary material for: Do universal codon-usage patterns minimize the effects of mutation and translation error?
Source: Genome Biol. 2005 Oct 19;6(11):R91. doi: 10.1186/gb-2005-6-11-r91 (PMC1297647; doi:10.1186/gb-2005-6-11-r91)
Supplement: Additional data file 1 — A tar archive containing the used CUTG records, separated for archaea, bacteria, and eukaryotes, the data used to produce the histograms in Figure 1, the kinemages used to produce Figures 2 and 4, and the data used to produce the scatterplots in Figures 3 and 5. [file gb-2005-6-11-r91-S1.tgz › CodeError/data/scatterplots/bac_c_rZ.dat]

0.473202037807	0.714404098948
0.465621902123	0.609153760075
0.540063575511	0.785805809933
0.486263290692	0.579970350232
0.485190979634	0.668286355486
0.485437317939	0.72965213086
0.478430255934	0.832220557176
0.554996690622	0.697333611659
0.535933099512	0.682814121514
0.437212318616	0.642722723129
0.505855655861	0.645390355832
0.503700683365	0.730555068935
0.496170115986	0.633451966778
0.498986152345	0.663737191948
0.462518604868	0.700666150599
0.509854006292	0.754835976303
0.508165846772	0.709386312926
0.5147274078	0.712146031187
0.558984899091	0.764002371004
0.485706488552	0.474365715941
0.525484800297	0.63611086805
0.522428510044	0.5811513386
0.495196985021	0.755595789327
0.51279630358	0.750099396921
0.528505965999	0.793722032917
0.507631206113	0.646415243723
0.541579585776	0.818986880634
0.483092934873	0.639798721234
0.473452616668	0.675513029337
0.464983609097	0.640477642783
0.41378427875	0.616441860855
0.535378441646	0.660119321747
0.52284733752	0.739868159602
0.500136928778	0.647949212804
0.492207904955	0.73097815499
0.447870786664	0.655632993022
0.46858006875	0.849827002547
0.528824211882	0.676719712208
0.473668905372	0.787432635277
0.468532059963	0.742487872943
0.503501871707	0.684725634343
0.535902789958	0.748933134137
0.485903117042	0.4037473633
0.48096687925	0.792681087783
0.545231647694	0.683197254336
0.539347315036	0.538767787983
0.467399955739	0.878639673357
0.528093804578	0.734980591466
0.446749597737	0.846494409655
0.550910503301	0.793360607302
0.418122824108	0.742787767673
0.474879826909	0.644188963736
0.552068152224	0.620151429131
0.518616723353	0.717253108973
0.511967323283	0.720443863215
0.525876418339	0.72315076696
0.546952287112	0.693796512032
0.501005556729	0.69498920156
0.473264873155	0.767274957512
0.501197585142	0.692059106446
0.518017466225	0.602508423308
0.504250126002	0.671961401959
0.493220278556	0.712483240543
0.497901846604	0.52607168363
0.548240755773	0.642949931081
0.490927993286	0.767738503023
0.483263691643	0.740154527388
0.484363347896	0.709788095065
0.532208975043	0.783287087571
0.510338407316	0.653589909081
0.51573776124	0.81078843366
0.428218344497	0.649901150535
0.458867827286	0.721427827818
0.530801523075	0.535042983529
0.510543057255	0.735602066002
0.48059096181	0.767632408079
0.516477419316	0.76981059202
0.49121501345	0.648201790507
0.443054967751	0.624161802095
0.460125937891	0.543292664403
0.427517031503	0.645581029357
0.518085993147	0.570974434426
0.483123671444	0.687949388441
0.558600614601	0.721655007514
0.500263562146	0.568773518076
0.546548498959	0.685976632649
0.507563759362	0.83673424021
0.457780374501	0.673877960027
0.466221885645	0.721700852371
0.519735696487	0.822954405907
0.503716132448	0.705442030324
0.45744694184	0.691780772477
0.530053702264	0.598860648105
0.516100154125	0.652144122758
0.512855995549	0.723957342477
0.564992326877	0.710017303686
0.452727731291	0.611674259579
0.461006590907	0.833834780139
0.45390833686	0.659617725452
0.46883115336	0.570170328362
0.505027633005	0.727666961987
0.496810999013	0.82638907649
0.426418318153	0.774385553232
0.522588586872	0.84944726676
0.50108780072	0.548474337241
0.518699509563	0.719812619332
0.419450399692	0.547151928273
0.473305875195	0.839093061343
0.477724625666	0.605181139979
0.530809204646	0.71461329029
0.506695949858	0.725787910979
0.518983979346	0.773962985459
0.493067053198	0.73522723363
0.493260203755	0.682302571255
0.532618246917	0.851785974649
0.46613614784	0.809552785259
0.461767327632	0.667272455163
0.509252988764	0.760130120527
0.509653733047	0.64090862568
0.524085189634	0.769673315647
0.499014894437	0.786335854026
0.454233902131	0.832448197909
0.454361576359	0.69149856539
0.439941494164	0.646830936634
0.469679990546	0.681663805899
0.527330813994	0.636731170661
0.511373428959	0.822344586026
0.514756885222	0.545264609758
0.57478923037	0.643337495659
0.497222838213	0.64582567
0.509890129389	0.614311841748
0.449356011325	0.738424778843
0.508477912325	0.5454115115
0.557542460821	0.611545681392
0.528676899062	0.549856457835
0.534280371718	0.764779557531
0.444310367336	0.716381724375
0.480026218727	0.655500888934
0.469410382515	0.765285412635
0.472580701858	0.685657321479
0.481214753814	0.637855860671
0.481247107054	0.752654222415
0.548589243791	0.723775073646
0.465428810796	0.70648811132
0.510850569401	0.578581678505
0.530192428388	0.63840765052
0.501403106058	0.793343730991
0.502024380057	0.726808699844
0.465463565024	0.660874439919
0.606769637838	0.769721048713
0.488883535748	0.590209358641
0.523832027779	0.721652342985
0.474918050992	0.565611276176
0.528544489764	0.725218992366
0.481133043062	0.827094995799
0.484657576939	0.87044616696
0.494367339911	0.729932239932
0.540817544774	0.78144544453
0.500962344103	0.85778587344
0.593482995923	0.669827160727
0.474224617995	0.779613549676
0.453540213603	0.777028290857
0.532126079412	0.565462042826
0.453706004127	0.72928507206
0.554910836339	0.742610562964
0.507269841086	0.610260074783
0.502557344791	0.643319994712
0.518447903697	0.711066791981
0.491092521185	0.587815226362
0.507062679839	0.792967342292
0.594550953836	0.839853985723
0.477877707394	0.631906385971
0.48848146252	0.710920968711
0.508388647957	0.544318005648
0.502472173212	0.647630290052
0.550942205223	0.777762682771
0.435730039379	0.644802305254
0.438320084608	0.702924541397
0.518139421623	0.645902060871
0.551859106557	0.464256724841
0.464314698694	0.519816380802
0.50607544069	0.778227500638
0.49506451191	0.68313164086
0.499339300131	0.779115866159
0.528863923098	0.6404352338
0.542889715646	0.683353188396
0.49873257177	0.51202413993
0.522473131562	0.693945891311
0.488919033649	0.73613032174
0.461623502331	0.647212910727
0.538020818497	0.651417415543
0.515465081592	0.730785297326
0.538920920359	0.807976886323
0.517457227144	0.77325049523
0.521029337847	0.682198036825
0.444593176378	0.751319364578
0.506569873907	0.599249084121
0.46942466649	0.622243665254
0.480356702871	0.778424853458
0.531671362812	0.686173157791
0.503844367727	0.594902586674
0.508734532158	0.692340934856
0.531612160065	0.712356971431
0.560655970232	0.722499983333
0.489997224732	0.760846391534
0.494867254618	0.630382526051
0.522134279365	0.611247396097
0.512533203225	0.723885691416
0.541906490261	0.781946443544
0.522793884949	0.679644855285
0.467860207405	0.745619679054
0.459346529506	0.715440832546
0.606167123912	0.615503308452
0.438987326488	0.761449533125
0.546840134905	0.812407937822
0.529748076145	0.805304805396
0.536934425254	0.712561731549
0.56896876639	0.614144931148
0.448290045871	0.643591154035
0.471676354414	0.839961498041
0.49141636104	0.550777221695
0.513840458694	0.646053012134
0.500780414113	0.592674101901
0.395541362021	0.647376569396
0.428108951551	0.832773088535
0.465851801544	0.567087946238
0.488810778795	0.6627273648
0.555505540075	0.719385852812
0.471910671206	0.702187541293
0.595125491337	0.658170802829
0.521392142537	0.713624794712
0.501705523078	0.71190606657
0.483511301588	0.603453521758
0.56437813725	0.635444761389
0.475767844066	0.740123374951
0.525517334291	0.697050719595
0.534079628947	0.630155497797
0.517247750094	0.68807312477
0.52158932107	0.792361771381
0.534985573633	0.798508556079
0.407386659344	0.549073740997
0.501117059063	0.763341283253
0.465845587911	0.739980558834
0.519353159459	0.638352683083
0.484326970413	0.603029954915
0.484700882709	0.650330284444
0.499750909457	0.777053132058
0.498962583503	0.73321857599
0.431489343815	0.745249042891
0.560251743235	0.625579952178
0.484849055985	0.771040501163
0.483181160979	0.81952966144
0.459026332743	0.619149106251
0.513263509613	0.714989517923
0.529535276938	0.667094287496
0.524226091501	0.663485948001
0.503528000349	0.703665228737
0.457838359029	0.692443601554
0.561191422358	0.68940205481
0.521806357632	0.870570278526
0.509700563635	0.524393154913
0.45724000583	0.646956333762
0.507721163582	0.751384638867
0.534594642635	0.787857035961
0.462108306238	0.754676264995
0.543937075918	0.645909074286
0.509029352742	0.769496097107
0.469398610403	0.730495492251
0.472209451236	0.738578994561
0.530034509386	0.726105375788
0.519083819214	0.729612105423
0.468741483551	0.657251443454
0.551528463731	0.555431961135
0.465060883761	0.735099221934
0.473011022276	0.63202131955
0.498744899992	0.629977520267
0.499654607959	0.710449931262
0.43654987705	0.558422041477
0.514410216073	0.917562616845
0.565301642499	0.612886540016
0.45824910378	0.425405959913
0.417633238118	0.640606966332
0.491805907421	0.683175036699
0.426815648863	0.612876717808
0.534487160204	0.507433300372
0.498457719451	0.718356337058
0.483161040731	0.678591538332
0.517420944374	0.673298281013
0.513152293098	0.717944783992
0.498496739528	0.662844812842
0.484539471492	0.876494980611
0.501867371616	0.587374004023
0.475112473489	0.895392360329
0.470139637827	0.766524655519
0.454408616242	0.779719140363
0.555851273235	0.7162708917
0.478462497107	0.67537964989
0.475497236811	0.798897025342
0.519349025257	0.554017652694
0.492989291292	0.605718985948
0.505003363444	0.804617023193
0.450234152164	0.865080628872
0.469009680066	0.811583941092
0.397574516294	0.793829419661
0.513986013097	0.524873692192
0.430591915173	0.695164163397
0.446999419085	0.649485455474
0.549619902286	0.680212518072
0.456634040747	0.706764003615
0.514939550345	0.717463001307
0.462311020988	0.762733139255
0.475447261693	0.704437549269
0.451592943347	0.797992049051
0.509370284948	0.813467304271
0.512801688828	0.654930433689
0.503049568598	0.706774371067
0.523766909949	0.741979641866
0.514634431264	0.619150063973
0.477667152578	0.645122773113
0.481102704008	0.572627969236
0.476450249704	0.735905175494
0.521638456887	0.741534376414
0.531215001822	0.62047681317
0.506034379605	0.695611609678
0.522464386028	0.641115891372
0.486962065133	0.699587201968
0.543620776588	0.756156144462
0.498899140062	0.841434813667
0.494033435376	0.619486465164
0.550939256903	0.71512731133
0.53183444302	0.654158903603
0.550740430677	0.589370386969
0.522121471528	0.653331550932
0.499854310322	0.631748071151
0.47738479542	0.619526877198
0.413225067551	0.683321983703
0.441592442514	0.509990776118
0.487010445985	0.652392376905
0.509157188505	0.761289243363
0.459360979335	0.703751572627
0.558757554927	0.672382464276
0.500009197986	0.777238268059
0.505336286337	0.640551897406
0.487926294885	0.686014134166
0.51479319991	0.855720218085
0.497743637212	0.713859963276
0.52344418592	0.588982628589
0.492581725787	0.702570399033
0.554958995941	0.467748586645
0.500259502622	0.626122742318
0.528804723516	0.783587387785
0.520052714516	0.69073043781
0.474360113246	0.822215432039
0.531389830328	0.741227316845
0.50584505836	0.602126488284
0.524670985708	0.600161432161
0.496934193849	0.553237903815
0.550958243198	0.524239665751
0.531312487583	0.765356448072
0.498571527185	0.510428222238
0.535951197404	0.73532492688
0.50030967713	0.658384169423
0.572811008522	0.575854785181
0.522057419678	0.685379807942
0.518259863637	0.593506098797
0.563060991809	0.73565616865
0.47422007647	0.624131849333
0.534244783004	0.633085551438
0.578338783976	0.742174089162
0.511509354399	0.784730521275
0.449261126082	0.721317392086
0.538088331751	0.70756027465
0.488646206898	0.804421844935
0.4778953839	0.625001801025
0.502405092418	0.738113342157
0.540306383153	0.777968371256
0.495940336653	0.558874799945
0.466062870319	0.704017185016
0.538938096105	0.601720547741
0.476683665138	0.604498874119
0.491446668736	0.668525397542
0.488783954912	0.604391232151
0.52482206442	0.820486018364
0.477127210462	0.747482110527
0.413391438466	0.747378914252
0.429916759784	0.605267922636
0.535824775529	0.77116225771
0.544083780782	0.793480518958
0.53990361671	0.637571285708
0.526907970462	0.784942766471
0.485750334802	0.783651087811
0.471887401771	0.769436529026
0.503435702537	0.747582911256
0.516241237354	0.635863667716
0.543783020143	0.662860312865
0.519006827459	0.650440581538
0.531133527027	0.503323826351
0.451156976988	0.695057161817
0.507214016676	0.734292128565
0.483836437461	0.784228750881
0.470573385703	0.650033265185
0.466419198483	0.762274846775
0.546581599358	0.823383877988
0.490018708989	0.803839759376
0.487046657711	0.663211208631
0.441441356931	0.70906687441
0.454192893652	0.649567369486
0.479197091565	0.805783512443
0.450120842706	0.758412251537
0.441455928871	0.716770880322
0.556199128396	0.642052505905
0.569989018493	0.620966874077
0.478278953905	0.619229545074
0.530778926539	0.802100294845
0.568025384561	0.661580854184
0.546961926998	1.0
0.461002365863	0.682816738275
0.451701899702	0.526794793147
0.514416983264	0.742856513816
0.530241429256	0.668201190624
0.545848310887	0.720492478336
0.509257771994	0.85952637475
0.470603694544	0.721988547772
0.493948114029	0.587142238551
0.507634782508	0.770714892461
0.447885403496	0.820335613017
0.443968984162	0.633527232656
0.493433512446	0.590458466619
0.483116422177	0.675904625343
0.521491797131	0.721284181616
0.524235504217	0.540377479596
0.515024329389	0.747552983786
0.488369679104	0.703644598761
0.544373615197	0.772002007414
0.492370028714	0.718965256407
0.4838753456	0.544231267542
0.498738744156	0.677988448034
0.432620596238	0.773071862776
0.48534880818	0.81695077056
0.492541532843	0.609168120375
0.56575261778	0.601154693451
0.472979747648	0.812822013591
0.521786252281	0.762480498063
0.507929458425	0.787841388261
0.533424851845	0.657854283195
0.510922928139	0.773144235394
0.50173633747	0.605397736548
0.536018691628	0.623567771408
0.43257167948	0.64419982576
0.484581028861	0.783081600694
0.537734687497	0.677426235575
0.500667487062	0.564075990631
0.539428552114	0.742069579305
0.47048137386	0.669403216009
0.495992095296	0.791796867334
0.473399928925	0.760955058688
0.503308708984	0.74033962652
0.402951105904	0.791661819028
0.484487273671	0.833840397022
0.584585873795	0.84390431634
0.520748008751	0.733301945202
0.551586097055	0.844011595944
0.478695967054	0.829432385795
0.515489464234	0.968579347537
0.512622251614	0.898646612875
0.525749793823	0.753844103642
0.439359031028	0.773778409267
0.460233190207	0.787890466664
0.480476162538	0.792178807161
0.430122685907	0.824350361932
0.575833622356	0.937853239778
0.459277490167	0.814357009967
0.490518503579	0.83569694634
0.514316530293	0.863826937567
0.48801856577	0.845473654235
0.586824536497	0.821453671217
0.470082183165	0.754057222737
0.448472842926	0.841150004749
0.458157219952	0.795538682394
0.520270061842	0.883364689479
0.469170732498	0.782417073308
0.483798668341	0.742995642304
0.447012508121	0.836234549696
0.556758429236	0.86476506164
0.485250307663	0.826528581862
0.488436786426	0.87343775771
0.539460268502	0.829251393692
0.454018647821	0.810991995736
0.507368475038	0.875546738106
0.504260659285	0.767547327924
0.494826997439	0.858786057555
0.494267485344	0.824798646208
0.486783253804	0.880616276854
0.457286980284	0.811504126462
0.443808669459	0.784729450502
0.524304109761	0.898704906626
0.504895372941	0.799109877989
0.514404055397	0.795870496935
0.520079164737	0.857614272057
0.518445516592	0.828573288258
0.537494858974	0.877833705839
0.469480451506	0.752921021191
0.468373261483	0.718600523068
0.557470494623	0.868182790329
0.501108614032	0.819120085403
0.561126304817	0.907704575415
0.577364969887	0.828805755623
0.504792488436	0.841660179562
0.536547430103	0.82800350882
0.461907320639	0.68749625031
0.484742748615	0.843127244432
0.453208244735	0.799408023745
0.514306884099	0.791267106325
0.46739937253	0.84675683205
0.528459852572	0.864959473232
0.531268527741	0.902599337284
0.444658194404	0.82347361499
0.502869132267	0.806173897874
0.501846958487	0.828936262196
0.485969634727	0.811631982432
0.490891918776	0.777960036432
0.44373648393	0.856518843471
0.50034631342	0.919751797691
0.486769599393	0.789975983445
0.43193434825	0.827511451612
0.537815193839	0.842114267429
0.516543860214	0.857301100005
0.550455837362	0.876826166344
0.470783637627	0.890571666359
0.497595843397	0.818714481274
0.437128590342	0.781808929063
0.567022510606	0.872109167368
0.475290001023	0.827584430782
0.455273666864	0.797453261219
0.457637300604	0.820721701869
0.536762332627	0.83516206424
0.490797804845	0.806656335553
0.467606835633	0.731365439286
0.469065565128	0.859361025517
0.560273169779	0.873049441053
0.489733836225	0.781775627716
0.44523245139	0.681412159531
0.537744634268	0.838858087777
0.501886150367	0.824803344366
0.560646514653	0.903866851383
0.520378065822	0.846959539659
0.522576113168	0.740434328434
0.50562321205	0.788060885638
0.468734411479	0.88736605171
0.496420718103	0.816011416497
0.494226395789	0.809085064478
0.496977010043	0.762034353903
0.495248741869	0.816671028078
0.491111532228	0.867570782944
0.549331632952	1.0
0.506416534356	0.919481665096
0.425932091195	0.717857018115
0.476475623517	0.812874841616
0.465741445179	0.854534762902
0.557273816087	0.889519196395
0.495058473413	0.811076641219
0.455432589727	0.754765696251
0.49822992838	0.821150294801
0.472508940683	0.81742666995
0.477426669494	0.925864924981
0.446521558259	0.846940182278
0.473167537175	0.789894897884
0.508174879212	0.793632870513
0.4637791088	0.786986051265
0.442693545273	0.735362316917
0.507133649591	0.775181611282
0.495142553906	0.811875667843
0.517192627154	0.902289110287
0.418326706276	0.733754153838
0.551604037535	0.871592215599
0.520447144596	0.776371413434
0.484043913269	0.791377452274
0.4616391002	0.79784149628
0.591542390033	0.971448201804
0.615364018379	0.973559700589
0.473043460448	0.831167481831
0.477341092448	0.815672470829
0.509719363773	0.852612799166
0.542133213484	0.943702257634
0.458393561809	0.78924668801
0.442853467054	0.718432209352
0.535624898071	0.820921701039
0.445856779626	0.708666892639
0.469527603706	0.841439047791
0.475775919509	0.772889300477
0.482689186128	0.837214669021
0.480700198851	0.75180440515
0.524364996649	0.830881420094
0.49638934732	0.778546689296
0.524894822189	0.801168751034
0.561906180563	0.878223890922
0.524107689932	0.878757672588
0.511195098251	0.801648061727
0.48434313263	0.875769028136
0.453673743869	0.738970405252
0.472545942391	0.843993806687
0.454958391957	0.689753640196
0.455280802049	0.742403214242
0.492808972362	0.885437897771
0.510511718513	0.846030828187
0.486078408992	0.887246242427
0.524373402245	0.734229541749
0.453513366588	0.767380385078
0.48640320563	0.813895597725
0.408611469246	0.772546672685
0.514814123058	0.823855903148
0.576927162418	0.923254996114
0.49280392837	0.835670471929
0.465634256456	0.865797622499
0.531593980937	0.778320703756
0.515988614805	0.955725117105
0.494004227421	0.775438816452
0.432731370758	0.767203412055
0.589377548704	0.931756408364
0.447209557159	0.744644911052
0.441209293152	0.777044162128
0.45346439871	0.727658159437
0.483721984278	0.86651529144
0.475622650798	0.806012549096
0.522199104423	0.822523562556
0.52290517597	0.787390186468
0.483490131878	0.829031003032
0.472132390619	0.849190748334
0.480465396091	0.835504866057
0.507858006995	0.852224086423
0.471220235297	0.785670080493
0.475843662936	0.8040595096
0.493286795036	0.784969920221
0.489736451887	0.855318880812
0.472474481025	0.78450380886
0.511251850453	0.859726374471
0.516157460058	0.7594118215
0.517792529128	0.772607086074
0.545572787585	0.928384797947
0.506278238197	0.878007308195
0.483257117373	0.870816808915
0.533596182528	0.810256640739
0.537668648046	0.771086780245
0.46560118458	0.807380718272
0.44406524158	0.805141388915
0.453962162568	0.765942644493
0.498665456146	0.877763286433
0.456141885998	0.807728761973
0.529708458255	0.848999583106
0.550396845231	0.894707064732
0.540510870758	0.872287400566
0.507466160526	0.875960450182
0.536396416751	0.959345818223
0.51567626625	0.857609545468
0.505388332372	0.748003235579
0.508769874364	0.773468569966
0.513240244315	0.795087966037
0.512874478296	0.79623372776
0.474957923907	0.8015059049
0.549825701046	0.822618564289
0.476856167072	0.793411846034
0.515268311311	0.892641928065
0.512555084941	0.814952956995
0.516620294881	0.84712891353
0.476980644092	0.828980500072
0.515217291738	0.82945306498
0.537518313957	0.894460483855
0.580155204952	0.910329579884
0.50505448587	0.920903489309
0.51486385866	0.709878693821
0.51628002172	0.871436102967
0.526001487889	0.888903186453
0.505322593186	0.8012407938
0.609091744228	0.809076384398
0.509105515206	0.794644227897
0.502912382826	0.775521820081
0.589074113336	0.853297271182
0.483103376406	0.829056371276
0.447619967404	0.742872100263
0.406531331092	0.730025199498
0.483393678897	0.975251450955
0.547198145443	0.95289912353
0.452279965774	0.811488280071
0.450756528991	0.846017446459
0.474299488373	0.75382661689
0.501417529499	0.95641350203
0.494889273498	0.760853380406
0.515786873783	0.881004946346
0.517065696995	0.80426535185
0.497120188887	0.833484587156
0.476136985261	0.810144633049
0.490543219034	0.850949697272
0.45546381314	0.796583634993
0.492866497646	0.76774799965
0.501273944069	0.863811944251
0.526988463513	0.830583341513
0.585252748786	0.84353027521
0.464313558064	0.838036139063
0.523843520967	0.846729478173
0.457889288725	0.859288894281
0.436212902303	0.760461172601
0.460913187098	0.889451574126
0.552490772328	0.828289528813
0.500303061233	0.79771213367
0.544393789023	0.876294771204
0.478898966657	0.864134940066
0.479880704525	0.750866379718
0.583722034361	0.858147257251
0.550862359408	0.929937924472
0.506838258746	0.792932523745
0.474367278941	0.815438836477
0.488318682254	0.778780051008
0.520880566993	0.790819288412
0.452954168962	0.76688675047
0.438437169949	0.849342089413
0.500008590998	0.834941761552
0.511040913837	0.852176648734
0.443487732833	0.807297843803
0.465694918144	0.902027366691
0.467094636391	0.811436904826
0.469769560627	0.739446470122
0.569996933024	0.890234540897
0.454835345583	0.75429229788
0.52379520717	0.843501303911
0.486108895188	0.828956365673
0.457781019191	0.868417420464
0.380694642769	0.821173829938
0.494411785956	0.797025417593
0.5256245097	0.870382980918
0.476054025972	0.806892405915
0.517054251094	0.888066907179
0.48361416127	0.805624896283
0.491345996631	0.841546535617
0.505747695594	0.834333062031
0.425335729488	0.790386246868
0.4459645741	0.828592979453
0.519305957142	0.791933537657
0.502504760805	0.760818911347
0.554388398709	0.932197985257
0.443177262366	0.829603895913
0.462999905608	0.910114202439
0.406247391133	0.804608038877
0.483585734705	0.758612496628
0.510663874145	0.86456496256
0.541806969058	0.81879476452
0.542371227837	0.940277456404
0.496388153369	0.821151418156
0.535015723815	0.87141700125
0.493719312787	0.71947624731
0.567686970018	0.885138790502
0.459757092528	0.839670506871
0.473160037417	0.835612815648
0.502011755893	0.811729814556
0.519272941803	0.912339674558
0.559544445837	0.996298493372
0.507203667525	0.783583874861
0.505804986578	0.816155447459
0.550858232664	0.911807897611
0.550641486781	0.90096326398
0.526238354756	0.85582678769
0.54701282911	0.889507634613
0.470801013926	0.843908577714
0.490658282048	0.959190874881
0.445896506423	0.833471154933
0.517966474516	0.843930166943
0.477753329752	0.859144425425
0.542613069855	0.815778991284
0.52606474514	0.938668064331
0.494827677969	0.827975948585
0.565345209071	0.841690101127
0.457160502736	0.848570871967
0.55247599381	0.923080119212
0.521192469891	0.765958035161
0.454926998194	0.829140861008
0.449628194704	0.797013927831
0.491849357588	0.829323145053
0.420947774587	0.755958931982
0.591045915598	0.927314772778
0.494701767042	0.844535244134
0.52152548183	0.790500419756
0.576547183083	0.834074595488
0.486393187974	0.774473163902
0.530966549139	0.866721058736
0.516228282938	0.794567109537
0.486800785212	0.882286184976
0.510574848255	0.804352869462
0.50255783501	0.800355083915
0.521827482333	0.754093810746
0.475649058997	0.794339794928
0.520423381504	0.840954255917
0.52223486093	0.886686438566
0.521402608388	0.759933607525
0.542567522474	0.912101228476
0.467890613597	0.86869352417
0.472909086075	0.818107365903
0.504321859037	0.767609271515
0.537834743764	0.856958818656
0.52664323887	0.727890883435
0.446374357393	0.75680762153
0.55187082402	0.944938915183
0.450963317262	0.835224955426
0.562849483294	0.852359090993
0.559422183105	0.867614533659
0.467238120955	0.887358222436
0.53446021157	0.801648275983
0.48021747922	0.757986692585
0.44911307822	0.804637207734
0.481157140351	0.747156851971
0.485898112004	0.768526001901
0.507381812121	0.810137450008
0.520142403765	0.830790847427
0.525068639877	0.838288485036
0.48904700293	0.752004310275
0.501924485425	0.748364883618
0.512901310643	0.761181730928
0.505398104704	0.703601380177
0.468767878833	0.816585247365
0.48854069007	0.792319892616
0.491680846992	0.811002950173
0.471704837229	0.739819715783
0.474881495434	0.774089231198
0.494983741196	0.796593113859
0.540563415294	0.849570350153
0.4790473548	0.856724884602
0.504557682173	0.816479828029
0.433778129081	0.724335182389
0.518875519976	0.793406281969
0.464688951597	0.860404636915
0.528038866939	0.791822642174
0.496996401369	0.836545415992
0.511285476641	0.747867239339
0.568404341178	0.836121725529
0.528246943157	0.762001588743
0.541374969327	0.801817541474
0.532247149486	0.831663688872
0.476269023583	0.775111022763
0.469072055877	0.80191921334
0.488808269572	0.862941095999
0.419037533655	0.76170649254
0.567945393139	0.816808018543
0.580026668208	0.88773888751
0.525270771124	0.853055901241
0.458259467003	0.820263422788
0.476322272107	0.794536589879
0.529963296942	0.76479696124
0.503841662923	0.862111818988
0.512773449091	0.853215905621
0.465536894928	0.840379716257
0.509753381905	0.878889414533
0.563728951685	0.832030689547
0.463660898015	0.840575626989
0.522844143828	0.700816776498
0.504468010395	0.743749539816
0.469912238414	0.796100899074
0.518687348863	0.908463758712
0.55904463301	0.872803716929
0.534111110493	0.787105971211
0.443875241331	0.776627569427
0.516263711806	0.897448545045
0.533146324478	0.818349382585
0.494219527121	0.82393906853
0.543098688362	0.87036345069
0.483709708952	0.818651029082
0.473675284559	0.841907480226
0.58104793555	0.877298487619
0.497442369168	0.887967916251
0.502446556238	0.861985057369
0.508367727145	0.772592540477
0.457153191264	0.728188708907
0.450228229868	0.769818321088
0.563177608439	0.843390115951
0.493695720485	0.81158423437
0.48937059808	0.847264523572
0.478124871283	0.835337360983
0.465616765073	0.840280507809
0.53529032277	0.799593837374
0.477416962749	0.825420993669
0.481993354743	0.7778506926
0.519664431931	0.793337452846
0.471249563274	0.836068149305
0.505585979751	0.774730080579
0.538363527901	0.877310233834
0.508458529209	0.864245332804
0.454675735908	0.810509032668
0.462474739248	0.820132166648
0.488154687256	0.802424795228
0.528441291706	0.749676995305
0.470169138758	0.683284514701
0.561749612313	0.748570159586
0.52818074079	0.899222162263
0.505251008563	0.735328922423
0.565701685807	0.877188048904
0.533785225647	0.818936298088
0.499308038684	0.844845305098
0.429292400894	0.836001143363
0.53194893563	0.829728725179
0.489033728363	0.814752542361
0.518033316977	0.868575420513
0.518559727064	0.84516113444
0.436854308016	0.773230135494
0.529030182425	0.811375233894
0.518799927292	0.754200461347
0.568949237347	0.787710422782
0.481610515321	0.725626495348
0.514701911496	0.714543424604
0.534835387248	0.941601467802
0.503079014209	0.890130038348
0.555324386235	0.806248368897
0.500295168857	0.81203239642
0.539792235558	0.82100339709
0.485624557256	0.792772592409
0.524003802074	0.852046047573
0.495553243432	0.887047906891
0.521237650689	0.835576588275
0.526923473926	0.522378413649
0.4469464161	0.653041175022
0.509286641761	0.263917093098
0.517619221384	0.419814079386
0.466996242257	0.56806242613
0.453399484902	0.577934696026
0.513939480799	0.650706182879
0.512152534438	0.663677026781
0.525568091895	0.686681210197
0.471630042381	0.768907629382
0.463564120741	0.589439736555
0.486192767535	0.625926253807
0.478974069017	0.771306620771
0.487127823243	0.635440113108
0.499406206167	0.587104003191
0.515697094865	0.800276204109
0.550415306626	0.550807893561
0.466154433011	0.616007853476
0.437911804453	0.407612291702
0.577671740392	0.477220887616
0.513664072884	0.609917092238
0.483742880345	0.495766353485
0.563400342563	0.64950980606
0.474432383031	0.582638904259
0.520043322675	0.432945476494
0.438448605679	0.667848617481
0.511483544637	0.399618802926
0.496754266897	0.237980492781
0.515824004262	0.525543178978
0.531671930029	0.430193399416
0.508244234496	0.519182477578
0.547768160608	0.738945765766
0.539262972566	0.595149710394
0.483404885158	0.465561831673
0.517491451054	0.461835159959
0.521007203687	0.449866207597
0.504499486079	0.583615980861
0.444301887862	0.773267207932
0.488735106531	0.63002624485
0.498706681772	0.610315783344
0.507757093319	0.55429874698
0.61734072835	0.66138649838
0.473674115654	0.576730304034
0.524272918771	0.546781627864
0.440232530493	0.62193461253
0.54193238812	0.716369812353
0.518758309159	0.469140441142
0.4691715694	0.505255292327
0.508408580588	0.659105446314
0.476169909903	0.657382053438
0.553640157748	0.424458478919
0.492567137314	0.338360566663
0.507987564786	0.507554075358
0.487083368135	0.612270744446
0.480285989095	0.7860354663
0.360968206908	0.339867701415
0.534243714535	0.602615262725
0.512434587564	0.464145116069
0.521884941316	0.673007250789
0.620443839242	0.795332382065
0.531585337258	0.671248691248
0.53272886855	0.631343913526
0.515940874717	0.544555407228
0.516088039682	0.57636613814
0.484916742518	0.695803948823
0.459454883209	0.539187039339
0.509942742239	0.414728411348
0.493799915242	0.751005310479
0.464944500578	0.660141821578
0.484208982975	0.547478810469
0.483829089222	0.793790611095
0.48282564183	0.772640069851
0.481927294981	0.493758559794
0.544373367723	0.564448761094
0.510508891552	0.403209790615
0.481610881632	0.627238682948
0.525412811873	0.673459269947
0.518824828999	0.538896661378
0.543138019486	0.572078936135
0.415112676935	0.494552814596
0.508541213768	0.459417287506
0.5115939338	0.712579440614
0.475945205659	0.254204177729
0.450666809432	0.625644656293
0.580218711726	0.516874305102
0.477738310916	0.681236000276
0.526643787877	0.589607539837
0.454736810248	0.499879343636
0.522358877288	0.514080904299
0.487878190629	0.647391122108
0.578521115071	0.598322218548
0.52137584122	0.612141932077
0.433475274258	0.729756510056
0.48832079252	0.543283993811
0.482948411586	0.479591920088
0.470728951433	0.665835907237
0.533453441019	0.631597748493
0.458191268075	0.344173424317
0.478616977013	0.62616394707
0.480992882711	0.452065696281
0.458991619362	0.626805868768
0.525445374657	0.715761196129
0.524791735826	0.296395714002
0.476755347805	0.663493343741
0.533877956693	0.80684978159
0.51376984184	0.857721902621
0.521391022589	0.525531815775
0.511854281816	0.418193694265
0.519121643962	0.550540050248
0.467626591656	0.85327262477
0.398177672883	0.641816309069
0.505045084039	0.450473351813
0.498989007622	0.436493791536
0.486521673601	0.525934474455
0.516042891762	0.892124292477
0.553486173364	0.447644774225
0.568987661564	0.567178115228
0.558562528666	0.720827397252
0.493277651878	0.677919669238
0.518371472621	0.657244750576
0.420929978375	0.49241587512
0.561156190155	0.547477035344
0.502421044871	0.54403491327
0.602672913021	0.632715625155
0.532335320854	0.622519896976
0.483591179978	0.574910964787
0.474835365785	0.626471226453
0.465324254666	0.575388245
0.50389760767	0.65581330085
0.511257139424	0.444822490391
0.508618075545	0.354682433892
0.489131296348	0.575240518251
0.497439953958	0.648672158809
0.542244625266	0.593371884512
0.590965993787	0.584841630028
0.502807414435	0.585318437983
0.523087958434	0.301551301138
0.464567390062	0.380335272079
0.531389225471	0.397772357124
0.519300991594	0.608495547796
0.528512330288	0.443536499583
0.553593562925	0.464845953795
0.478851807287	0.342410518608
0.53900985167	0.740251658847
0.503577878735	0.663592633143
0.432084856302	0.583598067688
0.436784355345	0.432127469102
0.517164023336	0.696972539021
0.541838520254	0.910772601455
0.533467937261	0.784327388821
0.457069614937	0.579355182885
0.547643595337	0.76337888828
0.5855539571	0.486364461424
0.476004491068	0.543956206644
0.461038059116	0.519827163248
0.505936861863	0.456705244312
0.506149046012	0.677714305552
0.459373931034	0.446213496602
0.472037457806	0.569771829948
0.470500469769	0.593007508111
0.450469322071	0.551217487501
0.55355547965	0.582959554806
0.587200843624	0.671229833426
0.566209734072	0.52964800138
0.522693821502	0.789014317716
0.495093443482	0.506873814889
0.540008281852	0.597732489328
0.530691539831	0.648084128894
0.506449744462	0.76343380981
0.52984848923	0.601497882867
0.42457927596	0.971332714533
0.44638485302	0.520726692631
0.473035943917	0.35865738972
0.526923110023	0.381339940433
0.513613031959	0.70222413564
0.494204248209	0.659337852373
0.514054614117	0.420128912922
0.49633480333	0.378992186213
0.41913962664	0.604344999273
0.530767631677	0.883735293336
0.549461712114	0.593458129862
0.495321102316	0.538845458509
0.463681256148	0.595181065954
0.482956432449	0.588066536597
0.533963951359	0.644412503802
0.471663214955	0.450529450468
0.462252684721	0.523980317175
0.421808916882	0.434212014366
0.480048165006	0.740756934632
0.570820167347	0.302832821318
0.524604307317	0.758440760453
0.49464009438	0.456914411717
0.476693851763	0.782787369272
0.608561235581	0.885135447394
0.464767698872	0.703879870352
0.466244100728	0.443084872225
0.505271745264	0.720188000625
0.519214848206	0.592043293454
0.513243979332	0.601560022026
0.464649727383	0.6652003914
0.511870288225	0.650906630046
0.546689213582	0.628070628664
0.557654822372	0.469618775928
0.510003576763	0.770482710177
0.455655748405	0.773182267164
0.504422160339	0.465223479771
0.536085863328	0.834087406674
0.484451546382	0.700777003599
0.475989522506	0.633706253744
0.440832759474	0.673958954236
0.492567552127	0.535336220668
0.490470791875	0.631896391764
0.499021212799	0.52171233581
0.5000400771	0.520773586382
0.480589067335	0.872194747163
0.489919464944	0.751631507718
0.519335251103	0.653909789803
0.531628991128	0.779032296541
0.527169845629	0.591781926035
0.449571976235	0.550862897688
0.505023515076	0.397067365439
0.520050460744	0.650046265962
0.487144706189	0.708694292192
0.473156116579	0.448031138268
0.507309791355	0.436590330649
0.508515536983	0.59838562721
0.491980921218	0.787262952719
0.464833928491	0.669228519122
0.460440393866	0.583683550724
0.474856355657	0.876955752944
0.456054324072	0.609579054375
0.509883356958	0.758887898341
0.496322721875	0.863679733458
0.515974797155	0.834101197073
0.529620444377	0.588216296483
0.512468416355	0.56932631341
0.504818747986	0.617033724093
0.539031437808	0.659805380561
0.516387695471	0.576466818421
0.466622495809	0.538843763453
0.466635525319	0.545019425867
0.481342535619	0.430614531411
0.454690052546	0.518806335652
0.474006778397	0.85698816308
0.452716686077	0.785882075861
0.503319613102	0.402138428926
0.451344353004	0.628731783551
0.497499787	0.707213053047
0.535316575828	0.352127919712
0.554101694674	0.532243743539
0.47224534657	0.466887802566
0.558293317828	0.523494992934
0.508024130977	0.352359561655
0.41846674966	0.617207010483
0.504018764882	0.447732838614
0.476288760997	0.61828554583
0.504046013327	0.488023900102
0.495836147793	0.603442476839
0.532041055982	0.918888910218
0.536785558742	0.807713241829
0.426114846354	0.600829744804
0.551571848252	0.560417791599
0.578416893331	0.494079475569
0.48803997969	0.645392258529
0.486925020702	0.492242612871
0.547159825327	0.474384075564
0.483041068232	0.455090539377
0.548980934169	0.526779005002
0.440157535044	0.50458946779
0.506608516002	0.744500813156
0.509787819166	0.456730688383
0.510116892551	0.570624117983
0.449866756849	0.801256314058
0.506056799528	0.530972102627
0.475000740462	0.628622561914
0.478222098008	0.911541178945
0.516014988894	0.577750459821
0.579212000423	0.502570143768
0.530250519234	0.827145225185
0.482845844978	0.596367820508
0.472622902765	0.522273714703
0.476841072623	0.749262570779
0.467358979505	0.629848289424
0.528259740422	0.335763516767
0.553431518422	0.78928451464
0.488598462188	0.368349284778
0.503116775896	0.534821383861
0.481054512946	0.548955661952
0.535302792083	0.730712180331
0.527922491678	0.511099873804
0.558340798006	0.661677891677
0.509300027951	0.558819847865
0.457117006858	0.71825544531
0.480316625794	0.58909507429
0.508437749323	0.532140975315
0.53366465719	0.574751021122
0.519541361761	0.858292164264
0.42887156131	0.591129214998
0.517112362167	0.571163843506
0.529717983747	0.624854389381
0.43574046879	0.795729669205
0.472166461027	0.477725322362
0.509020793858	0.46441125331
0.41038999751	0.325431802163
0.49113011306	0.769645048911
0.482922588068	0.615321530062
0.493781363997	0.492159175223
0.480215128576	0.822326785285
0.502382758497	0.539428880375
0.418786447073	0.7170370872
0.472913662318	0.467874107834
0.44269616443	0.834900989384
0.444575358146	0.525005931153
0.500038958206	0.723880071881
0.484222634472	0.809541112071
0.477163084494	0.68514375212
0.539400321138	0.454429143389
0.566131089359	0.412683868081
0.496636531409	0.589875522382
0.45799176583	0.634712123211
0.528763688752	0.324538215613
0.541305802918	0.536405455424
0.503878096539	0.603789297656
0.477702768627	0.381915177628
0.564776569235	0.779398403989
0.484849688206	0.506931680055
0.470239642242	0.659804199534
0.469821855905	0.802152397805
0.547324545621	0.617834704481
0.543872930307	0.608688749713
0.544899584831	0.726419618223
0.512393656911	0.53065467867
0.503369287171	0.460325663249
0.461744610869	0.454228011884
0.538627708098	0.732180792666
0.436097301434	0.364668814279
0.53550631541	0.716702774877
0.510825281137	0.303777022516
0.566464773625	0.629227628642
0.545962185559	0.447165481161
0.488645116118	0.607968397358
0.504080755874	0.580393987187
0.529827835207	0.639925145243
0.490097168645	0.654945976962
0.510544639589	0.571068768838
0.488572150941	0.415807482909
0.516422105096	0.535775365639
0.497034966255	0.424545761273
0.444644967947	0.489670976138
0.518990603294	0.760207904907
0.50621504304	0.367658615274
0.439721052105	0.602241586305
0.47462977611	0.568934590943
0.55756393745	0.717460135618
0.457358705281	0.80777425378
0.465271812507	0.479987011923
0.528982176192	0.389523804986
0.497939884117	0.581200010219
0.432227668535	0.628481096193
0.56947203585	0.495208693395
0.498503354964	0.613187609049
0.494467160644	0.393102612653
0.505714419527	0.778801578162
0.511908766694	0.635381140565
0.51023895064	0.704484367446
0.475227489523	0.607339907008
0.545604665444	0.84159455022
0.491645912371	0.567884421522
0.532975869143	0.735598566057
0.502913092056	0.485708125496
0.485603955098	0.77323263602
0.52252274481	0.667722780336
0.541488281356	0.370741826589
0.50250120198	0.703691953703
0.533106906467	0.689923292405
0.469826821281	0.480934040178
0.492521155257	0.639354340891
0.455077137936	0.407811244982
0.518872407887	0.351120567981
0.529584021921	0.688469211462
0.478250760038	0.604854295312
0.463934582262	0.558520811418
0.519180268105	0.235990788395
0.555617310332	0.281908488851
0.572975320576	0.552654412385
0.512493218031	0.762623369841
0.493143510533	0.571237553618
0.527390414186	0.577927070908
0.474301705432	0.588779015981
0.446276491408	0.59661368125
0.461539166915	0.788474176063
0.459102789311	0.7238294893
0.517127219596	0.445417086742
0.470484283506	0.387565423022
0.513601350613	0.627700960678
0.498379747875	0.685659822383
0.595180507236	0.875398955751
0.512371697682	0.715165341395
0.478046308476	0.534758989018
0.488929224136	0.484707154726
0.438386345727	0.338488405679
0.481444066942	0.54669592205
0.465343055608	0.57309087336
0.488630410049	0.502095779094
0.490867709734	0.740470937234
0.477562634262	0.498059541273
0.431695516288	0.647185915254
0.544771253198	0.39796983633
0.476321279892	0.551571936727
0.479246526995	0.380895647812
0.500878723461	0.409254562841
0.524731623019	0.716068258718
0.483049109413	0.555551501925
0.490530462506	0.462536257213
0.470794844318	0.466839995853
0.557664932552	0.830533344052
0.528035255833	0.452422808389
0.524636838378	0.377533257603
0.534491577988	0.716125275559
0.453247026367	1.0
0.55767867748	0.463417986171
0.528959960437	0.233072012448
0.452256710541	0.6911639711
0.586019397716	0.549166049229
0.496479481269	0.463350922808
0.545064699412	0.648478869878
0.480207625695	0.50540686774
0.475616750542	0.684435324643
0.540574898582	0.471431329955
0.467398656621	0.613836267513
0.525836048918	0.393805200217
0.545655687567	0.408839870188
0.5559543301	0.561470738425
0.446523528625	0.818251494555
0.484353989243	0.369189258509
0.510473041223	0.5595370315
0.482249437589	0.476738550923
0.402510306087	0.539808600722
0.526044189013	0.509203038076
0.494484194306	0.482163064054
0.532477737664	0.62550487226
0.450883814655	0.552264966498
0.527615429596	0.828528992708
0.525803614397	0.489129579905
0.499893352755	0.491855039209
0.508855429569	0.476234246606
0.45387213308	0.599494087881
0.482584526361	0.607943490814
0.467721946336	0.785463105202
0.497433056781	0.51062002061
0.529160940812	0.71563505375
0.527487192907	0.532505101193
0.491206026185	0.435577571358
0.460986744651	0.625996297618
0.52852309306	0.496349509593
0.468925743086	0.659135216086
0.443200348903	0.852731943008
0.467692205879	0.813749766688
0.465685197298	0.808126682344
0.544645363689	0.872369067962
0.50821017361	0.724314677941
0.501257772982	0.834970638473
0.472510923298	0.846346028768
0.502619733656	0.981080156829
0.526590492224	0.884758271735
0.529083661743	0.778081795099
0.449400464008	0.779057998279
0.476550988936	0.787725153784
0.490123204479	0.821041888953
0.468422290303	0.811414868047
0.520649199314	0.900217755934
0.4737341004	0.825692020283
0.505356534912	0.862301345025
0.524299227896	0.863106695057
0.48963346886	0.851960291525
0.527907080013	0.850690227139
0.511153470703	0.702599874577
0.495873905369	0.822190859675
0.48810953678	0.769441349193
0.526289129809	0.894257256005
0.485466473037	0.820495949214
0.510782652339	0.806222977187
0.464364106638	0.823053706007
0.536607186549	0.900336083592
0.488365836478	0.808646872145
0.492571135785	0.857684897992
0.512038602543	0.813152043617
0.458682387022	0.792969896059
0.530171692431	0.85638342082
0.522123656457	0.806601738818
0.492789603792	0.83698142145
0.501322280451	0.842130566849
0.485220414718	0.854840365272
0.476788845038	0.875928931187
0.472311589735	0.798732618931
0.495569373888	0.915970724283
0.490711371559	0.829909797155
0.508554340141	0.806697666097
0.557774227681	0.873951679637
0.492674249763	0.731484832024
0.514244885665	0.902109174293
0.48498154323	0.776774548011
0.516550988213	0.703157487358
0.51454291984	0.9245016198
0.499457996003	0.840069954675
0.505428161047	0.943361164304
0.534815127697	0.869209477831
0.492185156764	0.857675047735
0.501331464775	0.812451560652
0.507321012549	0.707248946353
0.496814280035	0.852054099919
0.481820519037	0.824542172354
0.467050503115	0.814305142865
0.51619845806	0.846266940364
0.513966665621	0.857796389927
0.50880611407	0.912170276678
0.522099872929	0.831636073446
0.51749064525	0.786556673365
0.512941984346	0.826427651671
0.498376929333	0.827396736157
0.501627268354	0.738753402864
0.492297994074	0.836450972239
0.483576396638	0.922762224302
0.493325344424	0.820273216212
0.47003253713	0.840149038792
0.511656223154	0.875074602038
0.503697083502	0.838916276007
0.516674229275	0.910769800246
0.460609207984	0.863783813393
0.479463655221	0.834893190384
0.50410116038	0.744460068382
0.529358153138	0.876317015993
0.479163948154	0.858962761369
0.499054632684	0.839094577842
0.489225714351	0.811188995717
0.507651773288	0.813326807059
0.455345473223	0.763976836281
0.467888360301	0.746435940658
0.499581830692	0.813425522258
0.50644734896	0.858451353426
0.499667086752	0.810600014571
0.508571575087	0.685072908151
0.520677148048	0.838930932473
0.512031232536	0.880768697508
0.491054566467	0.8782045612
0.502986276252	0.855107881456
0.510063333428	0.817291866755
0.529286819856	0.809004127829
0.482519064846	0.874245413038
0.486649898208	0.792914497099
0.499549114144	0.804438259756
0.497593805727	0.795732193082
0.51032334006	0.831561135276
0.492430901512	0.832477120195
0.489509830645	1.0
0.479647282743	0.885735864994
0.458585375755	0.710408511099
0.480164958628	0.834599880107
0.49599927295	0.899601786138
0.50282795669	0.900853183292
0.498134136029	0.876472369445
0.496799449047	0.733109141494
0.51023309326	0.840493614605
0.471116787654	0.773285588354
0.487528942168	0.950594968079
0.481122609295	0.814695718328
0.490534444493	0.816628502018
0.471016167317	0.82058816054
0.495936057394	0.83045829533
0.478249868698	0.780391695454
0.495638508983	0.790946665981
0.514601230862	0.880651548485
0.512271649453	0.924014758863
0.483027231824	0.757038505777
0.539806518321	0.888437357346
0.507792843173	0.779133039859
0.508833525175	0.834573755352
0.460527991004	0.842945403407
0.535644160773	0.981915197032
0.52404887987	0.93395028081
0.50521928921	0.819204903719
0.493118801283	0.820389702933
0.506880452581	0.830044060006
0.509447336077	0.959820755002
0.479491567233	0.753409431391
0.507180101699	0.738953863497
0.514701625236	0.809345792979
0.48812166152	0.71822509735
0.469338303793	0.857834878737
0.493897928597	0.742850150378
0.527492090739	0.810608893156
0.533447697233	0.728794134928
0.520484260934	0.859769267188
0.487929224364	0.80251475083
0.489829476993	0.798052174688
0.520901929516	0.890957334908
0.505329794462	0.865998317899
0.506974060785	0.79297736719
0.50639460087	0.885623261674
0.493704931649	0.777764466634
0.49232820162	0.850456004947
0.489795613364	0.696174331962
0.472519362247	0.75320578045
0.476998811255	0.906288217646
0.509900040636	0.858482677035
0.49779349809	0.86698096842
0.554870325781	0.795941873738
0.466488839091	0.753829917052
0.519292942916	0.83488057252
0.489694492446	0.747704096955
0.506454367963	0.840453278392
0.506366088199	0.94579657442
0.49446612239	0.898604985334
0.488716880792	0.873247878778
0.510595152249	0.82693300927
0.496329472238	0.980008633943
0.519329231037	0.78757512729
0.452475103608	0.819754571353
0.532157747319	0.934999420145
0.522178826732	0.730284743041
0.487041677117	0.808771565058
0.510356352184	0.781873000117
0.495361756281	0.829712883041
0.506062759148	0.799849724155
0.523779515984	0.835829078199
0.506815813872	0.769319708681
0.506800433649	0.868546351703
0.497087540138	0.903689119517
0.468242652168	0.81565445488
0.489791804478	0.853131139703
0.502177331093	0.748187327522
0.497309622703	0.801265124544
0.512811082823	0.832927309986
0.479840368461	0.83288329405
0.469043122988	0.802935791166
0.482843632906	0.838623314783
0.532928066098	0.707796867629
0.510522979978	0.733004006926
0.51565644353	0.932508139407
0.488341335419	0.864422189991
0.488517616651	0.892922784934
0.532141352328	0.802395337191
0.517407192882	0.787511674597
0.47552881369	0.753885664455
0.462782430008	0.814982534194
0.474309787074	0.805944070229
0.510369708608	0.848082803793
0.506255670604	0.80586176936
0.513271211409	0.859028071826
0.522003872451	0.922228800935
0.555509777829	0.895535891468
0.497754399082	0.863984875732
0.482411231286	0.943685214117
0.509172628474	0.822197795015
0.498009282356	0.751582615569
0.500790185522	0.824361346526
0.503187111503	0.808011431199
0.509529711416	0.776648764285
0.510127223216	0.814234204871
0.546364227827	0.834164677334
0.515838571355	0.820854336215
0.486973761483	0.904137423195
0.503948166633	0.799982982567
0.524946812524	0.820424096387
0.4913217979	0.845509724057
0.511037768168	0.865374088551
0.500381652793	0.875738549662
0.513527654828	0.908333103875
0.484957269084	0.906374385494
0.540017398457	0.721538832809
0.485102475102	0.886342414417
0.517810230043	0.920792919835
0.508330044758	0.855157602738
0.555120473528	0.826964323163
0.536567757575	0.783843326538
0.492790758109	0.778421801468
0.503440814661	0.901471364812
0.493181084174	0.781166125754
0.49383696228	0.757028614395
0.464818817132	0.729997042136
0.450697052499	0.918499387618
0.49420562945	0.967623163073
0.475549101433	0.776987632526
0.477182743001	0.837114990858
0.498212985647	0.790675753433
0.477922864858	0.926119951397
0.521623706831	0.776702357184
0.497744446797	0.877396196452
0.509551525677	0.824634323558
0.492318070783	0.808455344261
0.518829973222	0.802887995728
0.498643835825	0.865279781936
0.497816521263	0.811703630808
0.510588291526	0.768552173235
0.519184377323	0.856958624301
0.521655160018	0.869119892532
0.528953606076	0.879922407779
0.446111914243	0.788696407281
0.502101038549	0.868521401378
0.459474976393	0.870247110335
0.476524280053	0.76923513078
0.465985614529	0.846727697185
0.513503756046	0.815585853737
0.483799441231	0.841268248661
0.513618719842	0.882145501479
0.481901628767	0.873463819006
0.531411380812	0.754034691465
0.513605478971	0.879696454787
0.530778946071	0.947890938062
0.491296240822	0.779173036142
0.468699179405	0.831842276251
0.507290908025	0.787190293306
0.507131806497	0.79648169493
0.486842727546	0.792135846584
0.46403722559	0.847621537982
0.531080356446	0.840284186684
0.523210943404	0.914555075452
0.459767714274	0.759103414315
0.491502257409	0.868214104439
0.517744231101	0.840278363631
0.497468060984	0.804269483828
0.506343419987	0.896843719098
0.515310748943	0.762863050685
0.505288542715	0.868707344147
0.501496146586	0.845680899214
0.456716001823	0.876003768554
0.472445889386	0.841330783615
0.507761141446	0.822050848002
0.501494295268	0.8496860411
0.492483082184	0.772150661626
0.496057311461	0.888930138778
0.477208641336	0.795994327795
0.489437664876	0.824010162098
0.507139097483	0.843060285662
0.480365868987	0.757932375583
0.496875103135	0.914674367614
0.522484481539	0.779260379667
0.477792255784	0.690745655707
0.482954236484	0.88952386358
0.467447383098	0.830809839965
0.472691764965	0.859208364255
0.498055356586	0.753571774232
0.490213972115	0.790000522559
0.498980563591	0.852635555688
0.513427475459	0.818753748927
0.530275437673	0.92209065904
0.507602461525	0.816284151054
0.525965331104	0.928380745482
0.501628904118	0.718884300126
0.499972150121	0.945350469035
0.470071118716	0.866610303219
0.478668800994	0.867684073553
0.530509228772	0.829162715422
0.505758933557	0.889076692772
0.48797108132	0.988170437459
0.514555018317	0.752442244605
0.509504087206	0.7941364737
0.4972006883	0.933239790768
0.491014033324	0.942914691881
0.501422942894	0.892245735279
0.451659114305	0.908016119903
0.491972380028	0.787092868268
0.468057595096	0.925998950357
0.462225763168	0.820036360784
0.515933835126	0.842204808448
0.478923376333	0.858754116688
0.492113022424	0.834170028181
0.487096476148	0.933442709765
0.470990368031	0.83962668918
0.487171170188	0.878277489912
0.488856581964	0.890975957657
0.516500105703	0.888867882407
0.500468374327	0.794984096548
0.506031409761	0.848951137464
0.510131238442	0.782782689026
0.488717680525	0.81678449863
0.453347414808	0.740309279089
0.532086618018	0.914297774056
0.519215342282	0.860627939877
0.518872860064	0.781003665461
0.520094777104	0.835281045988
0.524544714413	0.779111853607
0.500926100826	0.861170922986
0.510029567256	0.83211070205
0.485173927059	0.925455946509
0.517310943084	0.790573525869
0.532456674073	0.821174967251
0.532853836728	0.768698905872
0.512927715529	0.77190587739
0.515304713401	0.826259434465
0.494611260707	0.850791499701
0.512471703969	0.760737828805
0.463963297153	0.885653644874
0.48166312384	0.798664260688
0.490248271065	0.807942129428
0.526647940389	0.814571162519
0.514385969553	0.855031747978
0.524681969972	0.755204021579
0.483488103751	0.81196549452
0.529011648521	0.897130056142
0.476328926931	0.836066522705
0.529395774263	0.906582606223
0.515245990419	0.865687741474
0.502368137324	0.837270892158
0.508025634538	0.815430090828
0.493273814369	0.703197016864
0.489454394712	0.794841736931
0.505392302302	0.804799026478
0.481890626208	0.790152350813
0.485457233826	0.865108941025
0.536365390515	0.853066318215
0.496090801173	0.810685707821
0.492996600381	0.745285708115
0.509280285156	0.725170085551
0.520599812653	0.726366845817
0.489646086941	0.770958308887
0.512270480622	0.759449587437
0.507665080813	0.822657304935
0.495485894922	0.806137421456
0.51674342176	0.731849402065
0.502949227268	0.792595928198
0.507827518491	0.777067583337
0.526283965542	0.862977461102
0.499624032239	0.83178318621
0.510149459182	0.803260685503
0.515030927399	0.778728759109
0.511099322143	0.839180439855
0.466518010925	0.867602739565
0.529549981166	0.813242145572
0.509043629874	0.875024709329
0.497227354174	0.75381977594
0.534638780021	0.855388105306
0.51279338253	0.8146584951
0.509945487079	0.767806509102
0.484462385914	0.836848287174
0.511359842525	0.76051110852
0.491779914313	0.784471929955
0.486168566115	0.848821441361
0.45725202361	0.75455472871
0.537315908554	0.865121939916
0.537590396334	0.889992804949
0.503879176721	0.868869743234
0.46688981494	0.798553890467
0.50176351939	0.836265851182
0.533812497303	0.823249327899
0.506015661689	0.837190768111
0.495319303653	0.882687706918
0.470942132215	0.87555206796
0.480247857663	0.896869905258
0.528097291273	0.852838025749
0.483462139625	0.818979699953
0.526742838194	0.733060984503
0.50728486191	0.759619627866
0.532075424226	0.747200084367
0.494072007844	0.891496582871
0.514768319388	0.877955928018
0.502292257364	0.83456004671
0.450944990921	0.778358899541
0.488042325744	0.905248577475
0.515023659814	0.87134645647
0.490956215386	0.867559216525
0.507004351936	0.853839472729
0.467571233382	0.830568186617
0.453187898166	0.827896738123
0.535005426771	0.904504864693
0.474628163922	0.89728464279
0.474383004036	0.862320663247
0.521815193001	0.773588514145
0.517291277593	0.738712992551
0.470518764396	0.7654264521
0.528162332495	0.880149239154
0.510838649788	0.808569077769
0.531332485877	0.956748672934
0.489054164327	0.832546955512
0.480651834384	0.780416529716
0.528066294674	0.831674044597
0.486968472791	0.827147010226
0.528506781037	0.805446504901
0.519294054787	0.862259868844
0.464703322786	0.849713236768
0.528517830499	0.757555912403
0.514159263892	0.893020161256
0.50046954404	0.903487996011
0.459617448588	0.798450666708
0.477175000746	0.792313654446
0.503948669339	0.807202633481
0.505777248486	0.787744225055
0.506746897298	0.674930480298
0.540809876423	0.793665693991
0.524168249998	0.886124936388
0.498716050796	0.797929904607
0.514141901254	0.873641926283
0.509377870824	0.773739853321
0.493432073476	0.837840774589
0.421474434406	0.865720948322
0.514447310941	0.876315096044
0.492019818504	0.792612783337
0.538754557474	0.829421825251
0.480807763123	0.886251334572
0.495418663298	0.821381426583
0.520921085083	0.852953902386
0.517372710631	0.767199450628
0.529575865018	0.830996066045
0.47907299529	0.730026637766
0.511101709829	0.728702387614
0.478376337688	0.897841537532
0.495031033283	0.906952202786
0.540740004848	0.81341368179
0.509483282942	0.77550857525
0.523475604618	0.843027327856
0.472364225256	0.800024409061
0.51617299681	0.883040624332
0.479292971814	0.89884478659
0.489248902859	0.857776934809
