# Supplementary material for: Do universal codon-usage patterns minimize the effects of mutation and translation error?
Source: Genome Biol. 2005 Oct 19;6(11):R91. doi: 10.1186/gb-2005-6-11-r91 (PMC1297647; doi:10.1186/gb-2005-6-11-r91)
Supplement: Additional data file 1 — A tar archive containing the used CUTG records, separated for archaea, bacteria, and eukaryotes, the data used to produce the histograms in Figure 1, the kinemages used to produce Figures 2 and 4, and the data used to produce the scatterplots in Figures 3 and 5. [file gb-2005-6-11-r91-S1.tgz › CodeError/data/scatterplots/bac_c_sX.dat]

0.527044591082	0.7225070652
0.456984315217	0.810505269225
0.573035553001	0.475530750101
0.485557083907	0.748849622157
0.463154658194	0.872699965696
0.465104790134	0.975718239609
0.470073242605	0.689303462175
0.533441033926	0.529512749668
0.472455321091	0.797323042711
0.564238475005	0.72867421191
0.481709586816	0.607542128216
0.493043118887	0.523759271024
0.497970960343	0.74475167056
0.431596892857	0.514065762422
0.426696881914	0.699902217356
0.536110142907	0.705711902
0.526692224066	0.602570375693
0.524711890138	0.98502103306
0.487480136755	0.749277158263
0.563871609854	0.610624927365
0.472489665973	0.61431271237
0.473633849144	0.655282264188
0.497617245536	0.76992926886
0.591253049439	0.554983179423
0.49915618596	0.684016980784
0.486143481737	0.607228679709
0.368998180206	0.620507902084
0.519546340599	0.720237434984
0.522198429693	0.681626469347
0.576630861933	0.801889429132
0.628576807229	0.817976362792
0.542268716059	0.841625705627
0.517108898589	0.774333850175
0.480399453473	0.556322817423
0.494254469175	0.632559812567
0.531205456449	0.773373717611
0.338635226072	0.445779693938
0.483908528351	0.599775455073
0.43099276393	0.760069746849
0.473487611989	0.724622765827
0.514352795251	0.673841729477
0.420146246159	0.63665903075
0.517435603892	0.663046869994
0.436272759729	0.812210770785
0.5541307815	0.582452102436
0.499613924986	0.620148237176
0.423729798861	0.688478004934
0.502129702202	0.54378847776
0.504788964086	0.533601197743
0.411923189967	0.713722292569
0.471535330214	0.812359167913
0.541486579741	0.836734204086
0.50367624719	0.627547219705
0.497609647233	0.636572761054
0.50318008359	0.578062586058
0.448784340214	0.703011642585
0.488365539264	0.84135458427
0.434156856944	0.659578572594
0.519321828004	0.513363301825
0.53900216004	0.717168519009
0.605600307761	0.580085894619
0.514611431541	0.888643807383
0.602514932411	0.785718406633
0.530381948428	1.0
0.530303867531	0.501956224545
0.408999812112	0.42291203579
0.414796752986	0.558939549866
0.467629789535	0.664606846267
0.433090138981	0.818222719908
0.492023950002	0.622206213448
0.554794549284	0.611804661559
0.477996529722	0.616562910478
0.581962974011	0.74136204893
0.475671189676	0.770804171567
0.415592667507	0.599172690829
0.402198237331	0.692351683394
0.507174349597	0.625296226922
0.548835799569	0.703577257929
0.500740946559	0.570690955032
0.435212192879	0.532003582708
0.497160883281	0.649798616843
0.456783834267	0.735882663255
0.565676899849	0.529455244219
0.505100331663	0.5516821611
0.477017281124	0.567188891554
0.353366079168	0.346455682599
0.610021723628	0.779396756172
0.551714554803	0.712306341129
0.529428723299	0.576680132997
0.481546695144	0.602588554877
0.53849149276	0.722670971499
0.489983477902	0.646778806135
0.494144794718	0.673279587811
0.563135086259	0.731922514833
0.479216059884	0.703328079354
0.581934474084	0.844351211359
0.459194457491	0.684325874184
0.556343436897	0.738512198695
0.48033526757	0.630521038346
0.561724336613	0.570114774848
0.539003782087	0.715843741534
0.489930286599	0.721762253649
0.507805198341	0.564135015052
0.54217823631	0.889298003379
0.547975207517	0.68570975622
0.505805069393	0.511863416283
0.593759965983	0.72564933578
0.532559648237	0.777757546883
0.437882405003	0.872191254425
0.495651304608	0.686705501186
0.472997767729	0.409152240663
0.462865503976	0.75360015986
0.399006544565	0.508297502017
0.514211792535	0.738564886587
0.495792715842	0.85183602514
0.493581888985	0.506740418775
0.458927598298	0.577586746018
0.436907429798	0.662099625629
0.585697861577	0.553343042368
0.495239945599	0.676465646976
0.451864094686	0.790917517314
0.525328471631	0.498576140074
0.479314941078	0.466291035366
0.557285476587	0.72828186248
0.525160297512	0.657957043237
0.444793032403	0.861750934346
0.441356199488	0.627607579271
0.570137225005	0.851164513897
0.529025540776	0.991031131236
0.351205536538	0.477440095809
0.545640749782	0.796794541381
0.510406270981	0.586576359525
0.466356242889	0.797707293074
0.368879516909	0.409377629539
0.539817578601	0.928703753317
0.44044095569	0.586822289033
0.445627183422	0.567983369753
0.471292833317	0.611478127622
0.497042740765	0.67560938155
0.500598220314	0.601332880911
0.462927087504	0.726783712854
0.4711458459	0.595998754001
0.556686988116	0.652819866463
0.532373815004	0.627187358865
0.497726664884	0.737450985301
0.5549009982	0.546900477628
0.553522719712	0.611268381284
0.555014026765	0.817666889541
0.514443331306	0.760342759596
0.437402776574	0.429555441936
0.574168704957	0.689543670215
0.362204270052	0.485921631485
0.520563429267	0.674095925392
0.475924585531	0.686400709114
0.497337933871	0.582394785433
0.525342715836	0.589209674285
0.456213843001	0.675096202697
0.544257646344	0.870045137765
0.472160448069	0.670693971223
0.536501069883	0.734782150054
0.623702529679	0.629550872117
0.447081680043	0.610677813454
0.541561463738	0.85910204377
0.516491378694	0.606887125449
0.567083519428	0.642791951759
0.56645429608	0.804315175879
0.453179144571	0.726738163369
0.442501153669	0.860512346977
0.559555646986	0.799118403259
0.537395202125	0.684194098582
0.509805569563	0.600655673433
0.578554534039	0.654173412818
0.486841863626	0.52478290128
0.459378371235	0.581268377543
0.467166120639	0.571357342427
0.409805452043	0.575074396947
0.495306624026	0.476913373559
0.445501357288	0.671198606855
0.387355444032	0.773168918306
0.412955216535	0.666586553338
0.53070220664	0.760555698948
0.515905068182	0.76415439881
0.496624280079	0.609092670958
0.468245808159	0.725623325605
0.451192182608	0.61471872645
0.466790779171	0.812161036502
0.471626902589	0.447883277339
0.497261534417	0.535944386702
0.518222839292	0.756089756261
0.478368472166	0.881414236029
0.598694537401	0.904904616296
0.556258804389	0.557434791414
0.576616582517	0.589010790266
0.47234795276	0.69306074566
0.468536691633	0.736190707185
0.425741757108	0.652419990376
0.471058209685	0.755156154737
0.467146888651	0.511374871295
0.50910950585	0.526078055925
0.437918577336	0.699022337127
0.579638041676	0.741167509233
0.509665929437	0.414372024839
0.493608534012	0.768183815383
0.473818162127	0.710191272487
0.500601098717	0.631369670691
0.491630483988	0.769291872035
0.542700971582	0.820643574258
0.52049143413	0.725800613219
0.445588332343	0.670168180277
0.468059958093	0.775097303747
0.46441389211	0.428690058007
0.475190390202	0.454875632749
0.547218819952	0.813818743621
0.645168692484	0.61013058999
0.49908849075	0.41583451279
0.507420460812	0.363335066521
0.423817457137	0.523787790841
0.551431044431	0.56189148924
0.440554012499	0.586524832148
0.504823231245	0.534738789141
0.503770639507	0.451980575206
0.558856931433	0.708247729876
0.492534095197	0.539201402228
0.453190172984	0.608446066322
0.497499354892	0.78873207474
0.517437585528	0.730282119838
0.529139364998	0.699005666134
0.532552676787	0.524615854031
0.53139564019	0.812231726392
0.522679729265	0.631280686177
0.547627361291	0.64838533777
0.559965923784	0.788482629725
0.471526925335	0.464740700883
0.46643405706	0.913216049737
0.55900656257	0.767264353834
0.502528091159	0.683198330342
0.519868925831	0.432229404585
0.498809745735	0.659248246409
0.518989745537	0.636236299985
0.48133467624	0.753446667896
0.539871382637	0.677520274407
0.542156474265	0.822139621889
0.479867194122	0.694601717591
0.53815732913	0.73004714245
0.525406845036	0.691982526167
0.577446960959	0.634024365128
0.473201200362	0.842024568662
0.507508291766	0.573378949307
0.461612147875	0.788318222652
0.518245991864	0.743822942075
0.504444052033	0.688432365834
0.510923228833	0.646106653946
0.560017473244	0.705868612908
0.482731091786	0.788166877327
0.465821791061	0.577519284457
0.513843437888	0.591535965346
0.481719426652	0.75761932022
0.48586975171	0.668043848005
0.504408031387	0.808084894396
0.497996211486	0.601397733992
0.474043272042	0.588288821531
0.550711509322	0.697725993353
0.440011001253	0.890007935281
0.491321409705	0.557517353875
0.475411792791	0.732496347143
0.593478306281	0.676292679081
0.467248472261	0.956010794833
0.467219081399	0.646493613225
0.472526514601	0.777397363936
0.534533448628	0.5665618315
0.436602726505	0.43125854159
0.449452246159	0.759724717853
0.541278259055	0.722312811015
0.525679314565	0.698267393534
0.525984934699	0.531954474175
0.451042919128	0.678078683484
0.49800928998	0.809405920569
0.418091975968	0.715950003386
0.508727948003	0.554746465892
0.496891101195	0.728132740047
0.489120439758	0.734664206602
0.506095815161	0.897535516498
0.559225041368	0.624217991195
0.505703653999	0.709163086892
0.560070356681	0.601911188384
0.479965640948	0.664823874058
0.589879079013	0.522019503073
0.535561933298	0.325155361331
0.428028614208	0.668330461681
0.571689316972	0.60980540316
0.57284499715	0.680869137086
0.419879301027	0.610297628038
0.539477743809	0.944034523235
0.502606481235	0.622700991471
0.556111973559	0.646639750404
0.652872970884	0.530601558718
0.428202607051	0.658046352794
0.479446431713	0.9345265866
0.492221570682	0.548302463913
0.606407555888	0.720664461101
0.382020899422	0.533669521363
0.570131118068	0.859085122892
0.49640452526	0.891628286021
0.449246768194	0.626163144514
0.491780397023	0.70831116296
0.46622618964	0.665365062608
0.492355694228	0.645134160024
0.432512177896	0.809838213696
0.491142949141	0.540454328539
0.511103091543	0.679269431144
0.437717136324	0.706872355214
0.521288867463	0.655839864322
0.452860945017	0.744426868701
0.472435503009	0.638548665233
0.514504571287	0.729753247253
0.527688387167	0.588440059263
0.464127703601	0.694839429349
0.472355931441	0.702116996564
0.489316154608	0.695065703465
0.45196031424	0.530443848252
0.514774391055	0.707902943458
0.525646357524	0.625756314256
0.442125383999	0.702722619361
0.533945901018	0.532624219859
0.445536465812	0.58413486693
0.455383045876	0.839912677393
0.437983071723	0.483759875594
0.483128403795	0.642096773103
0.484781182172	0.445601226043
0.435810810811	0.65807258485
0.502299551172	0.66672950157
0.583071003847	0.696873598506
0.630398671096	0.765358534398
0.473138638776	0.781930720359
0.483333036716	0.61905417813
0.488517227858	0.535032334823
0.586268839485	0.6976162199
0.426288209607	0.701158103952
0.463662790698	0.526112247379
0.476756102888	0.584611760801
0.61581920904	0.621235066999
0.463639074681	0.479422038133
0.460926399545	0.862158628791
0.555227249105	0.746006974816
0.504564870896	0.72142689349
0.490545176789	0.671850988156
0.427876600259	0.92791587879
0.437606929962	0.639649441987
0.613076083	0.766726491319
0.415593592155	0.599623409837
0.502151396343	0.71098228467
0.520972202255	0.756601642661
0.506464034054	0.548780749625
0.476547131646	0.515015946247
0.461182606746	0.511317575206
0.482827609816	0.535222136017
0.456611946342	0.614151614299
0.500066216642	0.796793298687
0.397111401169	0.526233470935
0.483641756001	0.796147960659
0.468595298445	0.485471342522
0.491534017577	0.566154321529
0.475213003659	0.778346395115
0.512762673632	0.866010113407
0.429627155443	0.708040884731
0.561376715335	0.815189928834
0.488155784651	0.658170360482
0.475593844394	0.452535335221
0.392326203209	0.790420909477
0.505389335576	0.731175539608
0.572513954931	0.563784641973
0.519177911044	0.559286001192
0.597107986203	0.612426135163
0.645765261138	0.723320933084
0.505956601901	0.620396705439
0.582829764612	0.638867732522
0.377234953412	0.846920081845
0.553251866511	0.617517023944
0.455059044278	0.704111362373
0.455844751061	0.554100694112
0.329832592792	0.717968867446
0.564426974573	0.634063445104
0.44247311828	0.589365513464
0.632233510144	0.570921616065
0.532853987092	0.822905201788
0.389541455743	0.80311489896
0.519827932003	0.713933343841
0.438312588464	0.770711607329
0.497935657932	0.749184152903
0.58171862778	0.738850060702
0.512306113201	0.53723140957
0.476255707762	0.743502648717
0.501290414407	0.603705443269
0.471805852962	0.672965467755
0.491308862182	0.617983734691
0.529465073052	0.706241125024
0.552460816294	0.796722247916
0.504408320706	0.444675003117
0.434791141932	0.48301887396
0.564963537518	0.682560626236
0.589511453037	0.906989909784
0.510699794341	0.661491528889
0.552889999138	0.677083873414
0.567084712317	0.650965350018
0.508558784235	0.609777391333
0.523716898717	0.595058840685
0.459602035031	0.695289150307
0.45508723441	0.676024411796
0.541986076933	0.592394474845
0.527553433582	0.781626784941
0.536685993877	0.61547352843
0.533797470742	0.63667419237
0.493714004776	0.700026193769
0.530483742004	0.710094214332
0.441337241593	0.687667542758
0.446632892624	0.680413948769
0.490719054297	0.658377580694
0.559420043451	0.664121453968
0.449178614225	0.666303932901
0.448726606213	0.658599800217
0.44474341726	0.706382511829
0.490921135241	0.584695568642
0.566524889267	0.648137062451
0.44186782932	0.460995836877
0.517177202872	0.526278209075
0.511983906504	0.52927998957
0.396541413336	0.568201717135
0.495588489144	0.717984171941
0.525225036634	0.639562410012
0.494715332582	0.660882631651
0.467120370757	0.827777909294
0.547789577674	0.739240669612
0.47084069781	0.64860506931
0.454588172832	0.656459674732
0.506215790741	0.607207823575
0.495475217354	0.626402021849
0.502277473302	0.627323108998
0.418055756218	0.752812582363
0.497418316894	0.654922078305
0.519822700873	0.599878439772
0.547001464692	0.636694118314
0.484748035308	0.758005969019
0.493983174186	0.624441327422
0.473558135249	0.641722569006
0.486740415215	0.633334298237
0.519686712608	0.574052064142
0.498747080059	0.821867445551
0.470609962009	0.66143301127
0.448696676123	0.869324224055
0.547649356921	0.49206415716
0.403942414175	0.876897128143
0.50254948408	0.670228389016
0.567285209691	0.681263369317
0.524868963979	0.617529030954
0.492686878037	0.707841124305
0.517011834319	0.677932612456
0.540463295083	0.718193415026
0.491201759648	0.800801329955
0.490389993959	0.824632057043
0.564003612776	0.722235143741
0.474201761831	0.760197581463
0.485420723583	0.876391655245
0.430941116115	0.959077435566
0.480001956396	0.820212633126
0.371167917894	0.690667706341
0.468312208139	0.770882381835
0.506594047851	0.725005055851
0.48489052824	0.683097664774
0.538274326124	0.835400200989
0.436695000571	0.768033033693
0.544173780955	0.81808468531
0.471508770908	0.763632434245
0.465353781806	0.755347448909
0.559535389368	0.757989000453
0.358098129874	0.726665847022
0.482448114798	0.865698150537
0.497138591689	0.731968939894
0.490821330458	0.772374231177
0.471989235254	0.83565469001
0.462436576683	0.791535527996
0.521968175875	0.622537198856
0.573431912244	0.787848204426
0.500161616849	0.784817036216
0.505995987122	0.943915647788
0.510969342549	0.780544019373
0.477480371164	0.705947900566
0.436031787617	0.738280375555
0.499712083629	0.740382825378
0.479829325058	0.656042992674
0.465643239001	0.73779288186
0.505770747476	0.708589069871
0.429071614764	0.713254122468
0.572841168495	0.786589381706
0.598817270082	0.877568805457
0.463870784195	0.696850095866
0.485406063034	0.756111420377
0.48177546911	0.796391620987
0.444360769026	0.781206784685
0.499452037882	0.851851881506
0.465220377791	0.737516048604
0.510221504742	0.851123248934
0.495885167464	0.721238190698
0.525554880153	0.753176673181
0.506917800256	0.899022526909
0.510575740622	0.721215171567
0.563445410378	0.756388709529
0.513858136573	0.803647500336
0.386809648216	0.862825754517
0.486234700178	0.767541199413
0.495321139941	0.756451873884
0.519414693968	0.736885863331
0.490096311103	0.690100467541
0.527822694818	0.753938476192
0.44408063238	0.704755955555
0.463871335884	0.921025094383
0.45465583309	0.910346789231
0.613975340272	0.800481049577
0.464473484804	0.636166558557
0.484562486628	0.755983600476
0.532725558	0.650912078442
0.370232528257	0.957884949376
0.516432054594	0.679605456404
0.446639944886	0.742942077914
0.59418500571	0.863390422147
0.519013373868	0.808060409028
0.432810052066	0.765030171865
0.533455705608	0.860833831374
0.487349698348	0.715315308896
0.548918612435	0.779400194691
0.439190595648	0.704168192076
0.377957591601	0.762699637298
0.417964820129	0.780599895309
0.397446588953	0.795774375706
0.50835231161	0.694310157811
0.448934304673	0.717054781198
0.547327961471	0.797515499294
0.502351859151	0.712616134983
0.518548895899	0.727031184004
0.390422822211	0.793565166988
0.393501236297	0.715818389104
0.638173244759	0.777240736518
0.478974888447	0.787118402041
0.588606375806	0.912764211051
0.412197384096	0.572771432546
0.433710571415	0.786148073763
0.511527338577	0.703479808377
0.497334012144	0.755575497896
0.53670079416	0.733649459049
0.536210932122	0.775690386811
0.510072926288	0.809758930161
0.464448953262	0.64661348259
0.463221503913	0.730013436422
0.420294132779	0.717324207664
0.521077970878	0.787539502745
0.47065014697	0.723811812223
0.543470713683	0.748226331725
0.526372198627	0.942901875719
0.47311499155	0.722601465433
0.471174062189	0.835103440018
0.570901749598	0.850764750976
0.465617851641	0.793074413931
0.53369543792	0.73571842917
0.650640369256	0.762525969042
0.497555012225	0.774506150261
0.341267209688	0.678857388526
0.485043844838	0.953708388142
0.476806957913	0.580855798275
0.543028089621	0.620012139993
0.477072664197	0.840242574218
0.555181505721	0.781232890614
0.454187331156	0.749190080525
0.456006096593	0.781060567895
0.501843173813	0.744313122575
0.491118364921	0.70347656341
0.534945891557	0.823938400003
0.525822028052	0.704371964856
0.492196101288	0.768069702345
0.467770740203	0.932312955688
0.559103857515	0.701321616397
0.451990233613	0.77362390499
0.45540765391	0.70692370057
0.476891510643	0.823971440319
0.44872635325	0.866186483291
0.501675537157	0.753881234482
0.467763014594	0.685434853162
0.428668564872	0.84727115
0.540296175026	0.797085752185
0.463214300492	0.759745194436
0.505652229138	0.734598841892
0.404049555434	0.802873519052
0.607041714187	0.863132994449
0.429303907396	0.712650557402
0.545060695749	0.8483907719
0.526589232928	0.738818927972
0.549802890933	0.845750322317
0.430922888071	0.762195397686
0.58119733187	0.811910704985
0.465189455102	0.740202249859
0.509499901127	0.724556443841
0.518226660071	0.759204904163
0.498824389406	0.716494777361
0.4755282161	0.839801190274
0.425175912289	0.682406012903
0.466169915508	0.683277181355
0.320341286995	0.75590269428
0.439429003907	0.73634425177
0.585079962849	0.807510943279
0.51291989571	0.710610887787
0.600346220427	0.768797629305
0.485153464916	0.820412423481
0.378519973805	0.859702380007
0.511139547106	0.65232190601
0.496977379095	0.70737354867
0.46116316656	0.844410609293
0.471810854502	0.812863205466
0.407956510996	0.851321425094
0.382689676606	0.733186961054
0.53263681708	0.603705598698
0.485486172576	0.762224839815
0.427847442131	0.737127134693
0.563640266152	0.746274282001
0.576462706566	0.710297593721
0.445425183612	0.731557126583
0.450492824829	0.872242444484
0.453576372866	0.833150548216
0.473496537064	0.780798933564
0.451855233668	0.756207619176
0.605143721634	0.673078942271
0.567570566194	0.671826687835
0.500284649147	0.781199442738
0.510327624527	0.724064100048
0.524378492966	0.782470978745
0.429935878067	0.806657928951
0.593364128987	0.753556359924
0.449375927014	0.850209419588
0.490617499455	0.94676875476
0.471241387795	0.775306078861
0.493246030109	0.773441528204
0.455974372398	0.728884392666
0.465787020165	0.753262764175
0.417002046552	0.694574489796
0.386439518277	0.749167435941
0.434539779882	0.930414622133
0.500345044158	0.724038668137
0.49507076195	0.768326246387
0.499258464548	0.853879078508
0.399924814385	0.846613119006
0.510649951604	0.806834805659
0.407055415567	0.721092055938
0.554778271184	0.728571822696
0.532403794461	0.838926214514
0.449905599702	0.759915000033
0.474518218958	0.777811949006
0.443869232024	0.851369271536
0.63275904282	0.765645904264
0.477785590999	0.68052366648
0.543213126857	0.954979657992
0.572824284375	0.753142485805
0.513547244008	0.708692559689
0.430138904271	0.750866422565
0.454766159456	0.833270921988
0.530914735288	0.675149586928
0.435918684099	0.825185002303
0.420753212707	0.780515074229
0.51631208229	0.777060628434
0.541146967597	0.651183059123
0.445333906409	0.748623301697
0.654629783005	0.621368920297
0.567402057	0.656871564643
0.49543861131	0.760530375068
0.551789328758	0.640097698771
0.676598721134	0.803599265332
0.580953750989	0.775531838731
0.516101140893	0.709077712378
0.502244662435	0.598917658491
0.619303640512	0.88721439679
0.509771047798	0.747148017465
0.570272509151	0.665196813723
0.504709685045	0.749233417657
0.588024604843	0.770911839437
0.497186182271	0.735841905631
0.401724477462	0.750608471472
0.457509820876	0.726465207598
0.482306773971	0.780077515401
0.517442064298	0.664217471151
0.45993485342	0.763449485967
0.535456699497	0.802464180101
0.535545933867	0.789462964818
0.532417396476	0.737847677515
0.612638095746	0.692246153292
0.499239545517	1.0
0.431621030399	0.705582232401
0.451771625326	0.693459676074
0.48270460358	0.661116839972
0.498607234868	0.756341728408
0.532472464869	0.761442147632
0.504402352253	0.821685730076
0.505546623794	0.779461820498
0.487165940211	0.763021222559
0.452882170104	0.691456214708
0.438293451783	0.773423397846
0.47309113797	0.783310119725
0.547627207052	0.696328940175
0.46036010887	0.754680838822
0.567235120524	0.806775712898
0.502306109416	0.890201036305
0.471344819335	0.810845108065
0.467125787274	0.714537874438
0.47512959763	0.718555191715
0.518300102967	0.761729241573
0.503286363143	0.837171765277
0.485672629395	0.755200864733
0.521906116211	0.688135332523
0.521834111654	0.745450001022
0.443703685548	0.73600586044
0.407569813062	0.835137531045
0.506243315336	0.759776768497
0.493730102008	0.726782704232
0.47056408905	0.660081049529
0.447358037187	0.998649705037
0.538487661308	0.777184998142
0.500039786743	0.683884123959
0.526527542771	0.694998804135
0.447630839691	0.789095920431
0.596328926241	0.741455621993
0.389859073078	0.751327872161
0.467180253124	0.687761468455
0.582669803354	0.741094510426
0.473604881994	0.872304849653
0.490936240763	0.734674457582
0.496634026928	0.801297572287
0.504904351596	0.692630267349
0.561032986565	0.774931861741
0.470091951843	0.871169438454
0.477533831209	0.864592403958
0.488857938719	0.696510790335
0.369771863118	0.780852148075
0.331656272438	0.753648357835
0.411792123048	0.762005290595
0.481533829748	0.659000080892
0.523790642347	0.770767576496
0.527296611302	0.783786004353
0.451771007023	0.773583923157
0.550925956601	0.752377405059
0.611974513095	0.653372230571
0.553438695725	0.914959801662
0.506685138761	0.61046262248
0.53532863944	0.677799789992
0.540217978742	0.880067247864
0.42492917847	0.761294676588
0.499152289884	0.737340429242
0.372777805599	0.786054797464
0.639448595723	0.664028599595
0.419735729934	0.826277187578
0.435524541137	0.797403095279
0.590301876756	0.811647182255
0.486240402256	0.687928629141
0.570069042732	0.77122862469
0.474380831344	0.750379990399
0.504526786668	0.862431718152
0.519637462236	0.710192686881
0.502584780811	0.737968559009
0.445280101216	0.832221944959
0.511076443057	0.860213128426
0.443846449211	0.948473410517
0.568375399832	0.802190511142
0.532659689643	0.725095794371
0.494907503637	0.821284365688
0.535871698633	0.765739620129
0.413827840809	0.879821908185
0.518666609807	0.770787713246
0.497108969607	0.726598171572
0.524691673336	0.717806773987
0.424166132926	0.761286452839
0.550946961176	0.828181925271
0.519762140734	0.778220857347
0.570759414303	0.839260727818
0.515767114779	0.786407506786
0.500774011691	0.70253082497
0.435571858778	0.822792337216
0.529130993616	0.689813098091
0.518765163143	0.815301035728
0.470558229987	0.907827793842
0.554475687806	0.742773193625
0.428779967436	0.783819201813
0.548533642926	0.786908282077
0.556222267044	0.927126490381
0.489333407215	0.816403088505
0.459032878629	0.827203697363
0.441445182724	0.702760583357
0.454603263518	0.7993718425
0.656615555154	0.740648217816
0.509790937587	0.740358830838
0.472766396709	0.723343788278
0.439301310044	0.827094780368
0.513501291989	0.755696433912
0.541702368352	0.772730149191
0.445729478232	0.628750486424
0.493758786691	0.755810801726
0.449315958267	0.896074742605
0.48419427163	0.701745362877
0.480752311125	0.773081100853
0.528853899553	0.917388567276
0.386378890652	0.898026701017
0.472652943613	0.810203227944
0.534037131416	0.684303166601
0.583794368551	0.847870810911
0.45064008344	0.80999922369
0.466665539083	0.842283795173
0.608257043968	0.829369255509
0.546391358445	0.778402742267
0.54247497975	0.692250688995
0.449572438774	0.699032916282
0.489185956231	0.811508325948
0.464950878443	0.805692115512
0.479967084728	0.852544276459
0.480459699095	0.758164602064
0.531807325934	0.7821166343
0.533233974556	0.710579785535
0.506592678076	0.939783556116
0.440737662749	0.779064174231
0.493616132938	0.782231563438
0.443283192692	0.797262879851
0.549278350516	0.753167356331
0.545353804357	0.771417179665
0.376069518717	0.862559249934
0.573976633398	0.694138477775
0.56589828406	0.648591021991
0.499479426953	0.687304855845
0.537609445476	0.736499854844
0.411908096053	0.679174093162
0.521096298398	0.842367611151
0.605318762365	0.672041431247
0.519804295428	0.894542232545
0.556152420444	0.609767251989
0.631172115601	0.993797649455
0.536122636048	0.900544884023
0.535209371213	0.939706097493
0.519387462638	0.748287838948
0.517546432062	0.81402439371
0.566064311187	0.659277579299
0.335513492442	0.858699918178
0.484838059665	0.980330482778
0.495767459231	0.735632072588
0.460069165779	0.843115724989
0.477946286228	0.837030897641
0.459962006928	0.719331811678
0.517421831067	0.709469180812
0.479778212655	0.868725465285
0.599959529861	0.807955803088
0.503002057354	0.680880350951
0.495437744772	0.685550872527
0.517887029557	0.813658707541
0.449458190787	0.691481857323
0.484088717454	0.649525779111
0.577344542213	0.794996387759
0.520033098499	0.747314603235
0.420904857526	0.73926300832
0.570618642654	0.738218387151
0.469075717116	0.69763611232
0.511322421061	0.771988064267
0.531521376086	0.775783922923
0.523483710983	0.759354641095
0.456859034279	0.825586816089
0.444730260539	0.771078740349
0.620950736737	0.644512901884
0.432600062469	0.828763834724
0.46889447896	0.668639958351
0.509546891429	0.689281915388
0.509692372524	0.759412327783
0.503964552239	0.837319652426
0.518848409094	0.834504348814
0.518151488941	0.859626299998
0.48890319469	0.779103415316
0.492791130377	0.636378252901
0.546402134839	0.875019800047
0.449884236929	0.760538410593
0.486706387341	0.923873532303
0.608054062872	0.714802226485
0.480156052918	0.652538810895
0.560419165013	0.781009557524
0.457527058485	0.670798563387
0.445866462305	0.758297260289
0.468902621349	0.847248518404
0.419374732024	0.836841277083
0.417783127485	0.728628487763
0.443912063134	0.728534753989
0.468790447163	0.886806013295
0.464497406767	0.783323231953
0.510777299562	0.779780498502
0.491624927341	0.72702317519
0.533359104075	0.715640820922
0.47870555018	0.741458335985
0.491625695716	0.78321721707
0.468439939188	0.82496988891
0.485612180123	0.813502634253
0.501516683519	0.757365149423
0.546803060099	0.701216156542
0.486759283399	0.812685622414
0.480358051424	0.734814189818
0.458743320434	0.742180549429
0.467040460676	0.711328584749
0.479220424395	0.710575758403
0.506604374602	0.805976830975
0.512452511608	0.772723806129
0.353422897822	0.793141264473
0.542996356613	0.664919123356
0.406068660022	0.948996030284
0.507206809331	0.808213641849
0.468310034327	0.747648435961
0.473848555816	0.751804385716
0.388868317519	0.786990459215
0.450545806979	0.712135339907
0.49196164454	0.673201052076
0.457358528295	0.614392798605
0.542568187412	0.257570000459
0.471056737007	0.515030825469
0.453744622318	0.560585340835
0.570282873834	0.502482370831
0.591460981588	0.40540384315
0.504236821833	0.310073163072
0.459678798821	0.87302169464
0.501527334012	0.277301348114
0.542550087532	0.490330346799
0.528949950933	0.511768633122
0.483675437388	0.358602115059
0.489045261596	0.402296207627
0.48510481555	0.514064052127
0.534690444735	0.552198394557
0.496828163123	0.682778601154
0.478800709504	0.483333089453
0.629977227245	0.404452449406
0.589517022199	0.315205683907
0.473849216223	0.363662292552
0.534108706257	0.639259150306
0.469866188234	0.283301785882
0.462142236425	0.448008746478
0.480210721805	0.515068877634
0.539498533371	0.413857348741
0.480087102976	0.280174867005
0.395501843124	0.397916145905
0.503526493	0.404372500302
0.437794432548	0.652508565064
0.512837306785	0.46207426677
0.555224574769	0.305598389251
0.534910783553	0.301252529718
0.54727222195	0.529189876347
0.484331781878	0.628269979259
0.50608486419	0.464609844154
0.485066069304	0.280676382556
0.512170253787	0.538626747693
0.391690235309	0.620843485377
0.5205687359	0.487167141954
0.560539294365	0.375168949603
0.533799946841	0.662409524579
0.539794395955	0.675831135625
0.519530623927	0.560993820638
0.46087577418	0.53418803973
0.570526315789	0.558233763788
0.519706254415	0.486897013009
0.487850249971	0.469702645763
0.426212828685	0.417692563951
0.523674732319	0.616678437159
0.540080337024	0.290277389813
0.477124977216	0.823712705913
0.558257363891	0.420527262213
0.519596524275	0.549084749324
0.552786533338	0.547969056868
0.444711975286	0.725583785047
0.554540942166	0.48139004336
0.528326739564	0.692059708611
0.548132806391	0.742550884388
0.48299467711	0.371721985735
0.479417454392	0.459493994963
0.461803895967	0.594082814917
0.481650242542	0.273254239835
0.506884627476	0.359033224953
0.525568012335	0.341850139119
0.369043178751	0.7112641045
0.47147241185	0.695043830233
0.479366647119	0.543485617305
0.480399044542	0.710780284712
0.642543128861	0.495733420613
0.429045933307	0.624621807795
0.398485026473	0.423808050169
0.489746287213	0.568568445121
0.51975441902	0.239491064731
0.416581600897	0.852340657178
0.51815120355	0.743744843206
0.404850041097	0.588707362311
0.534015055476	0.805979347271
0.468288933872	0.52092429793
0.598545892378	0.46928601686
0.478268295887	0.664264353699
0.488391167192	0.269460302174
0.44904058414	0.820341703633
0.378993895101	0.392329489788
0.523107725038	0.199944405836
0.436413540713	0.584410938413
0.552297023982	0.414122002717
0.410863462672	0.902348261523
0.494526702589	0.485429825267
0.476382244566	0.639416468474
0.482140240646	0.590137598201
0.541751701163	0.349954917478
0.487160952775	0.469818504164
0.567465722452	0.500833533208
0.503694044869	0.578421474336
0.469855052739	0.537785128144
0.511222917552	0.406835621015
0.4641263504	0.447985310668
0.478425361105	0.431100811071
0.561573178595	0.258640488682
0.425317396253	0.470277599767
0.458517743623	0.500048560047
0.552340378445	0.409762864574
0.53476749577	0.164889976611
0.514401755287	0.303689574443
0.559714404608	0.316115396085
0.514296066416	0.271263882614
0.572233443181	0.453345068617
0.511079074461	0.688296147754
0.567770260042	0.693112175714
0.590522843147	0.1164904963
0.460934004265	0.608060119341
0.576097986926	0.477639822379
0.545788408117	0.564480848759
0.458101151835	0.562634651599
0.565300225447	0.403922116093
0.428740832198	0.702961125173
0.559419157029	0.657692867181
0.53345620118	0.383244934766
0.464796504944	0.363910285231
0.514539213782	0.570915274934
0.506350456456	0.529366342023
0.450187134605	0.481456689469
0.380993954141	0.252779738708
0.544093178036	0.766033195559
0.499512695563	0.396785341382
0.570284697509	0.304516741119
0.468099086668	0.470279570111
0.62372032237	0.399743604093
0.468615868429	0.604546741786
0.537207917845	0.514217603678
0.433400918608	0.587106661351
0.465043276297	0.396063829656
0.544170072901	0.576904803887
0.410580212924	0.389621070397
0.504009318676	0.510602549758
0.504096426886	0.43636941777
0.545892926458	0.507664741308
0.439775598909	0.531876187179
0.452125878808	0.496879176408
0.505912769166	0.340024368596
0.591601221186	0.732061766855
0.493803952685	0.67871392592
0.470621976499	0.396235171566
0.512345927993	0.408651784611
0.449906392083	0.416121793833
0.574455899198	0.522173673066
0.502228727297	0.642714668331
0.509571022499	0.882756377116
0.484007997095	0.467698091677
0.387767947106	0.228233302125
0.528618755252	0.348514657357
0.536757068667	0.337368202644
0.457090687767	0.284719731994
0.477406679765	0.566251376668
0.537326051687	0.647453945212
0.417723304677	0.528501136647
0.548659956801	0.683961129353
0.501079641215	0.294496398234
0.465530022239	0.281282277834
0.606339997928	0.60404065613
0.484902340108	0.231118698971
0.555874673106	0.911960953081
0.525855196369	0.470580931127
0.514988910353	0.437437532707
0.460116123269	0.357684267499
0.544619945138	0.584468554665
0.535679452483	0.493849382692
0.580341485925	0.517284695918
0.558184187067	0.550437432303
0.572092637171	0.340392478523
0.606572533199	0.47936956676
0.496519390048	0.227752845465
0.460599048721	0.418393511822
0.486789089002	0.541336321204
0.499710926961	0.730659387157
0.413934770202	0.529225946237
0.611649048	0.637827746812
0.534020373325	1.0
0.575114553786	0.426536686269
0.462782972441	0.436698557869
0.518605640338	0.464469376931
0.519881335228	0.392062107904
0.51906617346	0.402305191761
0.517748205595	0.926434896193
0.540811576253	0.73906912072
0.433773202651	0.435198643215
0.36683912413	0.40423236816
0.533146387416	0.606351484442
0.525007099807	0.415456042635
0.535807148898	0.408176127095
0.625668391404	0.440204751489
0.46967322077	0.51088414773
0.61317598394	0.256100565661
0.54669372041	0.510038050687
0.442332828482	0.573589864243
0.454091528082	0.543845918703
0.455242132724	0.782111417386
0.552285349793	0.380909639272
0.434187815636	0.621122145307
0.519446415994	0.373940912471
0.495529598385	0.316535631644
0.439483589229	0.471876812514
0.47662524906	0.754556319722
0.475298279814	0.365026884614
0.524416782068	0.501047693315
0.534518801708	0.911241796938
0.447433062023	0.440863472649
0.531011871521	0.387159764596
0.55599551244	0.529853749712
0.595390318594	0.71478485574
0.366075865496	0.698863160573
0.428358326137	0.556356963135
0.596169278202	0.631378835918
0.587702624486	0.516945274159
0.485308453629	0.342474425951
0.585197439401	0.449797225745
0.462051076573	0.348493703105
0.393407386036	0.653065381359
0.550161194326	0.295086646877
0.479030512722	0.495971483557
0.298796365665	0.80208981678
0.620234430804	0.604411012378
0.520672740014	0.339104036712
0.480714218854	0.421186053294
0.504901128601	0.61554424521
0.49859069587	0.239699890102
0.524063684648	0.50479222242
0.35441573467	0.720567051384
0.506740165372	0.356427915637
0.512327712114	0.159278788023
0.499493697406	0.369646173221
0.560385518977	0.365654719688
0.485723434915	0.473189872244
0.595532388769	0.307224065732
0.53439692238	0.418267767658
0.466111809377	0.633059116763
0.367902813299	0.627440510649
0.469084905699	0.313542046274
0.50177237625	0.380549387886
0.462003313947	0.3543950314
0.536776527331	0.399095577274
0.498745211993	0.730716220322
0.543303192992	0.696077004297
0.50000716435	0.437385021402
0.534385135363	0.285212711104
0.472438454055	0.289940432597
0.531300160514	0.473198137785
0.447259147058	0.369331212145
0.533349890016	0.460490659246
0.544568078487	0.461067912615
0.537818588499	0.400745851483
0.513206615651	0.773634864809
0.548368643847	0.462356770553
0.542542900991	0.569319229013
0.45073739696	0.588674074465
0.538149974628	0.501496995779
0.580927352026	0.240842699401
0.499771236223	0.425833708207
0.489614585737	0.545846480543
0.516513536848	0.533245706676
0.507406926125	0.512968211361
0.548650210057	0.745699146049
0.502852712945	0.406576736924
0.535544487208	0.402654463914
0.576549693642	0.398923655406
0.417196214828	0.345267227259
0.577168013563	0.495580726942
0.552572580609	0.41432297494
0.508571843673	0.644333384256
0.450687839006	0.622858220784
0.565689467969	0.709867055123
0.47790603632	0.581207205372
0.509513927776	0.199104017036
0.567270501836	0.540912282236
0.499430986831	0.363591117948
0.547336504783	0.365826689467
0.569248269978	0.408885041845
0.505811668257	0.591136396916
0.470844939648	0.63893696953
0.501318828733	0.579584258995
0.445274560366	0.437691530242
0.519499284216	0.427540577804
0.419964607465	0.508783833311
0.500823522235	0.431107533872
0.401790087723	0.457599824362
0.523217624173	0.708126956385
0.463882723206	0.352434166697
0.400642587679	0.663984405678
0.565223756447	0.505470301106
0.476887891982	0.598532882703
0.453600301865	0.45553447367
0.460907944514	0.359894666157
0.522929346759	0.411425724152
0.548696445764	0.491974891379
0.511192348139	0.604671507139
0.435686678691	0.130250064175
0.472532243133	0.408726348296
0.520143083328	0.527196175694
0.493416773209	0.255550525525
0.588605014609	0.299813901955
0.629501772719	0.460397253664
0.552276742816	0.568998916981
0.523443106002	0.518950975271
0.408409889636	0.461967496164
0.489712572374	0.665793806604
0.486539678077	0.494426392841
0.475403016121	0.470263757524
0.468340975465	0.653310459254
0.48692288298	0.406970774726
0.497870804763	0.464517019247
0.506725658462	0.495772326338
0.529647739403	0.509571700169
0.520312361004	0.502040138922
0.591577840098	0.567615842296
0.480751173709	0.526656474921
0.469922187601	0.444438892534
0.479992117062	0.697434156078
0.516172567367	0.515393959266
0.533201189296	0.396074166228
0.476671707299	0.527637187811
0.505296375172	0.468053235536
0.467352880017	0.553019168016
0.42560071178	0.639099802254
0.444879759946	0.539292320417
0.433653512898	0.469130010683
0.530270666624	0.428994937099
0.487975658201	0.638785183317
0.461344113188	0.568465177727
0.401645550452	0.31581333579
0.474636950383	0.331298635226
0.498199146673	0.404942526812
0.508263378804	0.47828876936
0.518385684084	0.902010486723
0.544403591327	0.257828064098
0.449716899342	0.173361615498
0.375621798524	0.413957512888
0.548516497279	0.295623182778
0.471310043668	0.448216067915
0.509447674418	0.923323378904
0.508396196301	0.143907555029
0.59740777667	0.664886691658
0.482469219954	0.498717091501
0.496163682865	0.625053660879
0.625369344757	0.619927311861
0.474797577303	0.326996327291
0.415466627299	0.383213157641
0.464923431908	0.462278619377
0.559349505646	0.467767707021
0.561558063342	0.273818374736
0.442444237375	0.411970734121
0.51223370016	0.530857226369
0.424809086065	0.297677565026
0.486324984306	0.347176411236
0.430176626374	0.178652924607
0.521298868507	0.396073032704
0.536963891967	0.922226588719
0.574890317883	0.751421719124
0.493103210294	0.299795135568
0.426309517053	0.450631131686
0.586378942816	0.608239856099
0.402606077798	0.314776294977
0.585504885993	0.758765825208
0.492547941169	0.824292588219
0.555463215798	0.388710182239
0.509364953446	0.706273853237
0.449393637753	0.554862072636
0.514410080183	0.703763309954
0.450177840533	0.608243689137
0.502994652406	0.812551085851
0.538682071954	0.336084258141
0.610657432293	0.569538817949
0.53914709312	0.362031467006
0.405213584505	0.405752204951
0.450754628909	0.497262618827
0.534356828818	0.369793286801
0.563597701304	0.264588905961
0.465877612692	0.527211768395
0.477261542006	0.687468639406
0.481328139341	0.373969860192
0.538860478579	0.159029360914
0.512454557695	0.908101761061
0.606968840846	0.426024328075
0.519550342131	0.674630949177
0.559501333573	0.395287463038
0.480010395461	0.248926758338
0.576890942154	0.636122688848
0.503997399615	0.453125991866
0.480658388174	0.571788680104
0.537505620733	0.506295422454
0.487071181137	0.458360780656
0.389632618298	0.268126372147
0.553163731246	0.63543880462
0.488019295339	0.372999769098
0.483226266952	0.571678088781
0.455874727782	0.694996430359
0.536775424262	0.469744578325
0.463787095234	0.435994012655
0.456054552969	0.60428335045
0.401131791568	0.509293476692
0.546102033083	0.0973396436291
0.706507667314	0.694461962167
0.578511477961	0.500200880056
0.457963648893	0.451000107865
0.454064043091	0.381615913877
0.545048430194	0.556964864743
0.497002684503	0.701077877846
0.482300749345	0.641916326608
0.514352557699	0.714833412625
0.49468114803	0.534781400577
0.55481683102	0.422667695737
0.480062335436	0.406835373353
0.461921350492	0.445883477558
0.540490237393	0.740742539738
0.539279051173	0.35565243799
0.440509160296	0.468163629532
0.488471518596	0.54783834944
0.495904869018	0.553093695818
0.449472078214	0.583657944819
0.516669924448	0.381981415005
0.543700559521	0.685273668349
0.459542571593	0.700542476197
0.586247979316	0.161045139758
0.499293068552	0.184668071094
0.408728401831	0.610407921828
0.352054094523	0.328148971914
0.427799597662	0.572289910321
0.498006578292	0.885860266344
0.547896701877	0.709582947272
0.446933221688	0.790523888243
0.536992671927	0.603116248898
0.524821510584	0.451823070066
0.468325512473	0.44177449407
0.479209696014	0.448649045491
0.512422630317	0.75206812995
0.481162148383	0.579390378673
0.431707044182	0.601536707263
0.495220479825	0.578678262661
0.560434837772	0.462476934579
0.47645089978	0.530243033868
0.394196628024	0.562802817181
0.549551547264	0.380026147138
0.505847517599	0.410896965998
0.478299196573	0.693023714169
0.501639948406	0.524829098055
0.503106531292	0.479404296431
0.483774020218	0.66387116571
0.5413888299	0.449982922836
0.50179400591	0.487845961321
0.560670127923	0.651208819215
0.52012642114	0.478755027752
0.537940199335	0.480050735204
0.474204039025	0.316341939044
0.49007512064	0.286717597858
0.597691535631	0.496712741961
0.486253182134	0.3499941873
0.498418690063	0.798130465322
0.485388056076	0.456423174458
0.491868293008	0.802155664165
0.496647498863	0.843445706852
0.536031967594	0.66367423878
0.471167822685	0.782378974547
0.506286085204	0.903222165335
0.49583562928	0.993488619863
0.484770673611	0.800308359107
0.454762583547	0.664862546149
0.480764954414	0.802296277785
0.537794203463	0.750450959613
0.498516688663	0.681138647467
0.504997627467	0.755681989129
0.474570407503	0.784296062304
0.486958496454	0.742564621242
0.477632032519	0.768157088438
0.499430695945	0.766140379017
0.521676107647	0.730606150752
0.504262415752	0.836733684322
0.51981509125	0.851849981137
0.511619805922	0.713835252486
0.499139900896	0.746515960387
0.471829757544	0.799126497994
0.474065352882	0.809541562034
0.531143982373	0.621834184891
0.537362210525	0.777638724692
0.488797400521	0.747941565151
0.423498670151	0.863410273062
0.51134739205	0.784679172267
0.479157744469	0.723652419806
0.508499985445	0.783850504067
0.561171155209	0.788641337968
0.519002941556	0.738526869578
0.510008119847	0.775128759324
0.490167327609	0.682976425555
0.476470316043	0.709679142843
0.529704231417	0.805085194087
0.483207583314	0.760825577161
0.446489849285	0.689427522597
0.478989187621	0.782373327286
0.505267458488	0.796670223254
0.497504503706	0.772933076448
0.486464226665	0.809192342136
0.500728868537	0.737904209845
0.469123346217	0.865901412068
0.540180754918	0.699545352522
0.514958353185	0.73325895362
0.472832616363	0.856354329096
0.479639423837	0.684657998805
0.530636368928	0.708056745996
0.488620554521	0.796869969533
0.445156651882	0.877830798282
0.528659547936	0.815156536049
0.506197970468	0.73882466162
0.523270291513	0.728388306166
0.47932945666	0.678862196212
0.510382659066	0.761598681215
0.486924303736	0.777113758426
0.482053666406	0.865372093908
0.485657446068	0.803911560093
0.544131651568	0.798089823327
0.510625896178	0.640703327868
0.49360805357	0.822728986663
0.547375039296	0.716945436796
0.475394163007	1.0
0.471926366959	0.645839018663
0.442370722949	0.662589891689
0.496116135271	0.789221805812
0.489014069315	0.788937065647
0.502814439969	0.808193718532
0.484841862972	0.809829355571
0.480209758035	0.703571982305
0.50555380979	0.751171372404
0.513635996226	0.737069993424
0.423403460724	0.795348063878
0.450569563728	0.748460760031
0.401498289126	0.788208845282
0.516513905561	0.698718319687
0.488686346038	0.73694007122
0.548871600136	0.746880840962
0.471944115972	0.678037792214
0.501366982124	0.722376963739
0.43208241354	0.804403683595
0.446057343748	0.675786149552
0.55546043382	0.722973988461
0.464135236762	0.74007284864
0.498089826319	0.74996081056
0.477694190132	0.668251952499
0.493317276269	0.786936957768
0.50577943548	0.686460715948
0.487006982644	0.730364706149
0.538981329362	0.75252020806
0.504451787599	0.757482783853
0.523894481153	0.790247482396
0.51042602813	0.698784677029
0.470764205512	0.745993331019
0.504483841472	0.782995324003
0.48146625959	0.777981729677
0.501806314991	0.752157812287
0.528459719949	0.730325689912
0.504471310497	0.84670968048
0.49021217242	0.744607869054
0.504481575744	0.822794469969
0.53782481457	0.777277812042
0.507399281079	0.848866069335
0.547128350015	0.741056171472
0.556913835021	0.700393771368
0.554516140462	0.782994960684
0.461635310796	0.737844411904
0.496898836627	0.958757639116
0.520993701889	0.632222693587
0.492319953871	0.572246280878
0.505345385033	0.837942776473
0.499992152801	0.71594016294
0.475500091842	0.771372711141
0.505699679294	0.82931940044
0.474721964999	0.691851039916
0.503155040083	0.6870053479
0.501769840845	0.794683353467
0.525438798191	0.675576078839
0.500658420223	0.763569176727
0.475328430448	0.914520655124
0.511539821251	0.65660015172
0.437433042944	0.692445581069
0.518928769511	0.741527555728
0.50052150124	0.793490946106
0.487934694387	0.889898726282
0.470376941104	0.736034339678
0.553873520656	0.763258281642
0.475436658026	0.92436603081
0.476236543136	0.715794979335
0.480751989627	0.798554923997
0.493700592138	0.707979101221
0.471525290407	0.828394670902
0.462167148007	0.736673022235
0.491043601557	0.809542568669
0.496532692775	0.786871157665
0.506036447603	0.706100487102
0.486957107719	0.794616225702
0.460030502548	0.758260879888
0.529236107117	0.765386305817
0.506572587931	0.763465949932
0.491483233237	0.70798074626
0.515178541563	0.747202532093
0.514514710801	0.709360064592
0.474387091023	0.831390309893
0.51817760323	0.660390920605
0.50730712084	0.684248211522
0.461642112086	0.806846948663
0.479293444103	0.768610091963
0.470083562175	0.703067684682
0.53856911864	0.725503852267
0.499769186382	0.69685133527
0.487602527316	0.794992200791
0.443950413033	0.829884318883
0.515267844222	0.653299406932
0.480014466537	0.691889091442
0.488678988787	0.817117532208
0.505716047354	0.855877211217
0.448548993768	0.815063724961
0.508510248139	0.759638887185
0.547080562289	0.63022097409
0.496147508575	0.741917857844
0.498421367413	0.802425209938
0.531706851732	0.72339353379
0.534554116421	0.709674852291
0.51883314161	0.781660924676
0.479783807295	0.851128841377
0.49213967082	0.869571012811
0.530412123706	0.813334664155
0.520447690988	0.754961446054
0.573840608132	0.671500645738
0.547548163427	0.685323150953
0.482575187165	0.719533249506
0.485498361588	0.700867373489
0.497085180189	0.740213240131
0.417892033438	0.755437907422
0.566773267004	0.687309268187
0.476299219209	0.823974804906
0.484362499091	0.917131078048
0.448993192257	0.763446860016
0.514184625696	0.794157850832
0.497253591936	0.763760980408
0.493825824568	0.728478449985
0.467665353435	0.734259480968
0.459481092379	0.732009060994
0.445034587234	0.919119021183
0.446270356959	0.654144337468
0.508492894595	0.716920476629
0.514162801216	0.847338594169
0.471366811817	0.884423375487
0.578337626803	0.865389881597
0.477662480242	0.690398721699
0.581523612547	0.702801280614
0.517148489211	0.817090623476
0.453591706605	0.778096107446
0.451450501382	0.761819910325
0.456723191477	0.850147508889
0.550730427088	0.703825752775
0.473694304162	0.653396825515
0.500192706729	0.897128809868
0.549330641478	0.771712417648
0.487565587558	0.633204071293
0.46679089578	0.785032869421
0.467960867132	0.817047865072
0.518644205358	0.683548857473
0.487355989931	0.838601120133
0.470295748771	0.818934629472
0.522605129313	0.783927666246
0.514243604127	0.680501596608
0.502928061032	0.785290617128
0.49503984687	0.580956261286
0.490316924446	0.612306283601
0.546275569821	0.805410280359
0.594886881909	0.652499099943
0.553665221837	0.697269985102
0.557857217068	0.661713005261
0.467323224867	0.668662077207
0.482361030967	0.609736854357
0.536672949112	0.811608690339
0.497874930588	0.700486506658
0.457613171441	0.620308971538
0.56126701576	0.76175153002
0.533743813352	0.716260489793
0.47703019137	0.716526946216
0.468041653651	0.78993250157
0.491179367425	0.748681556254
0.511836607872	0.778540708794
0.468136825253	0.643003174904
0.499356886327	0.803247517119
0.523488046958	0.766576744281
0.527555664187	0.766172542086
0.550922946412	0.77776535931
0.523296151999	0.638860236995
0.520401997115	0.999304452519
0.508341505117	0.749124986471
0.473470508621	0.715333687783
0.45682544757	0.608544931807
0.4888339621	0.746302776156
0.517744862218	0.742952667684
0.482580114147	0.82349596724
0.52739817792	0.769488045079
0.50935587549	0.811238076838
0.492017519073	0.718626967465
0.492152648421	0.783519177756
0.510961039457	0.775496385418
0.532504207356	0.696219133115
0.488287156582	0.808787221443
0.507334186449	0.752833449257
0.499089382435	0.883766533307
0.511386296562	0.814210779343
0.503129475936	0.728522000991
0.499753147371	0.721972360414
0.54222874002	0.767667658239
0.50952011864	0.848676790359
0.467410605806	0.721650322347
0.524633176243	0.679081104982
0.528160296778	0.77095671194
0.476448224493	0.736759447071
0.467197476729	0.853670612764
0.50691768789	0.732101444655
0.491726766725	0.704725060089
0.52330860281	0.69875218448
0.463407250463	0.991878766374
0.521784519408	0.727580701022
0.517333757725	0.722241716942
0.51240068796	0.710261766969
0.497349108504	0.871120247116
0.53870686275	0.733103075901
0.456985810451	0.78699333759
0.48413384692	0.67202382048
0.528320665943	0.664324133712
0.466987721491	0.863429177955
0.513909475865	0.751109509241
0.52986128111	0.793367017412
0.510106757709	0.66029633413
0.519804136825	0.766119842484
0.512449837267	0.877089628098
0.467145825145	0.843522373213
0.489476942123	0.674278464173
0.455993931015	0.789865828441
0.422017090854	0.771474125873
0.479129074142	0.83190451542
0.486907826194	0.670135146422
0.510105939527	0.774580495194
0.496385685235	0.747789398616
0.484984757381	0.765259029518
0.534895919607	0.697904429399
0.516059678024	0.567663984124
0.515563688793	0.861009621127
0.518420782572	0.633083146075
0.520591312818	0.701429471938
0.473668408095	0.815550414392
0.495778756346	0.846852266089
0.516818405628	0.723291699197
0.480027375766	0.766349187751
0.576002748432	0.63707992932
0.440156860039	0.795265040264
0.47837135206	0.870022091928
0.525313406883	0.746239800098
0.560417657585	0.71973086068
0.527197238291	0.716220885588
0.53226289741	0.812837737673
0.508124805976	0.900207626448
0.459098040022	0.705385402375
0.494692583403	0.754835794533
0.466015322977	0.802951076863
0.492945051135	0.815077388264
0.448233200857	0.933644560379
0.515480410651	0.739096064102
0.513877861983	0.733544269173
0.479783432808	0.809414747609
0.528936101833	0.75421315496
0.46233371561	0.862404319866
0.527559984305	0.752633875779
0.497454904868	0.752390476672
0.507434082701	0.697695111482
0.456095317863	0.766760353112
0.513158486661	0.812818563063
0.514093161546	0.774499532019
0.499797145281	0.762823120481
0.511945960335	0.785403577279
0.497924416411	0.701182273333
0.434432651519	0.810951159903
0.502652218193	0.660907770627
0.465985047284	0.763637933493
0.485403980829	0.912839843534
0.493478139244	0.682208574274
0.45775082814	0.762803475294
0.478320125183	0.695454104683
0.488890009412	0.863622859804
0.496610701686	0.791345115122
0.516789087094	0.809890157004
0.530076512635	0.752940843466
0.490715164541	0.816455846383
0.529888497071	0.720125553863
0.457976654656	0.694830333658
0.535850577824	0.736279996804
0.445633187772	0.810859469638
0.495537252369	0.709115917342
0.508951555847	0.730212825756
0.552985487981	0.650387565365
0.479955693776	0.687864432169
0.468802013559	0.914835341909
0.554930288498	0.74199852365
0.486704919775	0.778922417573
0.47828856788	0.862248167283
0.426392974273	0.93615639328
0.489869793074	0.778797191068
0.569557092586	0.732395763588
0.480610732693	0.790499120005
0.488341726648	0.80349911822
0.470815609134	0.837976804402
0.533682020775	0.759803482653
0.484371705488	0.71115131439
0.508318818334	0.653519290701
0.489787980185	0.673189244402
0.506896073486	0.774865169165
0.486040101793	0.826360724819
0.43446266765	0.769525151014
0.516826799304	0.797529558839
0.467669567393	0.705562965139
0.536757626043	0.689380723457
0.491451207634	0.919329521186
0.502987850726	0.832515337007
0.477536080609	0.785728262104
0.48468451526	0.830127586425
0.517281405117	0.748917679717
0.490375163095	0.690999548982
0.423796791444	0.87011629653
0.539349346976	0.728019889426
0.583023223761	0.643438988604
0.519268143706	0.66581112113
0.513310338728	0.718114938098
0.5028093287	0.717214348106
0.520469909706	0.793147133895
0.583915409427	0.680806801598
0.454305620511	0.907358342694
0.528888609654	0.636376549449
0.522519766406	0.92554441366
0.510275955229	0.808066332742
0.459165507233	0.900064069645
0.563594426019	0.733774148741
0.493189964157	0.767238247801
0.585933051635	0.650887423377
0.449459291664	0.870939607294
0.483756819188	0.953068543983
0.506530930283	0.752307887352
0.459680047473	0.846923484966
0.504462521631	0.834626263499
0.509583938615	0.749550337622
0.473120187522	0.672392967163
0.503065883887	0.856224554386
0.529756413202	0.763900435466
0.486011392423	0.702424676396
0.480873778245	0.688763887905
0.528042508958	0.803612438606
0.488568700772	0.749574312374
0.481517197043	0.604453976224
0.47108915857	0.716170194929
0.543699556366	0.74507952194
0.572307992626	0.822972786272
0.553276638319	0.737059792021
0.493309788382	0.713740710153
0.51082372549	0.755178404012
0.528376196838	0.746246568138
0.514734431401	0.731897493551
0.466253939552	0.810408892915
0.47139001755	0.767394102099
0.552539320567	0.649802907383
0.504990109024	0.838752236905
0.495214269425	0.672474841098
0.501755237555	0.694325983831
0.514632204897	0.767789644226
0.524575781806	0.819676283174
0.466898270328	0.811679878971
0.484418633387	0.827573537283
0.491842372668	0.76483570005
0.500561084014	0.668994095394
0.504083557837	0.831219961446
0.480770467554	0.753888122234
0.463664125398	0.882528221194
0.561741059143	0.69061974103
0.515324670245	0.669453778774
0.470338465387	0.700474131327
0.442252785293	0.642899368332
0.461883322157	0.707328161184
0.45448353766	0.7857636952
0.487619974348	0.826683949776
0.463313795269	0.726922518266
0.491873355881	0.731554817798
0.486910776168	0.894597055724
0.493537498971	0.793481395349
0.486942564462	0.76063097356
0.486211910163	0.730996551855
0.506912347733	0.704306607027
0.468629270572	0.7288191083
0.496374549614	0.757552232546
0.482310177725	0.826971248617
0.486493798932	0.787033312732
0.471845337472	0.730322124512
0.547785357352	0.701671052509
0.492451612102	0.819586701838
0.484213474062	0.724798843452
0.47798046803	0.733457619144
0.485629135727	0.708810928307
0.494227052407	0.690780888075
0.515580094854	0.836982009467
0.494952159842	0.76061257139
0.454263233956	0.84678616468
0.536924044891	0.629331880088
0.449317091178	0.954281797941
0.494653444145	0.785717391384
0.508556788219	0.747377378741
0.532136351809	0.731563280337
0.455936125896	0.78422226064
0.48865877712	0.7285915632
0.505937665233	0.710839675765
