# Supplementary material for: Do universal codon-usage patterns minimize the effects of mutation and translation error?
Source: Genome Biol. 2005 Oct 19;6(11):R91. doi: 10.1186/gb-2005-6-11-r91 (PMC1297647; doi:10.1186/gb-2005-6-11-r91)
Supplement: Additional data file 1 — A tar archive containing the used CUTG records, separated for archaea, bacteria, and eukaryotes, the data used to produce the histograms in Figure 1, the kinemages used to produce Figures 2 and 4, and the data used to produce the scatterplots in Figures 3 and 5. [file gb-2005-6-11-r91-S1.tgz › CodeError/data/scatterplots/bac_c_sY.dat]

0.491451709658	0.7225070652
0.537063969749	0.810505269225
0.46551441005	0.475530750101
0.547396763148	0.748849622157
0.505175771242	0.872699965696
0.583214577514	0.975718239609
0.489062519105	0.689303462175
0.493718521335	0.529512749668
0.381517502896	0.797323042711
0.456895545614	0.72867421191
0.523535582552	0.607542128216
0.587730174037	0.523759271024
0.501219499538	0.74475167056
0.496438781265	0.514065762422
0.481184443228	0.699902217356
0.453154409202	0.705711902
0.592378554672	0.602570375693
0.424981022703	0.98502103306
0.568449944623	0.749277158263
0.515974122917	0.610624927365
0.52835759583	0.61431271237
0.480526276444	0.655282264188
0.504064698792	0.76992926886
0.526366698298	0.554983179423
0.540261984168	0.684016980784
0.466188053963	0.607228679709
0.467873640987	0.620507902084
0.633634591529	0.720237434984
0.57687366167	0.681626469347
0.498253427648	0.801889429132
0.626450655563	0.817976362792
0.515479538402	0.841625705627
0.50926152991	0.774333850175
0.387178832077	0.556322817423
0.414387734642	0.632559812567
0.569214057153	0.773373717611
0.521142687652	0.445779693938
0.512082120572	0.599775455073
0.476446571223	0.760069746849
0.481775469111	0.724622765827
0.53942588819	0.673841729477
0.47205794048	0.63665903075
0.475878649112	0.663046869994
0.583363084613	0.812210770785
0.463157894737	0.582452102436
0.445070561369	0.620148237176
0.488809440763	0.688478004934
0.431728690627	0.54378847776
0.499733991772	0.533601197743
0.484657587929	0.713722292569
0.503523907892	0.812359167913
0.494969672756	0.836734204086
0.513550464848	0.627547219705
0.510992947456	0.636572761054
0.529165909504	0.578062586058
0.506232665718	0.703011642585
0.508498722505	0.84135458427
0.540587949363	0.659578572594
0.638617258482	0.513363301825
0.588083781776	0.717168519009
0.53572469428	0.580085894619
0.605728432148	0.888643807383
0.623828984596	0.785718406633
0.569815840557	1.0
0.455352332537	0.501956224545
0.592847748481	0.42291203579
0.476434457854	0.558939549866
0.501207096964	0.664606846267
0.48934614219	0.818222719908
0.460556793846	0.622206213448
0.488402753887	0.611804661559
0.472818438921	0.616562910478
0.460063047616	0.74136204893
0.365575335076	0.770804171567
0.510928846011	0.599172690829
0.509314310741	0.692351683394
0.42053243883	0.625296226922
0.442948225285	0.703577257929
0.529962026489	0.570690955032
0.458770201025	0.532003582708
0.524353312303	0.649798616843
0.42190524707	0.735882663255
0.50954683705	0.529455244219
0.586848647388	0.5516821611
0.615046486785	0.567188891554
0.781373398825	0.346455682599
0.459876418528	0.779396756172
0.427781809199	0.712306341129
0.485460568003	0.576680132997
0.444518396186	0.602588554877
0.545000540052	0.722670971499
0.521995043371	0.646778806135
0.504452038839	0.673279587811
0.592012041484	0.731922514833
0.535953725757	0.703328079354
0.558372981595	0.844351211359
0.549201503053	0.684325874184
0.523840829356	0.738512198695
0.478500223182	0.630521038346
0.507657157853	0.570114774848
0.501585257906	0.715843741534
0.542657961713	0.721762253649
0.455833231804	0.564135015052
0.522057793754	0.889298003379
0.50212444425	0.68570975622
0.521479544416	0.511863416283
0.366322950994	0.72564933578
0.612628847401	0.777757546883
0.527006789254	0.872191254425
0.440617814655	0.686705501186
0.509316545054	0.409152240663
0.517216151794	0.75360015986
0.452281180847	0.508297502017
0.443043963281	0.738564886587
0.429079477979	0.85183602514
0.519751111776	0.506740418775
0.4647569454	0.577586746018
0.53190000213	0.662099625629
0.5610485169	0.553343042368
0.482611229843	0.676465646976
0.45692227485	0.790917517314
0.507891207741	0.498576140074
0.510321767583	0.466291035366
0.451129070597	0.72828186248
0.576301615799	0.657957043237
0.536430043079	0.861750934346
0.504698074775	0.627607579271
0.580429100414	0.851164513897
0.510730525689	0.991031131236
0.469973210299	0.477440095809
0.50413787396	0.796794541381
0.453920270001	0.586576359525
0.397008132822	0.797707293074
0.515399598808	0.409377629539
0.483333506672	0.928703753317
0.441599107794	0.586822289033
0.460631214356	0.567983369753
0.518922470434	0.611478127622
0.542182792099	0.67560938155
0.584370049915	0.601332880911
0.508665873541	0.726783712854
0.456294982595	0.595998754001
0.440780500434	0.652819866463
0.522956519473	0.627187358865
0.585397165017	0.737450985301
0.480117820324	0.546900477628
0.503426252411	0.611268381284
0.463643429095	0.817666889541
0.497040462326	0.760342759596
0.56220154542	0.429555441936
0.431121370768	0.689543670215
0.524293133295	0.485921631485
0.583231892879	0.674095925392
0.628683693517	0.686400709114
0.447866919544	0.582394785433
0.528076974142	0.589209674285
0.44027833022	0.675096202697
0.426815612567	0.870045137765
0.564574581995	0.670693971223
0.511691916395	0.734782150054
0.486698986886	0.629550872117
0.428914057028	0.610677813454
0.542784542385	0.85910204377
0.496029190814	0.606887125449
0.473514962036	0.642791951759
0.499026634811	0.804315175879
0.552749399988	0.726738163369
0.414120904477	0.860512346977
0.490125488582	0.799118403259
0.528803851581	0.684194098582
0.574802487813	0.600655673433
0.544876417754	0.654173412818
0.47534571098	0.52478290128
0.408845039057	0.581268377543
0.460180188861	0.571357342427
0.457204485178	0.575074396947
0.46462941577	0.476913373559
0.531724176531	0.671198606855
0.582969670521	0.773168918306
0.584061269685	0.666586553338
0.408054495772	0.760555698948
0.542779148904	0.76415439881
0.503225957248	0.609092670958
0.440837682664	0.725623325605
0.441762550829	0.61471872645
0.492635383015	0.812161036502
0.458781761509	0.447883277339
0.435963720808	0.535944386702
0.502477043955	0.756089756261
0.418705554338	0.881414236029
0.495654294068	0.904904616296
0.512350945418	0.557434791414
0.428919034005	0.589010790266
0.481920815775	0.69306074566
0.47874437229	0.736190707185
0.490158048941	0.652419990376
0.47307598239	0.755156154737
0.516668170045	0.511374871295
0.446397749792	0.526078055925
0.555837453232	0.699022337127
0.47476386185	0.741167509233
0.53208393276	0.414372024839
0.434684714434	0.768183815383
0.515117055649	0.710191272487
0.452954514327	0.631369670691
0.555859187593	0.769291872035
0.530554316867	0.820643574258
0.589342652807	0.725800613219
0.5848346862	0.670168180277
0.34782141514	0.775097303747
0.443542598421	0.428690058007
0.582515506006	0.454875632749
0.494741732483	0.813818743621
0.508776255989	0.61013058999
0.567404869828	0.41583451279
0.537797597641	0.363335066521
0.367785065058	0.523787790841
0.626353144835	0.56189148924
0.610246999306	0.586524832148
0.544875628266	0.534738789141
0.377466592299	0.451980575206
0.453789587819	0.708247729876
0.443480135841	0.539201402228
0.508281642036	0.608446066322
0.441071016284	0.78873207474
0.541754890013	0.730282119838
0.52734611579	0.699005666134
0.406198506469	0.524615854031
0.57003257329	0.812231726392
0.530532949477	0.631280686177
0.469517092078	0.64838533777
0.510119188509	0.788482629725
0.551208838128	0.464740700883
0.463331026072	0.913216049737
0.519178547182	0.767264353834
0.469407154702	0.683198330342
0.425687340153	0.432229404585
0.550077182121	0.659248246409
0.478414989239	0.636236299985
0.634166152246	0.753446667896
0.472186495177	0.677520274407
0.498701184343	0.822139621889
0.429923707262	0.694601717591
0.560459951283	0.73004714245
0.531766684093	0.691982526167
0.513310051889	0.634024365128
0.519889734105	0.842024568662
0.506045807109	0.573378949307
0.536826793444	0.788318222652
0.551746829385	0.743822942075
0.555418211784	0.688432365834
0.424216242903	0.646106653946
0.488158756904	0.705868612908
0.473484320017	0.788166877327
0.456288902596	0.577519284457
0.470667772683	0.591535965346
0.516952093753	0.75761932022
0.602870168386	0.668043848005
0.51802446342	0.808084894396
0.474260015721	0.601397733992
0.491878370476	0.588288821531
0.47453338874	0.697725993353
0.449703577337	0.890007935281
0.521847407743	0.557517353875
0.556576748628	0.732496347143
0.540343840739	0.676292679081
0.471326880661	0.956010794833
0.44247614937	0.646493613225
0.470143832631	0.777397363936
0.521955821083	0.5665618315
0.510435516951	0.43125854159
0.514226895081	0.759724717853
0.49447171075	0.722312811015
0.509645042839	0.698267393534
0.461496775592	0.531954474175
0.552564169586	0.678078683484
0.562091193478	0.809405920569
0.524330394745	0.715950003386
0.526880222841	0.554746465892
0.546888513142	0.728132740047
0.390914466092	0.734664206602
0.488424276725	0.897535516498
0.500045964331	0.624217991195
0.441468919661	0.709163086892
0.497773522732	0.601911188384
0.463544035168	0.664823874058
0.501232400199	0.522019503073
0.500574598533	0.325155361331
0.576183663284	0.668330461681
0.439064080573	0.60980540316
0.502444624636	0.680869137086
0.611241217799	0.610297628038
0.526996325695	0.944034523235
0.505918289903	0.622700991471
0.438730031549	0.646639750404
0.56745684102	0.530601558718
0.494270123568	0.658046352794
0.565824195156	0.9345265866
0.532374607874	0.548302463913
0.554902493715	0.720664461101
0.405066243702	0.533669521363
0.511050494405	0.859085122892
0.558237530344	0.891628286021
0.543231189757	0.626163144514
0.470499035015	0.70831116296
0.518942855135	0.665365062608
0.464482579303	0.645134160024
0.518530300398	0.809838213696
0.483011139092	0.540454328539
0.484518224467	0.679269431144
0.513881877839	0.706872355214
0.507532454116	0.655839864322
0.523077255974	0.744426868701
0.496457429245	0.638548665233
0.467407956511	0.729753247253
0.48723275045	0.588440059263
0.494175775449	0.694839429349
0.494129290567	0.702116996564
0.541724479682	0.695065703465
0.502784642053	0.530443848252
0.47724499756	0.707902943458
0.419491231719	0.625756314256
0.491977755184	0.702722619361
0.47350474618	0.532624219859
0.503465861266	0.58413486693
0.44151496796	0.839912677393
0.50281444712	0.483759875594
0.404693728595	0.642096773103
0.433496542325	0.445601226043
0.591770875353	0.65807258485
0.482129993905	0.66672950157
0.529905561385	0.696873598506
0.416263968589	0.765358534398
0.499910688385	0.781930720359
0.60841217015	0.61905417813
0.562216845838	0.535032334823
0.535160292172	0.6976162199
0.539781659389	0.701158103952
0.417458010336	0.526112247379
0.550491983222	0.584611760801
0.583715520106	0.621235066999
0.506369019725	0.479422038133
0.429911094872	0.862158628791
0.489881067277	0.746006974816
0.492534268409	0.72142689349
0.605063754265	0.671850988156
0.493982499605	0.92791587879
0.492715255641	0.639649441987
0.492777575537	0.766726491319
0.553223349643	0.599623409837
0.516295536455	0.71098228467
0.506482194052	0.756601642661
0.51653859453	0.548780749625
0.402667815908	0.515015946247
0.535981410491	0.511317575206
0.442405312581	0.535222136017
0.414884448358	0.614151614299
0.471675131827	0.796793298687
0.535667669259	0.526233470935
0.485124656307	0.796147960659
0.479360925304	0.485471342522
0.426541085367	0.566154321529
0.530385248116	0.778346395115
0.473069769282	0.866010113407
0.5663103837	0.708040884731
0.513134797821	0.815189928834
0.419564719358	0.658170360482
0.576828897746	0.452535335221
0.482994652407	0.790420909477
0.508632062254	0.731175539608
0.606987802357	0.563784641973
0.611902382142	0.559286001192
0.516582647917	0.612426135163
0.446138685753	0.723320933084
0.378315132606	0.620396705439
0.566975761409	0.638867732522
0.496384501924	0.846920081845
0.449805757128	0.617517023944
0.540535579531	0.704111362373
0.544299980702	0.554100694112
0.453345900094	0.717968867446
0.529378045285	0.634063445104
0.33870967742	0.589365513464
0.482693517936	0.570921616065
0.491488716594	0.822905201788
0.41185432742	0.80311489896
0.551461333112	0.713933343841
0.492229793816	0.770711607329
0.489146874872	0.749184152903
0.505285506761	0.738850060702
0.477960646644	0.53723140957
0.509132420091	0.743502648717
0.452192075398	0.603705443269
0.51316286686	0.672965467755
0.403727900876	0.617983734691
0.510365864632	0.706241125024
0.512468772376	0.796722247916
0.545288607246	0.444675003117
0.514310948284	0.48301887396
0.379511410475	0.682560626236
0.414962447477	0.906989909784
0.369406925685	0.661491528889
0.549788956843	0.677083873414
0.541091211842	0.650965350018
0.482360554442	0.609777391333
0.469884657385	0.595058840685
0.516427356452	0.695289150307
0.461043057673	0.676024411796
0.631296408433	0.592394474845
0.52358216947	0.781626784941
0.5091118928	0.61547352843
0.484744870218	0.63667419237
0.422706840849	0.700026193769
0.555770255863	0.710094214332
0.48623165966	0.687667542758
0.483355986656	0.680413948769
0.526340269968	0.658377580694
0.493759471688	0.664121453968
0.533276109699	0.666303932901
0.44563959097	0.658599800217
0.458197193927	0.706382511829
0.508979993376	0.584695568642
0.426335396439	0.648137062451
0.582950457252	0.460995836877
0.542589137522	0.526278209075
0.391876616534	0.52927998957
0.475580584072	0.568201717135
0.512420860084	0.717984171941
0.537837554951	0.639562410012
0.460294532131	0.660882631651
0.532837877333	0.827777909294
0.453877500617	0.739240669612
0.527252254972	0.64860506931
0.498491891916	0.656459674732
0.481122932038	0.607207823575
0.525809360212	0.626402021849
0.407689816894	0.627323108998
0.524382436051	0.752812582363
0.466532305305	0.654922078305
0.526935829003	0.599878439772
0.409571271015	0.636694118314
0.49251368766	0.758005969019
0.501337072403	0.624441327422
0.576229961304	0.641722569006
0.51447188968	0.633334298237
0.514768829119	0.574052064142
0.513909534933	0.821867445551
0.471770789363	0.66143301127
0.543756356046	0.869324224055
0.51635134542	0.49206415716
0.519778516058	0.876897128143
0.529248805556	0.670228389016
0.498955275857	0.681263369317
0.498048399687	0.617529030954
0.678315204813	0.707841124305
0.538027953478	0.677932612456
0.500035726024	0.718193415026
0.503699260148	0.800801329955
0.433893450876	0.824632057043
0.532679201905	0.722235143741
0.521671690714	0.760197581463
0.464768883878	0.876391655245
0.469513006138	0.959077435566
0.510802978614	0.820212633126
0.650156799392	0.690667706341
0.4690495418	0.770882381835
0.419179148026	0.725005055851
0.48617644073	0.683097664774
0.541718326675	0.835400200989
0.498905045095	0.768033033693
0.523901726662	0.81808468531
0.526096151864	0.763632434245
0.514604391774	0.755347448909
0.590147050409	0.757989000453
0.563812021255	0.726665847022
0.627991525016	0.865698150537
0.502736999253	0.731968939894
0.499422321497	0.772374231177
0.471480900052	0.83565469001
0.479242003756	0.791535527996
0.500399125182	0.622537198856
0.39203198457	0.787848204426
0.483098280057	0.784817036216
0.481452102095	0.943915647788
0.493673577884	0.780544019373
0.528943611706	0.705947900566
0.331324775129	0.738280375555
0.527075212615	0.740382825378
0.578343192397	0.656042992674
0.55701603806	0.73779288186
0.503771258456	0.708589069871
0.482917649963	0.713254122468
0.478405464411	0.786589381706
0.578128765549	0.877568805457
0.615261280443	0.696850095866
0.400349420857	0.756111420377
0.484985554615	0.796391620987
0.473420749535	0.781206784685
0.531384560376	0.851851881506
0.51651974814	0.737516048604
0.507893143753	0.851123248934
0.527272727272	0.721238190698
0.493978872661	0.753176673181
0.525055226136	0.899022526909
0.440589987596	0.721215171567
0.52372532284	0.756388709529
0.506005682375	0.803647500336
0.572452761407	0.862825754517
0.461991065267	0.767541199413
0.459500516498	0.756451873884
0.493201339133	0.736885863331
0.530119934582	0.690100467541
0.511942531206	0.753938476192
0.509161991864	0.704755955555
0.620918485957	0.921025094383
0.481108964954	0.910346789231
0.559513138072	0.800481049577
0.626001095814	0.636166558557
0.391715604301	0.755983600476
0.446903489469	0.650912078442
0.497510428665	0.957884949376
0.399376977165	0.679605456404
0.51982213315	0.742942077914
0.601191394796	0.863390422147
0.552254312125	0.808060409028
0.52448706021	0.765030171865
0.479349678773	0.860833831374
0.492089497135	0.715315308896
0.479458418155	0.779400194691
0.489583623929	0.704168192076
0.504834225487	0.762699637298
0.558927871734	0.780599895309
0.507790423509	0.795774375706
0.561293290104	0.694310157811
0.528377047229	0.717054781198
0.608317125127	0.797515499294
0.559032978584	0.712616134983
0.438738170347	0.727031184004
0.607607403634	0.793565166988
0.411426445811	0.715818389104
0.614273092542	0.777240736518
0.545058191539	0.787118402041
0.351439853607	0.912764211051
0.595156496683	0.572771432546
0.458351989377	0.786148073763
0.510136910607	0.703479808377
0.530694249562	0.755575497896
0.452222455929	0.733649459049
0.464821699022	0.775690386811
0.523043994201	0.809758930161
0.524857613868	0.64661348259
0.519597141885	0.730013436422
0.477303683565	0.717324207664
0.414689995303	0.787539502745
0.47690982648	0.723811812223
0.48812180727	0.748226331725
0.453136454005	0.942901875719
0.45520238191	0.722601465433
0.484674117517	0.835103440018
0.413467411631	0.850764750976
0.454693991877	0.793074413931
0.470673908758	0.73571842917
0.523401439846	0.762525969042
0.478314021473	0.774506150261
0.53240106682	0.678857388526
0.383311013032	0.953708388142
0.398580425873	0.580855798275
0.447256656193	0.620012139993
0.492483421047	0.840242574218
0.488064409812	0.781232890614
0.517078612421	0.749190080525
0.539484964913	0.781060567895
0.526456585384	0.744313122575
0.534389845157	0.70347656341
0.497422529086	0.823938400003
0.48107610945	0.704371964856
0.489994171362	0.768069702345
0.509900056572	0.932312955688
0.46724048769	0.701321616397
0.544225914146	0.77362390499
0.593748514381	0.70692370057
0.503103359835	0.823971440319
0.517091215583	0.866186483291
0.473881332544	0.753881234482
0.530058810717	0.685434853162
0.48410607284	0.84727115
0.440578955202	0.797085752185
0.505855091653	0.759745194436
0.495509063527	0.734598841892
0.49239812903	0.802873519052
0.439135808491	0.863132994449
0.46255369159	0.712650557402
0.54651910951	0.8483907719
0.527201337672	0.738818927972
0.470544829678	0.845750322317
0.416806160027	0.762195397686
0.487855013574	0.811910704985
0.498248989461	0.740202249859
0.525806499755	0.724556443841
0.448074014651	0.759204904163
0.520945353499	0.716494777361
0.473816528483	0.839801190274
0.509204712813	0.682406012903
0.507418002795	0.683277181355
0.545357852821	0.75590269428
0.497657306099	0.73634425177
0.456491614165	0.807510943279
0.459813929309	0.710610887787
0.559088286209	0.768797629305
0.539648726198	0.820412423481
0.495433081722	0.859702380007
0.471517034938	0.65232190601
0.539706907425	0.70737354867
0.557979588446	0.844410609293
0.429469810174	0.812863205466
0.425665101722	0.851321425094
0.585038776582	0.733186961054
0.529820451862	0.603705598698
0.523926791624	0.762224839815
0.50670775888	0.737127134693
0.518280031481	0.746274282001
0.51978561858	0.710297593721
0.518007255995	0.731557126583
0.457869385608	0.872242444484
0.492431933549	0.833150548216
0.480456696153	0.780798933564
0.488503361833	0.756207619176
0.481593545133	0.673078942271
0.416141759419	0.671826687835
0.582594163774	0.781199442738
0.43147158089	0.724064100048
0.634635767971	0.782470978745
0.414379595125	0.806657928951
0.567587575139	0.753556359924
0.514921780987	0.850209419588
0.558858826097	0.94676875476
0.543860728346	0.775306078861
0.499838884306	0.773441528204
0.459850921148	0.728884392666
0.523269050808	0.753262764175
0.51553518796	0.694574489796
0.533700919362	0.749167435941
0.521053496139	0.930414622133
0.435650233777	0.724038668137
0.529509705122	0.768326246387
0.502098387554	0.853879078508
0.453635537734	0.846613119006
0.377831517597	0.806834805659
0.57683379298	0.721092055938
0.544011192895	0.728571822696
0.500927804658	0.838926214514
0.532894873338	0.759915000033
0.519250608675	0.777811949006
0.478375183434	0.851369271536
0.510985400049	0.765645904264
0.553985808349	0.68052366648
0.542136954772	0.954979657992
0.449383517197	0.753142485805
0.515546223933	0.708692559689
0.482931874827	0.750866422565
0.366004223751	0.833270921988
0.423782204434	0.675149586928
0.573014063494	0.825185002303
0.471708354166	0.780515074229
0.513880131866	0.777060628434
0.470665874744	0.651183059123
0.591844409821	0.748623301697
0.362376456297	0.621368920297
0.543220538589	0.656871564643
0.49262997846	0.760530375068
0.506200745939	0.640097698771
0.532189219407	0.803599265332
0.574552254909	0.775531838731
0.369514329699	0.709077712378
0.464082515868	0.598917658491
0.510294117647	0.88721439679
0.523610695827	0.747148017465
0.508770656009	0.665196813723
0.500526724187	0.749233417657
0.513209829958	0.770911839437
0.529214619524	0.735841905631
0.517810093575	0.750608471472
0.533583308937	0.726465207598
0.485609143951	0.780077515401
0.650071871822	0.664217471151
0.489651716362	0.763449485967
0.463836084472	0.802464180101
0.378260414121	0.789462964818
0.435982879734	0.737847677515
0.458130970806	0.692246153292
0.510050712661	1.0
0.486856000604	0.705582232401
0.575642811122	0.693459676074
0.540680946291	0.661116839972
0.463256347911	0.756341728408
0.433345993164	0.761442147632
0.444588843042	0.821685730076
0.478135048232	0.779461820498
0.534539690926	0.763021222559
0.476688330036	0.691456214708
0.537906576873	0.773423397846
0.478524408102	0.783310119725
0.486554252523	0.696328940175
0.431886384256	0.754680838822
0.471076754329	0.806775712898
0.427588164337	0.890201036305
0.508913615698	0.810845108065
0.558891047148	0.714537874438
0.54770427055	0.718555191715
0.475844280113	0.761729241573
0.469201196732	0.837171765277
0.543879324847	0.755200864733
0.515345979599	0.688135332523
0.444714810716	0.745450001022
0.444757632948	0.73600586044
0.532056312024	0.835137531045
0.457636947025	0.759776768497
0.538366577871	0.726782704232
0.490268691055	0.660081049529
0.466700835602	0.998649705037
0.458229567579	0.777184998142
0.488819925201	0.683884123959
0.52402498381	0.694998804135
0.421090119956	0.789095920431
0.544331645637	0.741455621993
0.488086590149	0.751327872161
0.518795692162	0.687761468455
0.586138255519	0.741094510426
0.439195647379	0.872304849653
0.451573942927	0.734674457582
0.564479804162	0.801297572287
0.466319839592	0.692630267349
0.525641695854	0.774931861741
0.526400606692	0.871169438454
0.485619630524	0.864592403958
0.556963788301	0.696510790335
0.526125857023	0.780852148075
0.574455990301	0.753648357835
0.417278689616	0.762005290595
0.471731936017	0.659000080892
0.516470444702	0.770767576496
0.501358151133	0.783786004353
0.486332171189	0.773583923157
0.505131687924	0.752377405059
0.652358862355	0.653372230571
0.59106970554	0.914959801662
0.496349562388	0.61046262248
0.481819860467	0.677799789992
0.581111511439	0.880067247864
0.445796987631	0.761294676588
0.459734239899	0.737340429242
0.657669387551	0.786054797464
0.511028085545	0.664028599595
0.456110239027	0.826277187578
0.438163373014	0.797403095279
0.540164252229	0.811647182255
0.515696133723	0.687928629141
0.523838402687	0.77122862469
0.569046216794	0.750379990399
0.441594528161	0.862431718152
0.430010070493	0.710192686881
0.493469120486	0.737968559009
0.513319744148	0.832221944959
0.434113364534	0.860213128426
0.469897896265	0.948473410517
0.505445001686	0.802190511142
0.433369421388	0.725095794371
0.479823024616	0.821284365688
0.53640542681	0.765739620129
0.545667650008	0.879821908185
0.504661491068	0.770787713246
0.440523844823	0.726598171572
0.466102512586	0.717806773987
0.493176331477	0.761286452839
0.46133429304	0.828181925271
0.507472745293	0.778220857347
0.503005938111	0.839260727818
0.47428901016	0.786407506786
0.459959335505	0.70253082497
0.434720817135	0.822792337216
0.55159145149	0.689813098091
0.521513096004	0.815301035728
0.467752733765	0.907827793842
0.511253139737	0.742773193625
0.553365897479	0.783819201813
0.535460097926	0.786908282077
0.4689895119	0.927126490381
0.58192497368	0.816403088505
0.535458202168	0.827203697363
0.621828752643	0.702760583357
0.494406234951	0.7993718425
0.462477404067	0.740648217816
0.506778436262	0.740358830838
0.430167717908	0.723343788278
0.449475982533	0.827094780368
0.52399870801	0.755696433912
0.525622609387	0.772730149191
0.653240279163	0.628750486424
0.53972649427	0.755810801726
0.445702918849	0.896074742605
0.524402737976	0.701745362877
0.502856232069	0.773081100853
0.524112045753	0.917388567276
0.433048155468	0.898026701017
0.504403263277	0.810203227944
0.462570076447	0.684303166601
0.508680298868	0.847870810911
0.504065278529	0.80999922369
0.39067545054	0.842283795173
0.473287811494	0.829369255509
0.493730146041	0.778402742267
0.527262745007	0.692250688995
0.618574157853	0.699032916282
0.55824203992	0.811508325948
0.347762343808	0.805692115512
0.506951932353	0.852544276459
0.498100033983	0.758164602064
0.578516329164	0.7821166343
0.524752627374	0.710579785535
0.523780293171	0.939783556116
0.388420594405	0.779064174231
0.611703060415	0.782231563438
0.449222918331	0.797262879851
0.493654066438	0.753167356331
0.624211335323	0.771417179665
0.529171122995	0.862559249934
0.439643465327	0.694138477775
0.533801943353	0.648591021991
0.584832583708	0.687304855845
0.525338286017	0.736499854844
0.531870753591	0.679174093162
0.392497518083	0.842367611151
0.570340363108	0.672041431247
0.485555995251	0.894542232545
0.490183143279	0.609767251989
0.395423303624	0.993797649455
0.514280200695	0.900544884023
0.481262061846	0.939706097493
0.479766340472	0.748287838948
0.533822091886	0.81402439371
0.479576852768	0.659277579299
0.452484081951	0.858699918178
0.501449845186	0.980330482778
0.497448026889	0.735632072588
0.50978389342	0.843115724989
0.397947921351	0.837030897641
0.48599843558	0.719331811678
0.463487041456	0.709469180812
0.519243313764	0.868725465285
0.469828310578	0.807955803088
0.472435655204	0.680880350951
0.532308346232	0.685550872527
0.529849422447	0.813658707541
0.453948603707	0.691481857323
0.552245488359	0.649525779111
0.556017140427	0.794996387759
0.3973289202	0.747314603235
0.622862077525	0.73926300832
0.423878605969	0.738218387151
0.511068998191	0.69763611232
0.572645877079	0.771988064267
0.516115564463	0.775783922923
0.504714942215	0.759354641095
0.526625496115	0.825586816089
0.465143788444	0.771078740349
0.505284495235	0.644512901884
0.490741153898	0.828763834724
0.506326839483	0.668639958351
0.49162803143	0.689281915388
0.452872594466	0.759412327783
0.460421108742	0.837319652426
0.460066547396	0.834504348814
0.478709996293	0.859626299998
0.494231227701	0.779103415316
0.462054123568	0.636378252901
0.527586324118	0.875019800047
0.487024889061	0.760538410593
0.487603305785	0.923873532303
0.479021964277	0.714802226485
0.409002375994	0.652538810895
0.500463262955	0.781009557524
0.491262192328	0.670798563387
0.47491138998	0.758297260289
0.536928137147	0.847248518404
0.497559678596	0.836841277083
0.539093573372	0.728628487763
0.487510569335	0.728534753989
0.461400359067	0.886806013295
0.488392195604	0.783323231953
0.564475239924	0.779780498502
0.581624729006	0.72702317519
0.482422673771	0.715640820922
0.482601799382	0.741458335985
0.530478932268	0.78321721707
0.486990142591	0.82496988891
0.547479920456	0.813502634253
0.573365156254	0.757365149423
0.428769833165	0.701216156542
0.521136727624	0.812685622414
0.597144817957	0.734814189818
0.520545421043	0.742180549429
0.523968278022	0.711328584749
0.520870647521	0.710575758403
0.436143554895	0.805976830975
0.513666103841	0.772723806129
0.509714713911	0.793141264473
0.607040955182	0.664919123356
0.424274640089	0.948996030284
0.481551371101	0.808213641849
0.450649221432	0.747648435961
0.630143860823	0.751804385716
0.444665586669	0.786990459215
0.540144868395	0.712135339907
0.42393929434	0.673201052076
0.649270145971	0.614392798605
0.562906942922	0.257570000459
0.444453567617	0.515030825469
0.578828762914	0.560585340835
0.455109152403	0.502482370831
0.422286192024	0.40540384315
0.516965628553	0.310073163072
0.484443599734	0.87302169464
0.311330360591	0.277301348114
0.555290799456	0.490330346799
0.445399478867	0.511768633122
0.494007439041	0.358602115059
0.486232628618	0.402296207627
0.523445369112	0.514064052127
0.543779082497	0.552198394557
0.540711049146	0.682778601154
0.397608285175	0.483333089453
0.617072665793	0.404452449406
0.478668079164	0.315205683907
0.501393381438	0.363662292552
0.498343988292	0.639259150306
0.556268221575	0.283301785882
0.454040871247	0.448008746478
0.565747728448	0.515068877634
0.5503073894	0.413857348741
0.465592623467	0.280174867005
0.518267929634	0.397916145905
0.567428672692	0.404372500302
0.477980014275	0.652508565064
0.555191686315	0.46207426677
0.439537562012	0.305598389251
0.532413692785	0.301252529718
0.529010741086	0.529189876347
0.578307765793	0.628269979259
0.489766014221	0.464609844154
0.507330646531	0.280676382556
0.457927812691	0.538626747693
0.448303250863	0.620843485377
0.479447503643	0.487167141954
0.451133743836	0.375168949603
0.462257464339	0.662409524579
0.508601842789	0.675831135625
0.502232398398	0.560993820638
0.566303959765	0.53418803973
0.468197767145	0.558233763788
0.485501651087	0.486897013009
0.54548889664	0.469702645763
0.476869030658	0.417692563951
0.512852440504	0.616678437159
0.471313804252	0.290277389813
0.356309617838	0.823712705913
0.546816547416	0.420527262213
0.467855623746	0.549084749324
0.431909323365	0.547969056868
0.577548609849	0.725583785047
0.460617705956	0.48139004336
0.490307081257	0.692059708611
0.540270938564	0.742550884388
0.407913269462	0.371721985735
0.535011002611	0.459493994963
0.468973315769	0.594082814917
0.456642492567	0.273254239835
0.410814209368	0.359033224953
0.424897548976	0.341850139119
0.500303913578	0.7112641045
0.367069581011	0.695043830233
0.515108491003	0.543485617305
0.492567944444	0.710780284712
0.568937946613	0.495733420613
0.427122940431	0.624621807795
0.45278241607	0.423808050169
0.470687087563	0.568568445121
0.541258849306	0.239491064731
0.589443545376	0.852340657178
0.361282021413	0.743744843206
0.399594430012	0.588707362311
0.617639139751	0.805979347271
0.422002359792	0.52092429793
0.428406038714	0.46928601686
0.409683353041	0.664264353699
0.440189274448	0.269460302174
0.614807267787	0.820341703633
0.472685499224	0.392329489788
0.404220139992	0.199944405836
0.493470382883	0.584410938413
0.553645381874	0.414122002717
0.591641143809	0.902348261523
0.613194583828	0.485429825267
0.52388803301	0.639416468474
0.444476177467	0.590137598201
0.549886589088	0.349954917478
0.454667492772	0.469818504164
0.487134443625	0.500833533208
0.54336643271	0.578421474336
0.545603266417	0.537785128144
0.490447860619	0.406835621015
0.437470643495	0.447985310668
0.443263061412	0.431100811071
0.502901353965	0.258640488682
0.408579040295	0.470277599767
0.512142914621	0.500048560047
0.516985725352	0.409762864574
0.49699787484	0.164889976611
0.640959805798	0.303689574443
0.546759674982	0.316115396085
0.34776855338	0.271263882614
0.478526629106	0.453345068617
0.458285879046	0.688296147754
0.441258399227	0.693112175714
0.597170848745	0.1164904963
0.48907736957	0.608060119341
0.4892502301	0.477639822379
0.459885117001	0.564480848759
0.600585997876	0.562634651599
0.547963039405	0.403922116093
0.487358644106	0.702961125173
0.485057825582	0.657692867181
0.490065526632	0.383244934766
0.49616003679	0.363910285231
0.480927401075	0.570915274934
0.483266963206	0.529366342023
0.443027811621	0.481456689469
0.533809680018	0.252779738708
0.440480152127	0.766033195559
0.513567581431	0.396785341382
0.51999438097	0.304516741119
0.468329062356	0.470279570111
0.554672184709	0.399743604093
0.443011346734	0.604546741786
0.402850126507	0.514217603678
0.439897380726	0.587106661351
0.563934604707	0.396063829656
0.448400825924	0.576904803887
0.506110754242	0.389621070397
0.485392767626	0.510602549758
0.507313516064	0.43636941777
0.507987220448	0.507664741308
0.509582533104	0.531876187179
0.499274634527	0.496879176408
0.419007083819	0.340024368596
0.471993002283	0.732061766855
0.477411539672	0.67871392592
0.520842895815	0.396235171566
0.51647002829	0.408651784611
0.504252473923	0.416121793833
0.355138275241	0.522173673066
0.494977047436	0.642714668331
0.604914322164	0.882756377116
0.516858209053	0.467698091677
0.503356697595	0.228233302125
0.577179159104	0.348514657357
0.270051933064	0.337368202644
0.52438918355	0.284719731994
0.442456829697	0.566251376668
0.587185522016	0.647453945212
0.577447140439	0.528501136647
0.491815742172	0.683961129353
0.443143991654	0.294496398234
0.376492875381	0.281282277834
0.506405012556	0.60404065613
0.590848172665	0.231118698971
0.524986502733	0.911960953081
0.539331262576	0.470580931127
0.536524289905	0.437437532707
0.480794997767	0.357684267499
0.436487921423	0.584468554665
0.454104543442	0.493849382692
0.477434240886	0.517284695918
0.514880340122	0.550437432303
0.434091475056	0.340392478523
0.626071608674	0.47936956676
0.51880168172	0.227752845465
0.488733403118	0.418393511822
0.518913579391	0.541336321204
0.486534014261	0.730659387157
0.471959243965	0.529225946237
0.531624766812	0.637827746812
0.526213863936	1.0
0.49694523238	0.426536686269
0.549089566929	0.436698557869
0.497795937306	0.464469376931
0.466394934311	0.392062107904
0.450772662858	0.402305191761
0.51301616678	0.926434896193
0.438298162575	0.73906912072
0.422329299677	0.435198643215
0.453338592995	0.40423236816
0.576786574946	0.606351484442
0.499084913698	0.415456042635
0.487985965352	0.408176127095
0.524133420197	0.440204751489
0.436161980913	0.51088414773
0.545106150009	0.256100565661
0.529472972269	0.510038050687
0.469594804871	0.573589864243
0.46601741427	0.543845918703
0.494639654329	0.782111417386
0.548380861564	0.380909639272
0.553762066099	0.621122145307
0.468565732672	0.373940912471
0.443651308674	0.316535631644
0.432547388099	0.471876812514
0.508078109902	0.754556319722
0.555179509395	0.365026884614
0.426255078904	0.501047693315
0.50829206227	0.911241796938
0.486383434906	0.440863472649
0.542469060187	0.387159764596
0.605094700719	0.529853749712
0.480094557567	0.71478485574
0.420407487162	0.698863160573
0.481392792651	0.556356963135
0.439202601681	0.631378835918
0.580527500077	0.516945274159
0.623687123762	0.342474425951
0.398091538996	0.449797225745
0.522153567135	0.348493703105
0.390588574726	0.653065381359
0.569405316933	0.295086646877
0.45856648584	0.495971483557
0.449183000604	0.80208981678
0.502880282016	0.604411012378
0.478620499643	0.339104036712
0.508295340135	0.421186053294
0.593112955141	0.61554424521
0.574985872918	0.239699890102
0.482906185277	0.50479222242
0.525821267047	0.720567051384
0.448058130795	0.356427915637
0.482230144055	0.159278788023
0.463685882887	0.369646173221
0.52248306459	0.365654719688
0.498478945402	0.473189872244
0.362974577747	0.307224065732
0.518650524251	0.418267767658
0.484035530582	0.633059116763
0.423065856777	0.627440510649
0.588530106392	0.313542046274
0.584567666793	0.380549387886
0.516423535527	0.3543950314
0.558319935691	0.399095577274
0.531061506626	0.730716220322
0.564213054535	0.696077004297
0.535384725606	0.437385021402
0.498800337076	0.285212711104
0.512709361223	0.289940432597
0.530846534999	0.473198137785
0.529497793215	0.369331212145
0.54612218832	0.460490659246
0.52757836803	0.461067912615
0.477367708517	0.400745851483
0.523636139225	0.773634864809
0.496614558957	0.462356770553
0.450044179882	0.569319229013
0.534178208938	0.588674074465
0.422385896466	0.501496995779
0.443197374662	0.240842699401
0.492252669592	0.425833708207
0.517101315486	0.545846480543
0.493357215572	0.533245706676
0.509745955428	0.512968211361
0.460394421442	0.745699146049
0.511411924029	0.406576736924
0.463587653762	0.402654463914
0.464191931248	0.398923655406
0.533529694387	0.345267227259
0.436682598643	0.495580726942
0.596074541885	0.41432297494
0.477698677903	0.644333384256
0.447747818567	0.622858220784
0.408161418747	0.709867055123
0.511616792882	0.581207205372
0.400968411344	0.199104017036
0.467441860465	0.540912282236
0.575678751423	0.363591117948
0.498144178995	0.365826689467
0.511659872974	0.408885041845
0.596451232522	0.591136396916
0.527019498608	0.63893696953
0.506007518294	0.579584258995
0.523972422604	0.437691530242
0.544981189866	0.427540577804
0.465940430226	0.508783833311
0.574330506924	0.431107533872
0.585162755488	0.457599824362
0.571269769087	0.708126956385
0.474795428192	0.352434166697
0.477987761954	0.663984405678
0.571951422393	0.505470301106
0.571535382856	0.598532882703
0.478271341292	0.45553447367
0.444829760403	0.359894666157
0.525229293467	0.411425724152
0.515702551912	0.491974891379
0.445290199809	0.604671507139
0.401700592631	0.130250064175
0.6059984015	0.408726348296
0.566997009324	0.527196175694
0.60945716016	0.255550525525
0.539648026092	0.299813901955
0.508863593954	0.460397253664
0.504293109327	0.568998916981
0.530481381395	0.518950975271
0.538935816018	0.461967496164
0.417786738351	0.665793806604
0.504393055458	0.494426392841
0.471294851794	0.470263757524
0.571862895677	0.653310459254
0.461944222527	0.406970774726
0.510453506556	0.464517019247
0.479763636904	0.495772326338
0.463009193898	0.509571700169
0.52374563928	0.502040138922
0.495361523627	0.567615842296
0.470027180628	0.526656474921
0.513329133394	0.444438892534
0.450349453473	0.697434156078
0.50937963921	0.515393959266
0.483726461844	0.396074166228
0.494707335964	0.527637187811
0.542609476906	0.468053235536
0.475797694139	0.553019168016
0.471299629729	0.639099802254
0.458531107598	0.539292320417
0.575060652573	0.469130010683
0.391111677878	0.428994937099
0.523159794927	0.638785183317
0.539666498231	0.568465177727
0.531018121246	0.31581333579
0.517244856797	0.331298635226
0.451210727545	0.404942526812
0.615862189577	0.47828876936
0.628133494413	0.902010486723
0.495000693058	0.257828064098
0.562486811094	0.173361615498
0.457159099037	0.413957512888
0.465699929411	0.295623182778
0.477379912664	0.448216067915
0.45988372093	0.923323378904
0.446290664919	0.143907555029
0.537986041874	0.664886691658
0.383717462616	0.498717091501
0.484756221329	0.625053660879
0.516310561404	0.619927311861
0.561587503985	0.326996327291
0.495072002362	0.383213157641
0.479816397418	0.462278619377
0.460352621247	0.467767707021
0.500240262104	0.273818374736
0.494869872882	0.411970734121
0.477704649425	0.530857226369
0.524009911456	0.297677565026
0.518002276092	0.347176411236
0.518607981205	0.178652924607
0.537555023286	0.396073032704
0.478745255967	0.922226588719
0.485001133042	0.751421719124
0.48949393698	0.299795135568
0.584614948073	0.450631131686
0.408971546851	0.608239856099
0.540120604303	0.314776294977
0.440983959191	0.758765825208
0.536793773172	0.824292588219
0.529542126717	0.388710182239
0.489896037743	0.706273853237
0.53106496163	0.554862072636
0.41883161512	0.703763309954
0.406030492055	0.608243689137
0.41050802139	0.812551085851
0.568318567538	0.336084258141
0.543777134588	0.569538817949
0.462602032317	0.362031467006
0.5047758026	0.405752204951
0.587313935999	0.497262618827
0.54637640051	0.369793286801
0.519427210207	0.264588905961
0.541821059827	0.527211768395
0.397250232987	0.687468639406
0.531051783566	0.373969860192
0.433025376302	0.159029360914
0.567882949599	0.908101761061
0.477910166646	0.426024328075
0.519843597263	0.674630949177
0.537444933921	0.395287463038
0.496859704596	0.248926758338
0.602103504202	0.636122688848
0.462370499467	0.453125991866
0.504647531774	0.571788680104
0.457834280342	0.506295422454
0.533042798078	0.458360780656
0.547534682602	0.268126372147
0.522700587084	0.63543880462
0.445207546652	0.372999769098
0.42255531763	0.571678088781
0.616244368396	0.694996430359
0.481630926886	0.469744578325
0.502514122046	0.435994012655
0.522523763604	0.60428335045
0.56916685748	0.509293476692
0.594953252237	0.0973396436291
0.601430459087	0.694461962167
0.513701295092	0.500200880056
0.515074511155	0.451000107865
0.421504320367	0.381615913877
0.491503841015	0.556964864743
0.487296956047	0.701077877846
0.501448120508	0.641916326608
0.468576085078	0.714833412625
0.551799219243	0.534781400577
0.530141448396	0.422667695737
0.46479291781	0.406835373353
0.501229809765	0.445883477558
0.513133867116	0.740742539738
0.487539978678	0.35565243799
0.471491687217	0.468163629532
0.532040034598	0.54783834944
0.520347864562	0.553093695818
0.479710533061	0.583657944819
0.476514230838	0.381981415005
0.51176924561	0.685273668349
0.528541226215	0.700542476197
0.547955092618	0.161045139758
0.552089994427	0.184668071094
0.433199241187	0.610407921828
0.396292423096	0.328148971914
0.433144937254	0.572289910321
0.544876906209	0.885860266344
0.442034362175	0.709582947272
0.496127276534	0.790523888243
0.619239712514	0.603116248898
0.519811281366	0.451823070066
0.554951839961	0.44177449407
0.458005370868	0.448649045491
0.46932140476	0.75206812995
0.464719295002	0.579390378673
0.427863446996	0.601536707263
0.497972409992	0.578678262661
0.456913350001	0.462476934579
0.494373745627	0.530243033868
0.513085804312	0.562802817181
0.531905209287	0.380026147138
0.526332451861	0.410896965998
0.474388555607	0.693023714169
0.551464897733	0.524829098055
0.481537606708	0.479404296431
0.498740171823	0.66387116571
0.573242726694	0.449982922836
0.466599831152	0.487845961321
0.557940373601	0.651208819215
0.416092357666	0.478755027752
0.52992248062	0.480050735204
0.50218813988	0.316341939044
0.51278543356	0.286717597858
0.489238318278	0.496712741961
0.528905345985	0.3499941873
0.496939400123	0.798130465322
0.430898723866	0.456423174458
0.548140371926	0.802155664165
0.511288121183	0.843445706852
0.48088239319	0.66367423878
0.549299072258	0.782378974547
0.475017935841	0.903222165335
0.491671258559	0.993488619863
0.505610375424	0.800308359107
0.542772973487	0.664862546149
0.387299135096	0.802296277785
0.477121831032	0.750450959613
0.485037167383	0.681138647467
0.541151979918	0.755681989129
0.495452391084	0.784296062304
0.514595292346	0.742564621242
0.51701989253	0.768157088438
0.502823283374	0.766140379017
0.526711296752	0.730606150752
0.535288569917	0.836733684322
0.558369849601	0.851849981137
0.506701501202	0.713835252486
0.50870796854	0.746515960387
0.502758466024	0.799126497994
0.479115857932	0.809541562034
0.530837850643	0.621834184891
0.494200452713	0.777638724692
0.471626319162	0.747941565151
0.489197890906	0.863410273062
0.564912280702	0.784679172267
0.527932429218	0.723652419806
0.461589963031	0.783850504067
0.531021143397	0.788641337968
0.542078807861	0.738526869578
0.531762769685	0.775128759324
0.489752618776	0.682976425555
0.462357132942	0.709679142843
0.518316722699	0.805085194087
0.519066421964	0.760825577161
0.525215550627	0.689427522597
0.452081165241	0.782373327286
0.472631589187	0.796670223254
0.491701367355	0.772933076448
0.504014781215	0.809192342136
0.498210265217	0.737904209845
0.552520062711	0.865901412068
0.486209463052	0.699545352522
0.474850361706	0.73325895362
0.51978452118	0.856354329096
0.449729236294	0.684657998805
0.512103918372	0.708056745996
0.487325691519	0.796869969533
0.477428762379	0.877830798282
0.501259095146	0.815156536049
0.480302201697	0.73882466162
0.478701203318	0.728388306166
0.545611484644	0.678862196212
0.492930967627	0.761598681215
0.502655931875	0.777113758426
0.567259124627	0.865372093908
0.5092131643	0.803911560093
0.560869307487	0.798089823327
0.543566368621	0.640703327868
0.484695509672	0.822728986663
0.493848894478	0.716945436796
0.4974079394	1.0
0.451677741094	0.645839018663
0.493246487547	0.662589891689
0.530911447884	0.789221805812
0.515343117844	0.788937065647
0.527590383004	0.808193718532
0.455676471017	0.809829355571
0.477758222364	0.703571982305
0.47432131488	0.751171372404
0.49696850695	0.737069993424
0.486617701979	0.795348063878
0.477046246386	0.748460760031
0.472233054754	0.788208845282
0.533154956228	0.698718319687
0.464442544102	0.73694007122
0.522228396777	0.746880840962
0.475828844217	0.678037792214
0.467760252365	0.722376963739
0.548106639498	0.804403683595
0.464552927361	0.675786149552
0.535113959974	0.722973988461
0.551191687069	0.74007284864
0.562152878102	0.74996081056
0.548891353007	0.668251952499
0.499776127468	0.786936957768
0.50649517054	0.686460715948
0.473229607738	0.730364706149
0.515703195023	0.75252020806
0.480494745054	0.757482783853
0.504876825556	0.790247482396
0.553412029354	0.698784677029
0.533718044686	0.745993331019
0.508708175259	0.782995324003
0.46712071395	0.777981729677
0.481337905749	0.752157812287
0.489841128139	0.730325689912
0.456457550717	0.84670968048
0.489643518146	0.744607869054
0.514772601527	0.822794469969
0.455432839425	0.777277812042
0.539237197143	0.848866069335
0.506519342664	0.741056171472
0.464216512547	0.700393771368
0.441054533857	0.782994960684
0.534438597756	0.737844411904
0.450525400504	0.958757639116
0.478789696424	0.632222693587
0.481883523606	0.572246280878
0.499649934314	0.837942776473
0.466743569221	0.71594016294
0.520236191193	0.771372711141
0.505509160766	0.82931940044
0.511188780422	0.691851039916
0.494734872046	0.6870053479
0.50646268595	0.794683353467
0.512761554381	0.675576078839
0.484510934093	0.763569176727
0.483363098209	0.914520655124
0.472719835684	0.65660015172
0.529452453916	0.692445581069
0.495119245702	0.741527555728
0.530990852356	0.793490946106
0.524505213211	0.889898726282
0.482302823225	0.736034339678
0.55505336528	0.763258281642
0.479282648422	0.92436603081
0.437800764002	0.715794979335
0.483296782113	0.798554923997
0.504454646078	0.707979101221
0.445935695925	0.828394670902
0.486882053847	0.736673022235
0.477093321962	0.809542568669
0.498477244456	0.786871157665
0.498606590826	0.706100487102
0.499683277738	0.794616225702
0.486087862218	0.758260879888
0.497077382436	0.765386305817
0.492969288429	0.763465949932
0.486504340674	0.70798074626
0.469899136967	0.747202532093
0.520123967087	0.709360064592
0.521155389142	0.831390309893
0.448153602793	0.660390920605
0.501940434214	0.684248211522
0.537971868027	0.806846948663
0.503851992493	0.768610091963
0.507349952393	0.703067684682
0.489371486393	0.725503852267
0.451144450856	0.69685133527
0.549089934208	0.794992200791
0.522191201645	0.829884318883
0.5021898255	0.653299406932
0.548410340669	0.691889091442
0.496691220279	0.817117532208
0.433143138132	0.855877211217
0.4555775197	0.815063724961
0.534378568511	0.759638887185
0.535789203804	0.63022097409
0.492609117128	0.741917857844
0.529607854614	0.802425209938
0.516944504066	0.72339353379
0.491365192795	0.709674852291
0.484507270743	0.781660924676
0.48824110968	0.851128841377
0.461329026304	0.869571012811
0.495154174953	0.813334664155
0.483799562824	0.754961446054
0.560822547207	0.671500645738
0.493273286298	0.685323150953
0.515557759291	0.719533249506
0.453076733113	0.700867373489
0.527116657031	0.740213240131
0.447847774757	0.755437907422
0.521280585907	0.687309268187
0.524286607151	0.823974804906
0.546257909666	0.917131078048
0.559003854987	0.763446860016
0.468563105795	0.794157850832
0.489675001454	0.763760980408
0.492422556971	0.728478449985
0.4897963458	0.734259480968
0.471253877588	0.732009060994
0.478672726277	0.919119021183
0.449256862761	0.654144337468
0.514086666959	0.716920476629
0.501220115069	0.847338594169
0.453442352475	0.884423375487
0.465873077287	0.865389881597
0.508448906437	0.690398721699
0.506012125636	0.702801280614
0.504107197568	0.817090623476
0.493744683499	0.778096107446
0.491808690628	0.761819910325
0.482030273384	0.850147508889
0.525344810553	0.703825752775
0.518048541414	0.653396825515
0.522180046892	0.897128809868
0.455932895907	0.771712417648
0.493392514931	0.633204071293
0.475231566387	0.785032869421
0.478766929598	0.817047865072
0.434330599222	0.683548857473
0.545721771119	0.838601120133
0.496215368646	0.818934629472
0.548563948286	0.783927666246
0.553531753888	0.680501596608
0.473253460842	0.785290617128
0.40877551396	0.580956261286
0.535709612415	0.612306283601
0.475524770874	0.805410280359
0.531834834002	0.652499099943
0.574427070999	0.697269985102
0.503480463849	0.661713005261
0.419817653964	0.668662077207
0.493674745143	0.609736854357
0.563315477962	0.811608690339
0.509017603311	0.700486506658
0.44514008297	0.620308971538
0.485732198007	0.76175153002
0.478436821815	0.716260489793
0.515263867232	0.716526946216
0.517331354999	0.78993250157
0.550108023956	0.748681556254
0.498620481672	0.778540708794
0.52736388178	0.643003174904
0.502580806815	0.803247517119
0.492199726001	0.766576744281
0.437154463028	0.766172542086
0.489528377611	0.77776535931
0.502606251446	0.638860236995
0.445452105494	0.999304452519
0.508228357346	0.749124986471
0.509695165469	0.715333687783
0.463144714407	0.608544931807
0.533954545474	0.746302776156
0.498776216398	0.742952667684
0.531726176939	0.82349596724
0.502880493033	0.769488045079
0.521434127299	0.811238076838
0.490275030612	0.718626967465
0.544583751254	0.783519177756
0.503030476423	0.775496385418
0.504191221878	0.696219133115
0.49420755112	0.808787221443
0.502206784884	0.752833449257
0.503512382033	0.883766533307
0.529412937704	0.814210779343
0.53055898915	0.728522000991
0.498518884226	0.721972360414
0.486872531991	0.767667658239
0.46424323221	0.848676790359
0.511448812127	0.721650322347
0.469466549583	0.679081104982
0.468288093044	0.77095671194
0.513293490309	0.736759447071
0.52239403031	0.853670612764
0.475084726106	0.732101444655
0.513330301258	0.704725060089
0.475065500413	0.69875218448
0.47593877899	0.991878766374
0.481221543028	0.727580701022
0.503196201692	0.722241716942
0.532632839646	0.710261766969
0.443033199753	0.871120247116
0.527627445631	0.733103075901
0.478643033561	0.78699333759
0.496166443938	0.67202382048
0.501578397073	0.664324133712
0.488346445114	0.863429177955
0.44900468834	0.751109509241
0.513855569156	0.793367017412
0.501165122202	0.66029633413
0.525450014812	0.766119842484
0.533383891048	0.877089628098
0.53546708593	0.843522373213
0.536954503249	0.674278464173
0.526340629486	0.789865828441
0.496447626333	0.771474125873
0.483561385402	0.83190451542
0.479239443526	0.670135146422
0.510756623762	0.774580495194
0.528098143118	0.747789398616
0.507048658481	0.765259029518
0.493719838772	0.697904429399
0.543640407614	0.567663984124
0.579734930406	0.861009621127
0.502316341939	0.633083146075
0.487511942132	0.701429471938
0.545727496547	0.815550414392
0.499340868931	0.846852266089
0.493785027238	0.723291699197
0.513896539637	0.766349187751
0.493395173065	0.63707992932
0.518792921365	0.795265040264
0.523661525832	0.870022091928
0.560665340088	0.746239800098
0.53674888451	0.71973086068
0.479256080115	0.716220885588
0.528129940176	0.812837737673
0.510104479966	0.900207626448
0.504059025423	0.705385402375
0.460584964617	0.754835794533
0.51221855158	0.802951076863
0.45663026521	0.815077388264
0.520097030779	0.933644560379
0.483466787768	0.739096064102
0.476113717471	0.733544269173
0.491156179787	0.809414747609
0.502315691608	0.75421315496
0.530830181754	0.862404319866
0.498826814647	0.752633875779
0.459319660654	0.752390476672
0.488888132143	0.697695111482
0.479233853466	0.766760353112
0.488281074272	0.812818563063
0.510974562273	0.774499532019
0.500165972043	0.762823120481
0.498047828209	0.785403577279
0.451749420454	0.701182273333
0.465999400682	0.810951159903
0.494542435089	0.660907770627
0.533346536614	0.763637933493
0.433459793201	0.912839843534
0.512409127262	0.682208574274
0.499242041435	0.762803475294
0.499991587166	0.695454104683
0.526001748016	0.863622859804
0.505088565043	0.791345115122
0.560408651044	0.809890157004
0.555408738549	0.752940843466
0.496439205465	0.816455846383
0.544458795104	0.720125553863
0.508718127045	0.694830333658
0.477009313163	0.736279996804
0.488879184861	0.810859469638
0.467113479759	0.709115917342
0.507468419177	0.730212825756
0.591647280382	0.650387565365
0.476604325537	0.687864432169
0.453456745017	0.914835341909
0.510198122219	0.74199852365
0.518992668155	0.778922417573
0.541415934126	0.862248167283
0.468949017497	0.93615639328
0.485823713389	0.778797191068
0.485195971363	0.732395763588
0.518924507131	0.790499120005
0.499355154803	0.80349911822
0.473722518683	0.837976804402
0.502609560705	0.759803482653
0.471668647718	0.71115131439
0.533599726261	0.653519290701
0.513241575467	0.673189244402
0.48604254044	0.774865169165
0.436310470872	0.826360724819
0.542411516562	0.769525151014
0.46406541238	0.797529558839
0.532665952924	0.705562965139
0.464092557311	0.689380723457
0.530319771486	0.919329521186
0.463677496801	0.832515337007
0.555969827286	0.785728262104
0.497807559261	0.830127586425
0.444016800306	0.748917679717
0.535690241708	0.690999548982
0.47422459893	0.87011629653
0.505531365039	0.728019889426
0.561522293432	0.643438988604
0.553112332723	0.66581112113
0.515565578845	0.718114938098
0.521774458447	0.717214348106
0.439063017066	0.793147133895
0.552247778241	0.680806801598
0.507920519001	0.907358342694
0.445746377798	0.636376549449
0.489003555574	0.92554441366
0.497201852566	0.808066332742
0.500830303846	0.900064069645
0.495684850801	0.733774148741
0.464125122189	0.767238247801
0.499905101542	0.650887423377
0.480277501046	0.870939607294
0.50513589227	0.953068543983
0.503759953157	0.752307887352
0.502220406337	0.846923484966
0.448309692188	0.834626263499
0.508108913473	0.749550337622
0.496327456901	0.672392967163
0.517025440313	0.856224554386
0.455742644209	0.763900435466
0.469384613231	0.702424676396
0.517426871835	0.688763887905
0.507282071322	0.803612438606
0.489643832711	0.749574312374
0.540019286403	0.604453976224
0.546498315397	0.716170194929
0.457264527637	0.74507952194
0.54641832803	0.822972786272
0.435662275582	0.737059792021
0.525310822063	0.713740710153
0.511747136429	0.755178404012
0.49665998664	0.746246568138
0.487298851882	0.731897493551
0.514833657692	0.810408892915
0.464920977066	0.767394102099
0.562793374304	0.649802907383
0.514821590588	0.838752236905
0.493410550031	0.672474841098
0.492534237138	0.694325983831
0.462904434143	0.767789644226
0.501243781095	0.819676283174
0.472596631425	0.811679878971
0.498035339182	0.827573537283
0.513639787409	0.76483570005
0.478508042772	0.668994095394
0.512458888219	0.831219961446
0.481477908547	0.753888122234
0.491447241976	0.882528221194
0.511985683424	0.69061974103
0.462475922286	0.669453778774
0.505537653798	0.700474131327
0.476714584316	0.642899368332
0.433310981256	0.707328161184
0.519128542477	0.7857636952
0.484004966952	0.826683949776
0.524352801619	0.726922518266
0.522348271327	0.731554817798
0.504683172589	0.894597055724
0.499073845394	0.793481395349
0.516577621921	0.76063097356
0.516479341894	0.730996551855
0.47608830027	0.704306607027
0.478758202197	0.7288191083
0.478713719717	0.757552232546
0.489428642881	0.826971248617
0.502795323796	0.787033312732
0.537795596523	0.730322124512
0.456748771156	0.701671052509
0.513327622382	0.819586701838
0.524290148656	0.724798843452
0.549413426693	0.733457619144
0.506659258137	0.708810928307
0.511459882821	0.690780888075
0.507765272174	0.836982009467
0.484012241452	0.76061257139
0.537137147852	0.84678616468
0.513161552756	0.629331880088
0.491325212256	0.954281797941
0.504329438846	0.785717391384
0.487463310283	0.747377378741
0.539143526263	0.731563280337
0.550628712489	0.78422226064
0.525037407332	0.7285915632
0.45162458141	0.710839675765
