# Supplementary material for: Do universal codon-usage patterns minimize the effects of mutation and translation error?
Source: Genome Biol. 2005 Oct 19;6(11):R91. doi: 10.1186/gb-2005-6-11-r91 (PMC1297647; doi:10.1186/gb-2005-6-11-r91)
Supplement: Additional data file 1 — A tar archive containing the used CUTG records, separated for archaea, bacteria, and eukaryotes, the data used to produce the histograms in Figure 1, the kinemages used to produce Figures 2 and 4, and the data used to produce the scatterplots in Figures 3 and 5. [file gb-2005-6-11-r91-S1.tgz › CodeError/data/scatterplots/bac_c_sZ.dat]

0.460807838432	0.7225070652
0.504508536012	0.810505269225
0.481771902455	0.475530750101
0.537387690597	0.748849622157
0.44229783745	0.872699965696
0.424936821904	0.975718239609
0.494308108042	0.689303462175
0.617561531883	0.529512749668
0.551490467329	0.797323042711
0.571805096285	0.72867421191
0.553382288248	0.607542128216
0.440235110438	0.523759271024
0.523274278419	0.74475167056
0.469640814012	0.514065762422
0.576369304154	0.699902217356
0.494667131405	0.705711902
0.50517823425	0.602570375693
0.450803947277	0.98502103306
0.397866807916	0.749277158263
0.470340880817	0.610624927365
0.529025135433	0.61431271237
0.456873738506	0.655282264188
0.48069968884	0.76992926886
0.592480970281	0.554983179423
0.38031904207	0.684016980784
0.48889947432	0.607228679709
0.528953385283	0.620507902084
0.566932482722	0.720237434984
0.514489650249	0.681626469347
0.498864727971	0.801889429132
0.433867824238	0.817976362792
0.666626260667	0.841625705627
0.466477021923	0.774333850175
0.52547682259	0.556322817423
0.539771412707	0.632559812567
0.47107446242	0.773373717611
0.527593941754	0.445779693938
0.476802534471	0.599775455073
0.544233811543	0.760069746849
0.46829310999	0.724622765827
0.443784885267	0.673841729477
0.469114097177	0.63665903075
0.485243274184	0.663046869994
0.473107430576	0.812210770785
0.426985645933	0.582452102436
0.515714074487	0.620148237176
0.483868154866	0.688478004934
0.497178645295	0.54378847776
0.500008159762	0.533601197743
0.519467032428	0.713722292569
0.519259979342	0.812359167913
0.501461882105	0.836734204086
0.53019991493	0.627547219705
0.459305147057	0.636572761054
0.5265309831	0.578062586058
0.558848713724	0.703011642585
0.620760953675	0.84135458427
0.505505420885	0.659578572594
0.39935912673	0.513363301825
0.503253794528	0.717168519009
0.519753791633	0.580085894619
0.509080350867	0.888643807383
0.560075447973	0.785718406633
0.456998104713	1.0
0.548697546128	0.501956224545
0.544341454249	0.42291203579
0.51075650483	0.558939549866
0.477750669545	0.664606846267
0.506856663355	0.818222719908
0.439010532756	0.622206213448
0.466561291189	0.611804661559
0.550380500867	0.616562910478
0.480578201147	0.74136204893
0.435877007344	0.770804171567
0.54748541232	0.599172690829
0.607377054098	0.692351683394
0.520748959467	0.625296226922
0.527110553036	0.703577257929
0.462952672038	0.570690955032
0.539495467088	0.532003582708
0.507949526814	0.649798616843
0.456783834267	0.735882663255
0.500159733923	0.529455244219
0.572114791255	0.5516821611
0.537917780493	0.567188891554
0.347683713763	0.346455682599
0.64068460343	0.779396756172
0.42881625469	0.712306341129
0.490031262106	0.576680132997
0.492476376144	0.602588554877
0.559488144438	0.722670971499
0.478383588049	0.646778806135
0.475065019773	0.673279587811
0.575595595817	0.731922514833
0.586204831575	0.703328079354
0.476017428085	0.844351211359
0.512740723344	0.684325874184
0.549519580265	0.738512198695
0.508654466102	0.630521038346
0.403901884554	0.570114774848
0.524181218315	0.715843741534
0.447327652982	0.721762253649
0.398299381749	0.564135015052
0.49222725363	0.889298003379
0.460621126175	0.68570975622
0.574237149293	0.511863416283
0.456096523865	0.72564933578
0.56664023643	0.777757546883
0.546235632519	0.872191254425
0.653753873837	0.686705501186
0.610039970903	0.409152240663
0.478276260826	0.75360015986
0.484745044494	0.508297502017
0.485005980942	0.738564886587
0.518400914489	0.85183602514
0.578062334299	0.506740418775
0.504494487166	0.577586746018
0.508272795718	0.662099625629
0.471050816279	0.553343042368
0.492584677158	0.676465646976
0.436234761678	0.790917517314
0.572826477574	0.498576140074
0.451125501399	0.466291035366
0.530401711434	0.72828186248
0.450679661451	0.657957043237
0.504167447088	0.861750934346
0.535251987647	0.627607579271
0.494500108909	0.851164513897
0.521886022693	0.991031131236
0.571067123083	0.477440095809
0.504530971986	0.796794541381
0.53089219938	0.586576359525
0.533070667059	0.797707293074
0.485784466843	0.409377629539
0.534263814209	0.928703753317
0.476214987346	0.586822289033
0.490952793288	0.567983369753
0.531992317801	0.611478127622
0.4812520924	0.67560938155
0.465338975103	0.601332880911
0.494684985709	0.726783712854
0.517618688135	0.595998754001
0.430981195286	0.652819866463
0.500391870199	0.627187358865
0.398395292859	0.737450985301
0.454671903126	0.546900477628
0.526911050495	0.611268381284
0.410326238412	0.817666889541
0.502272697444	0.760342759596
0.51919082097	0.429555441936
0.477667124847	0.689543670215
0.545816503173	0.485921631485
0.499413094514	0.674095925392
0.480991279772	0.686400709114
0.560244955785	0.582394785433
0.517994655956	0.589209674285
0.424695261639	0.675096202697
0.447273380443	0.870045137765
0.3907421135	0.670693971223
0.487552556468	0.734782150054
0.510041798745	0.629550872117
0.479998956345	0.610677813454
0.530386238549	0.85910204377
0.517063747586	0.606887125449
0.462215274676	0.642791951759
0.477701088399	0.804315175879
0.506529388071	0.726738163369
0.48800184587	0.860512346977
0.493622711376	0.799118403259
0.37548767328	0.684194098582
0.556227937468	0.600655673433
0.492434443329	0.654173412818
0.482820046646	0.52478290128
0.56804317781	0.581268377543
0.4933513201	0.571357342427
0.527297982341	0.575074396947
0.448195197062	0.476913373559
0.584221867741	0.671198606855
0.473379882173	0.773168918306
0.485513041338	0.666586553338
0.515189987626	0.760555698948
0.545334430234	0.76415439881
0.473398080441	0.609092670958
0.607285658797	0.725623325605
0.536252657835	0.61471872645
0.43766084433	0.812161036502
0.480694003986	0.447883277339
0.448319677519	0.535944386702
0.434287337099	0.756089756261
0.448967764168	0.881414236029
0.506912709347	0.904904616296
0.405626872483	0.557434791414
0.445708376422	0.589010790266
0.445398262317	0.69306074566
0.654391169941	0.736190707185
0.484380803037	0.652419990376
0.474135822599	0.755156154737
0.540185302114	0.511374871295
0.560953781244	0.526078055925
0.40114619791	0.699022337127
0.548309178744	0.741167509233
0.446756003229	0.414372024839
0.529325759016	0.768183815383
0.40542589484	0.710191272487
0.530656034574	0.631369670691
0.499581900189	0.769291872035
0.464440630785	0.820643574258
0.572697303237	0.725800613219
0.615917640071	0.670168180277
0.522054478053	0.775097303747
0.543371431727	0.428690058007
0.502473109838	0.454875632749
0.562296743675	0.813818743621
0.513386144989	0.61013058999
0.490876646086	0.41583451279
0.333740919227	0.363335066521
0.593812606761	0.523787790841
0.61898442008	0.56189148924
0.383272988791	0.586524832148
0.436909999573	0.534738789141
0.54526582596	0.451980575206
0.491929557706	0.708247729876
0.506944818788	0.539201402228
0.539307835084	0.608446066322
0.553827531882	0.78873207474
0.523956468161	0.730282119838
0.425630628048	0.699005666134
0.494232724468	0.524615854031
0.52949135555	0.812231726392
0.527946431978	0.631280686177
0.469220294005	0.64838533777
0.562979380173	0.788482629725
0.487804878049	0.464740700883
0.495514966592	0.913216049737
0.47529607	0.767264353834
0.516038403447	0.683198330342
0.526918158568	0.432229404585
0.401765465594	0.659248246409
0.514052411698	0.636236299985
0.485168459014	0.753446667896
0.439067524116	0.677520274407
0.461409765332	0.822139621889
0.542031647358	0.694601717591
0.492699527153	0.73004714245
0.456258794277	0.691982526167
0.512468652806	0.634024365128
0.510224021215	0.842024568662
0.502441827061	0.573378949307
0.447598098347	0.788318222652
0.422948073701	0.743822942075
0.492612867149	0.688432365834
0.486237965934	0.646106653946
0.489770871686	0.705868612908
0.501798198701	0.788166877327
0.586833398755	0.577519284457
0.557913943405	0.591535965346
0.449799281965	0.75761932022
0.494705752592	0.668043848005
0.492268636049	0.808084894396
0.491643364303	0.601397733992
0.521051263726	0.588288821531
0.52671707369	0.697725993353
0.391709493996	0.890007935281
0.460078484642	0.557517353875
0.634678125249	0.732496347143
0.48479872992	0.676292679081
0.54283660183	0.956010794833
0.523696322105	0.646493613225
0.49658579108	0.777397363936
0.466457039541	0.5665618315
0.547713837616	0.43125854159
0.484817292846	0.759724717853
0.492703975757	0.722312811015
0.47488372093	0.698267393534
0.511298975777	0.531954474175
0.494275707042	0.678078683484
0.450753625936	0.809405920569
0.507125610647	0.715950003386
0.540157845868	0.554746465892
0.443945465407	0.728132740047
0.464648321028	0.734664206602
0.53237673536	0.897535516498
0.578231292517	0.624217991195
0.497956444824	0.709163086892
0.486618871621	0.601911188384
0.539336061846	0.664823874058
0.36555905251	0.522019503073
0.521747501549	0.325155361331
0.42585260356	0.668330461681
0.488388969521	0.60980540316
0.459444921684	0.680869137086
0.496171860926	0.610297628038
0.446806720332	0.944034523235
0.447290495172	0.622700991471
0.4050778707	0.646639750404
0.557098685906	0.530601558718
0.533209133303	0.658046352794
0.534099571923	0.9345265866
0.540923670458	0.548302463913
0.551199293335	0.720664461101
0.5610188468	0.533669521363
0.520473636899	0.859085122892
0.533122643094	0.891628286021
0.430811599565	0.626163144514
0.559553349876	0.70831116296
0.500948899979	0.665365062608
0.421840873635	0.645134160024
0.442934158086	0.809838213696
0.435370791705	0.540454328539
0.461205341032	0.679269431144
0.509012085399	0.706872355214
0.451964464033	0.655839864322
0.437541022627	0.744426868701
0.518229330604	0.638548665233
0.566345441068	0.729753247253
0.497346659629	0.588440059263
0.542091371702	0.694839429349
0.517207251788	0.702116996564
0.498830525272	0.695065703465
0.444989488437	0.530443848252
0.483478637029	0.707902943458
0.479182551235	0.625756314256
0.490193258775	0.702722619361
0.543760595408	0.532624219859
0.497945239392	0.58413486693
0.4162973826	0.839912677393
0.427527803155	0.483759875594
0.520914041884	0.642096773103
0.393367321185	0.445601226043
0.407472771278	0.65807258485
0.425610904859	0.66672950157
0.363676110528	0.696873598506
0.458698278465	0.765358534398
0.478867442987	0.781930720359
0.51186302352	0.61905417813
0.615441812976	0.535032334823
0.499256161337	0.6976162199
0.46423580786	0.701158103952
0.502374031008	0.526112247379
0.413823132452	0.584611760801
0.577600531738	0.621235066999
0.52792570187	0.479422038133
0.443267161937	0.862158628791
0.561641598242	0.746006974816
0.541887153331	0.72142689349
0.38758516883	0.671850988156
0.484002820848	0.92791587879
0.546779044429	0.639649441987
0.421994903531	0.766726491319
0.515354277914	0.599623409837
0.49615330334	0.71098228467
0.442291136351	0.756601642661
0.375105328002	0.548780749625
0.431566837894	0.515015946247
0.493339210217	0.511317575206
0.511394883989	0.535222136017
0.500553518558	0.614151614299
0.462595058187	0.796793298687
0.40272969752	0.526233470935
0.466155889894	0.796147960659
0.371388962601	0.485471342522
0.56124393092	0.566154321529
0.373364107349	0.778346395115
0.433653884206	0.866010113407
0.609957830571	0.708040884731
0.488222094022	0.815189928834
0.466987399771	0.658170360482
0.501152835618	0.452535335221
0.568796791444	0.790420909477
0.51451862071	0.731175539608
0.481445110606	0.563784641973
0.584561885724	0.559286001192
0.51711329265	0.612426135163
0.418857943053	0.723320933084
0.497376258687	0.620396705439
0.570676823277	0.638867732522
0.46951109832	0.846920081845
0.653347155467	0.617517023944
0.435234851421	0.704111362373
0.380620416827	0.554100694112
0.50953727391	0.717968867446
0.459061813318	0.634063445104
0.541886608016	0.589365513464
0.467469807306	0.570921616065
0.385584961234	0.822905201788
0.417604560869	0.80311489896
0.512441733405	0.713933343841
0.486699449884	0.770711607329
0.472223357724	0.749184152903
0.535992848363	0.738850060702
0.517518740343	0.53723140957
0.449706457925	0.743502648717
0.466482664719	0.603705443269
0.54045429735	0.672965467755
0.56763365737	0.617983734691
0.48507721695	0.706241125024
0.500957912324	0.796722247916
0.521525003444	0.444675003117
0.53135324327	0.48301887396
0.467183766269	0.682560626236
0.41949134278	0.906989909784
0.46017453171	0.661491528889
0.535705056421	0.677083873414
0.474782716691	0.650965350018
0.504154141617	0.609777391333
0.471835471836	0.595058840685
0.415269626247	0.695289150307
0.513567710875	0.676024411796
0.560053424722	0.592394474845
0.441301146758	0.781626784941
0.508130558877	0.61547352843
0.588812161566	0.63667419237
0.543896614693	0.700026193769
0.501965618337	0.710094214332
0.476771724127	0.687667542758
0.49986408007	0.680413948769
0.452045298243	0.658377580694
0.596626720723	0.664121453968
0.4781587021	0.666303932901
0.519197376037	0.658599800217
0.438400922545	0.706382511829
0.554678346673	0.584695568642
0.501733595378	0.648137062451
0.507010517242	0.460995836877
0.51867190605	0.526278209075
0.54583772392	0.52927998957
0.467407555068	0.568201717135
0.500073084354	0.717984171941
0.553851789827	0.639562410012
0.470793404735	0.660882631651
0.494718383366	0.827777909294
0.491911583107	0.739240669612
0.482321900444	0.64860506931
0.566130196184	0.656459674732
0.544670218547	0.607207823575
0.555097044248	0.626402021849
0.445091962676	0.627323108998
0.492286638559	0.752812582363
0.496459613869	0.654922078305
0.495250076422	0.599878439772
0.542029678993	0.636694118314
0.504245968192	0.758005969019
0.510353436749	0.624441327422
0.517302377003	0.641722569006
0.475223518715	0.633334298237
0.560304787347	0.574052064142
0.469483966872	0.821867445551
0.499683410722	0.66143301127
0.502542418241	0.869324224055
0.526403581933	0.49206415716
0.511273532669	0.876897128143
0.441482314208	0.670228389016
0.44448037411	0.681263369317
0.425839188134	0.617529030954
0.525271927794	0.707841124305
0.586563966537	0.677932612456
0.546007974049	0.718193415026
0.54699060188	0.800801329955
0.467187255275	0.824632057043
0.547869283193	0.722235143741
0.480113553221	0.760197581463
0.571128420621	0.876391655245
0.540880503145	0.959077435566
0.505166110316	0.820212633126
0.564591846432	0.690667706341
0.655805624803	0.770882381835
0.476035790703	0.725005055851
0.447260667998	0.683097664774
0.536621205859	0.835400200989
0.5232638997	0.768033033693
0.492859634197	0.81808468531
0.518524416152	0.763632434245
0.49177413733	0.755347448909
0.500085827087	0.757989000453
0.563135739425	0.726665847022
0.47173400106	0.865698150537
0.522144812142	0.731968939894
0.495006290277	0.772374231177
0.522942363758	0.83565469001
0.481134191125	0.791535527996
0.489413000891	0.622537198856
0.382830393378	0.787848204426
0.505979823412	0.784817036216
0.599738696281	0.943915647788
0.600850611377	0.780544019373
0.47715917202	0.705947900566
0.610601694176	0.738280375555
0.515735737066	0.740382825378
0.495260376261	0.656042992674
0.509850082561	0.73779288186
0.498194905746	0.708589069871
0.458501071985	0.713254122468
0.54113558017	0.786589381706
0.496505570695	0.877568805457
0.43184553732	0.696850095866
0.425912493217	0.756111420377
0.508331631015	0.796391620987
0.494374058651	0.781206784685
0.516309388952	0.851851881506
0.469250143103	0.737516048604
0.537246014623	0.851123248934
0.475087719298	0.721238190698
0.501519656968	0.753176673181
0.583769329148	0.899022526909
0.555978454624	0.721215171567
0.490555075942	0.756388709529
0.524586068384	0.803647500336
0.515250015189	0.862825754517
0.555842080413	0.767541199413
0.507595552045	0.756451873884
0.469933990415	0.736885863331
0.412638560785	0.690100467541
0.488588797576	0.753938476192
0.528487107508	0.704755955555
0.565293657671	0.921025094383
0.534749104348	0.910346789231
0.623868292528	0.800481049577
0.495366106714	0.636166558557
0.397347107185	0.755983600476
0.619553599497	0.650912078442
0.56107824826	0.957884949376
0.492572536343	0.679605456404
0.497369574748	0.742942077914
0.625945245224	0.863390422147
0.529095933339	0.808060409028
0.550720234262	0.765030171865
0.516804335475	0.860833831374
0.459966058887	0.715315308896
0.519516893692	0.779400194691
0.478339989313	0.704168192076
0.51853603884	0.762699637298
0.494837391055	0.780599895309
0.50834838222	0.795774375706
0.454424088762	0.694310157811
0.488390469902	0.717054781198
0.513429656386	0.797515499294
0.439521744843	0.712616134983
0.554637223974	0.727031184004
0.483749363219	0.793565166988
0.516194393996	0.715818389104
0.652793477217	0.777240736518
0.464581618936	0.787118402041
0.509823750361	0.912764211051
0.400540823519	0.572771432546
0.438527690716	0.786148073763
0.527335573634	0.703479808377
0.479336421094	0.755575497896
0.536740587463	0.733649459049
0.5229244114	0.775690386811
0.502350029735	0.809758930161
0.40649104332	0.64661348259
0.496517182716	0.730013436422
0.46166010902	0.717324207664
0.435298262095	0.787539502745
0.596711337274	0.723811812223
0.518722412339	0.748226331725
0.561630921854	0.942901875719
0.471489498672	0.722601465433
0.479694588912	0.835103440018
0.486807902421	0.850764750976
0.462956911442	0.793074413931
0.518528658096	0.73571842917
0.565919437924	0.762525969042
0.520676092272	0.774506150261
0.346759893318	0.678857388526
0.537379324802	0.953708388142
0.551284614616	0.580855798275
0.440053644502	0.620012139993
0.477473863074	0.840242574218
0.431352700221	0.781232890614
0.546769619505	0.749190080525
0.581589559584	0.781060567895
0.486092793695	0.744313122575
0.467745930742	0.70347656341
0.516497528527	0.823938400003
0.451230167854	0.704371964856
0.573602745936	0.768069702345
0.565196170869	0.932312955688
0.433401993181	0.701321616397
0.544354637789	0.77362390499
0.506441644877	0.70692370057
0.47540394973	0.823971440319
0.538584004495	0.866186483291
0.492542216965	0.753881234482
0.444456545415	0.685434853162
0.471994390378	0.84727115
0.484521506176	0.797085752185
0.516137708445	0.759745194436
0.533613979061	0.734598841892
0.485685390418	0.802873519052
0.45002381622	0.863132994449
0.562199041092	0.712650557402
0.583322609703	0.8483907719
0.491609686184	0.738818927972
0.537258667745	0.845750322317
0.482591228658	0.762195397686
0.507632555414	0.811910704985
0.443019897071	0.740202249859
0.437136610282	0.724556443841
0.558847787452	0.759204904163
0.488957823845	0.716494777361
0.557956672907	0.839801190274
0.48960890198	0.682406012903
0.524050296055	0.683277181355
0.316791245812	0.75590269428
0.457754951156	0.73634425177
0.506626293504	0.807510943279
0.484012767609	0.710610887787
0.57974610502	0.768797629305
0.574667420224	0.820412423481
0.479681522077	0.859702380007
0.372894911226	0.65232190601
0.461851080426	0.70737354867
0.551635592836	0.844410609293
0.544146815918	0.812863205466
0.474672596986	0.851321425094
0.501695024238	0.733186961054
0.48049132948	0.603705598698
0.443729942258	0.762224839815
0.505914574213	0.737127134693
0.544108177721	0.746274282001
0.528852166146	0.710297593721
0.490598177153	0.731557126583
0.470824969791	0.872242444484
0.525703737887	0.833150548216
0.564527189193	0.780798933564
0.498920893169	0.756207619176
0.492911974001	0.673078942271
0.452976883909	0.671826687835
0.585771215543	0.781199442738
0.413722363991	0.724064100048
0.508118134515	0.782470978745
0.488262497062	0.806657928951
0.481818720204	0.753556359924
0.523134077743	0.850209419588
0.52547457997	0.94676875476
0.479115403543	0.775306078861
0.544564600949	0.773441528204
0.56312168125	0.728884392666
0.540797343401	0.753262764175
0.462910738358	0.694574489796
0.449453492753	0.749167435941
0.609264633411	0.930414622133
0.391265536679	0.724038668137
0.499802830478	0.768326246387
0.514026064182	0.853879078508
0.520300115911	0.846613119006
0.528063036405	0.806834805659
0.494910815261	0.721092055938
0.525457752905	0.728571822696
0.502818098261	0.838926214514
0.465756550966	0.759915000033
0.491849956671	0.777811949006
0.580649763574	0.851369271536
0.496668943211	0.765645904264
0.42300070319	0.68052366648
0.605272836087	0.954979657992
0.51921551662	0.753142485805
0.402370567575	0.708692559689
0.497635142344	0.750866422565
0.487346798795	0.833270921988
0.432669334834	0.675149586928
0.458793105263	0.825185002303
0.470866045971	0.780515074229
0.475077011764	0.777060628434
0.526958358081	0.651183059123
0.517057970236	0.748623301697
0.310419082326	0.621368920297
0.405668524771	0.656871564643
0.587426616548	0.760530375068
0.511437388049	0.640097698771
0.486492589513	0.803599265332
0.41583351315	0.775531838731
0.45407958835	0.709077712378
0.533482400461	0.598917658491
0.560155242535	0.88721439679
0.511725257357	0.747148017465
0.373809814554	0.665196813723
0.517438424658	0.749233417657
0.593331296905	0.770911839437
0.514856729305	0.735841905631
0.524412272005	0.750608471472
0.618546646605	0.726465207598
0.477445436124	0.780077515401
0.47771973495	0.664217471151
0.55715359559	0.763449485967
0.564099196589	0.802464180101
0.490467544258	0.789462964818
0.643860510518	0.737847677515
0.449911938944	0.692246153292
0.72007741097	1.0
0.501263483443	0.705582232401
0.415474543306	0.693459676074
0.448513427109	0.661116839972
0.453353432425	0.756341728408
0.474237245221	0.761442147632
0.508723480295	0.821685730076
0.474919614148	0.779461820498
0.512613921543	0.763021222559
0.447372139022	0.691456214708
0.467574151024	0.773423397846
0.494852828344	0.783310119725
0.536432320961	0.696328940175
0.456696210482	0.754680838822
0.510642187459	0.806775712898
0.554601575251	0.890201036305
0.482172768605	0.810845108065
0.473011948908	0.714537874438
0.480992347568	0.718555191715
0.461657670026	0.761729241573
0.558204281573	0.837171765277
0.457746873774	0.755200864733
0.544430568596	0.688135332523
0.467287395062	0.745450001022
0.44261297254	0.73600586044
0.577659819986	0.835137531045
0.443011223793	0.759776768497
0.484438957833	0.726782704232
0.510988106037	0.660081049529
0.586149679237	0.998649705037
0.519394762659	0.777184998142
0.52629903716	0.683884123959
0.481260053059	0.694998804135
0.526037020765	0.789095920431
0.49637823767	0.741455621993
0.421226209501	0.751327872161
0.40745224432	0.687761468455
0.494480636989	0.741094510426
0.473347547975	0.872304849653
0.521953951052	0.734674457582
0.539669522644	0.801297572287
0.514116945754	0.692630267349
0.487322912855	0.774931861741
0.514171959427	0.871169438454
0.574844179909	0.864592403958
0.460027855154	0.696510790335
0.499471605823	0.780852148075
0.431176602181	0.753648357835
0.537636914472	0.762005290595
0.544275142489	0.659000080892
0.556152016105	0.770767576496
0.547290377165	0.783786004353
0.548885857208	0.773583923157
0.512449892331	0.752377405059
0.418963556614	0.653372230571
0.559401097987	0.914959801662
0.461714386243	0.61046262248
0.417183824533	0.677799789992
0.578904701855	0.880067247864
0.428379098533	0.761294676588
0.409093047397	0.737340429242
0.496369372528	0.786054797464
0.507343468178	0.664028599595
0.501693375423	0.826277187578
0.493051076057	0.797403095279
0.620121058315	0.811647182255
0.551437113543	0.687928629141
0.538020153013	0.77122862469
0.588481448188	0.750379990399
0.606131391319	0.862431718152
0.275150543601	0.710192686881
0.484543010753	0.737968559009
0.493920011246	0.832221944959
0.457306292251	0.860213128426
0.538429738168	0.948473410517
0.470448905076	0.802190511142
0.501287140623	0.725095794371
0.540992368679	0.821284365688
0.527719431149	0.765739620129
0.479507319759	0.879821908185
0.441090842385	0.770787713246
0.512478379046	0.726598171572
0.436328344486	0.717806773987
0.491538510265	0.761286452839
0.576229250078	0.828181925271
0.497244796829	0.778220857347
0.465164312322	0.839260727818
0.507281822619	0.786407506786
0.47317529632	0.70253082497
0.513088129063	0.822792337216
0.43620729985	0.689813098091
0.536639104817	0.815301035728
0.53326744668	0.907827793842
0.457609087657	0.742773193625
0.546628488013	0.783819201813
0.470243803948	0.786908282077
0.477864058088	0.927126490381
0.557765833657	0.816403088505
0.457415180133	0.827203697363
0.446466324373	0.702760583357
0.504482014069	0.7993718425
0.471874261103	0.740648217816
0.545166556919	0.740358830838
0.510693313295	0.723343788278
0.428253275109	0.827094780368
0.525710594315	0.755696433912
0.486415158795	0.772730149191
0.468394815553	0.628750486424
0.425850977719	0.755810801726
0.57248406609	0.896074742605
0.51907229506	0.701745362877
0.508530443098	0.773081100853
0.493119096754	0.917388567276
0.510680251278	0.898026701017
0.554360941524	0.810203227944
0.518645795413	0.684303166601
0.574390281641	0.847870810911
0.444390707345	0.80999922369
0.512423993843	0.842283795173
0.53335246862	0.829369255509
0.465095264244	0.778402742267
0.446913766405	0.692250688995
0.510590560891	0.699032916282
0.501168332795	0.811508325948
0.565710224783	0.805692115512
0.444554792577	0.852544276459
0.498995952918	0.758164602064
0.477837358052	0.7821166343
0.501198451232	0.710579785535
0.435313182901	0.939783556116
0.493767066366	0.779064174231
0.368055613545	0.782231563438
0.563590672631	0.797262879851
0.4864604811	0.753167356331
0.483565389908	0.771417179665
0.549465240642	0.862559249934
0.480980147011	0.694138477775
0.363293363655	0.648591021991
0.459707646177	0.687304855845
0.500464314141	0.736499854844
0.550075203568	0.679174093162
0.615905545313	0.842367611151
0.652086725973	0.672041431247
0.504191099759	0.894542232545
0.496015665085	0.609767251989
0.546552181273	0.993797649455
0.572812138171	0.900544884023
0.431174543333	0.939706097493
0.410241712048	0.748287838948
0.577565982404	0.81402439371
0.401300608349	0.659277579299
0.557304976827	0.858699918178
0.571435592471	0.980330482778
0.475324010678	0.735632072588
0.508674906247	0.843115724989
0.568532068839	0.837030897641
0.528014303274	0.719331811678
0.534274490749	0.709469180812
0.498043052837	0.868725465285
0.530488934161	0.807955803088
0.460469412604	0.680880350951
0.51085736087	0.685550872527
0.524998136098	0.813658707541
0.507146153234	0.691481857323
0.460359553657	0.649525779111
0.502404239312	0.794996387759
0.440380168741	0.747314603235
0.429482558477	0.73926300832
0.548329720415	0.738218387151
0.501033680765	0.69763611232
0.557458469506	0.771988064267
0.524215096861	0.775783922923
0.49366980617	0.759354641095
0.532046370504	0.825586816089
0.453333533613	0.771078740349
0.501092973618	0.644512901884
0.542679933961	0.828763834724
0.484803145797	0.668639958351
0.526133886319	0.689281915388
0.4467621857	0.759412327783
0.531283315565	0.837319652426
0.45365565609	0.834504348814
0.530161868282	0.859626299998
0.523407275393	0.779103415316
0.476282029567	0.636378252901
0.631400477619	0.875019800047
0.485915492958	0.760538410593
0.55705041963	0.923873532303
0.632944933583	0.714802226485
0.459379308322	0.652538810895
0.446994508282	0.781009557524
0.426331071473	0.670798563387
0.559651307597	0.758297260289
0.517591946576	0.847248518404
0.460580387222	0.836841277083
0.491940548461	0.728628487763
0.445197998873	0.728534753989
0.578180451756	0.886806013295
0.567732773525	0.783323231953
0.520551419818	0.779780498502
0.485905253891	0.72702317519
0.473246048954	0.715640820922
0.460922331694	0.741458335985
0.525422612108	0.78321721707
0.489331836253	0.82496988891
0.565954862853	0.813502634253
0.515919298329	0.757365149423
0.582294140646	0.701216156542
0.587582405303	0.812685622414
0.473276300687	0.734814189818
0.489773355445	0.742180549429
0.500681921504	0.711328584749
0.50547949364	0.710575758403
0.498449777023	0.805976830975
0.505329252849	0.772723806129
0.466252743135	0.793141264473
0.531495544533	0.664919123356
0.575326688815	0.948996030284
0.497209619786	0.808213641849
0.484652504851	0.747648435961
0.427846548455	0.751804385716
0.484494330016	0.786990459215
0.46676698633	0.712135339907
0.4428740872	0.673201052076
0.491351729654	0.614392798605
0.480567426666	0.257570000459
0.554643238362	0.515030825469
0.445052532998	0.560585340835
0.509608486215	0.502482370831
0.457000893044	0.40540384315
0.50323416847	0.310073163072
0.453102727359	0.87302169464
0.411432182859	0.277301348114
0.570900602996	0.490330346799
0.517410578322	0.511768633122
0.494191119071	0.358602115059
0.554576496352	0.402296207627
0.4939711908	0.514064052127
0.583071480072	0.552198394557
0.508225862669	0.682778601154
0.509927333067	0.483333089453
0.451121385688	0.404452449406
0.545240044301	0.315205683907
0.556133366509	0.363662292552
0.486328275437	0.639259150306
0.485519922255	0.283301785882
0.45087320943	0.448008746478
0.482076021129	0.515068877634
0.497689556797	0.413857348741
0.511644919277	0.280174867005
0.531379776958	0.397916145905
0.442530568846	0.404372500302
0.566809421841	0.652508565064
0.547201117806	0.46207426677
0.378886871013	0.305598389251
0.61949670287	0.301252529718
0.507168898262	0.529189876347
0.537007209269	0.628269979259
0.542362685669	0.464609844154
0.566322036585	0.280676382556
0.566134623584	0.538626747693
0.45579737104	0.620843485377
0.499614987475	0.487167141954
0.480929173841	0.375168949603
0.547665455834	0.662409524579
0.548033469382	0.675831135625
0.475752718947	0.560993820638
0.523834655325	0.53418803973
0.48274322169	0.558233763788
0.434720465262	0.486897013009
0.428002557843	0.469702645763
0.432947761543	0.417692563951
0.552338342883	0.616678437159
0.544626236896	0.290277389813
0.531107600704	0.823712705913
0.479333890241	0.420527262213
0.450963115999	0.549084749324
0.493941853565	0.547969056868
0.484826458295	0.725583785047
0.50063281855	0.48139004336
0.505308490315	0.692059708611
0.558213749815	0.742550884388
0.407758061786	0.371721985735
0.556575252945	0.459493994963
0.469101549294	0.594082814917
0.437405090097	0.273254239835
0.528575919522	0.359033224953
0.478557563019	0.341850139119
0.411225001957	0.7112641045
0.460888081669	0.695043830233
0.439982715516	0.543485617305
0.566628771912	0.710780284712
0.516278968074	0.495733420613
0.532974957388	0.624621807795
0.514971429051	0.423808050169
0.449578511606	0.568568445121
0.451226080854	0.239491064731
0.519623220881	0.852340657178
0.502102108463	0.743744843206
0.455324306001	0.588707362311
0.419713474763	0.805979347271
0.49418170403	0.52092429793
0.448087431694	0.46928601686
0.629168309026	0.664264353699
0.521009463722	0.269460302174
0.503379181525	0.820341703633
0.540382048533	0.392329489788
0.53425459931	0.199944405836
0.50656539584	0.584410938413
0.646152364442	0.414122002717
0.558558573413	0.902348261523
0.549691982275	0.485429825267
0.489881107898	0.639416468474
0.494209827027	0.590137598201
0.506580106759	0.349954917478
0.513148836569	0.469818504164
0.405117720731	0.500833533208
0.519407519311	0.578421474336
0.473273902688	0.537785128144
0.493951891337	0.406835621015
0.589361202443	0.447985310668
0.491703277601	0.431100811071
0.572633040718	0.258640488682
0.51831000579	0.470277599767
0.519851935302	0.500048560047
0.447327652983	0.409762864574
0.452295115076	0.164889976611
0.533775267261	0.303689574443
0.61303357498	0.316115396085
0.42221837143	0.271263882614
0.464281917721	0.453345068617
0.575405463851	0.688296147754
0.472100010481	0.693112175714
0.54088773368	0.1164904963
0.537486157669	0.608060119341
0.549430061596	0.477639822379
0.53856113753	0.564480848759
0.476917597409	0.562634651599
0.442415774934	0.403922116093
0.555871498516	0.702961125173
0.517287124243	0.657692867181
0.468530225854	0.383244934766
0.517222349966	0.363910285231
0.511495369471	0.570915274934
0.511941076638	0.529366342023
0.492263057788	0.481456689469
0.469957562721	0.252779738708
0.418231518897	0.766033195559
0.502128750962	0.396785341382
0.385090840981	0.304516741119
0.511038833038	0.470279570111
0.452297974297	0.399743604093
0.486825889253	0.604546741786
0.569095103438	0.514217603678
0.458683328506	0.587106661351
0.540200685888	0.396063829656
0.463541359403	0.576904803887
0.48945496659	0.389621070397
0.466381004878	0.510602549758
0.441384635182	0.43636941777
0.510928309098	0.507664741308
0.453553017285	0.531876187179
0.436056243723	0.496879176408
0.511320328453	0.340024368596
0.496603918697	0.732061766855
0.479962963009	0.67871392592
0.50262365811	0.396235171566
0.507995951605	0.408651784611
0.472158331104	0.416121793833
0.494068073965	0.522173673066
0.469429844987	0.642714668331
0.467383899875	0.882756377116
0.49762230787	0.467698091677
0.486819632983	0.228233302125
0.48439654471	0.348514657357
0.550721292557	0.337368202644
0.473219720025	0.284719731994
0.561989453004	0.566251376668
0.573429609487	0.647453945212
0.513571713082	0.528501136647
0.546927945301	0.683961129353
0.384365648683	0.294496398234
0.535293633144	0.281282277834
0.526691719922	0.60404065613
0.446007365281	0.231118698971
0.610487928727	0.911960953081
0.557772301507	0.470580931127
0.412964155398	0.437437532707
0.545198749442	0.357684267499
0.571365365897	0.584468554665
0.515483787211	0.493849382692
0.500784494693	0.517284695918
0.467290680929	0.550437432303
0.470532082677	0.340392478523
0.498739283913	0.47936956676
0.456263332812	0.227752845465
0.426514608929	0.418393511822
0.510414274759	0.541336321204
0.441534977838	0.730659387157
0.616825292913	0.529225946237
0.495735986498	0.637827746812
0.449115663393	1.0
0.518055858608	0.426536686269
0.585814468504	0.436698557869
0.489759486492	0.464469376931
0.449766908483	0.392062107904
0.465911678112	0.402305191761
0.532874572819	0.926434896193
0.400533082742	0.73906912072
0.538794283524	0.435198643215
0.559996976017	0.40423236816
0.490251062524	0.606351484442
0.559701492537	0.415456042635
0.525625763604	0.408176127095
0.496402607121	0.440204751489
0.615186206623	0.51088414773
0.445039235963	0.256100565661
0.549017567591	0.510038050687
0.468370713085	0.573589864243
0.481162051748	0.543845918703
0.462803684983	0.782111417386
0.469234436813	0.380909639272
0.481461356517	0.621122145307
0.493637963768	0.373940912471
0.453853918811	0.316535631644
0.512866432004	0.471876812514
0.499920240032	0.754556319722
0.416969007779	0.365026884614
0.475773439046	0.501047693315
0.514520696692	0.911241796938
0.500727447987	0.440863472649
0.4624849129	0.387159764596
0.446182274137	0.529853749712
0.575995272121	0.71478485574
0.505714758986	0.698863160573
0.432951244406	0.556356963135
0.391075727499	0.631378835918
0.614149550827	0.516945274159
0.355857617299	0.342474425951
0.575918866431	0.449797225745
0.392226744554	0.348493703105
0.582351413734	0.653065381359
0.502529510961	0.295086646877
0.501185340224	0.495971483557
0.523790507559	0.80208981678
0.359374919706	0.604411012378
0.399714900065	0.339104036712
0.529408675919	0.421186053294
0.487038407736	0.61554424521
0.553662488682	0.239699890102
0.569466910253	0.50479222242
0.514321775409	0.720567051384
0.502330243047	0.356427915637
0.499101731565	0.159278788023
0.456667481407	0.369646173221
0.551833210421	0.365654719688
0.542349362225	0.473189872244
0.383900024956	0.307224065732
0.477653315229	0.418267767658
0.493764645351	0.633059116763
0.469197570332	0.627440510649
0.492420594953	0.313542046274
0.525762754779	0.380549387886
0.537639299522	0.3543950314
0.503536977492	0.399095577274
0.533747193237	0.730716220322
0.561740604691	0.696077004297
0.462817022496	0.437385021402
0.458387627021	0.285212711104
0.563658733372	0.289940432597
0.475853164911	0.473198137785
0.523882896765	0.369331212145
0.477187256084	0.460490659246
0.548695860253	0.461067912615
0.488551415622	0.400745851483
0.481671192298	0.773634864809
0.505153566934	0.462356770553
0.488511680541	0.569319229013
0.468849885044	0.588674074465
0.524476693132	0.501496995779
0.521531395694	0.240842699401
0.600339469105	0.425833708207
0.447426725133	0.545846480543
0.538896692138	0.533245706676
0.575076343317	0.512968211361
0.537477131867	0.745699146049
0.543444228684	0.406576736924
0.435702965814	0.402654463914
0.46486830588	0.398923655406
0.558317143991	0.345267227259
0.442789116552	0.495580726942
0.475551706556	0.41432297494
0.480706087462	0.644333384256
0.527788695857	0.622858220784
0.515231029074	0.709867055123
0.449194912138	0.581207205372
0.456833229026	0.199104017036
0.451970624235	0.540912282236
0.469733918604	0.363591117948
0.525380312614	0.365826689467
0.506446108636	0.408885041845
0.506328260991	0.591136396916
0.382358402972	0.63893696953
0.460357496403	0.579584258995
0.493643370962	0.437691530242
0.500236375138	0.427540577804
0.562982625483	0.508783833311
0.443359970719	0.431107533872
0.389856169569	0.457599824362
0.4710221818	0.708126956385
0.487116117276	0.352434166697
0.513300000601	0.663984405678
0.538772250874	0.505470301106
0.61208602718	0.598532882703
0.395812426239	0.45553447367
0.483291298865	0.359894666157
0.488402098	0.411425724152
0.388246215412	0.491974891379
0.612299063548	0.604671507139
0.597036846174	0.130250064175
0.619467779867	0.408726348296
0.547821497684	0.527196175694
0.585229475681	0.255550525525
0.424848814297	0.299813901955
0.591621571189	0.460397253664
0.505471002139	0.568998916981
0.475793523565	0.518950975271
0.519308629796	0.461967496164
0.519885580369	0.665793806604
0.561397343081	0.494426392841
0.464430577223	0.470263757524
0.488508775372	0.653310459254
0.544583704181	0.406970774726
0.438878864429	0.464517019247
0.485702408172	0.495772326338
0.437579628801	0.509571700169
0.466957100852	0.502040138922
0.501526077341	0.567615842296
0.511391153941	0.526656474921
0.465245497835	0.444438892534
0.505235819509	0.697434156078
0.487471321247	0.515393959266
0.464578790882	0.396074166228
0.497252240623	0.527637187811
0.487011402458	0.468053235536
0.50231048266	0.553019168016
0.529636347887	0.639099802254
0.440838131494	0.539292320417
0.485319601921	0.469130010683
0.466668792042	0.428994937099
0.467179137614	0.638785183317
0.457694683061	0.568465177727
0.470243803948	0.31581333579
0.491982654296	0.331298635226
0.496869285754	0.404942526812
0.572796432319	0.47828876936
0.606199033525	0.902010486723
0.469014585659	0.257828064098
0.463362173074	0.173361615498
0.490680112559	0.413957512888
0.489453430386	0.295623182778
0.506069868996	0.448216067915
0.52782622739	0.923323378904
0.576134193534	0.143907555029
0.530342306414	0.664886691658
0.673412005282	0.498717091501
0.468558437868	0.625053660879
0.460407726915	0.619927311861
0.572642652216	0.326996327291
0.478543713313	0.383213157641
0.437850092946	0.462278619377
0.467340212869	0.467767707021
0.527426283218	0.273818374736
0.582135329453	0.411970734121
0.480707998719	0.530857226369
0.564533561105	0.297677565026
0.504892926322	0.347176411236
0.467444721715	0.178652924607
0.535283530615	0.396073032704
0.544364768808	0.922226588719
0.522428646257	0.751421719124
0.476580759122	0.299795135568
0.553572441972	0.450631131686
0.393385646761	0.608239856099
0.456228324625	0.314776294977
0.462909470838	0.758765825208
0.389790556633	0.824292588219
0.556808737979	0.388710182239
0.477003047889	0.706273853237
0.343700973563	0.554862072636
0.415715922107	0.703763309954
0.535148081288	0.608243689137
0.533502673796	0.812551085851
0.390276849676	0.336084258141
0.526876162911	0.569538817949
0.628352490421	0.362031467006
0.594388431945	0.405752204951
0.42321456356	0.497262618827
0.464366756488	0.369793286801
0.508041398059	0.264588905961
0.403568730439	0.527211768395
0.463690719275	0.687468639406
0.436968448533	0.373969860192
0.458522288691	0.159029360914
0.527983483686	0.908101761061
0.559731946662	0.426024328075
0.486803519062	0.674630949177
0.567862387246	0.395287463038
0.416641399923	0.248926758338
0.56932225881	0.636122688848
0.407783172192	0.453125991866
0.496227984416	0.571788680104
0.474267260761	0.506295422454
0.550810146385	0.458360780656
0.560564203078	0.268126372147
0.506131767776	0.63543880462
0.487496270231	0.372999769098
0.506864844438	0.571678088781
0.48580880649	0.694996430359
0.491485182624	0.469744578325
0.53588034052	0.435994012655
0.472103595537	0.60428335045
0.63615845082	0.509293476692
0.41141124885	0.0973396436291
0.615926788557	0.694461962167
0.438163526207	0.500200880056
0.45904039969	0.451000107865
0.542162966506	0.381615913877
0.524862224449	0.556964864743
0.493001524252	0.701077877846
0.455583309071	0.641916326608
0.504817983131	0.714833412625
0.485576613371	0.534781400577
0.397304894918	0.422667695737
0.546482056102	0.406835373353
0.466985525293	0.445883477558
0.435278831297	0.740742539738
0.464852078891	0.35565243799
0.508649406301	0.468163629532
0.50418880514	0.54783834944
0.459545080106	0.553093695818
0.501588015833	0.583657944819
0.510992886706	0.381981415005
0.456106502025	0.685273668349
0.450253059132	0.700542476197
0.568821898034	0.161045139758
0.521953008125	0.184668071094
0.545524381412	0.610407921828
0.550600720151	0.328148971914
0.612357505508	0.572289910321
0.469774743347	0.885860266344
0.556256856008	0.709582947272
0.567510990162	0.790523888243
0.473136273957	0.603116248898
0.448039747818	0.451823070066
0.416707829094	0.44177449407
0.491045198764	0.448649045491
0.527055169141	0.75206812995
0.438371513247	0.579390378673
0.5384129366	0.601536707263
0.485339242685	0.578678262661
0.497715876947	0.462476934579
0.493403556543	0.530243033868
0.55320149552	0.562802817181
0.488991462767	0.380026147138
0.534433312228	0.410896965998
0.505880752074	0.693023714169
0.488630919477	0.524829098055
0.512905995858	0.479404296431
0.473938253241	0.66387116571
0.494245062646	0.449982922836
0.52601308569	0.487845961321
0.482684793662	0.651208819215
0.445766208682	0.478755027752
0.463433001107	0.480050735204
0.516802505319	0.316341939044
0.513481916322	0.286717597858
0.553306568529	0.496712741961
0.451585281185	0.3499941873
0.399204244032	0.798130465322
0.542435371622	0.456423174458
0.499716723322	0.802155664165
0.484087739318	0.843445706852
0.528094808002	0.66367423878
0.487517925605	0.782378974547
0.507678248095	0.903222165335
0.474272739365	0.993488619863
0.500902795609	0.800308359107
0.545085368558	0.664862546149
0.539576091664	0.802296277785
0.539580496661	0.750450959613
0.506017844856	0.681138647467
0.490349145123	0.755681989129
0.533704891491	0.784296062304
0.485490546336	0.742564621242
0.559321733459	0.768157088438
0.498222377135	0.766140379017
0.505063798135	0.730606150752
0.488353690797	0.836733684322
0.471613617759	0.851849981137
0.516206353156	0.713835252486
0.503453233716	0.746515960387
0.488445341506	0.799126497994
0.470902363132	0.809541562034
0.521323330768	0.621834184891
0.420279664082	0.777638724692
0.502174739003	0.747941565151
0.553357286175	0.863410273062
0.536771220982	0.784679172267
0.519486081371	0.723652419806
0.552222513318	0.783850504067
0.442830144106	0.788641337968
0.593794446599	0.738526869578
0.494498667582	0.775128759324
0.520226312535	0.682976425555
0.513545056787	0.709679142843
0.526177359726	0.805085194087
0.530078045344	0.760825577161
0.45481514761	0.689427522597
0.489920430744	0.782373327286
0.485851304949	0.796670223254
0.495274799917	0.772933076448
0.511152318504	0.809192342136
0.476748712078	0.737904209845
0.511396033508	0.865901412068
0.461605528974	0.699545352522
0.483984732239	0.73325895362
0.498546680619	0.856354329096
0.495368287155	0.684657998805
0.514300526196	0.708056745996
0.529559779236	0.796869969533
0.521872531745	0.877830798282
0.512212617586	0.815156536049
0.496252860991	0.73882466162
0.474393663679	0.728388306166
0.47466533406	0.678862196212
0.516023443283	0.761598681215
0.551518850499	0.777113758426
0.543004276123	0.865372093908
0.447288764288	0.803911560093
0.561232446667	0.798089823327
0.494740482547	0.640703327868
0.447944182716	0.822728986663
0.569401655664	0.716945436796
0.498877971997	1.0
0.484165028143	0.645839018663
0.500866370222	0.662589891689
0.525561488523	0.789221805812
0.524491791599	0.788937065647
0.524618621897	0.808193718532
0.496263275207	0.809829355571
0.480499593043	0.703571982305
0.506491968722	0.751171372404
0.470048090438	0.737069993424
0.491345422355	0.795348063878
0.514808303946	0.748460760031
0.52368324744	0.788208845282
0.464962174331	0.698718319687
0.503227575656	0.73694007122
0.474823253373	0.746880840962
0.536061840319	0.678037792214
0.527865404837	0.722376963739
0.481304126338	0.804403683595
0.518912058817	0.675786149552
0.586387622594	0.722973988461
0.503021598423	0.74007284864
0.501219942855	0.74996081056
0.533261333455	0.668251952499
0.472345309227	0.786936957768
0.502415981212	0.686460715948
0.488674208088	0.730364706149
0.534269612887	0.75252020806
0.504818945339	0.757482783853
0.460844256747	0.790247482396
0.500498052816	0.698784677029
0.51866530566	0.745993331019
0.477209809481	0.782995324003
0.512466729294	0.777981729677
0.545978065046	0.752157812287
0.53333663972	0.730325689912
0.494614270732	0.84670968048
0.50517421743	0.744607869054
0.458116631625	0.822794469969
0.445800799749	0.777277812042
0.496319810778	0.848866069335
0.530727786417	0.741056171472
0.520791652882	0.700393771368
0.480351511285	0.782994960684
0.4962685312	0.737844411904
0.518571655933	0.958757639116
0.581975407377	0.632222693587
0.529193257691	0.572246280878
0.501726728499	0.837942776473
0.484886294082	0.71594016294
0.502897732619	0.771372711141
0.514135416336	0.82931940044
0.540008875503	0.691851039916
0.496509180717	0.6870053479
0.497766850033	0.794683353467
0.4798344447	0.675576078839
0.525894264188	0.763569176727
0.504457336395	0.914520655124
0.499497176181	0.65660015172
0.48847923397	0.692445581069
0.485024958403	0.741527555728
0.476070787382	0.793490946106
0.475947430854	0.889898726282
0.512944345883	0.736034339678
0.463751542874	0.763258281642
0.493568767442	0.92436603081
0.541561244232	0.715794979335
0.493117336312	0.798554923997
0.53490228811	0.707979101221
0.49409913896	0.828394670902
0.475087749884	0.736673022235
0.520947953393	0.809542568669
0.500307410743	0.786871157665
0.497830262857	0.706100487102
0.507601334277	0.794616225702
0.46663318826	0.758260879888
0.494763952991	0.765386305817
0.478102933826	0.763465949932
0.478239420475	0.70798074626
0.497484213616	0.747202532093
0.499115215216	0.709360064592
0.476170098957	0.831390309893
0.479449626357	0.660390920605
0.506797063846	0.684248211522
0.398167128033	0.806846948663
0.485883318824	0.768610091963
0.504212249152	0.703067684682
0.482025479055	0.725503852267
0.55876130025	0.69685133527
0.51576674492	0.794992200791
0.50755408495	0.829884318883
0.5021898255	0.653299406932
0.497805816488	0.691889091442
0.507752933258	0.817117532208
0.458595281682	0.855877211217
0.46690278121	0.815063724961
0.50531310021	0.759638887185
0.478846831169	0.63022097409
0.511405609109	0.741917857844
0.531357704757	0.802425209938
0.491378693568	0.72339353379
0.512088730088	0.709674852291
0.513221543817	0.781660924676
0.497612715025	0.851128841377
0.50483002615	0.869571012811
0.508480193833	0.813334664155
0.448313549708	0.754961446054
0.515959731795	0.671500645738
0.467224886683	0.685323150953
0.498368623706	0.719533249506
0.497393272187	0.700867373489
0.481001477484	0.740213240131
0.544128590773	0.755437907422
0.475249967921	0.687309268187
0.518823869626	0.823974804906
0.505636773583	0.917131078048
0.516814304462	0.763446860016
0.516504691689	0.794157850832
0.519407673322	0.763760980408
0.493369033985	0.728478449985
0.534356989991	0.734259480968
0.462079744443	0.732009060994
0.528573253755	0.919119021183
0.477318838894	0.654144337468
0.47945785684	0.716920476629
0.502671631273	0.847338594169
0.498297881228	0.884423375487
0.510459450958	0.865389881597
0.505241298123	0.690398721699
0.472068455097	0.702801280614
0.499077976057	0.817090623476
0.529506144664	0.778096107446
0.485797603818	0.761819910325
0.505863090385	0.850147508889
0.502029560713	0.703825752775
0.488471946984	0.653396825515
0.500018999255	0.897128809868
0.507126204725	0.771712417648
0.453997667603	0.633204071293
0.508960380463	0.785032869421
0.436580567138	0.817047865072
0.479699602818	0.683548857473
0.490965234048	0.838601120133
0.478678041581	0.818934629472
0.503419742633	0.783927666246
0.529686090763	0.680501596608
0.538369240136	0.785290617128
0.453168424346	0.580956261286
0.447030959671	0.612306283601
0.513599695907	0.805410280359
0.546324361289	0.652499099943
0.444408950966	0.697269985102
0.441831099603	0.661713005261
0.480039646555	0.668662077207
0.578272744758	0.609736854357
0.481985914096	0.811608690339
0.483273532385	0.700486506658
0.480955382691	0.620308971538
0.456247634023	0.76175153002
0.499997005253	0.716260489793
0.52785774677	0.716526946216
0.521759403874	0.78993250157
0.565388534483	0.748681556254
0.490847658142	0.778540708794
0.495424744943	0.643003174904
0.529658398062	0.803247517119
0.530382453377	0.766576744281
0.472118439889	0.766172542086
0.586224367037	0.77776535931
0.493355393073	0.638860236995
0.533164134173	0.999304452519
0.484737622891	0.749124986471
0.475092530702	0.715333687783
0.481543052003	0.608544931807
0.44917983099	0.746302776156
0.504684137232	0.742952667684
0.510510412944	0.82349596724
0.472508038585	0.769488045079
0.502590293371	0.811238076838
0.517048130357	0.718626967465
0.474363566891	0.783519177756
0.469833083214	0.775496385418
0.53751990238	0.696219133115
0.480924465536	0.808787221443
0.512322303761	0.752833449257
0.49312897656	0.883766533307
0.48460556752	0.814210779343
0.48472541056	0.728522000991
0.482967168601	0.721972360414
0.485527369549	0.767667658239
0.516171386938	0.848676790359
0.504476719191	0.721650322347
0.542273735044	0.679081104982
0.479539357574	0.77095671194
0.512552731412	0.736759447071
0.505785060389	0.853670612764
0.491183760078	0.732101444655
0.526855521625	0.704725060089
0.525060770531	0.69875218448
0.507101133973	0.991878766374
0.471725404372	0.727580701022
0.541948489429	0.722241716942
0.50812530899	0.710261766969
0.503887579715	0.871120247116
0.498542088777	0.733103075901
0.466172696014	0.78699333759
0.467232659906	0.67202382048
0.51914183456	0.664324133712
0.469119917653	0.863429177955
0.490497051945	0.751109509241
0.48884128927	0.793367017412
0.498383280045	0.66029633413
0.502326310837	0.766119842484
0.490457231333	0.877089628098
0.529432683849	0.843522373213
0.460848034664	0.674278464173
0.467924855877	0.789865828441
0.463156098057	0.771474125873
0.52341667499	0.83190451542
0.56182968683	0.670135146422
0.499156143883	0.774580495194
0.474588472785	0.747789398616
0.519748033618	0.765259029518
0.455041687373	0.697904429399
0.484670352922	0.567663984124
0.508008650807	0.861009621127
0.520729794315	0.633083146075
0.424147057486	0.701429471938
0.519455953882	0.815550414392
0.454529305621	0.846852266089
0.414876585994	0.723291699197
0.504582102259	0.766349187751
0.553826333419	0.63707992932
0.551456762864	0.795265040264
0.524990715222	0.870022091928
0.582091401485	0.746239800098
0.509161740391	0.71973086068
0.563553523668	0.716220885588
0.538142029076	0.812837737673
0.538349185992	0.900207626448
0.408423590987	0.705385402375
0.521327313666	0.754835794533
0.518755418101	0.802951076863
0.447859247703	0.815077388264
0.489957557208	0.933644560379
0.483467800321	0.739096064102
0.467123782028	0.733544269173
0.511902287417	0.809414747609
0.472421174661	0.75421315496
0.461335147746	0.862404319866
0.48694875011	0.752633875779
0.530071658018	0.752390476672
0.466306833984	0.697695111482
0.512955233825	0.766760353112
0.526969274371	0.812818563063
0.486884704327	0.774499532019
0.469135347128	0.762823120481
0.492590620702	0.785403577279
0.484889443405	0.701182273333
0.510972578575	0.810951159903
0.473602008918	0.660907770627
0.50663464871	0.763637933493
0.472077873774	0.912839843534
0.450772009476	0.682208574274
0.508412404319	0.762803475294
0.444618309693	0.695454104683
0.459106494554	0.863622859804
0.493415341423	0.791345115122
0.464629240994	0.809890157004
0.503787878788	0.752940843466
0.484121347572	0.816455846383
0.482366485899	0.720125553863
0.550429494151	0.694830333658
0.499800968339	0.736279996804
0.466186317321	0.810859469638
0.518636950904	0.709115917342
0.492124161594	0.730212825756
0.525445884569	0.650387565365
0.542396228291	0.687864432169
0.494769888632	0.914835341909
0.513707206739	0.74199852365
0.541020082882	0.778922417573
0.453082659632	0.862248167283
0.477511055024	0.93615639328
0.522826732941	0.778797191068
0.489355660721	0.732395763588
0.557293296336	0.790499120005
0.473750669801	0.80349911822
0.506416230433	0.837976804402
0.471116907648	0.759803482653
0.454702274618	0.71115131439
0.491845502413	0.653519290701
0.522116737896	0.673189244402
0.50805016587	0.774865169165
0.501628680697	0.826360724819
0.46695231069	0.769525151014
0.452845829858	0.797529558839
0.435151548427	0.705562965139
0.508450617664	0.689380723457
0.399489282294	0.919329521186
0.494743229517	0.832515337007
0.485005497335	0.785728262104
0.465171246739	0.830127586425
0.456387934327	0.748917679717
0.506622102271	0.690999548982
0.550588235294	0.87011629653
0.461925205799	0.728019889426
0.457204879057	0.643438988604
0.557540674107	0.66581112113
0.537322012913	0.718114938098
0.464049236727	0.717214348106
0.525882853496	0.793147133895
0.576934982436	0.680806801598
0.459090309506	0.907358342694
0.537684513276	0.636376549449
0.472918493742	0.92554441366
0.470651614563	0.808066332742
0.489565100309	0.900064069645
0.476345157342	0.733774148741
0.53541870316	0.767238247801
0.478877600967	0.650887423377
0.45317711266	0.870939607294
0.519454137384	0.953068543983
0.465182972092	0.752307887352
0.497200780182	0.846923484966
0.505007562441	0.834626263499
0.538272432674	0.749550337622
0.537452478057	0.672392967163
0.484627092846	0.856224554386
0.494822623037	0.763900435466
0.502596184798	0.702424676396
0.52143327491	0.688763887905
0.500520178558	0.803612438606
0.514661468693	0.749574312374
0.484662717546	0.604453976224
0.556638644467	0.716170194929
0.439658394619	0.74507952194
0.488300229938	0.822972786272
0.482222592777	0.737059792021
0.498593045625	0.713740710153
0.524801384235	0.755178404012
0.517743820976	0.746246568138
0.486168934085	0.731897493551
0.46763310194	0.810408892915
0.490573075874	0.767394102099
0.515574337237	0.649802907383
0.460428658546	0.838752236905
0.513138586926	0.672474841098
0.527310524393	0.694325983831
0.475312543896	0.767789644226
0.499367004265	0.819676283174
0.479692262173	0.811679878971
0.511404917831	0.827573537283
0.478332551247	0.76483570005
0.524832255374	0.668994095394
0.540184022142	0.831219961446
0.487073123673	0.753888122234
0.481901467102	0.882528221194
0.585481726097	0.69061974103
0.494355303941	0.669453778774
0.499843135645	0.700474131327
0.498534565891	0.642899368332
0.572615512341	0.707328161184
0.484924748331	0.7857636952
0.505636775862	0.826683949776
0.53776777615	0.726922518266
0.463042559188	0.731554817798
0.506979527647	0.894597055724
0.492117395241	0.793481395349
0.497972839675	0.76063097356
0.526363539739	0.730996551855
0.485429260249	0.704306607027
0.518144104181	0.7288191083
0.485284605823	0.757552232546
0.493111450586	0.826971248617
0.518606011088	0.787033312732
0.521456956757	0.730322124512
0.537771760802	0.701671052509
0.542087228574	0.819586701838
0.496503496504	0.724798843452
0.498568883975	0.733457619144
0.496270478692	0.708810928307
0.513240844742	0.690780888075
0.487392935514	0.836982009467
0.51034191642	0.76061257139
0.48382665168	0.84678616468
0.501221778383	0.629331880088
0.516677740864	0.954281797941
0.485164813105	0.785717391384
0.480871598428	0.747377378741
0.46899743504	0.731563280337
0.487117179665	0.78422226064
0.484178398966	0.7285915632
0.510439144291	0.710839675765
