# Supplementary material for: Do universal codon-usage patterns minimize the effects of mutation and translation error?
Source: Genome Biol. 2005 Oct 19;6(11):R91. doi: 10.1186/gb-2005-6-11-r91 (PMC1297647; doi:10.1186/gb-2005-6-11-r91)
Supplement: Additional data file 1 — A tar archive containing the used CUTG records, separated for archaea, bacteria, and eukaryotes, the data used to produce the histograms in Figure 1, the kinemages used to produce Figures 2 and 4, and the data used to produce the scatterplots in Figures 3 and 5. [file gb-2005-6-11-r91-S1.tgz › CodeError/data/scatterplots/bac_normal_X.dat]

0.392121575685	0.755248114387
0.399301904102	0.775436218067
0.401982921423	0.794509403633
0.403289531446	0.832121280359
0.401916572717	0.807674302682
0.375116380702	0.826536646039
0.372387904576	0.858226118246
0.405530742184	0.756619408291
0.40500684667	0.706576596549
0.405397782533	0.801380345331
0.379039626409	0.79355933355
0.394452863112	0.801887449852
0.397359653766	0.766180536883
0.396043380045	0.749459840214
0.386957969693	0.744291568098
0.391390728477	0.782452155656
0.399153172741	0.826035199973
0.385701469878	0.73970332345
0.396735204892	0.77750583618
0.395123164967	0.800411945255
0.38704459678	0.790358184432
0.313971742543	0.701051015926
0.327572674011	0.764260783312
0.331424591813	0.775434460843
0.391851167276	0.709702847046
0.390755516238	0.742587794203
0.337128458775	0.683993750047
0.379549884813	0.797261556592
0.401249107781	0.794417843295
0.397825517422	0.743051267038
0.398221562722	0.781599504559
0.38983708301	0.824473855304
0.37901155852	0.832601569182
0.354209479799	0.827271567082
0.360048123641	0.855116900106
0.356143659771	0.782726451213
0.359546187643	0.803397627056
0.35762909544	0.78530093161
0.355217697855	0.786594699556
0.372311553389	0.899482360931
0.36914149021	0.733124457642
0.379385400558	0.788222904994
0.368506010304	0.83709549213
0.360119832979	0.801206862678
0.365869218501	0.860513995303
0.350506826135	0.879694149248
0.344058830369	0.83091187555
0.364627048419	0.794159831362
0.363674862875	0.790251302686
0.373023415303	0.895408499614
0.379852967981	0.844783815319
0.380897468492	0.870871266824
0.368931153916	0.875124111101
0.377495959007	0.8804829957
0.365300745049	0.772088137172
0.387191991349	0.778770786403
0.375587950918	0.810676872553
0.401504744595	0.801128045141
0.409323581729	0.74765792671
0.411525126725	0.748738785554
0.374150452897	0.759633443759
0.413451336707	0.752284357476
0.277900031437	0.755245516142
0.308192869501	0.82948949814
0.336839851358	0.842380130246
0.257875618463	0.761046344879
0.299577147442	0.798929207022
0.409548626634	0.753358954459
0.392902378967	0.735644968164
0.392115729208	0.760878684939
0.388348842478	0.754365393212
0.381511893213	0.765500149152
0.387166655579	0.752227495943
0.354919291257	0.768360529853
0.367736606339	0.78252585571
0.373196383467	0.773893842389
0.363866856637	0.773933541213
0.402128143233	0.774474656022
0.416273038807	0.779594391522
0.398134279333	0.737640335944
0.324479495269	0.873015452546
0.24530480557	0.803939336296
0.336819763244	0.86808345647
0.34119426318	0.816851236915
0.389384963736	0.816142083768
0.329480882211	0.811472915755
0.388955163587	0.741651793154
0.362874214517	0.723236338569
0.4225639732	0.735788649558
0.417183018141	0.732229436833
0.412130703943	0.759768238203
0.379973840011	0.744228407458
0.420270273974	0.749153180381
0.420465008573	0.749663157827
0.420020415107	0.750187995794
0.420369954155	0.749312528738
0.378992484735	0.754778286453
0.386300135909	0.764721045894
0.416257501364	0.765019108306
0.411961225031	0.767640491635
0.392661141064	0.811208031179
0.372081442957	0.776074427859
0.305294419228	0.840328079188
0.297091639046	0.795193543459
0.34076523796	1.0
0.320862017361	0.895461947436
0.2933453811	0.805200411903
0.309219346933	0.889796479686
0.299940608587	0.828824571625
0.337098870339	0.903831594559
0.299470554268	0.829297060614
0.333136667218	0.94344888172
0.393380102641	0.783955895052
0.384053062376	0.759497461355
0.385609500524	0.787786340573
0.387328400881	0.766157739375
0.371889225892	0.787519904773
0.380223853648	0.757044031215
0.399540124166	0.77504084613
0.398484554109	0.785210849048
0.38428858249	0.802873207033
0.410235868489	0.768908223196
0.41054329682	0.734968599665
0.406085096268	0.757114100224
0.369428058477	0.755418617955
0.375959917588	0.828042479191
0.380281227413	0.830255103413
0.354062295796	0.862915772306
0.376460838893	0.864888096691
0.355298407501	0.804095723602
0.390822195556	0.802801082739
0.388543122063	0.767711213385
0.351649740846	0.828264317308
0.363459381152	0.793235735465
0.358217803247	0.851541019296
0.35499506713	0.761964671465
0.397569496282	0.79349866712
0.400899625998	0.801958314489
0.391585760518	0.775437706768
0.390520241816	0.790761410215
0.402052511975	0.782265508719
0.400124493042	0.783453582313
0.395913779415	0.791166020143
0.396331871551	0.790275830872
0.29483819203	0.78213790829
0.336237931599	0.845550026944
0.411283347748	0.813488978854
0.304456671848	0.831934735291
0.371996167694	0.88429875378
0.385679257456	0.760563658164
0.422028085571	0.751949834906
0.402885170225	0.77450578522
0.422245891662	0.78236860091
0.397614862303	0.750445286245
0.356739711628	0.835480122036
0.390127626382	0.786556285785
0.35912553559	0.851810085249
0.387757441881	0.78951519298
0.357507618812	0.83551003589
0.371969407402	0.814553150531
0.332525327863	0.850691315568
0.362794506362	0.810644648283
0.362079718086	0.810152790862
0.390570222508	0.790430350179
0.407771326485	0.799224382183
0.382598885055	0.758073549351
0.401459999801	0.786792783731
0.351822796492	0.857957704713
0.371425632586	0.828532354646
0.36332696937	0.89589851174
0.334453969855	0.913804463674
0.348091254011	0.83968719332
0.373826970048	0.805569724255
0.380984823212	0.804527588091
0.368760840239	0.810495885315
0.359082821365	0.853015553153
0.352521394095	0.843287804186
0.358855959478	0.79965562089
0.358280602226	0.885662905229
0.396961122048	0.758558727167
0.380419931945	0.793255897819
0.391656071598	0.780230206624
0.39122944767	0.768857495873
0.393416925341	0.764648149211
0.342113753189	0.800856922581
0.337129715818	0.789835264225
0.34070590607	0.794526782508
0.316303728695	0.863609225326
0.393739547506	0.834549819746
0.360624667147	0.817912427529
0.388740201358	0.7445934258
0.38257177437	0.763999433147
0.426789950727	0.701768484442
0.426304562718	0.797025270872
0.408805161933	0.79282773441
0.367639169727	0.887103007322
0.29916028045	0.922330962228
0.41312835844	0.785602437465
0.383749920092	0.759612406859
0.401458328527	0.760487482048
0.382976422237	0.765532414098
0.39060235471	0.737617565738
0.393235948275	0.745638651263
0.393792530821	0.779781545996
0.385684719918	0.778570711209
0.393840998748	0.737588220753
0.390547980787	0.737445086611
0.405198969574	0.752836660463
0.285356035108	0.814286663682
0.288185676677	0.759854429172
0.307989619569	0.770729961325
0.318128287666	0.87060357907
0.336402415847	0.787301196844
0.355074474024	0.858063341887
0.360159059741	0.78890742703
0.302188976001	0.821346759964
0.349522343365	0.825284118987
0.335946335834	0.853923319993
0.330674040274	0.853545490705
0.382192131904	0.794913602316
0.342733804402	0.816012387747
0.409693780544	0.723594702246
0.370001018214	0.831662897418
0.354769335436	0.818071428434
0.380169358015	0.793116812236
0.381458459569	0.792014512466
0.403557088631	0.782395494317
0.405251901974	0.755043424723
0.406514657981	0.792569851553
0.400985047361	0.771532862381
0.39667935333	0.786812244162
0.356950315625	0.812523193427
0.352297592998	0.820119608936
0.387247908162	0.82655665398
0.410424681301	0.785402438886
0.417520554414	0.77969455586
0.394197570333	0.760139999575
0.394520672873	0.793162957504
0.409418913786	0.763685361947
0.372331784659	0.832812290353
0.404863344051	0.793218225909
0.384845683089	0.828730068023
0.405905623057	0.768447847009
0.395013612265	0.853783584883
0.398142440628	0.809837429919
0.413619602049	0.784730102661
0.407495289274	0.780723388158
0.389438771513	0.814777350081
0.408074930817	0.781730660731
0.40242881072	0.770006143929
0.407911001236	0.774916810766
0.383855838065	0.784669971274
0.356485381759	0.875273352674
0.391639926212	0.825033783355
0.389951214041	0.761861950152
0.422012160105	0.73383804593
0.377785661676	0.739224283281
0.353705564679	0.771525121261
0.382944841911	0.809708572625
0.385049547053	0.810442386198
0.402378013124	0.806992477
0.415327096647	0.770901044138
0.427539697262	0.775128672322
0.428080899555	0.791189931784
0.417283361184	0.795288392599
0.410202419001	0.783530173411
0.402761690476	0.779269339998
0.415240809736	0.771847146952
0.402862124074	0.799538006473
0.396729816838	0.792630998685
0.38765231029	0.739038334571
0.406698036909	0.793410940366
0.411970091242	0.782566273506
0.409167686659	0.772635244155
0.407196661789	0.795130900713
0.399602697475	0.765193787058
0.397857616836	0.765855682168
0.413633556067	0.80264890589
0.398560817084	0.773465612475
0.408915627312	0.773727802497
0.4055447575	0.747893230844
0.401085328095	0.74595748407
0.385583287369	0.750894782655
0.381412798146	0.778755722848
0.390813554793	0.749811817406
0.409226416048	0.771095848416
0.397140964055	0.744653649667
0.388831729873	0.722321190007
0.402788221594	0.72383441179
0.373400184721	0.754141755765
0.398373461572	0.764646930279
0.394388398487	0.827745743353
0.40501500575	0.771101000719
0.394472792049	0.738528669936
0.397966848616	0.710361747153
0.387245555269	0.725874757768
0.345692961424	0.799446660632
0.345393772357	0.778078234611
0.344359316973	0.796105314129
0.316776516953	0.760698106812
0.339802201903	0.769416616591
0.417779982021	0.726776124959
0.414235331837	0.786247497898
0.397435106973	0.775332527497
0.402553763441	0.828039395147
0.40781612427	0.784913145549
0.382007280291	0.789589198686
0.399761487021	0.785303392747
0.401010324999	0.782017085499
0.40327198364	0.783334555859
0.392344923835	0.803128967995
0.38352673806	0.805924672162
0.390811893376	0.791016945816
0.400250589413	0.783340075164
0.403409933284	0.815432437134
0.388153899418	0.810156679158
0.392953920002	0.790882105298
0.36866255792	0.77056211481
0.397661050546	0.849692656127
0.389444178069	0.79411651867
0.397095035272	0.809444571576
0.404888981308	0.810948173178
0.402576335156	0.782151296921
0.402658889935	0.78288701864
0.393424766054	0.803931550322
0.416807472821	0.70673458196
0.388475911924	0.741261158012
0.410757397114	0.753306828337
0.403311291706	0.741535325584
0.385588947156	0.787834525876
0.39607691029	0.832452686868
0.328130465197	0.790289305533
0.350007550589	0.80557810969
0.345744551635	0.866709845872
0.34912654485	0.847264156698
0.34968074638	0.849879698401
0.349843262568	0.846912954365
0.349563318777	0.852847235721
0.344589793282	0.925339481221
0.352477836954	0.848052793903
0.360584911931	0.93216130037
0.347463042645	0.912147433241
0.374700604879	0.750319653247
0.425455463333	0.709837758804
0.361179470832	0.845288650097
0.363076765076	0.823325864442
0.364271420044	0.822995863498
0.363102634754	0.812067695638
0.359963596651	0.883828727536
0.365499207444	0.825640038185
0.356691186848	0.84310940487
0.369638130354	0.820162218628
0.37113727386	0.817483763215
0.36754064631	0.930997337175
0.366106622899	0.817552122538
0.363478577766	0.820125635096
0.364921040021	0.817762835067
0.363697238859	0.818025863593
0.353214914023	0.879082242985
0.345608452532	0.85047497067
0.368913737727	0.830410673368
0.39757851392	0.762529880216
0.414270631277	0.762073524818
0.400846887491	0.755665671447
0.408600893491	0.756598706317
0.401898954912	0.754876060618
0.405498281787	0.744833700572
0.40540492234	0.788944143874
0.399171122995	0.775947367348
0.401147851954	0.763157316694
0.405054786024	0.744563921464
0.411356821589	0.749801259801
0.404417617406	0.785870590884
0.405995539651	0.795379835859
0.413912920153	0.750811385173
0.403900246288	0.783629851625
0.408173543908	0.753619707753
0.400182200861	0.748547184648
0.412922436825	0.762994477644
0.38907516403	0.780683229912
0.416049548943	0.784237762844
0.416342518664	0.767568535762
0.40606060606	0.76786294808
0.397614552429	0.762380400014
0.409581149565	0.778699078351
0.414901459675	0.782004505708
0.440889663472	0.743822530814
0.401920298843	0.769488347467
0.421575440461	0.797216807172
0.415957090177	0.760907138173
0.428859036585	0.758972151636
0.401369863014	0.772684623989
0.410234315249	0.778866322537
0.38514506445	0.814655933477
0.310855568487	0.787114945373
0.439948941947	0.751096774981
0.332747235262	0.766720439188
0.332656013225	0.837126522238
0.390729776586	0.756635158013
0.406106209062	0.739968552308
0.430233163047	0.700147693106
0.418209104552	0.788671516698
0.330088724266	0.814652368546
0.352066807574	0.809351563718
0.379362892451	0.782971007399
0.423918236418	0.75125606374
0.386291892058	0.739852415349
0.387612939082	0.738987096786
0.352448561527	0.887413515778
0.369595288028	0.779606805401
0.393069156398	0.814699837109
0.403824416784	0.780119939782
0.374280095519	0.855389532423
0.374233742004	0.823363689583
0.386856262388	0.801332648052
0.385394785617	0.839511254245
0.393049441811	0.79623448471
0.39500655468	0.794712700907
0.409792040249	0.767937506389
0.390989774262	0.696608575911
0.411941828432	0.777155968725
0.347696049594	0.783550602297
0.342829485788	0.803432036167
0.381338712657	0.743228553342
0.415597465342	0.774785718746
0.415595363541	0.745361237156
0.398958437158	0.785795482549
0.414561605238	0.772706437469
0.407368641406	0.73713842418
0.420131059752	0.745748239269
0.393637008893	0.864013903584
0.371696715238	0.77785743463
0.413520575576	0.773448707163
0.411636461278	0.776011491577
0.399597752343	0.773440850586
0.39666054587	0.802913723181
0.403279497277	0.784323647034
0.402549094528	0.783746125598
0.403774012562	0.783985520845
0.395560467468	0.811298349896
0.38573937806	0.777900529029
0.405080263697	0.745871094709
0.401748843374	0.773105374401
0.387691173761	0.782236334262
0.39334242562	0.762088452857
0.402386084211	0.786414200288
0.368698237418	0.784041531301
0.397741663149	0.763369172431
0.30530428732	0.780634672094
0.349765155173	0.785637458829
0.3430786268	0.830786700212
0.40321997832	0.766026771056
0.385950947714	0.77331903505
0.305509088881	0.784884841855
0.321916223097	0.806068502106
0.339650071414	0.81565203193
0.403146748217	0.75260170501
0.529144171166	0.923853057902
0.524131295728	0.904716637635
0.524386238608	0.885075498236
0.510462700108	0.888556664276
0.517577124116	0.879059901728
0.510279503696	0.880367639224
0.490847731191	0.90596610754
0.56326142735	0.950737877676
0.586355816158	0.959562995006
0.51685469753	0.895918374761
0.518290413184	0.920552979084
0.492951278872	0.929824215111
0.533590725576	0.925109021328
0.542983991629	0.915959516799
0.553828484307	0.931050442423
0.546009062391	0.921320524228
0.523259140585	0.932953180446
0.567469463805	0.976331220489
0.560769490056	0.947587899027
0.515476486689	0.89183577237
0.515751367173	0.89677433553
0.524078642446	0.905156868444
0.515123482746	0.93329279121
0.501270684256	0.975836800834
0.560875155704	0.904857833529
0.548340450145	0.91436684838
0.495170547338	0.879027980641
0.530320751373	0.944904593636
0.529336188436	0.929974491392
0.554493057375	0.928974242392
0.540297218284	0.940459088059
0.50698215671	0.957938986704
0.50926152991	0.928038357614
0.490974528732	0.906093650323
0.477580861598	0.911079916684
0.5178600754	0.915064890977
0.510093988098	0.889790846068
0.514903277382	0.913446091846
0.515646124094	0.915991010879
0.495257828231	0.897912136863
0.554708957207	0.890589297668
0.519347832884	0.929394403638
0.502655981683	0.933794429357
0.508063890226	0.928296042968
0.488421052631	0.906686001404
0.501864660172	0.930346463277
0.515317986281	0.906238324625
0.517416824781	0.928095460468
0.51853163458	0.928884514009
0.483501518566	0.895368604801
0.492891427183	0.879638030707
0.496186394508	0.905531682633
0.487664823479	0.927680990552
0.497616602933	0.911448209335
0.52889333091	0.927937484247
0.525293979183	0.911656881143
0.54293423513	0.945146410877
0.52923896274	0.910928398682
0.553769988335	0.911891777554
0.553437123186	0.911143630329
0.517585479302	0.90476515061
0.550822807194	0.909766885058
0.492612386042	0.982114094547
0.478571330235	0.965761558134
0.491204925241	0.925221122168
0.486002379909	1.0
0.512145436587	0.956387087068
0.541213739191	0.90530255448
0.555738049751	0.916282611736
0.546261089987	0.908136203787
0.54712003994	0.92837257394
0.543713196617	0.928164527824
0.548810400067	0.929573442898
0.511017054649	0.88232619497
0.508599053257	0.867307084108
0.516639768657	0.838381216459
0.507538956887	0.867974689946
0.539245082863	0.909796276192
0.550940075947	0.901187628631
0.555945342268	0.894717456184
0.500252365931	0.972619969124
0.517948717949	0.972714678098
0.473556377322	0.925835777265
0.493181600017	0.920452146588
0.518249704825	0.837706436914
0.488490802273	0.831804495697
0.553748047141	0.936283077024
0.560067316154	0.966343975507
0.540444036025	0.86837717414
0.542517973998	0.872375402389
0.535364876158	0.873986068225
0.534593143329	0.888951269457
0.535971213163	0.870287032641
0.536215423464	0.870733885088
0.535983667914	0.869768730496
0.536222308274	0.868383727181
0.531587599812	0.930043906798
0.531492777901	0.930092721062
0.542330010415	0.894420559404
0.532071925086	0.91292055638
0.516407821679	0.900850183688
0.528106672568	0.888997239846
0.493194010959	0.949740424364
0.508893142244	0.949739368475
0.469545982172	0.910246952146
0.484144362702	0.94933232081
0.504571064101	0.974057198484
0.47718590067	0.955106185724
0.490432159867	0.96875872414
0.489453164051	0.899096375578
0.490283495941	0.962191776367
0.4892502301	0.942231258818
0.525071801873	0.912981820122
0.554292165638	0.927895498225
0.536658940082	0.941849676188
0.558960256662	0.946618427836
0.547121931886	0.95641397992
0.557802013031	0.938818530669
0.525546102552	0.896291794993
0.536623275695	0.906971777005
0.50366607137	0.899977857269
0.524585192262	0.867575979009
0.538831978275	0.910036891683
0.535892560019	0.905015609526
0.520287253142	0.906652155158
0.511238059561	0.93971485015
0.500459951377	0.911323118006
0.508603790024	0.873373880024
0.502507330756	0.901592742331
0.524371186189	0.867042782005
0.518516985972	0.906814002231
0.535210756474	0.909435746757
0.499039231385	0.927443499975
0.516850364612	0.91052845884
0.491102536635	0.931285951163
0.521854759147	0.898440530453
0.511002956018	0.901689873707
0.522349135752	0.883940963201
0.503403637987	0.8961330282
0.523641749715	0.903131827694
0.527704674063	0.894237443233
0.529435577649	0.900923850601
0.523262587295	0.903523404311
0.524842957165	0.903597538915
0.507140946777	0.999133457617
0.502086401571	0.940660371251
0.518528374692	0.870368500225
0.494059525505	0.957026315281
0.490753905584	0.944988760652
0.539244342549	0.937568668918
0.537573074256	0.902778472013
0.547893825736	0.938818227706
0.553560559952	0.889569437849
0.572122841484	0.909369163626
0.492562210086	0.898688338046
0.521087811597	0.875430229942
0.492928458862	0.882641785882
0.519767944019	0.891152198981
0.486615600033	0.906550968567
0.501871849737	0.895194567817
0.470468953944	0.915387623218
0.491768172139	0.888327198614
0.492301264857	0.888718368439
0.519496315375	0.907826530921
0.524832514515	0.923055984617
0.529023980179	0.90329940676
0.525227105532	0.899147370828
0.508906322104	0.901173508882
0.52221765069	0.907021480709
0.491616170001	0.956265448101
0.494733008349	0.936879086384
0.507350382523	0.914091179344
0.525903072375	0.876894183915
0.537753506085	0.874147252186
0.520090576219	0.896135809746
0.497947930305	0.931529485323
0.506425631459	0.933192494564
0.520776313212	0.922968914454
0.482816932141	0.957578563379
0.557732529528	0.951914786947
0.519340327903	0.885905748511
0.522162391244	0.867919981353
0.520071228167	0.88835245076
0.520237850435	0.883744576493
0.519568380529	0.942412461303
0.505448173904	0.915255691064
0.522840760182	0.940302967259
0.503395697323	0.960420161368
0.506421381465	0.887643126029
0.502756805864	0.907421974588
0.553368208497	0.925462187724
0.544056665542	0.949592372988
0.536164000244	0.874442160046
0.513379463434	0.878332175617
0.55320649806	0.953876995705
0.481533446128	0.923605167483
0.4565261699	0.957291896793
0.540816721003	0.90814950942
0.547177651346	0.921513115335
0.560482092523	0.926380931866
0.540918595429	0.939928893453
0.559404849852	0.913478572774
0.559655884	0.91292548912
0.558094619231	0.949645719115
0.541042107345	0.922778166407
0.55907690179	0.91046883576
0.559472063445	0.913205470726
0.577597232981	0.879602500431
0.477463208606	0.993589823261
0.43061301241	0.977144293037
0.496714703772	0.924179297791
0.46227526105	0.932811128022
0.512395996115	0.879217355289
0.498587236841	0.894581695126
0.499237196186	0.880363500605
0.479153180369	0.980804915758
0.484805668614	0.933783531604
0.486557991922	0.900463099626
0.497777998214	0.901385201289
0.499825580568	0.872742390709
0.489460361256	0.922792293105
0.545285433122	0.932650424206
0.494696302685	0.907949844875
0.499549104258	0.919552948448
0.517789721721	0.914825105407
0.519614517875	0.91578696277
0.529252767137	0.905889015549
0.561266346457	0.952823310427
0.511350538712	0.888545902929
0.523678355968	0.873735885166
0.534899961591	0.923908994297
0.515823335752	0.934414213984
0.504563163793	0.926670162645
0.490702678777	0.862074686775
0.526212566946	0.88799951397
0.517123272169	0.862504955467
0.557352941176	0.923961665226
0.521064482947	0.878327566987
0.527028737815	0.892008688066
0.504044965724	0.905279190366
0.527451768489	0.898198752492
0.520230704882	0.876822143965
0.536662899124	0.86500663867
0.500207766156	0.88772061214
0.514767883105	0.889568966499
0.527829047759	0.90867146167
0.516539884151	0.886758108525
0.504922827819	0.903152044055
0.51202724757	0.889682853194
0.527219430486	0.882100194854
0.525398787451	0.902056926322
0.520982473463	0.930891010797
0.503104621049	0.926812438031
0.512905176022	0.918197076441
0.523243425111	0.865357417314
0.526384875528	0.888440365814
0.518172598228	0.892154378298
0.506615766726	0.901842124466
0.514008769906	0.882438835904
0.517132069636	0.907055328088
0.511272821779	0.901916583117
0.529174922844	0.910344860547
0.525283582506	0.921910573646
0.506867406233	0.907057499098
0.516670645341	0.911361614535
0.527012178563	0.900440242537
0.524914238039	0.914924692701
0.528845508747	0.909467622492
0.509719599012	0.909469626173
0.521562770223	0.910435223822
0.537549764748	0.911586206788
0.512646128961	0.914579280282
0.524457327317	0.918423400042
0.525214198287	0.896516033307
0.521216062429	0.910423766815
0.525118929374	0.892701041183
0.522513982368	0.926359581742
0.522758155988	0.928627201316
0.519080779944	0.913277455635
0.530498049255	0.909707598531
0.553969399712	0.908952170222
0.540213736391	0.913480148639
0.552629159772	0.930087259234
0.551973403281	0.94102151627
0.552722981698	0.923343812165
0.530291546662	0.922668167793
0.548716249793	0.921491891318
0.566006630446	0.931391465663
0.561883214108	0.930704353335
0.547653604257	0.94202690342
0.548784110342	0.927496842246
0.535759322644	0.955086158412
0.545592236277	0.914819976878
0.560733114009	0.921460248941
0.567830136712	0.960704935617
0.563359958774	0.923125003534
0.516450754112	0.902914309938
0.526358998417	0.901501066432
0.520278389265	0.895333266412
0.528776245159	0.905646223424
0.533774958014	0.892565269872
0.558569170205	0.902015812422
0.535199010672	0.916659127225
0.544710935734	0.968926755538
0.514914185277	0.900041458603
0.514163210796	0.889829300479
0.523296931877	0.885281874803
0.529822530648	0.901698457404
0.531530129009	0.900388749841
0.526548779021	0.896466318206
0.51720758975	0.898232880973
0.518809613994	0.898412897021
0.527051491961	0.908815517649
0.531218418254	0.900935670564
0.519792438843	0.881530831095
0.516524493027	0.904197409533
0.523258187347	0.888007363232
0.53259255927	0.937202251977
0.519127849356	0.875756524337
0.520193265223	0.874999260289
0.508174719375	0.889910029372
0.499988447587	0.882439540742
0.52579236434	0.900961714223
0.525332120095	0.899101502449
0.534089221172	0.888204375621
0.565116204929	0.899995952818
0.553092808982	0.934139928586
0.537476840155	0.890702054752
0.556811872192	0.909908296563
0.538750504236	0.930176017275
0.519975619217	0.926559126373
0.508350821965	0.906400695576
0.49928269405	0.892596722881
0.493796058	0.920646864233
0.50788791909	0.920539464205
0.506174209634	0.920224048094
0.507647116866	0.919565230877
0.505938864629	0.933015388782
0.477164082687	0.928806061785
0.501842486966	0.922605470966
0.471119973413	0.912563585827
0.488433519363	0.934750481437
0.539114196403	0.914562378967
0.542457942954	0.915610711561
0.513847625119	0.908111353884
0.517158931534	0.918606030975
0.51698231093	0.918277270995
0.523024834765	0.91091734221
0.505191117583	0.907867390727
0.517379509062	0.919647519596
0.506034236461	0.91640673261
0.514822363358	0.930262452779
0.517295613319	0.926958349866
0.459447529942	0.940398758934
0.520970227014	0.918738981443
0.519329522155	0.92118136951
0.519664768358	0.918766995687
0.51994053559	0.92015767022
0.509647579593	0.92512973333
0.505730791807	0.942705761432
0.520305079473	0.905803660717
0.55369983406	0.954587065024
0.563041716797	0.944551442378
0.548537733982	0.941983652526
0.558143710075	0.944306302542
0.555631987501	0.936772662682
0.558717067583	0.931107276895
0.546908791935	0.947054232208
0.547406417112	0.953924612576
0.554312618108	0.947647210809
0.544604093446	0.943493633462
0.548080126603	0.936098715428
0.546630405944	0.954066104433
0.546185363829	0.960941474562
0.55846688413	0.924514206726
0.543369715893	0.946184587474
0.558765334389	0.938998760034
0.567492853328	0.946915294891
0.550794395382	0.949298884741
0.541115881899	0.941187372387
0.549436739824	0.948151807543
0.552607514775	0.937718335941
0.553470185728	0.931837091976
0.55656447601	0.959054405076
0.544310651016	0.935156118201
0.552464736816	0.946218601967
0.538895113214	0.874830298865
0.529628927055	0.912246124125
0.523075665291	0.894622865252
0.544105486646	0.867503604785
0.527100474446	0.908074341682
0.531180691455	0.885886607465
0.524352392025	0.878848482982
0.514548431793	0.946805853554
0.507951139636	0.966093575372
0.535154472464	0.867452127242
0.514056806428	0.983321235837
0.489358038297	0.985654463271
0.514507212718	0.967925394446
0.527139995824	0.956994703976
0.54249090728	0.932206975143
0.534656216997	0.924215610838
0.516452752175	0.956637405901
0.51397305894	0.92807330194
0.520687207748	0.90387906011
0.538683569933	0.874019007324
0.549895030418	0.894442069922
0.548829489211	0.89234025996
0.487260093364	0.90083489568
0.54250145018	0.924106627878
0.515891389831	0.892877997708
0.526316556807	0.893358517838
0.503652198342	0.916623118765
0.517523987207	0.936916968134
0.523294096113	0.916554208643
0.51298653157	0.906969058098
0.522206320951	0.908248183795
0.522139222553	0.903229972373
0.537270432661	0.907627902407
0.554746285935	0.907526967829
0.536997885835	0.916286189307
0.505563987088	0.860768362052
0.499621601009	0.923688619584
0.5148214825	0.921834104427
0.538322235294	0.896659935561
0.542120892805	0.885360894575
0.529378052427	0.924680533416
0.540654390351	0.899176109097
0.528940757798	0.894760723535
0.543122886133	0.893400116692
0.500438395057	0.902883347974
0.509817238824	0.904869906387
0.535801087326	0.87754725362
0.535531697731	0.881478900789
0.524132058242	0.887062418247
0.517668042201	0.890953904714
0.52824685577	0.883361662367
0.527643792679	0.883749068625
0.527903082169	0.883024371412
0.521750887671	0.880081347403
0.534653696452	0.903137751127
0.549014860889	0.917585341484
0.53007229657	0.894928585601
0.529832319882	0.914555796782
0.547052583725	0.903752228778
0.527124252451	0.919840201719
0.530940751752	0.91263703746
0.539731954411	0.906989350705
0.502007172296	0.968262385078
0.523725911944	0.934203277974
0.498914728682	0.931848640332
0.544907054241	0.895967816927
0.54228645341	0.900486688574
0.502509200401	0.970367297787
0.506225410785	0.95483658413
0.512242399511	0.940845584628
0.55030938737	0.898383298613
0.52674465107	0.514009715588
0.537019220012	0.538890267642
0.529271697184	0.56357327537
0.534841523018	0.518671097648
0.534718663524	0.519423279659
0.53853388816	0.624717161383
0.516476529352	0.594909417593
0.514606100922	0.402468470395
0.533022014677	0.354140557501
0.553802762108	0.637036626829
0.558661297418	0.608466353858
0.50737016118	0.685576115569
0.554887857936	0.595634434669
0.552388216848	0.589188202653
0.575613526869	0.483909276926
0.56584175671	0.551798446251
0.601132917549	0.434915340279
0.53532537437	0.359740787628
0.518755718207	0.43324855426
0.538218462304	0.604340147749
0.550386402731	0.577850007099
0.542244150407	0.971863043743
0.498990833403	0.802798073849
0.459323849358	0.939977395475
0.556977538474	0.516803763896
0.549633384937	0.584831582956
0.545844804256	0.684885955284
0.562750310119	0.397892112124
0.542255531763	0.478587300585
0.567985328792	0.439594199568
0.56444897236	0.412133600882
0.598974495733	0.567376608403
0.497376036098	0.609944732798
0.458682781067	0.692292355132
0.459935526661	0.718795098264
0.462794382883	0.597677137987
0.485957399477	0.592268176274
0.46251137667	0.604804246181
0.463380504698	0.603396036988
0.537514226515	0.614602248477
0.508106671392	0.654609354945
0.486396349378	0.551143612827
0.498145392101	0.661692085926
0.487155208543	0.606923552765
0.494928229665	0.721681539826
0.520215544859	0.592617559643
0.509446575979	0.693572949217
0.495756618434	0.632789117851
0.495069872039	0.636635428081
0.492387577153	0.794591404993
0.474269396683	0.661679102037
0.524688555552	0.626904065046
0.504648477852	0.641707398681
0.524571007255	0.592447961025
0.55151735417	0.480120540342
0.543968096393	0.522554643022
0.589205836147	0.426826202172
0.545068368662	0.507393878073
0.541888657436	0.430503026584
0.542085349033	0.428806010552
0.560520394959	0.542227170361
0.546977946409	0.418835558511
0.458597925181	0.782472662215
0.488075297487	0.827816196093
0.51318570501	0.847260465086
0.448581449239	0.813442372771
0.476218401803	0.837329438766
0.551517706218	0.52430372112
0.56259094343	0.477311684526
0.570254796556	0.509774227788
0.568611183366	0.456587316731
0.58265134644	0.466227512826
0.569316969852	0.452680055295
0.486816880368	0.616804873712
0.501069586674	0.617739767004
0.491075660401	0.618711982349
0.49618003747	0.61130855065
0.52422034834	0.469991064567
0.524543854775	0.447966700895
0.515175404021	0.465520484876
0.533375394322	0.698483031065
0.540329427747	0.931368738039
0.519712916566	0.87435037213
0.535367327708	0.846978600936
0.501638154431	0.599228254534
0.504285851874	0.605560858345
0.570871377163	0.429203454339
0.577359539285	0.423059166539
0.531134475106	0.586969811061
0.529539443458	0.58490127419
0.537164101894	0.617056034836
0.536279774198	0.672447391907
0.540797338369	0.618465488048
0.540943249547	0.61653648033
0.541661789725	0.617551163314
0.541797887292	0.621759643592
0.573332550494	0.561491775322
0.560472834161	0.570886338644
0.550166145911	0.495778200331
0.528095023489	0.536325268131
0.527770177838	0.606068866495
0.519032864889	0.717108022158
0.476011208807	0.885960931622
0.473974137528	0.807090276326
0.520948772421	0.841834639693
0.4866648813	0.825848233415
0.4726267673	0.822757361759
0.467944928999	0.869897962046
0.456151669364	0.89134561251
0.494701589523	0.812714444597
0.442553388278	0.862912214829
0.507941377764	0.779306905471
0.567446678281	0.518738520154
0.56623523245	0.438480021412
0.576985361827	0.43600486273
0.589043430725	0.422242918463
0.590497999087	0.41627550393
0.578448279893	0.451439933485
0.540538054725	0.587898348474
0.569911275176	0.461185932984
0.513915541703	0.562930708503
0.523968130144	0.537716098212
0.544382666323	0.546278350743
0.535892560019	0.517286647314
0.525211592716	0.647221099532
0.593931447837	0.440270342401
0.548163479861	0.566333999661
0.539642779351	0.788938867765
0.534380179338	0.819386048147
0.51640869177	0.755142943288
0.53653742707	0.535713414562
0.528115984105	0.518886379338
0.480818338882	0.644389152431
0.490391011478	0.560476427859
0.485787979324	0.670209688725
0.485179942521	0.601068463191
0.523782508734	0.654218971539
0.523268978065	0.602405393166
0.525666778261	0.700707024361
0.527866858802	0.572479656225
0.527657238343	0.553172912549
0.528457418032	0.530585340589
0.522022755195	0.561003061539
0.523554098255	0.554259273665
0.455629847553	0.937615212126
0.513091147112	0.816033601676
0.545805335639	0.653799633487
0.460625971501	0.81893832351
0.501887716934	0.531651243394
0.568590169502	0.515271325811
0.55741067822	0.521281615881
0.526255049048	0.40158061443
0.537735849057	0.469089027388
0.568986316479	0.427286675614
0.520142586203	0.633133938904
0.511036611677	0.534988332521
0.540941428809	0.618389938944
0.520956504791	0.499658562244
0.519520632567	0.659468875081
0.538099643848	0.767578690641
0.539112514762	0.864654177324
0.533943871438	0.845422305622
0.535024249653	0.842142366207
0.535665736567	0.64411747004
0.544707458687	0.50495130008
0.532165295107	0.615957611434
0.531541787751	0.606318664412
0.57254268574	0.594921824686
0.541760954536	0.513237013053
0.568357267369	0.625506426939
0.593937356418	0.56988317027
0.539038137937	0.660844529952
0.520687565423	0.597073703043
0.52683124434	0.525851046801
0.513851416458	0.579063167095
0.519744351563	0.623344742987
0.523037517396	0.584151339984
0.53106372261	0.571610027189
0.511728125682	0.600409097176
0.54373769685	0.542604270266
0.520410136111	0.667320489448
0.515306758407	0.692907320863
0.516779046384	0.67948978699
0.515527027865	0.681306629692
0.499071110899	0.592958614241
0.488035919619	0.734220817326
0.499024959487	0.58957150948
0.499320860536	0.608877835303
0.532596005175	0.677477421384
0.532157513862	0.55376690098
0.565895859551	0.485898714137
0.590821610683	0.3783059851
0.536285662145	0.497299267117
0.531363265872	0.621979060278
0.547003049856	0.390227224629
0.512978170263	0.721597654389
0.595793249633	0.653658817821
0.546267541203	0.454576106784
0.565748258006	0.427594965516
0.53419662329	0.408180706563
0.543406157617	0.448446263867
0.53620234983	0.437371462239
0.529199768747	0.483742979053
0.553852818542	0.402854487609
0.538029004915	0.464124703827
0.534078894532	0.443865211161
0.536633649987	0.437174344296
0.586604456774	0.467336583618
0.473833564311	0.628741022293
0.425992585827	0.586483706678
0.499972392468	0.75935826824
0.507340818089	0.830993450277
0.53224648393	0.705117523681
0.535267705776	0.712389922256
0.550149531578	0.795197488716
0.446977870484	0.623764258966
0.512537168646	0.645438802608
0.509373918061	0.756135031735
0.526185398274	0.79250284867
0.549556476301	0.638961740452
0.521787200618	0.78477771566
0.505881325187	0.44452189081
0.582693954804	0.540038919264
0.56279322492	0.575498677286
0.559811764067	0.526823498659
0.55855760786	0.518760109
0.523505397194	0.596225938288
0.506503523472	0.446539962217
0.520320721624	0.631394469119
0.522803132764	0.651088294144
0.568315932819	0.508267395955
0.471906683594	0.628478290431
0.531515183861	0.672366189991
0.538095708964	0.560631640442
0.533152296899	0.617463385865
0.524488006844	0.617113879497
0.551710358057	0.39965963599
0.515207761396	0.534007847987
0.500506393214	0.648373279125
0.540238474285	0.604728486547
0.509204180064	0.608724372987
0.524017082728	0.589707566659
0.520486012998	0.51164755154
0.534281415675	0.670896783573
0.525683840377	0.613780153714
0.531635870826	0.539249540275
0.518912694535	0.68461860461
0.514899062443	0.717686628556
0.503867168098	0.65763641747
0.519502273271	0.708248870744
0.536229324857	0.707555014215
0.531350283881	0.488664508514
0.568806098994	0.526176703803
0.545029375746	0.612379204162
0.538664274098	0.766103584511
0.544825574506	0.696755738513
0.498658023515	0.8576595072
0.49261419806	0.876596027622
0.541633971844	0.605126193884
0.539077097535	0.626312588813
0.518257423169	0.645422056406
0.550504999315	0.579800810017
0.56564670965	0.55110196042
0.522488868764	0.623375615537
0.557491843718	0.601017750106
0.555179545027	0.572377389086
0.551712354605	0.556056616079
0.548590766574	0.563745226754
0.545023972105	0.596005170991
0.55011398475	0.555227070938
0.540173724213	0.52923135124
0.542276303213	0.60833094082
0.551379601875	0.549713638232
0.537270501836	0.663781826092
0.549720912589	0.674300063414
0.527314548591	0.669775545218
0.535216608209	0.707008965768
0.531360548038	0.614314647455
0.532636954503	0.6677036043
0.543701433566	0.590656720389
0.532584179944	0.440472775453
0.54747811033	0.563310065205
0.572979867622	0.511118247453
0.594095040566	0.535784163298
0.571336331656	0.507147184692
0.554039715022	0.574632945353
0.556557892993	0.533901489406
0.521946053922	0.359933346341
0.545599733822	0.395878979778
0.55330518538	0.512447510456
0.548462977385	0.490997787818
0.579490181949	0.432776266363
0.546125150759	0.476655890503
0.546711242273	0.425264047061
0.530422154339	0.434301871868
0.597655243493	0.404374986965
0.509752002438	0.750255491827
0.514396293908	0.753638400595
0.513674334548	0.730456969975
0.528504450636	0.709815924265
0.524631461094	0.697329282831
0.56424165401	0.384576221963
0.539611291775	0.520821134258
0.532626343589	0.43056048297
0.51623242349	0.587954568968
0.50432276657	0.681671610739
0.532345293811	0.632093736643
0.523859005476	0.543830966638
0.523722588935	0.536890829069
0.522988090942	0.63803770466
0.519909730676	0.668545016415
0.527874384491	0.660661477207
0.525782044532	0.577740905352
0.524003311408	0.536253265889
0.534914751668	0.666185071664
0.54121900416	0.616750521886
0.544922895009	0.631509623112
0.554995726304	0.622701499031
0.53910802775	0.654815643273
0.5225537565	0.669196904764
0.514879763965	0.715967377407
0.511194288487	0.709209137712
0.524270244406	0.536408539533
0.524025101824	0.544432975381
0.522305292865	0.638682564829
0.54072751618	0.593467871004
0.568527126396	0.494138267317
0.511313233395	0.627177067526
0.558881429509	0.457710044459
0.552818676886	0.467658658637
0.565578766554	0.514320813931
0.485921650927	0.548576778882
0.485729386892	0.520045537822
0.497001273226	0.682752035579
0.492843032317	0.636017364182
0.49382455725	0.641847428151
0.493672311239	0.638383948549
0.503799126637	0.55354049217
0.506411498708	0.72921147505
0.505565262681	0.661978487514
0.505217680293	0.707243211295
0.516210113747	0.587593364235
0.540250882961	0.576101771297
0.507624463615	0.496210596913
0.526554032515	0.665488536305
0.532767734213	0.613293150049
0.531415960681	0.610945519334
0.542060619158	0.733922177199
0.571801965781	0.599432048681
0.565486485278	0.596343728345
0.531286466168	0.633436377972
0.545965648177	0.594929592112
0.545199560896	0.599831276349
0.505692916177	0.649815711112
0.546724120933	0.593776078563
0.545401001998	0.600678375911
0.545082043338	0.600935551998
0.544713020804	0.603013073362
0.572385222178	0.54824362182
0.529518984213	0.624666446006
0.552281690656	0.601847431132
0.557663941983	0.424056743248
0.566086380043	0.41365066269
0.574973287427	0.391943881777
0.556795123377	0.408100990735
0.559313438162	0.405272211144
0.554364261169	0.485885860594
0.563298718476	0.418332745989
0.571524064171	0.379182969459
0.570271532553	0.394593980247
0.569257804425	0.41497003422
0.547788605697	0.428710634129
0.552334836827	0.443989792172
0.584357657798	0.419886402201
0.565416253014	0.455021940935
0.57872495054	0.415677174175
0.56214699428	0.412484538555
0.546393155949	0.419943428373
0.557341273888	0.421173246785
0.582087032034	0.425676655498
0.554059512589	0.444545154628
0.560509901868	0.409542725342
0.590420332356	0.394690244105
0.61092630885	0.397146037487
0.569129813315	0.446069128859
0.567749545387	0.417492997393
0.546820753282	0.559921177938
0.577840685237	0.509582430657
0.578955974328	0.511822750201
0.574678735054	0.494065475956
0.543274769192	0.618672912645
0.580756686236	0.523237658207
0.547111701015	0.601988072109
0.57450560524	0.490298729123
0.446731013221	0.893604873715
0.555017237877	0.530081973808
0.481944466545	0.958943564617
0.476890756302	1.0
0.541101043472	0.569448663466
0.552195868874	0.53734191107
0.551795431271	0.54255428801
0.5817353121	0.462419611485
0.532173313808	0.698300631452
0.521773178994	0.690566516198
0.501649131596	0.563873255901
0.511394917645	0.555058816072
0.538911534395	0.773007634287
0.53806694856	0.775457121173
0.534122679309	0.569766364195
0.539690330642	0.48292683139
0.532339099246	0.633439143313
0.529937377469	0.555610298169
0.531570445288	0.621531850035
0.537513326226	0.562194322615
0.528804817289	0.561629199609
0.546669961695	0.592102305293
0.532955825076	0.575038944199
0.532118570997	0.583136266484
0.535846923947	0.485079927495
0.514904495466	0.520213503838
0.541290281248	0.492855514113
0.464888300054	0.699412257983
0.482963245432	0.878038124591
0.557295072114	0.747163640544
0.532782458628	0.510148953325
0.526468052495	0.552528735067
0.540341871823	0.49550866508
0.532339478915	0.499294339891
0.49706929035	0.52176792027
0.51162626832	0.547312335999
0.533798171267	0.64128079989
0.5244504816	0.612516783095
0.542500580435	0.54078316505
0.542485624533	0.535102276571
0.517807021967	0.66498459066
0.530067592026	0.64713292131
0.528605209304	0.576470936023
0.527702463362	0.581984069983
0.527985016054	0.57971380309
0.533696240036	0.647494391332
0.572093810361	0.55381338154
0.533092480167	0.505375817631
0.542389928177	0.572784181784
0.554892205639	0.614919890839
0.547860786988	0.55815325095
0.546886858322	0.632950608015
0.538245912083	0.670661480513
0.5345609962	0.582240501419
0.502756516619	0.971558021625
0.541416092357	0.740349278055
0.509723145072	0.755291702348
0.560163809371	0.598622905786
0.532709815432	0.518798116805
0.504349280696	0.965795767454
0.499745429299	0.885725875897
0.519179759232	0.844674601239
0.543564313989	0.527493726282
0.482670132641	0.921247159538
0.486817473281	0.913841662945
0.485213619071	0.9057098891
0.482864584858	0.919896781424
0.484737453453	0.905160519674
0.474643257519	0.912919422044
0.45990405504	0.941539835165
0.494466090152	0.940539800732
0.508128225835	0.930707709411
0.492018414057	0.916396785443
0.48533044567	0.931740487901
0.464924767722	0.941767343131
0.495279412426	0.9262645678
0.497138529507	0.914188371514
0.505466660289	0.92280485228
0.50108051586	0.928338505168
0.507848410292	0.949855560525
0.496165436018	0.953583254728
0.492086804385	0.945114344264
0.48293937132	0.91285026023
0.484394122228	0.913067633425
0.460098178466	0.893750037108
0.44722899672	0.933213875579
0.430673041809	0.968979058969
0.503234620485	0.892849326691
0.496243117107	0.910800529357
0.459381270123	0.867007637225
0.490873648768	0.949171390735
0.49094694266	0.937936149515
0.506767967863	0.920554096842
0.500989251123	0.941035063915
0.498597911818	0.968665613522
0.461883041509	0.949666886438
0.4346222632	0.932512957439
0.432521503966	0.945232231954
0.445599372684	0.92418882524
0.451865858406	0.912211417011
0.445014583165	0.923876256826
0.444748108883	0.926142192667
0.468361202712	0.948923130999
0.477319039603	0.89089274821
0.46170986094	0.936086596141
0.456435794695	0.955705909093
0.451779643916	0.939837039908
0.449739500265	0.943753032714
0.457529010388	0.966221097121
0.456274464209	0.933787676056
0.459266830545	0.937641671672
0.459092123165	0.937004404164
0.449637503674	0.947121568258
0.449004597282	0.918473714291
0.467257472851	0.945489255818
0.453748151749	0.963183750925
0.466561189731	0.952624365518
0.481903810043	0.929345617699
0.485484688975	0.919865075228
0.502576007399	0.953838393397
0.491937358666	0.92633521993
0.501660742499	0.909435974134
0.502349199648	0.90921913469
0.484085442386	0.908870922275
0.50375069677	0.909263996839
0.409703447553	0.965961014563
0.424946499073	0.977960753976
0.447076827204	0.952508179569
0.397486482537	0.981146689222
0.429313661945	0.961433818946
0.500760024014	0.907131579031
0.503743790716	0.909181737465
0.502877205251	0.911492282094
0.501360021928	0.923843910912
0.502625478757	0.927309495006
0.501764675166	0.924013583697
0.450917742092	0.895771858608
0.45913508209	0.889284657146
0.460303937509	0.865349857418
0.455861950331	0.886989515193
0.488531191479	0.916737044948
0.497252323176	0.911893323834
0.489751675207	0.893927375498
0.452702418507	0.995867563393
0.434527650422	0.975702232323
0.443363019044	0.961346841303
0.456581063635	0.940883650911
0.469757607664	0.878159844185
0.440752512119	0.872396726259
0.50452486263	0.925385181507
0.500100356652	0.941500845214
0.498047494777	0.874955578671
0.496413478532	0.876736205
0.494886560665	0.886927284181
0.483615585846	0.893362690675
0.499012941836	0.880847916768
0.499207893862	0.881323128767
0.499221957582	0.880790733602
0.49946338324	0.87952898911
0.494637545013	0.925992111062
0.492755249323	0.929264517387
0.502917885897	0.902655520205
0.490709391202	0.917351145378
0.478946380194	0.922905500148
0.473073660138	0.903873150301
0.424833212998	0.970112175673
0.426652972939	0.955145331868
0.443753330851	0.991680715109
0.430557087121	0.986913438684
0.423514404167	0.976267247571
0.418116725534	0.989672698133
0.41550814594	0.980424777628
0.440417874637	0.952671580982
0.410769146162	0.975548950525
0.443442758361	0.99663777133
0.495299527599	0.922457931083
0.501526820155	0.924991639098
0.499751267477	0.944204038469
0.511777362756	0.94070776482
0.503169718954	0.954641384856
0.505491382191	0.932311576324
0.488541427148	0.907913032905
0.501673034994	0.918019387305
0.467290065187	0.919286858999
0.486263063631	0.884541640986
0.497919313806	0.904910980751
0.492623405436	0.908063958529
0.471642301445	0.909704388415
0.493709808329	0.955489326608
0.476301552884	0.936343337077
0.467436288391	0.920618070486
0.471116116329	0.942151715133
0.465359428486	0.896996259597
0.481958869532	0.924067163183
0.48395662088	0.914688681694
0.443835770371	0.948110190396
0.456900252414	0.923930177287
0.445036106403	0.958531630743
0.454009922933	0.905423492202
0.477451653678	0.918245803166
0.482172579939	0.907543533143
0.473552058922	0.908774914732
0.480676283445	0.91781355277
0.485804808126	0.908445880104
0.486005829574	0.913552670507
0.480399707301	0.918142619695
0.481576308991	0.91786258372
0.419202995453	0.988164839872
0.45047182676	0.964593873269
0.491872352693	0.90165845728
0.419714056285	0.972272010425
0.454879263404	0.977955098789
0.497837923169	0.932998443984
0.505670612683	0.904810728297
0.492344681669	0.937494542169
0.504514100223	0.904423547884
0.512908006756	0.908450859756
0.45648150264	0.92925395788
0.474084016552	0.89589480507
0.464331807753	0.922584765812
0.47616063023	0.908089485907
0.454547950471	0.935223237497
0.470646966996	0.921046340543
0.447368932189	0.948080809739
0.462835516645	0.915358051551
0.463135077533	0.915463287374
0.48191075815	0.921688879104
0.492437099895	0.934596457716
0.481262720113	0.907857084183
0.486076297694	0.913886117843
0.477757268112	0.937942965727
0.478468079271	0.932242097396
0.474433468913	0.990619449309
0.474374778207	0.981696294513
0.46482659149	0.94208825855
0.473472535948	0.903489993412
0.481856524546	0.900607704836
0.467567610972	0.919020642663
0.458925034411	0.958825655805
0.460661514317	0.956650928006
0.470231998433	0.935173324946
0.450941886683	0.98813310236
0.499477116141	0.943077784952
0.473390131986	0.906702526599
0.47637507375	0.889570417658
0.476026574074	0.900818835077
0.476393934548	0.896116174413
0.453584414872	0.949963165619
0.443537936447	0.927623097046
0.454190541913	0.946376508916
0.439673428851	0.983257345816
0.477585644715	0.921199860659
0.465179662291	0.929460285128
0.502668089802	0.918821510613
0.505816683531	0.941867783726
0.499746537705	0.867890458025
0.490349097341	0.902011177949
0.503004903283	0.954275829429
0.454050262039	0.964614689744
0.450493233328	1.0
0.500070873549	0.918957069342
0.498891943149	0.920269714928
0.498712348114	0.923968343313
0.489100391761	0.935805161855
0.495403184797	0.907453698148
0.494030533673	0.909952475718
0.501913322864	0.947117148314
0.48825194406	0.92750863613
0.495665598356	0.905288178656
0.495551231407	0.907197193713
0.52313355311	0.887704865592
0.412217602675	0.992006579146
0.381597091638	0.962307149467
0.434892238603	0.928268195509
0.429248122268	0.966932617248
0.46034829863	0.900191474248
0.462976472213	0.93403386201
0.469848595835	0.902222878608
0.409440008951	0.984849470308
0.448955060207	0.95181453924
0.443959415272	0.937355305078
0.451545812254	0.93818524844
0.477191396257	0.897371485032
0.451327122092	0.941861478788
0.486953512951	0.917089996114
0.482463758567	0.934121433333
0.472370554872	0.938563289483
0.485923614601	0.926786311597
0.486543528434	0.92707920457
0.485438417654	0.91734939523
0.491007257301	0.941898797824
0.479395306106	0.908147228655
0.482488845365	0.890746731806
0.49996508258	0.931294561758
0.448226778324	0.948085579702
0.462791980218	0.945161621137
0.472015431968	0.899038750058
0.489929848382	0.905359645759
0.48637727781	0.884859981604
0.501086956522	0.922020783271
0.476930972405	0.900113773252
0.478984681606	0.901615995399
0.472205074889	0.933019112205
0.480506430868	0.915255050432
0.476364490233	0.910755664522
0.48768484506	0.882315672346
0.476500931365	0.927330827051
0.479531388037	0.914261675248
0.491028173545	0.919701149318
0.480982622653	0.90346741158
0.469753553924	0.92657135941
0.474656448828	0.90572730828
0.483050171493	0.896820741698
0.489846371181	0.913001173792
0.478729531803	0.935580123955
0.476132033934	0.961722479723
0.48319149266	0.940065108765
0.483952971083	0.882397258389
0.497740870046	0.889863702339
0.464872094473	0.895514901515
0.450978509821	0.913040380464
0.479529194554	0.908931104456
0.480419571408	0.927361055233
0.477302752691	0.922641810319
0.498335672935	0.916830383628
0.506156663139	0.926433829072
0.485812391518	0.921210632216
0.497148616747	0.925500314435
0.497464714197	0.913538304532
0.493129427706	0.922671096066
0.497559028352	0.91636762918
0.485868565064	0.9254292617
0.48946885727	0.923629681605
0.488458599751	0.907213198547
0.487206823028	0.927315332287
0.495935673478	0.926236394539
0.490550795594	0.907884423821
0.492711212269	0.925316392412
0.484012058481	0.902765163487
0.485196069138	0.927918435098
0.489250753365	0.940594625214
0.483426183844	0.920459393936
0.494371703377	0.917345461023
0.497366112385	0.907432348731
0.496259058272	0.911061219284
0.503730771588	0.924407011455
0.509160413998	0.941475434394
0.504957622716	0.919091342071
0.497852559245	0.925882581636
0.500805035613	0.9162941612
0.492261471413	0.915123336538
0.503423723174	0.915373128789
0.491452991453	0.934198951506
0.498540183099	0.926735675867
0.50321263436	0.966600704301
0.498910797596	0.919394055781
0.500639049444	0.913500476415
0.498739713223	0.933354886115
0.516086919179	0.910533580718
0.457298572658	0.921761934999
0.462049688227	0.913948461984
0.459437346928	0.914993995441
0.458019070915	0.911120970852
0.466069540337	0.904218268212
0.513530268746	0.895204511589
0.496348544761	0.925897622772
0.491590795432	0.96003690627
0.47790012407	0.927535145598
0.47543403388	0.907029385073
0.479216501993	0.904811961977
0.484481007715	0.914809206576
0.485421014315	0.912750850957
0.484269617867	0.911060176304
0.476487414754	0.918887284754
0.476736912182	0.919849781314
0.481215143289	0.922099041044
0.485157439692	0.913567991272
0.486039041265	0.910549324695
0.481965798868	0.925103906073
0.487045000786	0.907216148454
0.485416947831	0.936724642875
0.485298975884	0.917140872461
0.477397066598	0.898999606282
0.47338317287	0.915158132374
0.472023905794	0.910112261417
0.484212981301	0.913209747795
0.484005370618	0.91214162723
0.483273093364	0.911569507521
0.507550397976	0.888920902159
0.503365282434	0.924180878894
0.486515823555	0.897194129242
0.506334864469	0.906238750381
0.492386042759	0.935905202229
0.493877098687	0.947813576931
0.440800979363	0.919877816314
0.445006543844	0.914416137266
0.445513960954	0.955660799409
0.449952498752	0.949037840627
0.449893171089	0.949683530746
0.450387563557	0.948230077545
0.453100436682	0.959333662953
0.442721791559	0.980657045348
0.453295195533	0.950998725041
0.445640855213	0.97076242769
0.450702225252	0.979742830068
0.484688561415	0.913339637201
0.491845956634	0.900615332253
0.467193709489	0.939525413489
0.471001143608	0.939827859809
0.470889897218	0.939464182299
0.476062696226	0.931520803038
0.478985560005	0.951118720287
0.482788400594	0.941199776276
0.464670629825	0.944667486828
0.476808713963	0.94722248602
0.477877482692	0.94398580791
0.444227030809	0.990352808109
0.477933656949	0.937939576757
0.47606970064	0.940600604993
0.476555950573	0.938081255167
0.476116931751	0.939199626585
0.478415905264	0.961868929856
0.460286076184	0.966215510623
0.480500169285	0.932616975459
0.502980763321	0.94540494135
0.514466242705	0.937828033898
0.508119302967	0.933742506559
0.507846575647	0.935863373735
0.505614793525	0.929773692127
0.506193203512	0.92303403113
0.50520414425	0.948252567357
0.506033868092	0.948852738437
0.508577334205	0.940297449466
0.506305561298	0.931488022776
0.502408517963	0.927841108161
0.501127620058	0.952605263241
0.512179520426	0.960488456876
0.512598685766	0.919873523355
0.508664970907	0.945903301533
0.509695290858	0.931059186694
0.50468940338	0.935300845714
0.507019368699	0.941656480165
0.504092692654	0.941379205263
0.506515267119	0.947756214406
0.509819978436	0.934540015989
0.516650374714	0.930212454348
0.521701779097	0.948427324953
0.507673871299	0.936482399808
0.511705247293	0.945424437688
0.508868509989	0.882037411118
0.503129970379	0.917243393987
0.507869026693	0.913176408962
0.511580437293	0.881611509252
0.499744760074	0.91166225659
0.504435746902	0.899050752146
0.49389946943	0.896456843058
0.491399700494	0.95680045772
0.421845907114	0.965209073536
0.51004021743	0.878722217881
0.442916169411	0.971831590858
0.432968269275	0.996267922849
0.482112677592	0.954398901088
0.49514735792	0.94084109475
0.508173167199	0.910040005613
0.51153354455	0.931764985593
0.45957159675	0.965573513696
0.462604348502	0.942898663089
0.467233077266	0.915815649786
0.491332241332	0.883773047168
0.491699485623	0.896751837744
0.491503125618	0.894954842743
0.457943778067	0.946883417232
0.48392902295	0.928953855194
0.480433215159	0.918382782911
0.486692783687	0.907137170351
0.469834246383	0.948646036436
0.476423685146	0.952870331589
0.479651725264	0.930931901077
0.481683759627	0.936294821404
0.482737195945	0.923324181222
0.483088116077	0.919223994928
0.494303132286	0.913180854706
0.486880185221	0.890661613189
0.496743331838	0.922518523126
0.439382778912	0.885436787597
0.441804777409	0.939216958927
0.48448508909	0.917701563973
0.495567386422	0.907514427519
0.494728102947	0.890187192177
0.489559453802	0.931439788725
0.495851824835	0.908614015812
0.477792896518	0.89422401329
0.491626738068	0.896161299909
0.475957858405	0.941474070646
0.468654811888	0.915280834472
0.497274081113	0.893316337655
0.496551261181	0.896970100119
0.480512277518	0.901223410025
0.481465393365	0.913323810238
0.486710520783	0.901308500239
0.485965116856	0.901450102847
0.486554036929	0.900978200631
0.483669198391	0.908029897564
0.497495628291	0.913582131051
0.495729201584	0.913604079959
0.491403689373	0.906183848176
0.490805233094	0.923789971215
0.496085265444	0.909030680651
0.492132398328	0.929128172597
0.479294967084	0.923379792476
0.490678204587	0.911992157789
0.436689325412	0.965323522006
0.471635719825	0.940215584965
0.450572166851	0.952978370383
0.502763613977	0.904886627562
0.486982405519	0.909916593114
0.437455856659	0.968175485681
0.44262902106	0.96293633001
0.457024076719	0.955426559139
0.499006816525	0.901844876602
