# Supplementary material for: Do universal codon-usage patterns minimize the effects of mutation and translation error?
Source: Genome Biol. 2005 Oct 19;6(11):R91. doi: 10.1186/gb-2005-6-11-r91 (PMC1297647; doi:10.1186/gb-2005-6-11-r91)
Supplement: Additional data file 1 — A tar archive containing the used CUTG records, separated for archaea, bacteria, and eukaryotes, the data used to produce the histograms in Figure 1, the kinemages used to produce Figures 2 and 4, and the data used to produce the scatterplots in Figures 3 and 5. [file gb-2005-6-11-r91-S1.tgz › CodeError/data/scatterplots/bac_normal_Y.dat]

0.527944411118	0.755248114387
0.518157205827	0.775436218067
0.519788159948	0.794509403633
0.523603266118	0.832121280359
0.514758634826	0.807674302682
0.527494347223	0.826536646039
0.540674712348	0.858226118246
0.55227596693	0.756619408291
0.579895368843	0.706576596549
0.498502236919	0.801380345331
0.509289025752	0.79355933355
0.501033200165	0.801887449852
0.518645369534	0.766180536883
0.515749225007	0.749459840214
0.522936384884	0.744291568098
0.524956430812	0.782452155656
0.52165703496	0.826035199973
0.567786902215	0.73970332345
0.552751962247	0.77750583618
0.520577258025	0.800411945255
0.535546483863	0.790358184432
0.584585482545	0.701051015926
0.550878815911	0.764260783312
0.515079193768	0.775434460843
0.526580142243	0.709702847046
0.533590786138	0.742587794203
0.466847090663	0.683993750047
0.534573808258	0.797261556592
0.519486081371	0.794417843295
0.531394638023	0.743051267038
0.526333274274	0.781599504559
0.516352307991	0.824473855304
0.513708372161	0.832601569182
0.495684436199	0.827271567082
0.496938287601	0.855116900106
0.531329156444	0.782726451213
0.519641102646	0.803397627056
0.529193147865	0.78530093161
0.529718365706	0.786594699556
0.526745848776	0.899482360931
0.531274918047	0.733124457642
0.529051612661	0.788222904994
0.512432741844	0.83709549213
0.528072272325	0.801206862678
0.522998405103	0.860513995303
0.539223578504	0.879694149248
0.514940123242	0.83091187555
0.513720222557	0.794159831362
0.514465625372	0.790251302686
0.519956892329	0.895408499614
0.495412844037	0.844783815319
0.509415973559	0.870871266824
0.499179680379	0.875124111101
0.513465966032	0.8804829957
0.533845175359	0.772088137172
0.516865211355	0.778770786403
0.535909185035	0.810676872553
0.529154426528	0.801128045141
0.524853698434	0.74765792671
0.524188394775	0.748738785554
0.539746563924	0.759633443759
0.521771098488	0.752284357476
0.511851618988	0.755245516142
0.488203791491	0.82948949814
0.488886433021	0.842380130246
0.501252583453	0.761046344879
0.499490725022	0.798929207022
0.516437382111	0.753358954459
0.521492429737	0.735644968164
0.522311087803	0.760878684939
0.521055866484	0.754365393212
0.520705531949	0.765500149152
0.521333828329	0.752227495943
0.489489190423	0.768360529853
0.484316258777	0.78252585571
0.481158394278	0.773893842389
0.483861920415	0.773933541213
0.518245093689	0.774474656022
0.543391682875	0.779594391522
0.522428064644	0.737640335944
0.535268138802	0.873015452546
0.516726099508	0.803939336296
0.498396096365	0.86808345647
0.512527010111	0.816851236915
0.501541040752	0.816142083768
0.430559568525	0.811472915755
0.535436719114	0.741651793154
0.525066003799	0.723236338569
0.534816256295	0.735788649558
0.536910334894	0.732229436833
0.525209056955	0.759768238203
0.531047776401	0.744228407458
0.519114031939	0.749153180381
0.519184222569	0.749663157827
0.518834977883	0.750187995794
0.518656120274	0.749312528738
0.501702677314	0.754778286453
0.505580138437	0.764721045894
0.510489510489	0.765019108306
0.515731473215	0.767640491635
0.500040234972	0.811208031179
0.502655748589	0.776074427859
0.506227069087	0.840328079188
0.523504971757	0.795193543459
0.488414113318	1.0
0.519100804991	0.895461947436
0.535239715106	0.805200411903
0.532055071001	0.889796479686
0.533324405212	0.828824571625
0.477606717985	0.903831594559
0.512075012311	0.829297060614
0.535388100914	0.94344888172
0.524012429963	0.783955895052
0.543581576012	0.759497461355
0.531927729971	0.787786340573
0.529609779266	0.766157739375
0.547787985711	0.787519904773
0.545179394158	0.757044031215
0.508346746378	0.77504084613
0.50832199987	0.785210849048
0.514226131713	0.802873207033
0.519652201352	0.768908223196
0.508072218116	0.734968599665
0.515188970763	0.757114100224
0.520287253142	0.755418617955
0.532496722233	0.828042479191
0.525593008739	0.830255103413
0.518133304291	0.862915772306
0.558114827249	0.864888096691
0.517152850126	0.804095723602
0.512765341168	0.802801082739
0.511767160821	0.767711213385
0.514883485736	0.828264317308
0.5365861758	0.793235735465
0.511767948331	0.851541019296
0.522927122207	0.761964671465
0.488758173837	0.79349866712
0.498544425351	0.801958314489
0.484934717108	0.775437706768
0.505645914717	0.790761410215
0.50410951453	0.782265508719
0.505793714656	0.783453582313
0.504858087321	0.791166020143
0.505193598771	0.790275830872
0.51821342605	0.78213790829
0.512027491409	0.845550026944
0.524116825227	0.813488978854
0.52719891997	0.831934735291
0.538124007472	0.88429875378
0.517419023883	0.760563658164
0.524672259396	0.751949834906
0.517888055395	0.77450578522
0.503543170159	0.78236860091
0.539068693344	0.750445286245
0.514155793707	0.835480122036
0.530180568925	0.786556285785
0.522644539884	0.851810085249
0.536084857888	0.78951519298
0.506259780908	0.83551003589
0.491076563655	0.814553150531
0.497729426937	0.850691315568
0.514537911767	0.810644648283
0.515226925491	0.810152790862
0.499892680833	0.790430350179
0.499106744082	0.799224382183
0.49750022122	0.758073549351
0.497425194151	0.786792783731
0.523119520073	0.857957704713
0.518823287389	0.828532354646
0.531294098116	0.89589851174
0.523869557909	0.913804463674
0.516611276134	0.83968719332
0.513690705746	0.805569724255
0.518503073917	0.804527588091
0.51339371748	0.810495885315
0.518069963407	0.853015553153
0.515590299369	0.843287804186
0.526037556321	0.79965562089
0.516910320751	0.885662905229
0.547151820867	0.758558727167
0.515821561146	0.793255897819
0.529441826839	0.780230206624
0.521187955618	0.768857495873
0.519513234041	0.764648149211
0.524836415917	0.800856922581
0.501012977057	0.789835264225
0.522333855422	0.794526782508
0.532138632082	0.863609225326
0.508014893818	0.834549819746
0.533488925786	0.817912427529
0.528877059212	0.7445934258
0.536874268368	0.763999433147
0.513230731796	0.701768484442
0.510413956957	0.797025270872
0.548040415776	0.79282773441
0.514339949656	0.887103007322
0.49728925485	0.922330962228
0.532067059263	0.785602437465
0.537396918749	0.759612406859
0.543007527776	0.760487482048
0.538503136492	0.765532414098
0.554530144419	0.737617565738
0.547585203459	0.745638651263
0.540324181874	0.779781545996
0.540402964406	0.778570711209
0.552388056784	0.737588220753
0.554279331018	0.737445086611
0.509412548864	0.752836660463
0.506170395301	0.814286663682
0.478805136195	0.759854429172
0.510021533875	0.770729961325
0.50482845254	0.87060357907
0.49812053892	0.787301196844
0.493761580377	0.858063341887
0.480704092704	0.78890742703
0.505382531349	0.821346759964
0.485480503596	0.825284118987
0.491722446624	0.853923319993
0.512178851304	0.853545490705
0.495863767745	0.794913602316
0.485886092033	0.816012387747
0.526508358214	0.723594702246
0.542336741356	0.831662897418
0.530376674878	0.818071428434
0.527902649699	0.793116812236
0.52911540635	0.792014512466
0.499904044344	0.782395494317
0.548259299513	0.755043424723
0.520320721624	0.792569851553
0.51716968873	0.771532862381
0.528387862705	0.786812244162
0.52984211875	0.812523193427
0.513689491381	0.820119608936
0.47119925791	0.82655665398
0.502922984084	0.785402438886
0.509025232628	0.77969455586
0.534319053708	0.760139999575
0.533094433097	0.793162957504
0.485377895936	0.763685361947
0.502745378343	0.832812290353
0.485852090032	0.793218225909
0.499361599085	0.828730068023
0.510525572195	0.768447847009
0.496797535463	0.853783584883
0.508593357833	0.809837429919
0.537706735903	0.784730102661
0.477528089888	0.780723388158
0.493693034917	0.814777350081
0.49379124388	0.781730660731
0.471763579804	0.770006143929
0.508917534876	0.774916810766
0.521414465564	0.784669971274
0.522595608808	0.875273352674
0.506769598041	0.825033783355
0.529355688891	0.761861950152
0.510086323984	0.73383804593
0.512114422777	0.739224283281
0.510504750934	0.771525121261
0.506831294715	0.809708572625
0.506165998737	0.810442386198
0.519037099603	0.806992477
0.515958282445	0.770901044138
0.507186198896	0.775128672322
0.493019394763	0.791189931784
0.492122224874	0.795288392599
0.517444799565	0.783530173411
0.514145730985	0.779269339998
0.507434173156	0.771847146952
0.506305390091	0.799538006473
0.531373319707	0.792630998685
0.517854988539	0.739038334571
0.513124034997	0.793410940366
0.504584033291	0.782566273506
0.506450428397	0.772635244155
0.496233674741	0.795130900713
0.500287521564	0.765193787058
0.495165418523	0.765855682168
0.504340501993	0.80264890589
0.485608170845	0.773465612475
0.504647712053	0.773727802497
0.517710536205	0.747893230844
0.519525918034	0.74595748407
0.524027854385	0.750894782655
0.525102177759	0.778755722848
0.518435231776	0.749811817406
0.514072052953	0.771095848416
0.524512174921	0.744653649667
0.534202150383	0.722321190007
0.52724005989	0.72383441179
0.544442978406	0.754141755765
0.54168707199	0.764646930279
0.553503873176	0.827745743353
0.536672930749	0.771101000719
0.523406270483	0.738528669936
0.520657018379	0.710361747153
0.54416387529	0.725874757768
0.49423849856	0.799446660632
0.492171465431	0.778078234611
0.490561745188	0.796105314129
0.501868587348	0.760698106812
0.494308639672	0.769416616591
0.530764700412	0.726776124959
0.518939220446	0.786247497898
0.572106788334	0.775332527497
0.511709057072	0.828039395147
0.48014338933	0.784913145549
0.495839833593	0.789589198686
0.504972056705	0.785303392747
0.505011376029	0.782017085499
0.507181522916	0.783334555859
0.507527392582	0.803128967995
0.50051651114	0.805924672162
0.502068862715	0.791016945816
0.504835455085	0.783340075164
0.497702001483	0.815432437134
0.506331125528	0.810156679158
0.520843333638	0.790882105298
0.522785550408	0.77056211481
0.513577799802	0.849692656127
0.499465201195	0.79411651867
0.492623896357	0.809444571576
0.485443959243	0.810948173178
0.502968133873	0.782151296921
0.503027604129	0.78288701864
0.526241521018	0.803931550322
0.518092262569	0.70673458196
0.528309134585	0.741261158012
0.501600134748	0.753306828337
0.523396093079	0.741535325584
0.531287817668	0.787834525876
0.534936554552	0.832452686868
0.52203567681	0.790289305533
0.502906976744	0.80557810969
0.509530621023	0.866709845872
0.522070918813	0.847264156698
0.520800193352	0.849879698401
0.521244943036	0.846912954365
0.545720524017	0.852847235721
0.49938630491	0.925339481221
0.508684609914	0.848052793903
0.496643403124	0.93216130037
0.532782345674	0.912147433241
0.513213981244	0.750319653247
0.536934475642	0.709837758804
0.511718202104	0.845288650097
0.521311864744	0.823325864442
0.520749628063	0.822995863498
0.534262610982	0.812067695638
0.51834728795	0.883828727536
0.518490119692	0.825640038185
0.519794567467	0.84310940487
0.526690740569	0.820162218628
0.529013458485	0.817483763215
0.537229864524	0.930997337175
0.523164392274	0.817552122538
0.523157879238	0.820125635096
0.521875127699	0.817762835067
0.52273096085	0.818025863593
0.527126723795	0.879082242985
0.52179554512	0.85047497067
0.517056632779	0.830410673368
0.556173560322	0.762529880216
0.548800550004	0.762073524818
0.546321579802	0.755665671447
0.550085591415	0.756598706317
0.544082413934	0.754876060618
0.547583046965	0.744833700572
0.531466156678	0.788944143874
0.540187165776	0.775947367348
0.547292219037	0.763157316694
0.537419888361	0.744563921464
0.549995835415	0.749801259801
0.548819315469	0.785870590884
0.547637570666	0.795379835859
0.540526166501	0.750811385173
0.542589128299	0.783629851625
0.547109400295	0.753619707753
0.557032010806	0.748547184648
0.54618506659	0.762994477644
0.538691624856	0.780683229912
0.529733853956	0.784237762844
0.544718776017	0.767568535762
0.54560117302	0.76786294808
0.554856303755	0.762380400014
0.532464157318	0.778699078351
0.543126750872	0.782004505708
0.505975351674	0.743822530814
0.518101297223	0.769488347467
0.526550300454	0.797216807172
0.521108503743	0.760907138173
0.506117568697	0.758972151636
0.531245923027	0.772684623989
0.520734944594	0.778866322537
0.517235588025	0.814655933477
0.524016013663	0.787114945373
0.497508798902	0.751096774981
0.515921712149	0.766720439188
0.519320843091	0.837126522238
0.521768996762	0.756635158013
0.522329886862	0.739968552308
0.528337923664	0.700147693106
0.522149963871	0.788671516698
0.528210870876	0.814652368546
0.520424286053	0.809351563718
0.559034736139	0.782971007399
0.538686413686	0.75125606374
0.518725960433	0.739852415349
0.519718807032	0.738987096786
0.490931969371	0.887413515778
0.535005131409	0.779606805401
0.520576913774	0.814699837109
0.517779069907	0.780119939782
0.517137238376	0.855389532423
0.52575293177	0.823363689583
0.525198495036	0.801332648052
0.520276782404	0.839511254245
0.522829470653	0.79623448471
0.522238293776	0.794712700907
0.520252067275	0.767937506389
0.524792591164	0.696608575911
0.516112499199	0.777155968725
0.479545982608	0.783550602297
0.50421518876	0.803432036167
0.502310450684	0.743228553342
0.524974219011	0.774785718746
0.513171759747	0.745361237156
0.516047044753	0.785795482549
0.523196278127	0.772706437469
0.506123089805	0.73713842418
0.516400084555	0.745748239269
0.506492422028	0.864013903584
0.51061990615	0.77785743463
0.522454440897	0.773448707163
0.525631734805	0.776011491577
0.502254939859	0.773440850586
0.503748165407	0.802913723181
0.514500864146	0.784323647034
0.513416885276	0.783746125598
0.513540148752	0.783985520845
0.518411832483	0.811298349896
0.53407015353	0.777900529029
0.527449811911	0.745871094709
0.521233419711	0.773105374401
0.541440943431	0.782236334262
0.54392079608	0.762088452857
0.529006405391	0.786414200288
0.525461881504	0.784041531301
0.542739552553	0.763369172431
0.524380452818	0.780634672094
0.518590053114	0.785637458829
0.515791805094	0.830786700212
0.533464487895	0.766026771056
0.547584697278	0.77331903505
0.527099364336	0.784884841855
0.525966211525	0.806068502106
0.518975719241	0.81565203193
0.539920259514	0.75260170501
0.471105778844	0.923853057902
0.486899514465	0.904716637635
0.460054191641	0.885075498236
0.452778834616	0.888556664276
0.463743978682	0.879059901728
0.455433316232	0.880367639224
0.448137143416	0.90596610754
0.496968545092	0.950737877676
0.496330887258	0.959562995006
0.476833300914	0.895918374761
0.471151568475	0.920552979084
0.471965835514	0.929824215111
0.475646334755	0.925109021328
0.482735015989	0.915959516799
0.48460801926	0.931050442423
0.479783896828	0.921320524228
0.485609658409	0.932953180446
0.483720930232	0.976331220489
0.479944142148	0.947587899027
0.461433192337	0.89183577237
0.476802998794	0.89677433553
0.478507886671	0.905156868444
0.418257505677	0.93329279121
0.478274150128	0.975836800834
0.481456181943	0.904857833529
0.472380531124	0.91436684838
0.453595259204	0.879027980641
0.473896863371	0.944904593636
0.486937901499	0.929974491392
0.492227753035	0.928974242392
0.484087083628	0.940459088059
0.490787432118	0.957938986704
0.445338172544	0.928038357614
0.435077702365	0.906093650323
0.442706646307	0.911079916684
0.466375284456	0.915064890977
0.443060267319	0.889790846068
0.465835231054	0.913446091846
0.46437044024	0.915991010879
0.44001517495	0.897912136863
0.497253477452	0.890589297668
0.470480194397	0.929394403638
0.447464224384	0.933794429357
0.45171755429	0.928296042968
0.438149920255	0.906686001404
0.439254793081	0.930346463277
0.434135565632	0.906238324625
0.457051450667	0.928095460468
0.45902657308	0.928884514009
0.432874497893	0.895368604801
0.441035299836	0.879638030707
0.46459702902	0.905531682633
0.452968341739	0.927680990552
0.455655545217	0.911448209335
0.468698891513	0.927937484247
0.458821592929	0.911656881143
0.453799241132	0.945146410877
0.478411564553	0.910928398682
0.489360636034	0.911891777554
0.49041789681	0.911143630329
0.476049474825	0.90476515061
0.487321914309	0.909766885058
0.393209682489	0.982114094547
0.415618446233	0.965761558134
0.453701529237	0.925221122168
0.381411661552	1.0
0.433470168832	0.956387087068
0.486832637177	0.90530255448
0.484399196607	0.916282611736
0.483239368908	0.908136203787
0.483603170074	0.92837257394
0.479144180454	0.928164527824
0.483132938624	0.929573442898
0.458317772521	0.88232619497
0.465677916741	0.867307084108
0.474696872432	0.838381216459
0.465547415776	0.867974689946
0.474762126411	0.909796276192
0.488607946652	0.901187628631
0.477125213507	0.894717456184
0.441009463722	0.972619969124
0.451451859399	0.972714678098
0.449911380495	0.925835777265
0.468482164021	0.920452146588
0.483012773004	0.837706436914
0.471588172975	0.831804495697
0.479893484149	0.936283077024
0.466998100943	0.966343975507
0.466769372145	0.86837717414
0.46438106118	0.872375402389
0.460320392931	0.873986068225
0.449814126394	0.888951269457
0.464609785441	0.870287032641
0.464255980769	0.870733885088
0.463809459	0.869768730496
0.464660469172	0.868383727181
0.477630342884	0.930043906798
0.484933152123	0.930092721062
0.494718047909	0.894420559404
0.488772401715	0.91292055638
0.464086263781	0.900850183688
0.451975213013	0.888997239846
0.461252838384	0.949740424364
0.470006068811	0.949739368475
0.4236185637	0.910246952146
0.429307329983	0.94933232081
0.456468587223	0.974057198484
0.439861601672	0.955106185724
0.465768420072	0.96875872414
0.456762971109	0.899096375578
0.461690176757	0.962191776367
0.419701224837	0.942231258818
0.480366307264	0.912981820122
0.465458382054	0.927895498225
0.455847331153	0.941849676188
0.4744611042	0.946618427836
0.45221201429	0.95641397992
0.465066059221	0.938818530669
0.467785697861	0.896291794993
0.470759665825	0.906971777005
0.443755476922	0.899977857269
0.471826381159	0.867575979009
0.491855115312	0.910036891683
0.47387687188	0.905015609526
0.481661964607	0.906652155158
0.45818505338	0.93971485015
0.458275839411	0.911323118006
0.444619908516	0.873373880024
0.442990098169	0.901592742331
0.459666617057	0.867042782005
0.453117888029	0.906814002231
0.470759013627	0.909435746757
0.438047279929	0.927443499975
0.450734670709	0.91052845884
0.446318811037	0.931285951163
0.44841933685	0.898440530453
0.470783195485	0.901689873707
0.475740422521	0.883940963201
0.477123088941	0.8961330282
0.475297827701	0.903131827694
0.485234525362	0.894237443233
0.484441478942	0.900923850601
0.479252704265	0.903523404311
0.480099633696	0.903597538915
0.482107515379	0.999133457617
0.47107674685	0.940660371251
0.449404563901	0.870368500225
0.454258191569	0.957026315281
0.448156687068	0.944988760652
0.493828035888	0.937568668918
0.4953388723	0.902778472013
0.494691286786	0.938818227706
0.478327971481	0.889569437849
0.461896391272	0.909369163626
0.428786874758	0.898688338046
0.462577173299	0.875430229942
0.426346714465	0.882641785882
0.464576302926	0.891152198981
0.420187793427	0.906550968567
0.469796775703	0.895194567817
0.430290105041	0.915387623218
0.463314527476	0.888327198614
0.463552861823	0.888718368439
0.476354010159	0.907826530921
0.478963823135	0.923055984617
0.478851429077	0.90329940676
0.483527567233	0.899147370828
0.431795108445	0.901173508882
0.447541658095	0.907021480709
0.445837137877	0.956265448101
0.407407407408	0.936879086384
0.446617479201	0.914091179344
0.457991295246	0.876894183915
0.457599875223	0.874147252186
0.458614376566	0.896135809746
0.43712022023	0.931529485323
0.432871398537	0.933192494564
0.450320432094	0.922968914454
0.42843115863	0.957578563379
0.500891978347	0.951914786947
0.453186223964	0.885905748511
0.477264228554	0.867919981353
0.463249711512	0.88835245076
0.465065819322	0.883744576493
0.453140901001	0.942412461303
0.429830805454	0.915255691064
0.45041831758	0.940302967259
0.401612408535	0.960420161368
0.457858698053	0.887643126029
0.441057610977	0.907421974588
0.485151973259	0.925462187724
0.472510466062	0.949592372988
0.465843421133	0.874442160046
0.451988276711	0.878332175617
0.496524824167	0.953876995705
0.449098336979	0.923605167483
0.384355127996	0.957291896793
0.483306057755	0.90814950942
0.461995780861	0.921513115335
0.481464191154	0.926380931866
0.460811882616	0.939928893453
0.488746017479	0.913478572774
0.48677661011	0.91292548912
0.478944423386	0.949645719115
0.470196156012	0.922778166407
0.488351859567	0.91046883576
0.488796250002	0.913205470726
0.434724649169	0.879602500431
0.362766448888	0.993589823261
0.322140439477	0.977144293037
0.442548727293	0.924179297791
0.42706288765	0.932811128022
0.422350804578	0.879217355289
0.425493439642	0.894581695126
0.45319358694	0.880363500605
0.358699561246	0.980804915758
0.384360699298	0.933783531604
0.432146566648	0.900463099626
0.423162384684	0.901385201289
0.442836700697	0.872742390709
0.429783596646	0.922792293105
0.478820548924	0.932650424206
0.448523290149	0.907949844875
0.439930413659	0.919552948448
0.466686925344	0.914825105407
0.466797952083	0.91578696277
0.483180344294	0.905889015549
0.498474914981	0.952823310427
0.460235529942	0.888545902929
0.468475857766	0.873735885166
0.479276511051	0.923908994297
0.460056298134	0.934414213984
0.438277205529	0.926670162645
0.420684361948	0.862074686775
0.480500867467	0.88799951397
0.456467190643	0.862504955467
0.489370204603	0.923961665226
0.465112473999	0.878327566987
0.470692492721	0.892008688066
0.459371649501	0.905279190366
0.469252411576	0.898198752492
0.44705675164	0.876822143965
0.457473862673	0.86500663867
0.451303911736	0.88772061214
0.470847215611	0.889568966499
0.470766027529	0.90867146167
0.465210412451	0.886758108525
0.475072471338	0.903152044055
0.483821755481	0.889682853194
0.455790859057	0.882100194854
0.471246100418	0.902056926322
0.449765490003	0.930891010797
0.429061749197	0.926812438031
0.475130601932	0.918197076441
0.484607188919	0.865357417314
0.50121996056	0.888440365814
0.480871050713	0.892154378298
0.468888126343	0.901842124466
0.454304177245	0.882438835904
0.462984678427	0.907055328088
0.463810018842	0.901916583117
0.493805966745	0.910344860547
0.50639273617	0.921910573646
0.478077126254	0.907057499098
0.484164876263	0.911361614535
0.488980802574	0.900440242537
0.486091695402	0.914924692701
0.495479785669	0.909467622492
0.473790498329	0.909469626173
0.483043785866	0.910435223822
0.473549282181	0.911586206788
0.483052716712	0.914579280282
0.493801947803	0.918423400042
0.478335373317	0.896516033307
0.468595892267	0.910423766815
0.447435830415	0.892701041183
0.470945113281	0.926359581742
0.471177494525	0.928627201316
0.452367688022	0.913277455635
0.488057213227	0.909707598531
0.480589166131	0.908952170222
0.48476212671	0.913480148639
0.486371575657	0.930087259234
0.484322576709	0.94102151627
0.487620786392	0.923343812165
0.491435500985	0.922668167793
0.489614046712	0.921491891318
0.485508685162	0.931391465663
0.491126268508	0.930704353335
0.453731802788	0.94202690342
0.47630440193	0.927496842246
0.473788506575	0.955086158412
0.483353434493	0.914819976878
0.481378916699	0.921460248941
0.503881015574	0.960704935617
0.495387786653	0.923125003534
0.459732739933	0.902914309938
0.462733829825	0.901501066432
0.46654233997	0.895333266412
0.458653258137	0.905646223424
0.471683149841	0.892565269872
0.503859148817	0.902015812422
0.483121879724	0.916659127225
0.479930945188	0.968926755538
0.467914254205	0.900041458603
0.464750123006	0.889829300479
0.458554342174	0.885281874803
0.483112804588	0.901698457404
0.485195215081	0.900388749841
0.47821484422	0.896466318206
0.463105383496	0.898232880973
0.462174167556	0.898412897021
0.474109763926	0.908815517649
0.484026109495	0.900935670564
0.466271312083	0.881530831095
0.465097932381	0.904197409533
0.469813272898	0.888007363232
0.484952089613	0.937202251977
0.480673934589	0.875756524337
0.479474790691	0.874999260289
0.467728160078	0.889910029372
0.469397657171	0.882439540742
0.485393955755	0.900961714223
0.485552464405	0.899101502449
0.489231073922	0.888204375621
0.494341186598	0.899995952818
0.490972384997	0.934139928586
0.480040424457	0.890702054752
0.498258543233	0.909908296563
0.488150463897	0.930176017275
0.489665872444	0.926559126373
0.4478401539	0.906400695576
0.444465418302	0.892596722881
0.434876114074	0.920646864233
0.445785016386	0.920539464205
0.445215141672	0.920224048094
0.446080552161	0.919565230877
0.43807860262	0.933015388782
0.415277777777	0.928806061785
0.446462873048	0.922605470966
0.425324027916	0.912563585827
0.426319601244	0.934750481437
0.472861608412	0.914562378967
0.485961187249	0.915610711561
0.451820210392	0.908111353884
0.455155381964	0.918606030975
0.452234254129	0.918277270995
0.422911376448	0.91091734221
0.428096104842	0.907867390727
0.454346338595	0.919647519596
0.42823630249	0.91640673261
0.46018080797	0.930262452779
0.457761372906	0.926958349866
0.387083544761	0.940398758934
0.452840912386	0.918738981443
0.45174245464	0.92118136951
0.452334250911	0.918766995687
0.452479766619	0.92015767022
0.434396458771	0.92512973333
0.435895455528	0.942705761432
0.467744296917	0.905803660717
0.492133243193	0.954587065024
0.476907211432	0.944551442378
0.478135264553	0.941983652526
0.473884180201	0.944306302542
0.475732214832	0.936772662682
0.491638029783	0.931107276895
0.471429337432	0.947054232208
0.467673796791	0.953924612576
0.47702607546	0.947647210809
0.48516642547	0.943493633462
0.486506746626	0.936098715428
0.488790130008	0.954066104433
0.495617447227	0.960941474562
0.491419656786	0.924514206726
0.47353404304	0.946184587474
0.490232758931	0.938998760034
0.475921213835	0.946915294891
0.48412228998	0.949298884741
0.463708510228	0.941187372387
0.487590323594	0.948151807543
0.478674473516	0.937718335941
0.462952101662	0.931837091976
0.471155863226	0.959054405076
0.46216485468	0.935156118201
0.484199144837	0.946218601967
0.489439395826	0.874830298865
0.481081554333	0.912246124125
0.482810775457	0.894622865252
0.489797742764	0.867503604785
0.502505991996	0.908074341682
0.475994781474	0.885886607465
0.477285276757	0.878848482982
0.477935928119	0.946805853554
0.475420665922	0.966093575372
0.490535235455	0.867452127242
0.492853846766	0.983321235837
0.483158837305	0.985654463271
0.485165679893	0.967925394446
0.495588155686	0.956994703976
0.516032467735	0.932206975143
0.498249124562	0.924215610838
0.441510896718	0.956637405901
0.454877058701	0.92807330194
0.481650801603	0.90387906011
0.492037492037	0.874019007324
0.492529537061	0.894442069922
0.495024296454	0.89234025996
0.431670896839	0.90083489568
0.469233858373	0.924106627878
0.464765274601	0.892877997708
0.472367015027	0.893358517838
0.438369152971	0.916623118765
0.449227078891	0.936916968134
0.463290485402	0.916554208643
0.459013962684	0.906969058098
0.465975133098	0.908248183795
0.467772131073	0.903229972373
0.479429236744	0.907627902407
0.484854331468	0.907526967829
0.472227561022	0.916286189307
0.464482927384	0.860768362052
0.467281687249	0.923688619584
0.487078482022	0.921834104427
0.48369426718	0.896659935561
0.492652552926	0.885360894575
0.474235024419	0.924680533416
0.483382705875	0.899176109097
0.455411346033	0.894760723535
0.485238162345	0.893400116692
0.449793328045	0.902883347974
0.45282785873	0.904869906387
0.487452541902	0.87754725362
0.488213567022	0.881478900789
0.472086365597	0.887062418247
0.468181728434	0.890953904714
0.482381620803	0.883361662367
0.481047535722	0.883749068625
0.482187037447	0.883024371412
0.479930397159	0.880081347403
0.46577812531	0.903137751127
0.489273343514	0.917585341484
0.474542378096	0.894928585601
0.480007370554	0.914555796782
0.480527352629	0.903752228778
0.488388330651	0.919840201719
0.467827564238	0.91263703746
0.480318699873	0.906989350705
0.448000856394	0.968262385078
0.469821342347	0.934203277974
0.44903654485	0.931848640332
0.484923916971	0.895967816927
0.487587682205	0.900486688574
0.449146871863	0.970367297787
0.45010414256	0.95483658413
0.451897571924	0.940845584628
0.482287037169	0.898383298613
0.488602279544	0.514009715588
0.522990177433	0.538890267642
0.538467854504	0.56357327537
0.53864614124	0.518671097648
0.548862355232	0.519423279659
0.520682513443	0.624717161383
0.529339838352	0.594909417593
0.499059203649	0.402468470395
0.468909097293	0.354140557501
0.512672631784	0.637036626829
0.512469967175	0.608466353858
0.519033843046	0.685576115569
0.497192556382	0.595634434669
0.501468493401	0.589188202653
0.498695957394	0.483909276926
0.499442314396	0.551798446251
0.460090404531	0.434915340279
0.462355945069	0.359740787628
0.496123657726	0.43324855426
0.494376710625	0.604340147749
0.497522401088	0.577850007099
0.5635942289	0.971863043743
0.598996439884	0.802798073849
0.449343683436	0.939977395475
0.439968658336	0.516803763896
0.455385243531	0.584831582956
0.462600905231	0.684885955284
0.448130427078	0.397892112124
0.480906495361	0.478587300585
0.477687538206	0.439594199568
0.459580970943	0.412133600882
0.424481186966	0.567376608403
0.52062386581	0.609944732798
0.514624040523	0.692292355132
0.516449956041	0.718795098264
0.514588423813	0.597677137987
0.513690376879	0.592268176274
0.515008193777	0.604804246181
0.515819345898	0.603396036988
0.523594128462	0.614602248477
0.542703995748	0.654609354945
0.529753902076	0.551143612827
0.50140812822	0.661692085926
0.507970755786	0.606923552765
0.536012759171	0.721681539826
0.515631930868	0.592617559643
0.523543773979	0.693572949217
0.519124592253	0.632789117851
0.519776814201	0.636635428081
0.52313608308	0.794591404993
0.524971140409	0.661679102037
0.546380706788	0.626904065046
0.491128395212	0.641707398681
0.533131332696	0.592447961025
0.606759949119	0.480120540342
0.535356817554	0.522554643022
0.462541629494	0.426826202172
0.492698184585	0.507393878073
0.470174156456	0.430503026584
0.47052572529	0.428806010552
0.469509565055	0.542227170361
0.46598612427	0.418835558511
0.487205281358	0.782472662215
0.506807887696	0.827816196093
0.531369867429	0.847260465086
0.429792697439	0.813442372771
0.498564770518	0.837329438766
0.490515666713	0.52430372112
0.476136067203	0.477311684526
0.52856081465	0.509774227788
0.522642791814	0.456587316731
0.509734537455	0.466227512826
0.522545209519	0.452680055295
0.509805386115	0.616804873712
0.516843342618	0.617739767004
0.515625843688	0.618711982349
0.51326609601	0.61130855065
0.496032734004	0.469991064567
0.531953320367	0.447966700895
0.514571015636	0.465520484876
0.542271293375	0.698483031065
0.517710986586	0.931368738039
0.528841819654	0.87435037213
0.546939311244	0.846978600936
0.55544424397	0.599228254534
0.517047096215	0.605560858345
0.46936721175	0.429203454339
0.459417313838	0.423059166539
0.547267043253	0.586969811061
0.539550246482	0.58490127419
0.535447305141	0.617056034836
0.5188627289	0.672447391907
0.530336622918	0.618465488048
0.529822520442	0.61653648033
0.529450833617	0.617551163314
0.529541903496	0.621759643592
0.464478628465	0.561491775322
0.478262587314	0.570886338644
0.553141893567	0.495778200331
0.480002110746	0.536325268131
0.540790214855	0.606068866495
0.570875290472	0.717108022158
0.522589734638	0.885960931622
0.500863638485	0.807090276326
0.545686502113	0.841834639693
0.510468028797	0.825848233415
0.499681088551	0.822757361759
0.498262812658	0.869897962046
0.493988657404	0.89134561251
0.514545636309	0.812714444597
0.482425551381	0.862912214829
0.512212965804	0.779306905471
0.473021328688	0.518738520154
0.501352096018	0.438480021412
0.477820468041	0.43600486273
0.46584230497	0.422242918463
0.481419300148	0.41627550393
0.483887494343	0.451439933485
0.446723384686	0.587898348474
0.414545690046	0.461185932984
0.503788088874	0.562930708503
0.525996371254	0.537716098212
0.471462798867	0.546278350743
0.48504872831	0.517286647314
0.535368043088	0.647221099532
0.416978834988	0.440270342401
0.503679611013	0.566333999661
0.499618819429	0.788938867765
0.527750626832	0.819386048147
0.509562434886	0.755142943288
0.503434435387	0.535713414562
0.541543430531	0.518886379338
0.495996797438	0.644389152431
0.506070282235	0.560476427859
0.503946916829	0.670209688725
0.501179599365	0.601068463191
0.54177241647	0.654218971539
0.540938036996	0.602405393166
0.548934270729	0.700707024361
0.551004434966	0.572479656225
0.551676156973	0.553172912549
0.551400950923	0.530585340589
0.552852296688	0.561003061539
0.552692734671	0.554259273665
0.458625300882	0.937615212126
0.543159875634	0.816033601676
0.499833677067	0.653799633487
0.495036444819	0.81893832351
0.505063806144	0.531651243394
0.468269162589	0.515271325811
0.476340825747	0.521281615881
0.498268897865	0.40158061443
0.553517085471	0.469089027388
0.431668562369	0.427286675614
0.512419166876	0.633133938904
0.524114581605	0.534988332521
0.522287060767	0.618389938944
0.525576987018	0.499658562244
0.488839469565	0.659468875081
0.561401315296	0.767578690641
0.509874759152	0.864654177324
0.521010579048	0.845422305622
0.519531920132	0.842142366207
0.539529226586	0.64411747004
0.516927199643	0.50495130008
0.528006371118	0.615957611434
0.530939279853	0.606318664412
0.550438394093	0.594921824686
0.548892546115	0.513237013053
0.455134058271	0.625506426939
0.542332044601	0.56988317027
0.554639944727	0.660844529952
0.550878739463	0.597073703043
0.555541715588	0.525851046801
0.516525342069	0.579063167095
0.526882532649	0.623344742987
0.538065203873	0.584151339984
0.53800828366	0.571610027189
0.539166484836	0.600409097176
0.450510580709	0.542604270266
0.5331769437	0.667320489448
0.538192107297	0.692907320863
0.518032551306	0.67948978699
0.517985664346	0.681306629692
0.501097778028	0.592958614241
0.502327109456	0.734220817326
0.501473222248	0.58957150948
0.498838890593	0.608877835303
0.525322646809	0.677477421384
0.499624071928	0.55376690098
0.47542995578	0.485898714137
0.43814606853	0.3783059851
0.477522963684	0.497299267117
0.52704507223	0.621979060278
0.461565592647	0.390227224629
0.547559113605	0.721597654389
0.491643567585	0.653658817821
0.468976714817	0.454576106784
0.448699098638	0.427594965516
0.469940464478	0.408180706563
0.472132093157	0.448446263867
0.486415399007	0.437371462239
0.513852325181	0.483742979053
0.465767765925	0.402854487609
0.486364950618	0.464124703827
0.48793977558	0.443865211161
0.485893214539	0.437174344296
0.402550845778	0.467336583618
0.458061110011	0.628741022293
0.391769193574	0.586483706678
0.508365081994	0.75935826824
0.49725210018	0.830993450277
0.509376187862	0.705117523681
0.513252574654	0.712389922256
0.534805333569	0.795197488716
0.414035340095	0.623764258966
0.494021383834	0.645438802608
0.511422388921	0.756135031735
0.512910425553	0.79250284867
0.509614426267	0.638961740452
0.492351459906	0.78477771566
0.514005724593	0.44452189081
0.418414101666	0.540038919264
0.467728421499	0.575498677286
0.439942076028	0.526823498659
0.439927560406	0.518760109
0.538742407665	0.596225938288
0.51004452547	0.446539962217
0.510749185668	0.631394469119
0.50800412931	0.651088294144
0.475837145152	0.508267395955
0.517251328718	0.628478290431
0.551208838128	0.672366189991
0.474857915083	0.560631640442
0.550897638983	0.617463385865
0.530005899634	0.617113879497
0.480051150895	0.39965963599
0.526514841632	0.534007847987
0.557855424737	0.648373279125
0.538776438481	0.604728486547
0.558440514469	0.608724372987
0.526526658741	0.589707566659
0.554323255157	0.51164755154
0.544476286	0.670896783573
0.561041060333	0.613780153714
0.491596596893	0.539249540275
0.522890641356	0.68461860461
0.572458280014	0.717686628556
0.547080110694	0.65763641747
0.498983010289	0.708248870744
0.519924657131	0.707555014215
0.47938780548	0.488664508514
0.525705430227	0.526176703803
0.507660946535	0.612379204162
0.539954017832	0.766103584511
0.530728421283	0.696755738513
0.522873372178	0.8576595072
0.513640040197	0.876596027622
0.539695361182	0.605126193884
0.534322126722	0.626312588813
0.539666038594	0.645422056406
0.493211775377	0.579800810017
0.441802725866	0.55110196042
0.486453852539	0.623375615537
0.460332617172	0.601017750106
0.485304255185	0.572377389086
0.488627941758	0.556056616079
0.481952128777	0.563745226754
0.493229696353	0.596005170991
0.495102586275	0.555227070938
0.476927252986	0.52923135124
0.495772369678	0.60833094082
0.477376286	0.549713638232
0.509596083231	0.663781826092
0.511569934428	0.674300063414
0.508965445136	0.669775545218
0.509052990805	0.707008965768
0.514178224493	0.614314647455
0.51104921077	0.6677036043
0.507390509178	0.590656720389
0.485359885777	0.440472775453
0.496987049306	0.563310065205
0.483165563522	0.511118247453
0.471268224242	0.535784163298
0.488912143207	0.507147184692
0.479409832752	0.574632945353
0.485562365413	0.533901489406
0.529352659097	0.359933346341
0.487725835968	0.395878979778
0.451598715749	0.512447510456
0.457767001983	0.490997787818
0.431588902901	0.432776266363
0.456455277256	0.476655890503
0.488442854051	0.425264047061
0.492863939106	0.434301871868
0.475109507858	0.404374986965
0.530940757735	0.750255491827
0.530522488712	0.753638400595
0.543259602475	0.730456969975
0.537983284637	0.709815924265
0.555700690427	0.697329282831
0.450327020242	0.384576221963
0.516939189911	0.520821134258
0.468401257784	0.43056048297
0.565825751309	0.587954568968
0.542419343502	0.681671610739
0.555798231929	0.632093736643
0.554551786184	0.543830966638
0.556189075975	0.536890829069
0.535931673283	0.63803770466
0.549158179172	0.668545016415
0.544488826143	0.660661477207
0.546751969687	0.577740905352
0.555071118791	0.536253265889
0.5377810724	0.666185071664
0.520815242376	0.616750521886
0.524615882713	0.631509623112
0.549327455127	0.622701499031
0.569633300297	0.654815643273
0.546453730682	0.669196904764
0.544933226851	0.715967377407
0.536667359812	0.709209137712
0.551654107075	0.536408539533
0.551072984832	0.544432975381
0.575877605585	0.638682564829
0.505850097236	0.593467871004
0.472364688536	0.494138267317
0.551569254955	0.627177067526
0.484074504063	0.457710044459
0.506050826947	0.467658658637
0.488114368039	0.514320813931
0.504765652326	0.548576778882
0.515667472063	0.520045537822
0.507138498736	0.682752035579
0.511167666269	0.636017364182
0.511112837473	0.641847428151
0.511621846593	0.638383948549
0.494497816594	0.55354049217
0.501178940569	0.72921147505
0.515766144162	0.661978487514
0.496643403124	0.707243211295
0.503301665743	0.587593364235
0.489343563512	0.576101771297
0.540304978545	0.496210596913
0.546120497291	0.665488536305
0.546601751678	0.613293150049
0.54597951792	0.610945519334
0.549948673618	0.733922177199
0.582337095013	0.599432048681
0.584889506277	0.596343728345
0.547659452891	0.633436377972
0.541524097863	0.594929592112
0.541444680559	0.599831276349
0.501098267101	0.649815711112
0.541023157626	0.593776078563
0.539584844123	0.600678375911
0.53929238782	0.600935551998
0.539626463528	0.603013073362
0.548124397026	0.54824362182
0.545660971918	0.624666446006
0.553988268989	0.601847431132
0.463708438326	0.424056743248
0.439217226901	0.41365066269
0.424630970755	0.391943881777
0.447029351593	0.408100990735
0.443294368456	0.405272211144
0.451821305842	0.485885860594
0.442778244473	0.418332745989
0.426336898396	0.379182969459
0.42610096786	0.394593980247
0.424384949349	0.41497003422
0.465787939363	0.428710634129
0.446935526665	0.443989792172
0.402987396919	0.419886402201
0.433555524039	0.455021940935
0.423859063564	0.415677174175
0.438068856351	0.412484538555
0.472685577859	0.419943428373
0.435928290266	0.421173246785
0.417044577384	0.425676655498
0.44508774292	0.444545154628
0.431874326113	0.409542725342
0.406842619746	0.394690244105
0.389822889508	0.397146037487
0.427968120588	0.446069128859
0.431169214134	0.417492997393
0.517476520465	0.559921177938
0.503436401045	0.509582430657
0.510280832277	0.511822750201
0.517979662532	0.494065475956
0.524606766724	0.618672912645
0.506457925636	0.523237658207
0.52195848038	0.601988072109
0.438804215476	0.490298729123
0.510935457563	0.893604873715
0.531808447459	0.530081973808
0.473075025858	0.958943564617
0.463149194104	1.0
0.469824343332	0.569448663466
0.458066212464	0.53734191107
0.456079228171	0.54255428801
0.470179534211	0.462419611485
0.514471530709	0.698300631452
0.500509428451	0.690566516198
0.618612224449	0.563873255901
0.584368459369	0.555058816072
0.566946840952	0.773007634287
0.568582093475	0.775457121173
0.531163705545	0.569766364195
0.513319352104	0.48292683139
0.547694901901	0.633439143313
0.541033966419	0.555610298169
0.531254389662	0.621531850035
0.511993603411	0.562194322615
0.514808926979	0.561629199609
0.514222167305	0.592102305293
0.524188445417	0.575038944199
0.525492943253	0.583136266484
0.49074506871	0.485079927495
0.513505691684	0.520213503838
0.471715036197	0.492855514113
0.480831310589	0.699412257983
0.520081546449	0.878038124591
0.520131414213	0.747163640544
0.497984395404	0.510148953325
0.513056806207	0.552528735067
0.50129572411	0.49550866508
0.499171710647	0.499294339891
0.536738538832	0.52176792027
0.52207229425	0.547312335999
0.553505072857	0.64128079989
0.523215608792	0.612516783095
0.531846078072	0.54078316505
0.539028494622	0.535102276571
0.552748785694	0.66498459066
0.544230984396	0.64713292131
0.555345132218	0.576470936023
0.553455959951	0.581984069983
0.554069855146	0.57971380309
0.559573917747	0.647494391332
0.56494540956	0.55381338154
0.497914261239	0.505375817631
0.497319938945	0.572784181784
0.523419937351	0.614919890839
0.520381876042	0.55815325095
0.517804559667	0.632950608015
0.55400297303	0.670661480513
0.542897847192	0.582240501419
0.515923566879	0.971558021625
0.552697423291	0.740349278055
0.527796234773	0.755291702348
0.505681133818	0.598622905786
0.552882941147	0.518798116805
0.518345042935	0.965795767454
0.518005091414	0.885725875897
0.5349928586	0.844674601239
0.520742529688	0.527493726282
0.495884156502	0.921247159538
0.509348965908	0.913841662945
0.50610340203	0.9057098891
0.505009413992	0.919896781424
0.509121656247	0.905160519674
0.501203392299	0.912919422044
0.506050564706	0.941539835165
0.516101238557	0.940539800732
0.515045117798	0.930707709411
0.496002723206	0.916396785443
0.4976368538	0.931740487901
0.497344292909	0.941767343131
0.497161420224	0.9262645678
0.499984244799	0.914188371514
0.502080120512	0.92280485228
0.501394214012	0.928338505168
0.489119032633	0.949855560525
0.504621259173	0.953583254728
0.509606587374	0.945114344264
0.492129053662	0.91285026023
0.503290627915	0.913067633425
0.542229199372	0.893750037108
0.52271092049	0.933213875579
0.480899009111	0.968979058969
0.482668327507	0.892849326691
0.487118853598	0.910800529357
0.461014418366	0.867007637225
0.485533699569	0.949171390735
0.495776826077	0.937936149515
0.500436643088	0.920554096842
0.490000442949	0.941035063915
0.477206975692	0.968665613522
0.493223470171	0.949666886438
0.48179539303	0.932512957439
0.485364963316	0.945232231954
0.504097621571	0.92418882524
0.492130582281	0.912211417011
0.503345524233	0.923876256826
0.503302717282	0.926142192667
0.496785050729	0.948923130999
0.523744130416	0.89089274821
0.509761903044	0.936086596141
0.487101698149	0.955705909093
0.495920194134	0.939837039908
0.499053694843	0.943753032714
0.498036767484	0.966221097121
0.490873154284	0.933787676056
0.496632088493	0.937641671672
0.497756337551	0.937004404164
0.491989157767	0.947121568258
0.487139761427	0.918473714291
0.506797903122	0.945489255818
0.48109213911	0.963183750925
0.500750947981	0.952624365518
0.536434671997	0.929345617699
0.503681207279	0.919865075228
0.484083351887	0.953838393397
0.500088058555	0.92633521993
0.494796163641	0.909435974134
0.495044005625	0.90921913469
0.495101867935	0.908870922275
0.491693045689	0.909263996839
0.464088860945	0.965961014563
0.470210041806	0.977960753976
0.491319276563	0.952508179569
0.437485647481	0.981146689222
0.477175221458	0.961433818946
0.497928562001	0.907131579031
0.494009231182	0.909181737465
0.511370423787	0.911492282094
0.509100609457	0.923843910912
0.503194749953	0.927309495006
0.509003992157	0.924013583697
0.48587078302	0.895771858608
0.488945839379	0.889284657146
0.490493703466	0.865349857418
0.487558477399	0.886989515193
0.496346651368	0.916737044948
0.521317649965	0.911893323834
0.504708097928	0.893927375498
0.5061829653	0.995867563393
0.495296315164	0.975702232323
0.492383098838	0.961346841303
0.509316161792	0.940883650911
0.513332685909	0.878159844185
0.473064945905	0.872396726259
0.494899138338	0.925385181507
0.483827139527	0.941500845214
0.516284223898	0.874955578671
0.513613880852	0.876736205
0.506992251676	0.886927284181
0.499908210565	0.893362690675
0.504686813433	0.880847916768
0.504420907927	0.881323128767
0.504031756833	0.880790733602
0.504286164314	0.87952898911
0.481270549553	0.925992111062
0.489591959291	0.929264517387
0.519449817322	0.902655520205
0.494835328558	0.917351145378
0.501638904536	0.922905500148
0.508502084025	0.903873150301
0.496689880703	0.970112175673
0.498124893018	0.955145331868
0.485906393044	0.991680715109
0.48629205459	0.986913438684
0.49712979696	0.976267247571
0.490059828444	0.989672698133
0.497693827563	0.980424777628
0.482971775134	0.952671580982
0.485396913483	0.975548950525
0.489100763851	0.99663777133
0.492466688639	0.922457931083
0.503464018028	0.924991639098
0.488531843055	0.944204038469
0.489971062812	0.94070776482
0.493806433382	0.954641384856
0.498044315907	0.932311576324
0.474285276309	0.907913032905
0.464542451914	0.918019387305
0.487256565836	0.919286858999
0.505824984588	0.884541640986
0.490463377431	0.904910980751
0.491371523651	0.908063958529
0.512439086945	0.909704388415
0.469220203534	0.955489326608
0.495849486388	0.936343337077
0.487457344079	0.920618070486
0.509618517417	0.942151715133
0.495460634023	0.896996259597
0.489772554861	0.924067163183
0.508023201659	0.914688681694
0.482975854368	0.948110190396
0.497797042915	0.923930177287
0.487344558733	0.958531630743
0.490842019474	0.905423492202
0.500437928597	0.918245803166
0.505074294956	0.907543533143
0.503664025593	0.908774914732
0.510649392461	0.91781355277
0.513673398954	0.908445880104
0.51387871484	0.913552670507
0.512321029425	0.918142619695
0.512661989046	0.91786258372
0.486315414103	0.988164839872
0.508754704631	0.964593873269
0.491118355399	0.90165845728
0.492164518786	0.972272010425
0.497114833562	0.977955098789
0.49317207412	0.932998443984
0.498783985815	0.904810728297
0.503616080015	0.937494542169
0.511796075704	0.904423547884
0.477544548995	0.908450859756
0.485120611781	0.92925395788
0.505624107943	0.89589480507
0.490426105038	0.922584765812
0.508746049277	0.908089485907
0.471762347967	0.935223237497
0.507424884885	0.921046340543
0.479298097043	0.948080809739
0.499621006096	0.915358051551
0.499437235816	0.915463287374
0.505258639193	0.921688879104
0.498332588953	0.934596457716
0.501452673804	0.907857084183
0.503964013745	0.913886117843
0.50178434087	0.937942965727
0.505085830534	0.932242097396
0.477421764754	0.990619449309
0.491203003306	0.981696294513
0.505956233354	0.94208825855
0.507520246818	0.903489993412
0.510548221576	0.900607704836
0.496177812038	0.919020642663
0.494024238762	0.958825655805
0.49550896726	0.956650928006
0.504788757358	0.935173324946
0.494835988072	0.98813310236
0.49951812664	0.943077784952
0.500728242937	0.906702526599
0.51496605423	0.889570417658
0.500823406146	0.900818835077
0.500854905903	0.896116174413
0.493025031648	0.949963165619
0.477723630655	0.927623097046
0.491408465083	0.946376508916
0.47752997707	0.983257345816
0.497065412893	0.921199860659
0.491390202897	0.929460285128
0.496486329417	0.918821510613
0.482510267653	0.941867783726
0.485532372205	0.867890458025
0.496482435299	0.902011177949
0.502043610863	0.954275829429
0.50366580008	0.964614689744
0.457762650144	1.0
0.494783277279	0.918957069342
0.482697266083	0.920269714928
0.49813739447	0.923968343313
0.490482370755	0.935805161855
0.509897186968	0.907453698148
0.516071379583	0.909952475718
0.495012123729	0.947117148314
0.498988023679	0.92750863613
0.509559897309	0.905288178656
0.509656265187	0.907197193713
0.448896014604	0.887704865592
0.442332651401	0.992006579146
0.397571589749	0.962307149467
0.48697844772	0.928268195509
0.47638114679	0.966932617248
0.476615843787	0.900191474248
0.477502531557	0.93403386201
0.489567671071	0.902222878608
0.42603914423	0.984849470308
0.454620862242	0.95181453924
0.478430467398	0.937355305078
0.482750553847	0.93818524844
0.482771631569	0.897371485032
0.469340382862	0.941861478788
0.506444877244	0.917089996114
0.46975804439	0.934121433333
0.479345170012	0.938563289483
0.478177217024	0.926786311597
0.478613639613	0.92707920457
0.507275598768	0.91734939523
0.518926246655	0.941898797824
0.497101812411	0.908147228655
0.497883225269	0.890746731806
0.494500506303	0.931294561758
0.502383248534	0.948085579702
0.50105851168	0.945161621137
0.455580511647	0.899038750058
0.511440496845	0.905359645759
0.498499440969	0.884859981604
0.501246803069	0.922020783271
0.50824058291	0.900113773252
0.504641937798	0.901615995399
0.500297822108	0.933019112205
0.504515005359	0.915255050432
0.490981669822	0.910755664522
0.507440896675	0.882315672346
0.497525911066	0.927330827051
0.513493877926	0.914261675248
0.500023120108	0.919701149318
0.488543047898	0.90346741158
0.513741262089	0.92657135941
0.508231036685	0.90572730828
0.47551248305	0.896820741698
0.500029430808	0.913001173792
0.483522587016	0.935580123955
0.492454262743	0.961722479723
0.496520382169	0.940065108765
0.517972298547	0.882397258389
0.514011568609	0.889863702339
0.50528628189	0.895514901515
0.497677639157	0.913040380464
0.500276944381	0.908931104456
0.501157601296	0.927361055233
0.50750438568	0.922641810319
0.500992008189	0.916830383628
0.485127220311	0.926433829072
0.485850124519	0.921210632216
0.478873239437	0.925500314435
0.497243285775	0.913538304532
0.496288456048	0.922671096066
0.494955362534	0.91636762918
0.491108528258	0.9254292617
0.503173230616	0.923629681605
0.489443841236	0.907213198547
0.497316373797	0.927315332287
0.491920755698	0.926236394539
0.498127294982	0.907884423821
0.492133167146	0.925316392412
0.485562932372	0.902765163487
0.491721174203	0.927918435098
0.496565407004	0.940594625214
0.483008356546	0.920459393936
0.500031811486	0.917345461023
0.494553196038	0.907432348731
0.50042503135	0.911061219284
0.497854997855	0.924407011455
0.493564326237	0.941475434394
0.498322720459	0.919091342071
0.494972462231	0.925882581636
0.499896195682	0.9162941612
0.516354498214	0.915123336538
0.502030721455	0.915373128789
0.483257832314	0.934198951506
0.491919491968	0.926735675867
0.486293760884	0.966600704301
0.4921605475	0.919394055781
0.497742680411	0.913500476415
0.505800657686	0.933354886115
0.5048870566	0.910533580718
0.49497066541	0.921761934999
0.495142594656	0.913948461984
0.50012122921	0.914993995441
0.49950171004	0.911120970852
0.507230826646	0.904218268212
0.494983623157	0.895204511589
0.506333430026	0.925897622772
0.506812997102	0.96003690627
0.515149687529	0.927535145598
0.495770951946	0.907029385073
0.503397469232	0.904811961977
0.514212215826	0.914809206576
0.515465222362	0.912750850957
0.507109346806	0.911060176304
0.506596985084	0.918887284754
0.50239316828	0.919849781314
0.507643532109	0.922099041044
0.514644227791	0.913567991272
0.500584795322	0.910549324695
0.497414766761	0.925103906073
0.505090829749	0.907216148454
0.519021698382	0.936724642875
0.521295011563	0.917140872461
0.50846457419	0.898999606282
0.501761761095	0.915158132374
0.497169658742	0.910112261417
0.513338732234	0.913209747795
0.513217684456	0.91214162723
0.530450066842	0.911569507521
0.506094515467	0.888920902159
0.497215402706	0.924180878894
0.511069938053	0.897194129242
0.501909713459	0.906238750381
0.508496369504	0.935905202229
0.504238931679	0.947813576931
0.491547161012	0.919877816314
0.487679955703	0.914416137266
0.483848411278	0.955660799409
0.493007867155	0.949037840627
0.4923760575	0.949683530746
0.492982447263	0.948230077545
0.492765647744	0.959333662953
0.471947674419	0.980657045348
0.490304542375	0.950998725041
0.472870278055	0.97076242769
0.487467870887	0.979742830068
0.49180638439	0.913339637201
0.521066880478	0.900615332253
0.503219636596	0.939525413489
0.507689666129	0.939827859809
0.506321133371	0.939464182299
0.502374220349	0.931520803038
0.509593495935	0.951118720287
0.519241988188	0.941199776276
0.498563440949	0.944667486828
0.509465215467	0.94722248602
0.509406503983	0.94398580791
0.475137225462	0.990352808109
0.505676154095	0.937939576757
0.504828392667	0.940600604993
0.50450058881	0.938081255167
0.504945730332	0.939199626585
0.503215859864	0.961868929856
0.501117324189	0.966215510623
0.512929732895	0.932616975459
0.504005080613	0.94540494135
0.488308329445	0.937828033898
0.483029271703	0.933742506559
0.49033304107	0.935863373735
0.487702999074	0.929773692127
0.497014127529	0.92303403113
0.481891246194	0.948252567357
0.478065953654	0.948852738437
0.483473087452	0.940297449466
0.482323754393	0.931488022776
0.500763507136	0.927841108161
0.494848324047	0.952605263241
0.482080804937	0.960488456876
0.488500449109	0.919873523355
0.479994078301	0.945903301533
0.491803671859	0.931059186694
0.501879600834	0.935300845714
0.488745215612	0.941656480165
0.473148237488	0.941379205263
0.487470640157	0.947756214406
0.485089191882	0.934540015989
0.471798631476	0.930212454348
0.47194501883	0.948427324953
0.474199044195	0.936482399808
0.486165036615	0.945424437688
0.504297089321	0.882037411118
0.500873084201	0.917243393987
0.506547302729	0.913176408962
0.509628636347	0.881611509252
0.511076775805	0.91166225659
0.504566210046	0.899050752146
0.506659567244	0.896456843058
0.47799191054	0.95680045772
0.503457379049	0.965209073536
0.506617493939	0.878722217881
0.493950194924	0.971831590858
0.488542958167	0.996267922849
0.492253006662	0.954398901088
0.491994751671	0.94084109475
0.50014987319	0.910040005613
0.496859540881	0.931764985593
0.494731099435	0.965573513696
0.491936924401	0.942898663089
0.553099254064	0.915815649786
0.538364121697	0.883773047168
0.526067446149	0.896751837744
0.527775065654	0.894954842743
0.484588857253	0.946883417232
0.505852780629	0.928953855194
0.511012363426	0.918382782911
0.510393350452	0.907137170351
0.495586927003	0.948646036436
0.495657871357	0.952870331589
0.501099302473	0.930931901077
0.497837637464	0.936294821404
0.504331016389	0.923324181222
0.505167789368	0.919223994928
0.49680879091	0.913180854706
0.507717538105	0.890661613189
0.48668503214	0.922518523126
0.474953406861	0.885436787597
0.497192807486	0.939216958927
0.503173448973	0.917701563973
0.502217627199	0.907514427519
0.506293706294	0.890187192177
0.49719259776	0.931439788725
0.501916898217	0.908614015812
0.49942432489	0.89422401329
0.507903513716	0.896161299909
0.503263607644	0.941474070646
0.495554457891	0.915280834472
0.513917686957	0.893316337655
0.517624598816	0.896970100119
0.509030030384	0.901223410025
0.505386959412	0.913323810238
0.517409205722	0.901308500239
0.515973460316	0.901450102847
0.516599013782	0.900978200631
0.519305382463	0.908029897564
0.521597896133	0.913582131051
0.504879138887	0.913604079959
0.497698578917	0.906183848176
0.514956083779	0.923789971215
0.514943341583	0.909030680651
0.51173309857	0.929128172597
0.515764139591	0.923379792476
0.52198536654	0.911992157789
0.496101625364	0.965323522006
0.513702939584	0.940215584965
0.497541528239	0.952978370383
0.508023179561	0.904886627562
0.529351773544	0.909916593114
0.498197093045	0.968175485681
0.4980251485	0.96293633001
0.501955383255	0.955426559139
0.51431660879	0.901844876602
