# Supplementary material for: Do universal codon-usage patterns minimize the effects of mutation and translation error?
Source: Genome Biol. 2005 Oct 19;6(11):R91. doi: 10.1186/gb-2005-6-11-r91 (PMC1297647; doi:10.1186/gb-2005-6-11-r91)
Supplement: Additional data file 1 — A tar archive containing the used CUTG records, separated for archaea, bacteria, and eukaryotes, the data used to produce the histograms in Figure 1, the kinemages used to produce Figures 2 and 4, and the data used to produce the scatterplots in Figures 3 and 5. [file gb-2005-6-11-r91-S1.tgz › CodeError/data/scatterplots/bac_normal_Z.dat]

0.340381923615	0.755248114387
0.369610453539	0.775436218067
0.459705230315	0.794509403633
0.454622611138	0.832121280359
0.461258583581	0.807674302682
0.530116475707	0.826536646039
0.504530281354	0.858226118246
0.255896607432	0.756619408291
0.200203644535	0.706576596549
0.40887959541	0.801380345331
0.395113532537	0.79355933355
0.366533498645	0.801887449852
0.381199987546	0.766180536883
0.388112537772	0.749459840214
0.368928046973	0.744291568098
0.392122690833	0.782452155656
0.367797676947	0.826035199973
0.261376026499	0.73970332345
0.302017624115	0.77750583618
0.462702164718	0.800411945255
0.458163239107	0.790358184432
0.430843985946	0.701051015926
0.449219297508	0.764260783312
0.495579077695	0.775434460843
0.342267047053	0.709702847046
0.361290212824	0.742587794203
0.555877000606	0.683993750047
0.342902711323	0.797261556592
0.346002855104	0.794417843295
0.341323901843	0.743051267038
0.32373981219	0.781599504559
0.341628685027	0.824473855304
0.450962120097	0.832601569182
0.550114970618	0.827271567082
0.560270232752	0.855116900106
0.518442318479	0.782726451213
0.527649556013	0.803397627056
0.520536579777	0.78530093161
0.519848106131	0.786594699556
0.472378673359	0.899482360931
0.502259236289	0.733124457642
0.456225964025	0.788222904994
0.467750429308	0.83709549213
0.49018207783	0.801206862678
0.517384370016	0.860513995303
0.474987267739	0.879694149248
0.530839437275	0.83091187555
0.476056539254	0.794159831362
0.476934801873	0.790251302686
0.53304105026	0.895408499614
0.555683820402	0.844783815319
0.511894817129	0.870871266824
0.488940876223	0.875124111101
0.498570068771	0.8804829957
0.45084499364	0.772088137172
0.446556682462	0.778770786403
0.380064240595	0.810676872553
0.335376291819	0.801128045141
0.308145897659	0.74765792671
0.308428780864	0.748738785554
0.314988167543	0.759633443759
0.309870629997	0.752284357476
0.567494498585	0.755245516142
0.593444970148	0.82948949814
0.624369724681	0.842380130246
0.566480866788	0.761046344879
0.59427760116	0.798929207022
0.360353570835	0.753358954459
0.351725456018	0.735644968164
0.384248940169	0.760878684939
0.368864168422	0.754365393212
0.37614252729	0.765500149152
0.368988426964	0.752227495943
0.629104942114	0.768360529853
0.625999428142	0.78252585571
0.645312246893	0.773893842389
0.63668285897	0.773933541213
0.351912189736	0.774474656022
0.350050940076	0.779594391522
0.349625541979	0.737640335944
0.484479495269	0.873015452546
0.545118016641	0.803939336296
0.593011093849	0.86808345647
0.573111936951	0.816851236915
0.612439751184	0.816142083768
0.80482519503	0.811472915755
0.318235068613	0.741651793154
0.327564112462	0.723236338569
0.493929265355	0.735788649558
0.484494555027	0.732229436833
0.503194833692	0.759768238203
0.504509155996	0.744228407458
0.491727621277	0.749153180381
0.490646347582	0.749663157827
0.49137529772	0.750187995794
0.493117856205	0.749312528738
0.410286519493	0.754778286453
0.405809286008	0.764721045894
0.356940931409	0.765019108306
0.336616873986	0.767640491635
0.431721252112	0.811208031179
0.509018479584	0.776074427859
0.581493204641	0.840328079188
0.564352737967	0.795193543459
0.665597144046	1.0
0.59340884387	0.895461947436
0.524130966302	0.805200411903
0.57686152959	0.889796479686
0.588700492599	0.828824571625
0.668149555134	0.903831594559
0.596800077992	0.829297060614
0.51110376891	0.94344888172
0.360304157446	0.783955895052
0.381468489174	0.759497461355
0.362334487029	0.787786340573
0.342114261187	0.766157739375
0.373177296923	0.787519904773
0.38484932408	0.757044031215
0.398666360082	0.77504084613
0.369211838611	0.785210849048
0.487837073355	0.802873207033
0.490906222335	0.768908223196
0.301842409042	0.734968599665
0.346945566913	0.757114100224
0.457963580405	0.755418617955
0.383358306799	0.828042479191
0.447171299034	0.830255103413
0.589577434111	0.862915772306
0.548404232714	0.864888096691
0.578806369995	0.804095723602
0.38097405553	0.802801082739
0.38975885032	0.767711213385
0.532548143778	0.828264317308
0.512337216916	0.793235735465
0.513494399434	0.851541019296
0.519452665895	0.761964671465
0.413991818697	0.79349866712
0.408693015263	0.801958314489
0.413514116728	0.775437706768
0.427242263941	0.790761410215
0.417257241379	0.782265508719
0.411122414842	0.783453582313
0.415979108116	0.791166020143
0.415648000656	0.790275830872
0.468307033966	0.78213790829
0.523359515628	0.845550026944
0.458585589781	0.813488978854
0.600836342018	0.831934735291
0.444315631522	0.88429875378
0.366227131431	0.760563658164
0.341044636949	0.751949834906
0.314772071552	0.77450578522
0.342274584819	0.78236860091
0.320580429463	0.750445286245
0.522084866211	0.835480122036
0.497058286587	0.786556285785
0.527860714052	0.851810085249
0.489929718223	0.78951519298
0.535375998682	0.83551003589
0.523305243679	0.814553150531
0.559973040586	0.850691315568
0.556069354881	0.810644648283
0.554016279459	0.810152790862
0.432496243829	0.790430350179
0.357704332291	0.799224382183
0.406379966375	0.758073549351
0.408846546898	0.786792783731
0.520996769727	0.857957704713
0.471679352671	0.828532354646
0.454345480202	0.89589851174
0.516249229562	0.913804463674
0.533201539167	0.83968719332
0.503424971994	0.805569724255
0.470976504789	0.804527588091
0.522788591251	0.810495885315
0.528779333266	0.853015553153
0.519795090462	0.843287804186
0.514664315899	0.79965562089
0.516473925377	0.885662905229
0.293460875985	0.758558727167
0.508133120231	0.793255897819
0.573205693915	0.780230206624
0.548449956326	0.768857495873
0.552996549912	0.764648149211
0.50149834792	0.800856922581
0.526529047801	0.789835264225
0.498469593468	0.794526782508
0.513560881567	0.863609225326
0.493878388186	0.834549819746
0.493499577081	0.817912427529
0.356222086864	0.7445934258
0.322255510804	0.763999433147
0.288460368635	0.701768484442
0.487054090145	0.797025270872
0.271167451607	0.79282773441
0.487682086411	0.887103007322
0.47751915865	0.922330962228
0.326727059521	0.785602437465
0.316467429521	0.759612406859
0.302699522711	0.760487482048
0.323527291081	0.765532414098
0.320339963817	0.737617565738
0.357158025326	0.745638651263
0.314922113319	0.779781545996
0.347343752378	0.778570711209
0.321827066098	0.737588220753
0.321022270869	0.737445086611
0.33759074778	0.752836660463
0.577641391143	0.814286663682
0.502068446784	0.759854429172
0.58914471868	0.770729961325
0.619062573604	0.87060357907
0.569244414411	0.787301196844
0.588932156545	0.858063341887
0.583211706973	0.78890742703
0.60241194946	0.821346759964
0.547544233325	0.825284118987
0.646255049048	0.853923319993
0.64275369507	0.853545490705
0.524731963607	0.794913602316
0.612180238219	0.816012387747
0.301538034626	0.723594702246
0.438071622374	0.831662897418
0.445818312988	0.818071428434
0.427333595904	0.793116812236
0.425708566799	0.792014512466
0.408125574799	0.782395494317
0.273533639519	0.755043424723
0.462240040091	0.792569851553
0.473382261911	0.771532862381
0.353888054751	0.786812244162
0.511558918403	0.812523193427
0.523296151999	0.820119608936
0.605613707958	0.82655665398
0.410141811873	0.785402438886
0.528076070572	0.77969455586
0.343510230179	0.760139999575
0.485340761414	0.793162957504
0.39789846816	0.763685361947
0.44650573443	0.832812290353
0.418689710611	0.793218225909
0.524281248624	0.828730068023
0.463337100876	0.768447847009
0.467925204184	0.853783584883
0.466211770091	0.809837429919
0.404190919372	0.784730102661
0.425116895806	0.780723388158
0.438980439268	0.814777350081
0.417725111757	0.781730660731
0.444663795166	0.770006143929
0.39996468303	0.774916810766
0.372068625031	0.784669971274
0.460544790789	0.875273352674
0.453742888589	0.825033783355
0.508888016598	0.761861950152
0.385674654901	0.73383804593
0.518643061249	0.739224283281
0.585972286903	0.771525121261
0.492637895222	0.809708572625
0.470935401982	0.810442386198
0.453349360015	0.806992477
0.359642877052	0.770901044138
0.31340490939	0.775128672322
0.355331673082	0.791189931784
0.359791517466	0.795288392599
0.368682500888	0.783530173411
0.363819325177	0.779269339998
0.344815479092	0.771847146952
0.385209937527	0.799538006473
0.372470717711	0.792630998685
0.346754735191	0.739038334571
0.377582530696	0.793410940366
0.357521657499	0.782566273506
0.378751529988	0.772635244155
0.392348127676	0.795130900713
0.401118720267	0.765193787058
0.374395677315	0.765855682168
0.35074400584	0.80264890589
0.383240482823	0.773465612475
0.367943511427	0.773727802497
0.323007125027	0.747893230844
0.378433265639	0.74595748407
0.37146074646	0.750894782655
0.365247361679	0.778755722848
0.376987130961	0.749811817406
0.360770046991	0.771095848416
0.359751532218	0.744653649667
0.322400919358	0.722321190007
0.312287472966	0.72383441179
0.333201389805	0.754141755765
0.337414397996	0.764646930279
0.330976400649	0.827745743353
0.340083583429	0.771101000719
0.339896317808	0.738528669936
0.276879162703	0.710361747153
0.339448595723	0.725874757768
0.573574143394	0.799446660632
0.577845540374	0.778078234611
0.585649238499	0.796105314129
0.555683902969	0.760698106812
0.576973315917	0.769416616591
0.310219770001	0.726776124959
0.347837371563	0.786247497898
0.267340773167	0.775332527497
0.470921215881	0.828039395147
0.41625079075	0.784913145549
0.454030161206	0.789589198686
0.409858349636	0.785303392747
0.406424190692	0.782017085499
0.412799230122	0.783334555859
0.435549484811	0.803128967995
0.462725112772	0.805924672162
0.416763437991	0.791016945816
0.406562707936	0.783340075164
0.438102297999	0.815432437134
0.43233840164	0.810156679158
0.45083650645	0.790882105298
0.437311619956	0.77056211481
0.531813676908	0.849692656127
0.48434330395	0.79411651867
0.482757664493	0.809444571576
0.459566553453	0.810948173178
0.407384888629	0.782151296921
0.4105620902	0.78288701864
0.48712680101	0.803931550322
0.369432843434	0.70673458196
0.352795093667	0.741261158012
0.412834765032	0.753306828337
0.325879561859	0.741535325584
0.344165994352	0.787834525876
0.3734138638	0.832452686868
0.573058761805	0.790289305533
0.582829960737	0.80557810969
0.557433084166	0.866709845872
0.543718521419	0.847264156698
0.54428487929	0.849879698401
0.543743532526	0.846912954365
0.506113537118	0.852847235721
0.571398578812	0.925339481221
0.544461898602	0.848052793903
0.598737121967	0.93216130037
0.532995356367	0.912147433241
0.355661105021	0.750319653247
0.309418105689	0.709837758804
0.555078100096	0.845288650097
0.517967694416	0.823325864442
0.517011694767	0.822995863498
0.494588218344	0.812067695638
0.517903167091	0.883828727536
0.507598914834	0.825640038185
0.510813778575	0.84310940487
0.486838566729	0.820162218628
0.487771880529	0.817483763215
0.483751902852	0.930997337175
0.496086266459	0.817552122538
0.497126891632	0.820125635096
0.497702340752	0.817762835067
0.497799928747	0.818025863593
0.504823789796	0.879082242985
0.494701720782	0.85047497067
0.532713230786	0.830410673368
0.28037612931	0.762529880216
0.256193679869	0.762073524818
0.270964422811	0.755665671447
0.266030645902	0.756598706317
0.285739995476	0.754876060618
0.296449026346	0.744833700572
0.29033584157	0.788944143874
0.292245989305	0.775947367348
0.273416898393	0.763157316694
0.268606574323	0.744563921464
0.26111944028	0.749801259801
0.274807641285	0.785870590884
0.268761993673	0.795379835859
0.29772372713	0.750811385173
0.284779887757	0.783629851625
0.269489513257	0.753619707753
0.276233258987	0.748547184648
0.262425812241	0.762994477644
0.309279718256	0.780683229912
0.285355235403	0.784237762844
0.257503173239	0.767568535762
0.279325513196	0.76786294808
0.266055320806	0.762380400014
0.283666132455	0.778699078351
0.286233842827	0.782004505708
0.368486935834	0.743822530814
0.38702193168	0.769488347467
0.379062257287	0.797216807172
0.427444407196	0.760907138173
0.342249441748	0.758972151636
0.440378343119	0.772684623989
0.442112266911	0.778866322537
0.364991392703	0.814655933477
0.529481501966	0.787114945373
0.373780429803	0.751096774981
0.477173999523	0.766720439188
0.470725995316	0.837126522238
0.319682051618	0.756635158013
0.301041674722	0.739968552308
0.277867866841	0.700147693106
0.334333833583	0.788671516698
0.510207597554	0.814652368546
0.542061770787	0.809351563718
0.418858550434	0.782971007399
0.398000273	0.75125606374
0.453441776361	0.739852415349
0.454133401428	0.738987096786
0.619971569802	0.887413515778
0.431930748293	0.779606805401
0.472799082246	0.814699837109
0.433929885407	0.780119939782
0.518120522545	0.855389532423
0.441497867804	0.823363689583
0.448943553816	0.801332648052
0.455628320771	0.839511254245
0.439587113512	0.79623448471
0.445271458348	0.794712700907
0.337940969006	0.767937506389
0.347192745514	0.696608575911
0.340636812095	0.777155968725
0.690834128424	0.783550602297
0.550954797454	0.803432036167
0.452799955433	0.743228553342
0.328464324525	0.774785718746
0.344170897596	0.745361237156
0.351515000499	0.785795482549
0.324337925351	0.772706437469
0.333106552229	0.73713842418
0.331718573845	0.745748239269
0.469291470085	0.864013903584
0.436280563102	0.77785743463
0.399370043657	0.773448707163
0.398814872677	0.776011491577
0.454422203174	0.773440850586
0.441539808215	0.802913723181
0.434765595811	0.784323647034
0.43676070355	0.783746125598
0.436396716212	0.783985520845
0.486996496343	0.811298349896
0.442220497528	0.777900529029
0.344575216954	0.745871094709
0.390389644197	0.773105374401
0.392297770408	0.782236334262
0.39551447189	0.762088452857
0.381287756898	0.786414200288
0.506859205776	0.784041531301
0.39932460954	0.763369172431
0.52828774822	0.780634672094
0.509942495939	0.785637458829
0.553975636766	0.830786700212
0.402015497651	0.766026771056
0.414208248346	0.77331903505
0.526932084309	0.784884841855
0.552117565378	0.806068502106
0.551290552949	0.81565203193
0.397416293925	0.75260170501
0.540441911618	0.923853057902
0.551607634305	0.904716637635
0.616060431891	0.885075498236
0.619508911586	0.888556664276
0.619632059034	0.879059901728
0.642868000532	0.880367639224
0.635828962009	0.90596610754
0.4924641262	0.950737877676
0.45226642323	0.959562995006
0.583942812682	0.895918374761
0.568982437143	0.920552979084
0.56949993112	0.929824215111
0.552770599163	0.925109021328
0.551032182986	0.915959516799
0.553041810467	0.931050442423
0.558173579645	0.921320524228
0.561938547806	0.932953180446
0.503305499965	0.976331220489
0.514734915972	0.947587899027
0.60711619806	0.89183577237
0.603199055175	0.89677433553
0.527756597145	0.905156868444
0.558391500575	0.93329279121
0.676348167486	0.975836800834
0.510005223611	0.904857833529
0.520780524319	0.91436684838
0.640567402362	0.879027980641
0.54371788056	0.944904593636
0.546823697359	0.929974491392
0.538904899136	0.928974242392
0.525115166548	0.940459088059
0.562209076804	0.957938986704
0.61930452695	0.928038357614
0.668351421303	0.906093650323
0.690080668795	0.911079916684
0.662104222222	0.915064890977
0.637543332777	0.889790846068
0.663204854732	0.913446091846
0.662703992356	0.915991010879
0.588554586045	0.897912136863
0.638212102419	0.890589297668
0.639396031103	0.929394403638
0.633188322839	0.933794429357
0.64667898111	0.928296042968
0.645422647528	0.906686001404
0.610162808655	0.930346463277
0.626642250901	0.906238324625
0.639406701018	0.928095460468
0.641092069854	0.928884514009
0.628534339179	0.895368604801
0.668114709277	0.879638030707
0.64645153089	0.905531682633
0.635535030686	0.927680990552
0.634860037956	0.911448209335
0.606441940759	0.927937484247
0.607301975554	0.911656881143
0.556081292534	0.945146410877
0.526914216877	0.910928398682
0.523059644355	0.911891777554
0.524459484078	0.911143630329
0.490434944801	0.90476515061
0.527771980457	0.909766885058
0.656900345803	0.982114094547
0.700921026668	0.965761558134
0.723754069448	0.925221122168
0.646395691113	1.0
0.684897682027	0.956387087068
0.531544189968	0.90530255448
0.532599402582	0.916282611736
0.552292294917	0.908136203787
0.556692986062	0.92837257394
0.555531266651	0.928164527824
0.558599089693	0.929573442898
0.701929540644	0.88232619497
0.693992311684	0.867307084108
0.693716664967	0.838381216459
0.700853741993	0.867974689946
0.537664671306	0.909796276192
0.537093637121	0.901187628631
0.518079096045	0.894717456184
0.626687697161	0.972619969124
0.616505348956	0.972714678098
0.704334697271	0.925835777265
0.69553165105	0.920452146588
0.680107540621	0.837706436914
0.796253491284	0.831804495697
0.519373601052	0.936283077024
0.536105235529	0.966343975507
0.61611875396	0.86837717414
0.607676356276	0.872375402389
0.620695928009	0.873986068225
0.597859011427	0.888951269457
0.619317107394	0.870287032641
0.619025433775	0.870733885088
0.617929908132	0.869768730496
0.618193339092	0.868383727181
0.597052606858	0.930043906798
0.589645690446	0.930092721062
0.54471060854	0.894420559404
0.548286873159	0.91292055638
0.590359700652	0.900850183688
0.611928737413	0.888997239846
0.681987330811	0.949740424364
0.664674851781	0.949739368475
0.71624433299	0.910246952146
0.683155059153	0.94933232081
0.645423620708	0.974057198484
0.667916096014	0.955106185724
0.692824119901	0.96875872414
0.732580225932	0.899096375578
0.697822223222	0.962191776367
0.608972694877	0.942231258818
0.550331936531	0.912981820122
0.557003077832	0.927895498225
0.548121804845	0.941849676188
0.539181603806	0.946618427836
0.564136579566	0.95641397992
0.562498668528	0.938818530669
0.532858128305	0.896291794993
0.53312609287	0.906971777005
0.631141085512	0.899977857269
0.627045552157	0.867575979009
0.520740077899	0.910036891683
0.538935108153	0.905015609526
0.610618107207	0.906652155158
0.565133920209	0.93971485015
0.598396740916	0.911323118006
0.65884338924	0.873373880024
0.646615103481	0.901592742331
0.636887929752	0.867042782005
0.564426697563	0.906814002231
0.563063635209	0.909435746757
0.665753655556	0.927443499975
0.653104047305	0.91052845884
0.654210564632	0.931285951163
0.643031784841	0.898440530453
0.582902869427	0.901689873707
0.569928232083	0.883940963201
0.573540899454	0.8961330282
0.591723314944	0.903131827694
0.591605648519	0.894237443233
0.592798307591	0.900923850601
0.589416655434	0.903523404311
0.591194059211	0.903597538915
0.626745119016	0.999133457617
0.666830306005	0.940660371251
0.590113764885	0.870368500225
0.702982468092	0.957026315281
0.609249156762	0.944988760652
0.561278004943	0.937568668918
0.542570816956	0.902778472013
0.528563185228	0.938818227706
0.526497695853	0.889569437849
0.483886533622	0.909369163626
0.639398578708	0.898688338046
0.636766853652	0.875430229942
0.625724398705	0.882641785882
0.638194075541	0.891152198981
0.643068939956	0.906550968567
0.663502859572	0.895194567817
0.671767201193	0.915387623218
0.676705823795	0.888327198614
0.675464356138	0.888718368439
0.581383701796	0.907826530921
0.57119249665	0.923055984617
0.571940536236	0.90329940676
0.580105255799	0.899147370828
0.642685740655	0.901173508882
0.633065898649	0.907021480709
0.6374616087	0.956265448101
0.649829102931	0.936879086384
0.661668910866	0.914091179344
0.637008061999	0.876894183915
0.614961029058	0.874147252186
0.659327423395	0.896135809746
0.669843388055	0.931529485323
0.65976725593	0.933192494564
0.655506114796	0.922968914454
0.686068077679	0.957578563379
0.508858267717	0.951914786947
0.633461796247	0.885905748511
0.661556104006	0.867919981353
0.651369809057	0.88835245076
0.653843894127	0.883744576493
0.652190575998	0.942412461303
0.639544434102	0.915255691064
0.646091308764	0.940302967259
0.640757130964	0.960420161368
0.625351046038	0.887643126029
0.632201372137	0.907421974588
0.53740333209	0.925462187724
0.522787246284	0.949592372988
0.440841900359	0.874442160046
0.641988796975	0.878332175617
0.502437809913	0.953876995705
0.634712994677	0.923605167483
0.615135333442	0.957291896793
0.512892542814	0.90814950942
0.501086748067	0.921513115335
0.502720286183	0.926380931866
0.509842093879	0.939928893453
0.498703560121	0.913478572774
0.529231266314	0.91292548912
0.525333477735	0.949645719115
0.517165553239	0.922778166407
0.497801968077	0.91046883576
0.498897191855	0.913205470726
0.492695141504	0.879602500431
0.682439120966	0.993589823261
0.605060978885	0.977144293037
0.688310971233	0.924179297791
0.717633665698	0.932811128022
0.639016767327	0.879217355289
0.691760765255	0.894581695126
0.697235731162	0.880363500605
0.710326308471	0.980804915758
0.687024188616	0.933783531604
0.724665320254	0.900463099626
0.693105842674	0.901385201289
0.658906781713	0.872742390709
0.720936372728	0.922792293105
0.518497011804	0.932650424206
0.583748105822	0.907949844875
0.586226105379	0.919552948448
0.594613681737	0.914825105407
0.595728855332	0.91578696277
0.587808148505	0.905889015549
0.509834168916	0.952823310427
0.616036081182	0.888545902929
0.611058935826	0.873735885166
0.530640036314	0.923908994297
0.662822496562	0.934414213984
0.655761327854	0.926670162645
0.724663681353	0.862074686775
0.578034246059	0.88799951397
0.657226749634	0.862504955467
0.536141304347	0.923961665226
0.635271223742	0.878327566987
0.577668059248	0.892008688066
0.584814321453	0.905279190366
0.595418006431	0.898198752492
0.650244353454	0.876822143965
0.610836394461	0.86500663867
0.608941109042	0.88772061214
0.615564927448	0.889568966499
0.548726600614	0.90867146167
0.55610998674	0.886758108525
0.580293019247	0.903152044055
0.575072731143	0.889682853194
0.556712132089	0.882100194854
0.545117428925	0.902056926322
0.551839052086	0.930891010797
0.5966488814	0.926812438031
0.612844719342	0.918197076441
0.60931980037	0.865357417314
0.562451953608	0.888440365814
0.619904442019	0.892154378298
0.662150624607	0.901842124466
0.615716593585	0.882438835904
0.611973763901	0.907055328088
0.600643233059	0.901916583117
0.560307256483	0.910344860547
0.54911158981	0.921910573646
0.557806957965	0.907057499098
0.566603007878	0.911361614535
0.559988301895	0.900440242537
0.562576276001	0.914924692701
0.562525438436	0.909467622492
0.567470579689	0.909469626173
0.545570316799	0.910435223822
0.537217999759	0.911586206788
0.563304168811	0.914579280282
0.56520306993	0.918423400042
0.550917992656	0.896516033307
0.571072454344	0.910423766815
0.546970568247	0.892701041183
0.560716655607	0.926359581742
0.574361278005	0.928627201316
0.562163416898	0.913277455635
0.56846694517	0.909707598531
0.525298819551	0.908952170222
0.542044811399	0.913480148639
0.551847766133	0.930087259234
0.548099798694	0.94102151627
0.55831143964	0.923343812165
0.540548734273	0.922668167793
0.542256087461	0.921491891318
0.52539364512	0.931391465663
0.520818499418	0.930704353335
0.498152790605	0.94202690342
0.512504114516	0.927496842246
0.530444964871	0.955086158412
0.504137099262	0.914819976878
0.53209537758	0.921460248941
0.515398868246	0.960704935617
0.530739500129	0.923125003534
0.674739668685	0.902914309938
0.678707558788	0.901501066432
0.679602410913	0.895333266412
0.647210708704	0.905646223424
0.668548236611	0.892565269872
0.512755339264	0.902015812422
0.536160857418	0.916659127225
0.493885771832	0.968926755538
0.629333815826	0.900041458603
0.569761720672	0.889829300479
0.581747269891	0.885281874803
0.5888530917	0.901698457404
0.588143717668	0.900388749841
0.569565740407	0.896466318206
0.580603973038	0.898232880973
0.593841465514	0.898412897021
0.586862180805	0.908815517649
0.588013946905	0.900935670564
0.574153694094	0.881530831095
0.588752107064	0.904197409533
0.609542578425	0.888007363232
0.613522875523	0.937202251977
0.650822596631	0.875756524337
0.599822963154	0.874999260289
0.611478991969	0.889910029372
0.590466948546	0.882439540742
0.590940779443	0.900961714223
0.591136390492	0.899101502449
0.61845818686	0.888204375621
0.544999521791	0.899995952818
0.543726814393	0.934139928586
0.587951266072	0.890702054752
0.522790368987	0.909908296563
0.536481444131	0.930176017275
0.557100903197	0.926559126373
0.675673312347	0.906400695576
0.691558441558	0.892596722881
0.67716637825	0.920646864233
0.676023268408	0.920539464205
0.676347856968	0.920224048094
0.676078502809	0.919565230877
0.651790393013	0.933015388782
0.676259689922	0.928806061785
0.681704776466	0.922605470966
0.713193752077	0.912563585827
0.670174242747	0.934750481437
0.529817724191	0.914562378967
0.519978024915	0.915610711561
0.671310168951	0.908111353884
0.660260216248	0.918606030975
0.660537816997	0.918277270995
0.609361211663	0.91091734221
0.646880232981	0.907867390727
0.659207581035	0.919647519596
0.637835660857	0.91640673261
0.655690207786	0.930262452779
0.652422627979	0.926958349866
0.589585230393	0.940398758934
0.649320195406	0.918738981443
0.649228622859	0.92118136951
0.649665474187	0.918766995687
0.649363294343	0.92015767022
0.63946427558	0.92512973333
0.640350335197	0.942705761432
0.666087131576	0.905803660717
0.500660684653	0.954587065024
0.478969725243	0.944551442378
0.478531006371	0.941983652526
0.483324287086	0.944306302542
0.490567848253	0.936772662682
0.489667812142	0.931107276895
0.494664783999	0.947054232208
0.507700534759	0.953924612576
0.48650815891	0.947647210809
0.479946247674	0.943493633462
0.466495918707	0.936098715428
0.50039798355	0.954066104433
0.496654737824	0.960941474562
0.493795206354	0.924514206726
0.488647833869	0.946184587474
0.484872468252	0.938998760034
0.488277364161	0.946915294891
0.486712488018	0.949298884741
0.496212852181	0.941187372387
0.502176742516	0.948151807543
0.473542698823	0.937718335941
0.475464320626	0.931837091976
0.482154095118	0.959054405076
0.47938233638	0.935156118201
0.499631395291	0.946218601967
0.558937438622	0.874830298865
0.57279187521	0.912246124125
0.564444262764	0.894622865252
0.59553022684	0.867503604785
0.543921740982	0.908074341682
0.600652315721	0.885886607465
0.602423749798	0.878848482982
0.558886509636	0.946805853554
0.67332152921	0.966093575372
0.572481354555	0.867452127242
0.655754634418	0.983321235837
0.642926022868	0.985654463271
0.574596840143	0.967925394446
0.566394196936	0.956994703976
0.550260036177	0.932206975143
0.530932132733	0.924215610838
0.634852269791	0.956637405901
0.658126361255	0.92807330194
0.577404809619	0.90387906011
0.56476078351	0.874019007324
0.577256079807	0.894442069922
0.576993848903	0.89234025996
0.728341299801	0.90083489568
0.608049618491	0.924106627878
0.61831639035	0.892877997708
0.613646771878	0.893358517838
0.642611321815	0.916623118765
0.617004264392	0.936916968134
0.620854735359	0.916554208643
0.618781663166	0.906969058098
0.617480207955	0.908248183795
0.618341215354	0.903229972373
0.533616052079	0.907627902407
0.529953694771	0.907526967829
0.535460311359	0.916286189307
0.718256106544	0.860768362052
0.663814496494	0.923688619584
0.631277872744	0.921834104427
0.523811598738	0.896659935561
0.524897020787	0.885360894575
0.554196152696	0.924680533416
0.52505470886	0.899176109097
0.540140255391	0.894760723535
0.534914036076	0.893400116692
0.607824307962	0.902883347974
0.58082242529	0.904869906387
0.559969991854	0.87754725362
0.562160446833	0.881478900789
0.604038163107	0.887062418247
0.591321631423	0.890953904714
0.597497471037	0.883361662367
0.597001341359	0.883749068625
0.597857773496	0.883024371412
0.61540903426	0.880081347403
0.578839566544	0.903137751127
0.537003240345	0.917585341484
0.554234259818	0.894928585601
0.554818500092	0.914555796782
0.551194625448	0.903752228778
0.57238699493	0.919840201719
0.6390741134	0.91263703746
0.570071760236	0.906989350705
0.631376117326	0.968262385078
0.641280014047	0.934203277974
0.660775193798	0.931848640332
0.564700686554	0.895967816927
0.564374906721	0.900486688574
0.632151221144	0.970367297787
0.655426984495	0.95483658413
0.655529483779	0.940845584628
0.557854723695	0.898383298613
0.235902819436	0.514009715588
0.325241089209	0.538890267642
0.619180556696	0.56357327537
0.630600837016	0.518671097648
0.648816234498	0.519423279659
0.652121453951	0.624717161383
0.667021263588	0.594909417593
0.084329563813	0.402468470395
0.02587690039	0.354140557501
0.335255786812	0.637036626829
0.337315150079	0.608466353858
0.322220691556	0.685576115569
0.338159437888	0.595634434669
0.355496011761	0.589188202653
0.285347813519	0.483909276926
0.345590798188	0.551798446251
0.155747553928	0.434915340279
0.059844041129	0.359740787628
0.143641354071	0.43324855426
0.608708633989	0.604340147749
0.605150324783	0.577850007099
0.498811392689	0.971863043743
0.671558321419	0.802798073849
0.52065676456	0.939977395475
0.238759191546	0.516803763896
0.334580901992	0.584831582956
0.754654472493	0.684885955284
0.099202551835	0.397892112124
0.183547466096	0.478587300585
0.180857567024	0.439594199568
0.115919560595	0.412133600882
0.147873836307	0.567376608403
0.487828404204	0.609944732798
0.744909634204	0.692292355132
0.733561612142	0.718795098264
0.738203179374	0.597677137987
0.744767625086	0.592268176274
0.736067682017	0.604804246181
0.741205271898	0.603396036988
0.430268188053	0.614602248477
0.670727385488	0.654609354945
0.574742914774	0.551143612827
0.486262163709	0.661692085926
0.689163807957	0.606923552765
0.672472089314	0.721681539826
0.574906766991	0.592617559643
0.73552493896	0.693572949217
0.553502258553	0.632789117851
0.554353804	0.636635428081
0.746120309591	0.794591404993
0.751959414303	0.661679102037
0.56507645371	0.626904065046
0.429999392356	0.641707398681
0.550038497119	0.592447961025
0.702253316373	0.480120540342
0.415844514265	0.522554643022
0.238144838721	0.426826202172
0.184098738297	0.507393878073
0.114239570992	0.430503026584
0.114571013831	0.428806010552
0.146675837306	0.542227170361
0.119430824379	0.418835558511
0.806035837787	0.782472662215
0.794850143867	0.827816196093
0.789051743589	0.847260465086
0.801277635123	0.813442372771
0.781783388377	0.837329438766
0.238592188571	0.52430372112
0.175810517999	0.477311684526
0.353786984834	0.509774227788
0.325932226856	0.456587316731
0.331916986597	0.466227512826
0.326340083735	0.452680055295
0.863347026848	0.616804873712
0.857104279406	0.617739767004
0.849651125817	0.618711982349
0.873273724716	0.61130855065
0.188859181	0.469991064567
0.23099008984	0.447966700895
0.171909078965	0.465520484876
0.625552050473	0.698483031065
0.763355408389	0.931368738039
0.799330430406	0.87435037213
0.806449906652	0.846978600936
0.840442225027	0.599228254534
0.931378214389	0.605560858345
0.132092846867	0.429203454339
0.117123932745	0.423059166539
0.671558690775	0.586969811061
0.660280878646	0.58490127419
0.682443763537	0.617056034836
0.661159300564	0.672447391907
0.650247061435	0.618465488048
0.650063680923	0.61653648033
0.650079618918	0.617551163314
0.65025224147	0.621759643592
0.260685767967	0.561491775322
0.274716331111	0.570886338644
0.367554431384	0.495778200331
0.143771018321	0.536325268131
0.452015772109	0.606068866495
0.626811995131	0.717108022158
0.788777620329	0.885960931622
0.823070818355	0.807090276326
0.859556713901	0.841834639693
0.824335607051	0.825848233415
0.814765600085	0.822757361759
0.822172565415	0.869897962046
0.836262533334	0.89134561251
0.838698390483	0.812714444597
0.832950872535	0.862912214829
0.594293535978	0.779306905471
0.199232543905	0.518738520154
0.438755157722	0.438480021412
0.283301051028	0.43600486273
0.205145713101	0.422242918463
0.404679991413	0.41627550393
0.41016574689	0.451439933485
0.387997240745	0.587898348474
0.282494657082	0.461185932984
0.603210169605	0.562930708503
0.595924234588	0.537716098212
0.15989552623	0.546278350743
0.204777751367	0.517286647314
0.45196204155	0.647221099532
0.176016107885	0.440270342401
0.502201195874	0.566333999661
0.792583315182	0.788938867765
0.790574136246	0.819386048147
0.785607977378	0.755142943288
0.272520379029	0.535713414562
0.372974542288	0.518886379338
0.697846698412	0.644389152431
0.696193244495	0.560476427859
0.653919356013	0.670209688725
0.675931883498	0.601068463191
0.42159087516	0.654218971539
0.320287071667	0.602405393166
0.413067737976	0.700707024361
0.47209557431	0.572479656225
0.44943067649	0.553172912549
0.442144314921	0.530585340589
0.448978949575	0.561003061539
0.448263515488	0.554259273665
0.530462690559	0.937615212126
0.790582556046	0.816033601676
0.625507284944	0.653799633487
0.874366008781	0.81893832351
0.456250027342	0.531651243394
0.224079807903	0.515271325811
0.230487310515	0.521281615881
0.154241200231	0.40158061443
0.23824015303	0.469089027388
0.199875917692	0.427286675614
0.732148161689	0.633133938904
0.704027948352	0.534988332521
0.721705024344	0.618389938944
0.709150389245	0.499658562244
0.713985668396	0.659468875081
0.723405623408	0.767578690641
0.62063172043	0.864654177324
0.580486865002	0.845422305622
0.573428111837	0.842142366207
0.448665665021	0.64411747004
0.265029030818	0.50495130008
0.383505884435	0.615957611434
0.386084397708	0.606318664412
0.709690816797	0.594921824686
0.561749982857	0.513237013053
0.36482111729	0.625506426939
0.668291589623	0.56988317027
0.756582563834	0.660844529952
0.601013718252	0.597073703043
0.54834541382	0.525851046801
0.663494893043	0.579063167095
0.736911236446	0.623344742987
0.715155014657	0.584151339984
0.746826462934	0.571610027189
0.716943050404	0.600409097176
0.103377214567	0.542604270266
0.660877242731	0.667320489448
0.721785954678	0.692907320863
0.699866944954	0.67948978699
0.700633060133	0.681306629692
0.712247911623	0.592958614241
0.732519301319	0.734220817326
0.702325752701	0.58957150948
0.733382990843	0.608877835303
0.607033542646	0.677477421384
0.684799974938	0.55376690098
0.214945683539	0.485898714137
0.100831332712	0.3783059851
0.202262911369	0.497299267117
0.673880998214	0.621979060278
0.057034378307	0.390227224629
0.583873230718	0.721597654389
0.632072395238	0.653658817821
0.189180830638	0.454576106784
0.154318225404	0.427594965516
0.105004132338	0.408180706563
0.193056456846	0.448446263867
0.203864694523	0.437371462239
0.31659931945	0.483742979053
0.135972274869	0.402854487609
0.202517005767	0.464124703827
0.207310580482	0.443865211161
0.203276293604	0.437174344296
0.281385671308	0.467336583618
0.827162938032	0.628741022293
0.823510449685	0.586483706678
0.904146651206	0.75935826824
0.807293711235	0.830993450277
0.77300756008	0.705117523681
0.763450361496	0.712389922256
0.767567895047	0.795197488716
0.857057229854	0.623764258966
0.819439465193	0.645438802608
0.905100980958	0.756135031735
0.869444995536	0.79250284867
0.57390756482	0.638961740452
0.852808095076	0.78477771566
0.106310926572	0.44452189081
0.397924041232	0.540038919264
0.427944577493	0.575498677286
0.386116241801	0.526823498659
0.380015114276	0.518760109
0.456984450199	0.596225938288
0.092066051958	0.446539962217
0.641142570784	0.631394469119
0.644744126068	0.651088294144
0.240458814903	0.508267395955
0.742664908736	0.628478290431
0.679084165021	0.672366189991
0.799155259849	0.560631640442
0.419646224636	0.617463385865
0.731820150192	0.617113879497
0.128724424553	0.39965963599
0.657605087716	0.534007847987
0.401823015571	0.648373279125
0.442574482602	0.604728486547
0.411615755627	0.608724372987
0.672038039889	0.589707566659
0.640647075445	0.51164755154
0.560803840091	0.670896783573
0.593567856056	0.613780153714
0.383355596341	0.539249540275
0.492986251657	0.68461860461
0.471050638531	0.717686628556
0.419144256014	0.65763641747
0.523151471644	0.708248870744
0.436282300312	0.707555014215
0.275610960257	0.488664508514
0.486744256191	0.526176703803
0.452398890077	0.612379204162
0.719901306566	0.766103584511
0.486761225005	0.696755738513
0.750317176913	0.8576595072
0.801155257073	0.876596027622
0.683683360258	0.605126193884
0.554024973261	0.626312588813
0.542752257813	0.645422056406
0.253128056474	0.579800810017
0.123258536962	0.55110196042
0.280695796543	0.623375615537
0.214052677648	0.601017750106
0.244223016022	0.572377389086
0.263419028727	0.556056616079
0.222231291847	0.563745226754
0.330713351736	0.596005170991
0.293561826901	0.555227070938
0.221226927253	0.52923135124
0.326483346813	0.60833094082
0.234581727549	0.549713638232
0.332178702571	0.663781826092
0.349374085515	0.674300063414
0.388520048095	0.669775545218
0.341928144848	0.707008965768
0.313111348195	0.614314647455
0.344428969359	0.6677036043
0.28557818185	0.590656720389
0.125722531447	0.440472775453
0.312987315644	0.563310065205
0.272522522522	0.511118247453
0.256298420058	0.535784163298
0.272164581199	0.507147184692
0.290333990198	0.574632945353
0.268915024018	0.533901489406
0.162054836555	0.359933346341
0.1199800366	0.395878979778
0.204886308659	0.512447510456
0.263505647926	0.490997787818
0.182489641506	0.432776266363
0.220121728887	0.476655890503
0.162075400098	0.425264047061
0.082177374931	0.434301871868
0.181448080391	0.404374986965
0.764226941057	0.750255491827
0.77018706386	0.753638400595
0.815749757275	0.730456969975
0.765135557519	0.709815924265
0.804534428065	0.697329282831
0.0859241809	0.384576221963
0.279118765172	0.520821134258
0.073206321803	0.43056048297
0.543338158257	0.587954568968
0.40915161313	0.681671610739
0.485127405096	0.632093736643
0.41155680869	0.543830966638
0.406683151024	0.536890829069
0.431348490317	0.63803770466
0.48003088161	0.668545016415
0.498605419924	0.660661477207
0.422992866571	0.577740905352
0.404682271983	0.536253265889
0.447887323944	0.666185071664
0.405282843246	0.616750521886
0.535383835754	0.631509623112
0.559134463989	0.622701499031
0.642338949455	0.654815643273
0.563161583004	0.669196904764
0.566845246018	0.715967377407
0.519962570181	0.709209137712
0.435884692267	0.536408539533
0.440093790216	0.544432975381
0.582215180472	0.638682564829
0.330506583352	0.593467871004
0.22272521082	0.494138267317
0.396496547078	0.627177067526
0.151986270254	0.457710044459
0.189617789431	0.467658658637
0.266803346817	0.514320813931
0.867567331235	0.548576778882
0.854990939293	0.520045537822
0.77243114789	0.682752035579
0.775381810878	0.636017364182
0.773239912499	0.641847428151
0.77467634163	0.638383948549
0.747903930131	0.55354049217
0.776033591731	0.72921147505
0.786699932237	0.661978487514
0.789099368561	0.707243211295
0.778937502662	0.587593364235
0.234847562213	0.576101771297
0.177315179142	0.496210596913
0.749282754224	0.665488536305
0.740061363279	0.613293150049
0.740171106719	0.610945519334
0.640679309164	0.733922177199
0.71429923553	0.599432048681
0.709319157861	0.596343728345
0.660879697359	0.633436377972
0.641563845172	0.594929592112
0.643427364803	0.599831276349
0.719636042624	0.649815711112
0.680160299721	0.593776078563
0.677880562621	0.600678375911
0.677828052618	0.600935551998
0.677733861326	0.603013073362
0.689887066568	0.54824362182
0.663427971207	0.624666446006
0.699143508139	0.601847431132
0.106800442505	0.424056743248
0.077835342648	0.41365066269
0.072025010883	0.391943881777
0.102434136362	0.408100990735
0.089401869282	0.405272211144
0.149140893471	0.485885860594
0.080859354055	0.418332745989
0.067860962567	0.379182969459
0.071617698835	0.394593980247
0.08853628282	0.41497003422
0.10998667333	0.428710634129
0.078203767578	0.443989792172
0.067838805041	0.419886402201
0.098248475393	0.455021940935
0.083011453104	0.415677174175
0.082526891391	0.412484538555
0.136692530812	0.419943428373
0.093940568212	0.421173246785
0.080712080278	0.425676655498
0.092859386921	0.444545154628
0.079487914397	0.409542725342
0.087194525904	0.394690244105
0.061224489796	0.397146037487
0.108069476329	0.446069128859
0.082075981717	0.417492997393
0.397423129591	0.559921177938
0.411142402708	0.509582430657
0.372848792053	0.511822750201
0.455827466756	0.494065475956
0.307356642516	0.618672912645
0.482257012394	0.523237658207
0.507565858293	0.601988072109
0.17848595541	0.490298729123
0.663099824218	0.893604873715
0.41748185588	0.530081973808
0.473670140823	0.958943564617
0.44837443174	1.0
0.119132511203	0.569448663466
0.078438802576	0.53734191107
0.083381020258	0.54255428801
0.188983380579	0.462419611485
0.634206219313	0.698300631452
0.651637185747	0.690566516198
0.449169171677	0.563873255901
0.458887865138	0.555058816072
0.577118163569	0.773007634287
0.575168798395	0.775457121173
0.875272169757	0.569766364195
0.556869394494	0.48292683139
0.579360197925	0.633439143313
0.50967038697	0.555610298169
0.736023317882	0.621531850035
0.555303837953	0.562194322615
0.542638977868	0.561629199609
0.5121957247	0.592102305293
0.507061103711	0.575038944199
0.511973875878	0.583136266484
0.196333721434	0.485079927495
0.281545437006	0.520213503838
0.208021013517	0.492855514113
0.881547139404	0.699412257983
0.721246076677	0.878038124591
0.448810909549	0.747163640544
0.195818000082	0.510148953325
0.218047705718	0.552528735067
0.210879098973	0.49550866508
0.183058907382	0.499294339891
0.215197822902	0.52176792027
0.232225901916	0.547312335999
0.557680263872	0.64128079989
0.443072363546	0.612516783095
0.427256415315	0.54078316505
0.444061166483	0.535102276571
0.546597421805	0.66498459066
0.49153947914	0.64713292131
0.500585337556	0.576470936023
0.499858823667	0.581984069983
0.499844172472	0.57971380309
0.596856114939	0.647494391332
0.553478791133	0.55381338154
0.235185667996	0.505375817631
0.330126726066	0.572784181784
0.467256311038	0.614919890839
0.42354902258	0.55815325095
0.399896785161	0.632950608015
0.717859418135	0.670661480513
0.480054875474	0.582240501419
0.784617031526	0.971558021625
0.723848821386	0.740349278055
0.726866002215	0.755291702348
0.468141486329	0.598622905786
0.449256255907	0.518798116805
0.784264525483	0.965795767454
0.795070585513	0.885725875897
0.759691899612	0.844674601239
0.443717221373	0.527493726282
0.372242218223	0.921247159538
0.415486392351	0.913841662945
0.564982072967	0.9057098891
0.568244119914	0.919896781424
0.576568959038	0.905160519674
0.608368643396	0.912919422044
0.602460168984	0.941539835165
0.277563432481	0.940539800732
0.226115656051	0.930707709411
0.442692731635	0.916396785443
0.433803706586	0.931740487901
0.419418040441	0.941767343131
0.424043341532	0.9262645678
0.43154691084	0.914188371514
0.402439223653	0.92280485228
0.431962356222	0.928338505168
0.361827926227	0.949855560525
0.274841855865	0.953583254728
0.320131298053	0.945114344264
0.559508998922	0.91285026023
0.555504206355	0.913067633425
0.485803991926	0.893750037108
0.559723039834	0.933213875579
0.564194669914	0.968979058969
0.36367715407	0.892849326691
0.405550546379	0.910800529357
0.650366291821	0.867007637225
0.328607714573	0.949171390735
0.358791339519	0.937936149515
0.353695456001	0.920554096842
0.321591513112	0.941035063915
0.350570532712	0.968665613522
0.519365017084	0.949666886438
0.654458675376	0.932512957439
0.66130417123	0.945232231954
0.639583240025	0.92418882524
0.636653504625	0.912211417011
0.639936372176	0.923876256826
0.641252456795	0.926142192667
0.497067149153	0.948923130999
0.603732908065	0.89089274821
0.5567883033	0.936086596141
0.529066971952	0.955705909093
0.608674955632	0.939837039908
0.611759702286	0.943753032714
0.553352281128	0.966221097121
0.631002209045	0.933787676056
0.556321832942	0.937641671672
0.557460225242	0.937004404164
0.635898566343	0.947121568258
0.658585981327	0.918473714291
0.574474267243	0.945489255818
0.518158433089	0.963183750925
0.561156201282	0.952624365518
0.586513416924	0.929345617699
0.489901057426	0.919865075228
0.39143012395	0.953838393397
0.348796415665	0.92633521993
0.315148371002	0.909435974134
0.315819759591	0.90921913469
0.317366316551	0.908870922275
0.319024478277	0.909263996839
0.676810227392	0.965961014563
0.696405380227	0.977960753976
0.712391845907	0.952508179569
0.671384731008	0.981146689222
0.686986223855	0.961433818946
0.376829983125	0.907131579031
0.353378458866	0.909181737465
0.43010940664	0.911492282094
0.417163127113	0.923843910912
0.421196926846	0.927309495006
0.417975866797	0.924013583697
0.731460503202	0.895771858608
0.725698673077	0.889284657146
0.729560012559	0.865349857418
0.736936775226	0.886989515193
0.359478680681	0.916737044948
0.372711555679	0.911893323834
0.346537905663	0.893927375498
0.578906414301	0.995867563393
0.641659591328	0.975702232323
0.698892073842	0.961346841303
0.691697831551	0.940883650911
0.710996505611	0.878159844185
0.844152300234	0.872396726259
0.323233838844	0.925385181507
0.326931093579	0.941500845214
0.593868903363	0.874955578671
0.58415059665	0.876736205
0.602111508413	0.886927284181
0.587842489329	0.893362690675
0.587097263369	0.880847916768
0.586578487427	0.881323128767
0.586461608257	0.880790733602
0.587187812256	0.87952898911
0.422674964772	0.925992111062
0.423390435854	0.929264517387
0.423068657111	0.902655520205
0.342891588488	0.917351145378
0.491365574958	0.922905500148
0.582586404043	0.903873150301
0.684086051927	0.970112175673
0.684032802701	0.955145331868
0.747132730313	0.991680715109
0.700299836691	0.986913438684
0.661440062365	0.976267247571
0.688983397006	0.989672698133
0.705929048611	0.980424777628
0.746476057183	0.952671580982
0.709191057917	0.975548950525
0.571456666588	0.99663777133
0.369956212628	0.922457931083
0.459075574909	0.924991639098
0.3979191143	0.944204038469
0.362147192698	0.94070776482
0.4473312893	0.954641384856
0.452504579832	0.932311576324
0.439840576377	0.907913032905
0.394944196188	0.918019387305
0.574062776157	0.919286858999
0.571292003027	0.884541640986
0.327492671057	0.904910980751
0.363552808811	0.908063958529
0.50684790972	0.909704388415
0.374836111631	0.955489326608
0.515923078608	0.936343337077
0.680334712844	0.920618070486
0.661864490814	0.942151715133
0.667100759041	0.896996259597
0.405973710707	0.924067163183
0.441932342605	0.914688681694
0.632049499249	0.948110190396
0.620544836239	0.923930177287
0.607208106694	0.958531630743
0.612805444745	0.905423492202
0.472828521095	0.918245803166
0.432969439671	0.907543533143
0.466707584719	0.908774914732
0.497020384398	0.91781355277
0.486097855462	0.908445880104
0.482021679118	0.913552670507
0.484791571042	0.918142619695
0.485035191785	0.91786258372
0.54183828118	0.988164839872
0.660257459227	0.964593873269
0.55806887987	0.90165845728
0.726061606297	0.972272010425
0.503271605208	0.977955098789
0.383861648093	0.932998443984
0.37136758814	0.904810728297
0.33252548567	0.937494542169
0.369004144567	0.904423547884
0.334780960259	0.908450859756
0.631210535537	0.92925395788
0.612617696197	0.89589480507
0.625096712367	0.922584765812
0.612424727669	0.908089485907
0.630810202344	0.935223237497
0.636737908887	0.921046340543
0.617457320736	0.948080809739
0.604420681225	0.915358051551
0.600969582479	0.915463287374
0.487515203549	0.921688879104
0.397975286586	0.934596457716
0.453942129015	0.907857084183
0.458345400135	0.913886117843
0.624457775726	0.937942965727
0.555498411393	0.932242097396
0.485542735397	0.990619449309
0.611456640705	0.981696294513
0.650484337956	0.94208825855
0.580482250748	0.903489993412
0.544760982556	0.900607704836
0.615203635896	0.919020642663
0.645177985923	0.958825655805
0.631572453683	0.956650928006
0.638998964543	0.935173324946
0.639828351153	0.98813310236
0.301898786089	0.943077784952
0.600824053069	0.906702526599
0.6521825842	0.889570417658
0.633228903446	0.900818835077
0.635824501391	0.896116174413
0.62197894518	0.949963165619
0.632864261074	0.927623097046
0.615628884978	0.946376508916
0.629233667791	0.983257345816
0.57542099229	0.921199860659
0.603500308052	0.929460285128
0.369523700831	0.918821510613
0.315291363266	0.941867783726
0.310521726788	0.867890458025
0.600974628444	0.902011177949
0.276879879942	0.954275829429
0.568756103935	0.964614689744
0.574908962444	1.0
0.342933477658	0.918957069342
0.323957467664	0.920269714928
0.303474647078	0.923968343313
0.342141947268	0.935805161855
0.340969406153	0.907453698148
0.400996203696	0.909952475718
0.325409288641	0.947117148314
0.355675437129	0.92750863613
0.342313204885	0.905288178656
0.34106525211	0.907197193713
0.370557186864	0.887704865592
0.695747816714	0.992006579146
0.643546625119	0.962307149467
0.727200780373	0.928268195509
0.714663316846	0.966932617248
0.660422913939	0.900191474248
0.681381094432	0.93403386201
0.682671777728	0.902222878608
0.723265162595	0.984849470308
0.684669295711	0.95181453924
0.75867378342	0.937355305078
0.735101511093	0.93818524844
0.585848770046	0.897371485032
0.728641568674	0.941861478788
0.308781991001	0.917089996114
0.473247923143	0.934121433333
0.48666299862	0.938563289483
0.469354506481	0.926786311597
0.467150845469	0.92707920457
0.484306057834	0.91734939523
0.291811286798	0.941898797824
0.573139564019	0.908147228655
0.576395107936	0.890746731806
0.374995635323	0.931294561758
0.639015441234	0.948085579702
0.619380548292	0.945161621137
0.709810883053	0.899038750058
0.469274094189	0.905359645759
0.639040990133	0.884859981604
0.336125319693	0.922020783271
0.592739024291	0.900113773252
0.45912984766	0.901615995399
0.491298179495	0.933019112205
0.475241157557	0.915255050432
0.615521213989	0.910755664522
0.571606856927	0.882315672346
0.545890051105	0.927330827051
0.558448184531	0.914261675248
0.445424372109	0.919701149318
0.491404378067	0.90346741158
0.496774699015	0.92657135941
0.470647366305	0.90572730828
0.508175799633	0.896820741698
0.460454804089	0.913001173792
0.399839545791	0.935580123955
0.514645976127	0.961722479723
0.506328832669	0.940065108765
0.612703041178	0.882397258389
0.478295944505	0.889863702339
0.629621560061	0.895514901515
0.68309272286	0.913040380464
0.597345949689	0.908931104456
0.545644713048	0.927361055233
0.532248283629	0.922641810319
0.391026063336	0.916830383628
0.32859167872	0.926433829072
0.397944809197	0.921210632216
0.380149067664	0.925500314435
0.390964606268	0.913538304532
0.396604876634	0.922671096066
0.376524069792	0.91636762918
0.427797956318	0.9254292617
0.40386762047	0.923629681605
0.368399887401	0.907213198547
0.422456682107	0.927315332287
0.385768818326	0.926236394539
0.420616075072	0.907884423821
0.437598222511	0.925316392412
0.445536445537	0.902765163487
0.425680159257	0.927918435098
0.412738877347	0.940594625214
0.429944289694	0.920459393936
0.407329546149	0.917345461023
0.324676158675	0.907432348731
0.411155130894	0.911061219284
0.398610345039	0.924407011455
0.389881860143	0.941475434394
0.402487717267	0.919091342071
0.397217590488	0.925882581636
0.390307547899	0.9162941612
0.336616467011	0.915123336538
0.317695336327	0.915373128789
0.345413496357	0.934198951506
0.371141386813	0.926735675867
0.347970335676	0.966600704301
0.35478080386	0.919394055781
0.344689031829	0.913500476415
0.291485135293	0.933354886115
0.350545392081	0.910533580718
0.670846917712	0.921761934999
0.675580054341	0.913948461984
0.693667135562	0.914993995441
0.656010056397	0.911120970852
0.683351993531	0.904218268212
0.302966430055	0.895204511589
0.387705664717	0.925897622772
0.278144288934	0.96003690627
0.547864396655	0.927535145598
0.465054708184	0.907029385073
0.506968278731	0.904811961977
0.470089416675	0.914809206576
0.467083686461	0.912750850957
0.471237820281	0.911060176304
0.498728113154	0.918887284754
0.51839066607	0.919849781314
0.475539495122	0.922099041044
0.466419642275	0.913567991272
0.486714438679	0.910549324695
0.475457783983	0.925103906073
0.531920973543	0.907216148454
0.536656319823	0.936724642875
0.608325074331	0.917140872461
0.54910928337	0.898999606282
0.553693967493	0.915158132374
0.52333202406	0.910112261417
0.478070120113	0.913209747795
0.480597423636	0.91214162723
0.562600056114	0.911569507521
0.414979649525	0.888920902159
0.37308237296	0.924180878894
0.465760859394	0.897194129242
0.333552067034	0.906238750381
0.356755075971	0.935905202229
0.399106037938	0.947813576931
0.705433135129	0.919877816314
0.709793113863	0.914416137266
0.669010203436	0.955660799409
0.665041200235	0.949037840627
0.664624216253	0.949683530746
0.664832792322	0.948230077545
0.635269286754	0.959333662953
0.674563953488	0.980657045348
0.670955535768	0.950998725041
0.700343414202	0.97076242769
0.660702367259	0.979742830068
0.373442130475	0.913339637201
0.335570436582	0.900615332253
0.658557007757	0.939525413489
0.639429757981	0.939827859809
0.639240206161	0.939464182299
0.581542913057	0.931520803038
0.626360878534	0.951118720287
0.62537521791	0.941199776276
0.60317637893	0.944667486828
0.594697539896	0.94722248602
0.594540624437	0.94398580791
0.597657725289	0.990352808109
0.608522253862	0.937939576757
0.608078692371	0.940600604993
0.608398622519	0.938081255167
0.608299028139	0.939199626585
0.611391710648	0.961868929856
0.599493342395	0.966215510623
0.632647956834	0.932616975459
0.295945752156	0.94540494135
0.270999582586	0.937828033898
0.273840146688	0.933742506559
0.283929689783	0.935863373735
0.288569904337	0.929773692127
0.311752577319	0.92303403113
0.288619993208	0.948252567357
0.28926916221	0.948852738437
0.277180918713	0.940297449466
0.279029701605	0.931488022776
0.279200677439	0.927841108161
0.284469797471	0.952605263241
0.277751845513	0.960488456876
0.296589136293	0.919873523355
0.28547972491	0.945903301533
0.278962957633	0.931059186694
0.30040105132	0.935300845714
0.281026289491	0.941656480165
0.295401550238	0.941379205263
0.29346378828	0.947756214406
0.27017792882	0.934540015989
0.280661453242	0.930212454348
0.269811301907	0.948427324953
0.290372648388	0.936482399808
0.289313739946	0.945424437688
0.441615834682	0.882037411118
0.4569854032	0.917243393987
0.438785104034	0.913176408962
0.492934033598	0.881611509252
0.397842608415	0.91166225659
0.507762557078	0.899050752146
0.517367291668	0.896456843058
0.36745461925	0.95680045772
0.621967618465	0.965209073536
0.454581213413	0.878722217881
0.535532924921	0.971831590858
0.520675483308	0.996267922849
0.337803800988	0.954398901088
0.315291558079	0.94084109475
0.303836307759	0.910040005613
0.351416448965	0.931764985593
0.593088695553	0.965573513696
0.617275105929	0.942898663089
0.48181084391	0.915815649786
0.473882973883	0.883773047168
0.535938673246	0.896751837744
0.535432016242	0.894954842743
0.74119501312	0.946883417232
0.532283253759	0.928953855194
0.556825223507	0.918382782911
0.519082348085	0.907137170351
0.632251720748	0.948646036436
0.537935323383	0.952870331589
0.537479089015	0.930931901077
0.528868569545	0.936294821404
0.521376141726	0.923324181222
0.525195516527	0.919223994928
0.35596358084	0.913180854706
0.386230625764	0.890661613189
0.361372712324	0.922518523126
0.763545791457	0.885436787597
0.645338456875	0.939216958927
0.510962912575	0.917701563973
0.349364641115	0.907514427519
0.362371874701	0.890187192177
0.372196750722	0.931439788725
0.344150513864	0.908614015812
0.36281487684	0.89422401329
0.366286170612	0.896161299909
0.544932013973	0.941474070646
0.486725117313	0.915280834472
0.462198816942	0.893316337655
0.468345495331	0.896970100119
0.535019262696	0.901223410025
0.508133639593	0.913323810238
0.510949468135	0.901308500239
0.511206956192	0.901450102847
0.511366220727	0.900978200631
0.566420548514	0.908029897564
0.524846285068	0.913582131051
0.372254708431	0.913604079959
0.424916876694	0.906183848176
0.471457527179	0.923789971215
0.456752706639	0.909030680651
0.45119051233	0.929128172597
0.621264245771	0.923379792476
0.483150415083	0.911992157789
0.648093632358	0.965323522006
0.625023777125	0.940215584965
0.647205610926	0.952978370383
0.478285890178	0.904886627562
0.475946470325	0.909916593114
0.647782610312	0.968175485681
0.667538378462	0.96293633001
0.65550397878	0.955426559139
0.466329412997	0.901844876602
