# Supplementary material for: Do universal codon-usage patterns minimize the effects of mutation and translation error?
Source: Genome Biol. 2005 Oct 19;6(11):R91. doi: 10.1186/gb-2005-6-11-r91 (PMC1297647; doi:10.1186/gb-2005-6-11-r91)
Supplement: Additional data file 1 — A tar archive containing the used CUTG records, separated for archaea, bacteria, and eukaryotes, the data used to produce the histograms in Figure 1, the kinemages used to produce Figures 2 and 4, and the data used to produce the scatterplots in Figures 3 and 5. [file gb-2005-6-11-r91-S1.tgz › CodeError/data/scatterplots/bac_p_AGCU_kX.dat]

0.607878424315	0.786658055756
0.600698095899	0.790666151989
0.598017078578	0.877828270539
0.596710468553	0.853045756837
0.598083427283	0.867864331987
0.624883619298	0.872623429415
0.627612095423	0.860633641258
0.594469257817	0.791767465977
0.59499315333	0.793988256009
0.594602217468	0.766831353724
0.620960373591	0.776809692372
0.605547136887	0.76095648322
0.602640346234	0.798873448121
0.603956619955	0.818466311696
0.613042030308	0.7903177525
0.608609271523	0.80981562953
0.600846827259	0.687692840747
0.614298530122	0.777294822713
0.603264795107	0.815738801978
0.604876835034	0.851664346489
0.612955403219	0.836657375601
0.686028257457	0.893979988023
0.672427325989	0.976969075587
0.668575408187	0.822669915892
0.608148832724	0.81070072187
0.609244483762	0.830361057627
0.662871541225	0.871381724552
0.620450115187	0.724619872411
0.59875089222	0.749488253414
0.602174482578	0.763454481816
0.601778437279	0.737421190466
0.61016291699	0.647645608737
0.620988441479	0.85189284549
0.6457905202	0.929631515409
0.639951876359	0.883937498415
0.643856340229	0.944572824376
0.640453812358	0.947319070819
0.64237090456	0.939035336338
0.644782302145	0.942852653998
0.627688446611	0.821468920985
0.63085850979	0.951523919371
0.620614599443	0.8723427031
0.631493989697	0.834241908007
0.639880167021	0.900260995016
0.634130781499	0.881757160003
0.649493173865	0.865983550287
0.655941169632	0.953867233785
0.635372951581	0.874332966531
0.636325137125	0.875360330079
0.626976584697	0.907482571242
0.620147032019	0.917991414544
0.619102531508	0.828546390716
0.631068846084	0.792868244415
0.622504040994	0.832698291544
0.634699254952	0.907168239719
0.612808008652	0.824665881657
0.624412049082	0.770560586751
0.598495255405	0.765228344849
0.590676418271	0.763802101776
0.588474873274	0.761593145252
0.625849547103	0.746853174053
0.586548663293	0.754496005205
0.722099968563	1.0
0.691807130499	0.914448895195
0.663160148641	0.893780364954
0.742124381537	0.999003680843
0.700422852557	0.985213370758
0.590451373365	0.786891524338
0.607097621033	0.780539129519
0.607884270793	0.812425225063
0.611651157522	0.798606160646
0.618488106786	0.788211953834
0.612833344421	0.799788448458
0.645080708743	0.973566036262
0.632263393661	0.953900919073
0.626803616532	0.975978171229
0.636133143364	0.960334269396
0.597871856768	0.797598179792
0.583726961193	0.821331740923
0.601865720668	0.840363047626
0.675520504732	0.867480757597
0.754695194431	0.96151146654
0.663180236756	0.860054359909
0.65880573682	0.878251110718
0.610615036264	0.963456675294
0.670519117788	0.947361591399
0.611044836413	0.760298004957
0.637125785484	0.75844403247
0.577436026799	0.924188966646
0.582816981859	0.928185234135
0.587869296056	0.917613227658
0.620026159989	0.935548705663
0.579729726027	0.898528696161
0.579534991427	0.898514265346
0.579979584892	0.898784974741
0.579630045845	0.89917208624
0.621007515266	0.740300176806
0.613699864092	0.754574353806
0.583742498636	0.812733013203
0.588038774969	0.747758270506
0.607338858936	0.832108605801
0.627918557043	0.936390009836
0.694705580772	0.935332979607
0.702908360954	0.970917643456
0.65923476204	0.904654199489
0.67913798264	0.934103285769
0.706654618901	0.96331418742
0.690780653067	0.930716680587
0.700059391412	0.943271250813
0.662901129662	0.92207497928
0.700529445732	0.952287872373
0.666863332783	0.889331165622
0.606619897358	0.735411243412
0.615946937624	0.848140733426
0.614390499476	0.779437033907
0.612671599119	0.766265762616
0.628110774109	0.807960949782
0.619776146352	0.832350611003
0.600459875833	0.822994306772
0.60151544589	0.772080716951
0.615711417511	0.859992584484
0.589764131511	0.872358524008
0.58945670318	0.746697982629
0.593914903732	0.78150237169
0.630571941523	0.831822847489
0.624040082412	0.69672391821
0.619718772587	0.802989765924
0.645937704204	0.922999698006
0.623539161107	0.908256009864
0.644701592498	0.971832505724
0.609177804444	0.786197762448
0.611456877937	0.839579594046
0.648350259154	0.904566313221
0.636540618848	0.920192749533
0.641782196753	0.870910870094
0.645004932871	0.940339512374
0.602430503717	0.81211660385
0.599100374002	0.811401581379
0.608414239482	0.801456195099
0.609479758183	0.841250653172
0.597947488025	0.830699296666
0.599875506958	0.828534694376
0.604086220584	0.83367450671
0.603668128449	0.832954971801
0.70516180797	0.870339108457
0.663762068401	0.901652121979
0.588716652252	0.86765010674
0.695543328152	0.962210256891
0.628003832306	0.813343502463
0.614320742544	0.74417638134
0.577971914429	0.751948132082
0.597114829775	0.777010802058
0.577754108338	0.824654385701
0.602385137697	0.826526662157
0.643260288372	0.890201428392
0.609872373618	0.907887957959
0.64087446441	0.885222424894
0.612242558119	0.895005451982
0.642492381188	0.879008584153
0.628030592597	0.864147612705
0.667474672136	0.810674715944
0.637205493638	0.813901355677
0.637920281914	0.811972578821
0.609429777492	0.828840203387
0.592228673515	0.756459445249
0.617401114946	0.823290623756
0.5985400002	0.809707977209
0.648177203507	0.876589296133
0.628574367414	0.861738767343
0.63667303063	0.723027246511
0.665546030145	0.833543771313
0.651908745989	0.901653011266
0.626173029952	0.899099430532
0.619015176788	0.900574558141
0.631239159762	0.896556162175
0.640917178635	0.884286788988
0.647478605904	0.900011469338
0.641144040523	0.916007950364
0.641719397775	0.851993167341
0.603038877953	0.761095575853
0.619580068055	0.903789856914
0.608343928402	0.922008607124
0.60877055233	0.91150117508
0.606583074658	0.911649565612
0.657886246811	0.920191493648
0.662870284181	0.94233570584
0.659294093929	0.927859381243
0.683696271305	0.942705423103
0.606260452494	0.851636189856
0.639375332853	0.869904731396
0.611259798643	0.782400144038
0.617428225631	0.724886399834
0.573210049273	0.820508498975
0.573695437282	0.863087578477
0.591194838067	0.742885854719
0.632360830273	0.826668573545
0.70083971955	0.768892678545
0.58687164156	0.778144466755
0.616250079908	0.779363770982
0.598541671473	0.796709023069
0.617023577764	0.799397093481
0.60939764529	0.824813366607
0.606764051725	0.856525870344
0.606207469179	0.774965841223
0.614315280082	0.808984197069
0.606159001253	0.828105349801
0.609452019213	0.824480597986
0.594801030426	0.840308323681
0.714643964891	0.960098026373
0.711814323322	0.933066390668
0.692010380432	0.959608145001
0.681871712334	0.86018150448
0.663597584154	0.951872969906
0.644925525976	0.895305587165
0.639840940259	0.87115693715
0.697811024	0.975275436536
0.650477656636	0.905936994984
0.664053664166	0.933818798606
0.669325959726	0.956069110136
0.617807868096	0.818659736948
0.657266195598	0.899693594472
0.590306219457	0.79453900656
0.629998981786	0.743223669475
0.645230664564	0.788630322764
0.619830641985	0.771229255269
0.618541540431	0.772003862799
0.596442911369	0.834072438043
0.594748098026	0.794027254102
0.59348534202	0.862250569967
0.599014952638	0.885099159153
0.603320646671	0.767588257369
0.643049684375	0.935839103265
0.647702407002	0.885604440067
0.612752091839	0.860172311279
0.589575318699	0.824241262139
0.582479445585	0.896147842782
0.605802429667	0.774945645992
0.605479327127	0.887722797657
0.590581086213	0.847788610947
0.627668215342	0.816573949012
0.595136655949	0.843625315962
0.615154316911	0.902394793879
0.594094376943	0.918520088797
0.604986387735	0.836418503498
0.601857559371	0.861731315524
0.586380397951	0.833181563804
0.592504710727	0.858244787071
0.610561228487	0.838140091436
0.591925069183	0.826902996514
0.59757118928	0.890484365712
0.592088998764	0.839885215219
0.616144161935	0.797909407918
0.643514618241	0.817620269262
0.608360073788	0.795356669192
0.610048785958	0.906613829034
0.577987839895	0.81145865719
0.622214338325	0.93562177664
0.646294435322	0.945707389294
0.617055158089	0.88670605557
0.614950452947	0.851252583373
0.597621986875	0.853159103542
0.584672903353	0.750525215405
0.572460302739	0.676599940942
0.571919100446	0.750284677466
0.582716638815	0.712920145189
0.589797580999	0.748287477135
0.597238309524	0.751130545642
0.584759190264	0.733139894062
0.597137875926	0.76203801495
0.603270183162	0.774233003205
0.61234768971	0.785122492744
0.593301963091	0.761988284155
0.588029908759	0.731353313963
0.590832313342	0.798051624234
0.592803338211	0.784680966207
0.600397302525	0.848991028715
0.602142383164	0.79402482393
0.586366443933	0.772154030253
0.601439182916	0.805033364163
0.591084372688	0.768361077072
0.5944552425	0.78691084253
0.598914671905	0.808771845525
0.614416712631	0.785757618009
0.618587201854	0.763296989102
0.609186445206	0.784708868105
0.590773583952	0.769474828605
0.602859035945	0.791393784335
0.611168270128	0.827746345624
0.597211778406	0.779046305791
0.626599815279	0.816715476884
0.601626538428	0.810907612355
0.605611601513	0.737817769233
0.59498499425	0.801370525683
0.605527207951	0.796754149804
0.602033151385	0.769842881243
0.612754444731	0.755986709502
0.654307038577	0.940203005438
0.654606227643	0.954137710811
0.655640683027	0.96051675611
0.683223483047	0.96552038789
0.660197798097	0.97825618953
0.582220017979	0.742145048518
0.585764668163	0.794737306214
0.602564893026	0.76671962918
0.597446236559	0.853091210476
0.59218387573	0.840622000007
0.617992719708	0.86941735177
0.600238512979	0.82918646126
0.598989675001	0.828665676047
0.59672801636	0.841273767711
0.607655076164	0.856282892128
0.61647326194	0.860825156575
0.609188106624	0.8351663953
0.599749410587	0.828234789544
0.596590066716	0.840113278369
0.611846100583	0.809266053627
0.607046079997	0.83843033803
0.631337442081	0.845301147985
0.602338949455	0.872943297464
0.610555821931	0.876898866724
0.602904964728	0.860660476417
0.595111018692	0.838724340506
0.597423664845	0.823163009726
0.597341110065	0.82460346301
0.606575233946	0.895351149751
0.583192527179	0.841013124918
0.611524088076	0.771743316395
0.589242602885	0.848259640497
0.596688708293	0.767620495753
0.614411052843	0.768525023777
0.60392308971	0.742939552389
0.671869534803	0.9740666513
0.649992449411	0.947034553053
0.654255448365	0.909937608034
0.650873455151	0.928388970789
0.650319253619	0.924177370662
0.650156737433	0.926876028882
0.650436681223	0.90866913693
0.655410206719	0.88937444984
0.647522163046	0.907479475797
0.639415088069	0.85913749499
0.652536957355	0.884544666697
0.62529939512	0.802271295638
0.574544536668	0.805966542892
0.638820529168	0.916631498476
0.636923234924	0.904054245756
0.635728579957	0.905315314025
0.636897365246	0.91997323527
0.640036403349	0.875903694859
0.634500792557	0.877320090101
0.643308813153	0.892927532281
0.630361869646	0.850581124749
0.62886272614	0.858853419262
0.63245935369	0.874720358445
0.633893377101	0.881231617121
0.636521422235	0.880258512929
0.635078959979	0.880334425942
0.636302761141	0.881561883809
0.646785085977	0.86664755921
0.654391547468	0.883819300685
0.631086262273	0.880951544943
0.60242148608	0.755314872691
0.585729368724	0.76149674328
0.59915311251	0.740017046275
0.591399106509	0.772581633962
0.598101045088	0.766985291105
0.594501718213	0.783220688323
0.59459507766	0.751366027562
0.600828877006	0.736249828508
0.598852148046	0.747316307273
0.594945213976	0.734495536682
0.588643178411	0.772596983984
0.595582382595	0.740507602747
0.59400446035	0.701606014297
0.586087079846	0.757677360985
0.596099753712	0.734324113035
0.591826456092	0.753757007988
0.599817799139	0.804999673895
0.587077563174	0.748541092502
0.610924835971	0.738733920604
0.583950451057	0.745759367766
0.583657481336	0.754791322601
0.593939393939	0.748205670567
0.602385447571	0.714623821734
0.590418850435	0.758945526571
0.585098540325	0.741064497472
0.559110336528	0.804863974182
0.598079701157	0.778654515906
0.578424559539	0.761275399017
0.584042909822	0.811103318421
0.571140963415	0.765946178777
0.598630136987	0.803542647067
0.589765684751	0.82503667045
0.61485493555	0.702735688508
0.689144431513	0.921157263702
0.560051058053	0.793455826728
0.667252764739	0.82018240097
0.667343986775	0.787165904673
0.609270223415	0.687717421819
0.593893790938	0.675903241779
0.569766836952	0.683465443423
0.581790895448	0.723623331727
0.669911275734	0.895930796102
0.647933192426	0.88774176989
0.620637107549	0.872738021652
0.576081763582	0.871585224285
0.613708107942	0.913705670742
0.612387060917	0.911525950479
0.647551438473	0.897780220792
0.630404711972	0.873062588009
0.606930843602	0.858218366817
0.596175583216	0.839266399001
0.625719904481	0.893119311234
0.625766257996	0.843373173148
0.613143737612	0.847600318206
0.614605214383	0.817331558467
0.60695055819	0.832127332497
0.60499344532	0.834487933847
0.590207959751	0.779179751982
0.609010225738	0.847354674917
0.588058171567	0.777035252174
0.652303950406	0.989486571941
0.657170514212	0.909192677387
0.618661287343	0.774201147877
0.584402534658	0.783998554844
0.584404636459	0.800688074399
0.601041562843	0.765847563758
0.585438394762	0.782515414254
0.592631358593	0.817327074018
0.579868940248	0.810028269564
0.606362991107	0.841214020114
0.628303284762	0.837504652921
0.586479424424	0.832344025633
0.588363538722	0.835481730783
0.600402247657	0.871297871233
0.60333945413	0.842439253006
0.596720502723	0.849026269858
0.597450905472	0.850217565766
0.596225987437	0.848969315329
0.604439532532	0.872126782877
0.61426062194	0.865227635106
0.594919736303	0.802241807161
0.598251156627	0.80575017277
0.612308826239	0.829746419488
0.60665757438	0.853891288108
0.597613915788	0.793611211584
0.631301762582	0.919101526283
0.602258336851	0.859776690838
0.69469571268	0.94263246511
0.650234844826	0.909154679446
0.6569213732	0.904595827376
0.59678002168	0.837013109886
0.614049052286	0.869117810569
0.694490911119	0.941073622181
0.678083776903	0.947328031281
0.660349928586	0.932353123656
0.596853251783	0.860530677052
0.470855828834	0.926800459124
0.475868704271	0.924584158623
0.475613761392	0.960758245812
0.489537299892	0.966482023543
0.482422875884	0.953767718832
0.489720496304	0.952980912566
0.509152268809	0.95951266954
0.43673857265	0.925764957517
0.413644183842	0.928932625428
0.48314530247	0.929103334328
0.481709586816	0.908897928104
0.507048721128	0.912436766702
0.466409274424	0.931447718663
0.457016008371	0.925872031113
0.446171515693	0.916743448311
0.453990937609	0.930806824287
0.476740859416	0.928975944173
0.432530536194	0.92598137882
0.439230509943	0.938727742057
0.484523513312	0.953727712595
0.484248632828	0.948045426463
0.475921357554	0.903363566371
0.484876517254	0.924705995236
0.498729315744	0.882900128085
0.439124844297	0.919564525689
0.451659549855	0.933078767581
0.504829452663	0.869520297785
0.469679248627	0.918953705319
0.470663811564	0.924183283785
0.445506942625	0.926238619882
0.459702781715	0.922227483297
0.49301784329	0.907197115752
0.49073847009	0.938155956593
0.509025471268	0.920512566362
0.522419138402	0.922751653576
0.4821399246	0.932217444338
0.489906011902	0.939369114442
0.485096722617	0.932367588033
0.484353875905	0.931007382678
0.504742171769	0.947574241262
0.445291042793	0.928258435204
0.480652167116	0.939540523124
0.497344018317	0.927845119785
0.491936109775	0.933980851409
0.511578947369	0.946398615115
0.498135339829	0.935453278498
0.484682013719	0.923848567915
0.482583175219	0.922160147362
0.48146836542	0.921029393661
0.516498481434	0.958133112572
0.507108572817	0.943849381776
0.503813605492	0.935452295879
0.512335176521	0.918069723644
0.502383397067	0.938149823587
0.471106669089	0.926221256071
0.474706020817	0.941541096876
0.457065764869	0.932837764279
0.470761037259	0.932875919001
0.446230011665	0.92744008745
0.446562876815	0.929006265284
0.482414520698	0.903896423383
0.449177192806	0.931255831071
0.507387613957	0.877394781875
0.521428669766	0.880247905496
0.508795074758	0.893763807027
0.513997620091	0.851290547932
0.487854563412	0.8765500067
0.45878626081	0.933186468094
0.444261950249	0.918846430046
0.453738910012	0.925180705401
0.452879960059	0.916718805243
0.456286803383	0.91236788266
0.451189599933	0.916024344081
0.48898294535	0.916583601995
0.491400946743	0.92038756212
0.483360231343	0.923477167589
0.492461043114	0.917585852166
0.460754917136	0.931766887777
0.449059924053	0.960459580144
0.444054657732	0.928749516167
0.499747634069	0.904720768869
0.482051282051	0.815364099917
0.526443622678	0.898636481217
0.506818399983	0.90336757429
0.481750295174	0.94664187834
0.511509197727	0.844462764493
0.44625195286	0.919301827495
0.439932683845	0.890761396987
0.459555963975	1.0
0.457482026002	0.9962930562
0.464635123843	0.985464537261
0.46540685667	0.963606882818
0.464028786836	0.984225942452
0.463784576536	0.984492522734
0.464016332086	0.984165180756
0.463777691726	0.984290249398
0.468412400188	0.90459218553
0.4685072221	0.910992623598
0.457669989584	0.92907838722
0.467928074915	0.930746573364
0.483592178322	0.927614594299
0.471893327432	0.930855377631
0.506805989041	0.872576943342
0.491106857756	0.873325889653
0.530454017828	0.917109399342
0.515855637297	0.914194925751
0.495428935899	0.877098030147
0.52281409933	0.906777330872
0.509567840133	0.888965648303
0.510546835949	0.890169802184
0.509716504059	0.875000672856
0.510749769901	0.930979250724
0.474928198126	0.925238876305
0.445707834361	0.942296918319
0.463341059918	0.934884566396
0.441039743338	0.921570696438
0.452878068114	0.936504183933
0.44219798697	0.940723118458
0.474453897447	0.933353354284
0.463376724306	0.924238021222
0.49633392863	0.950819305583
0.475414807738	0.969505312442
0.461168021726	0.910943384054
0.464107439981	0.932556904514
0.479712746858	0.916556117715
0.488761940438	0.929328928639
0.499540048623	0.939831547115
0.491396209976	0.939416069963
0.497492669245	0.988832987378
0.475628813812	0.935216366251
0.481483014028	0.93153211375
0.464789243526	0.920838876836
0.500960768615	0.928461916778
0.483149635389	0.949783832948
0.508897463365	0.924709945036
0.478145240852	0.933550505988
0.488997043982	0.916411055209
0.477650864248	0.925680278413
0.496596362014	0.903308349444
0.476358250285	0.923391475459
0.472295325937	0.927464679882
0.470564422351	0.925974317311
0.476737412705	0.924268629952
0.475157042835	0.924526953459
0.492859053223	0.841908188421
0.497913598429	0.891692055641
0.481471625307	0.979835834882
0.505940474495	0.895313557122
0.509246094417	0.947091078402
0.460755657452	0.906731367946
0.462426925744	0.945069205088
0.452106174264	0.91290113564
0.446439440049	0.936317052413
0.427877158515	0.939560669285
0.507437789914	0.934529080946
0.478912188402	0.962856629348
0.507071541138	0.946185933464
0.480232055981	0.96197347899
0.513384399967	0.935259926456
0.498128150263	0.909674108617
0.529531046056	0.898478892322
0.508231827862	0.926734305717
0.507698735143	0.926200929047
0.480503684625	0.919253909509
0.475167485484	0.920955840406
0.470976019821	0.902494738943
0.474772894468	0.920889873541
0.491093677896	0.933244512916
0.47778234931	0.935724688171
0.50838383	0.93373069296
0.505266991652	0.924129246724
0.492649617477	0.919936950648
0.474096927626	0.936214624949
0.462246493915	0.942597370268
0.479909423781	0.932892534532
0.502052069695	0.936025004705
0.493574368541	0.928574472677
0.479223686788	0.934919356773
0.51718306786	0.934713005324
0.442267470473	0.921493986069
0.480659672097	0.947900599835
0.477837608755	0.968777000708
0.479928771833	0.965274412566
0.479762149564	0.965889580089
0.480431619471	0.914331678533
0.494551826097	0.905773379504
0.477159239818	0.911828485996
0.496604302677	0.919115174515
0.493578618535	0.949050036849
0.497243194135	0.943108408021
0.446631791503	0.920706055094
0.455943334457	0.918361879439
0.463835999757	0.936457656598
0.486620536566	0.985760495276
0.44679350194	0.931983542368
0.518466553873	0.929110436636
0.5434738301	0.865852116475
0.459183278997	0.943527531006
0.452822348655	0.921695740585
0.439517907477	0.935027280881
0.459081404572	0.924488065736
0.440595150149	0.931502510762
0.440344116	0.940216197649
0.441905380769	0.929439258217
0.458957892655	0.93129795008
0.44092309821	0.933981305752
0.440527936555	0.931413184208
0.42240276702	0.941255985382
0.522536791394	0.892918553335
0.569386987589	0.873316722732
0.503285296229	0.886992098189
0.53772473895	0.89908085644
0.487604003885	0.913426952619
0.501412763159	0.926073581739
0.500762803813	0.904725118031
0.520846819631	0.917107557188
0.515194331386	0.926274173594
0.513442008079	0.909253466829
0.502222001786	0.928077114639
0.500174419433	0.937774279923
0.510539638745	0.90641659452
0.454714566879	0.932308025374
0.505303697315	0.945018832582
0.500450895741	0.925126049509
0.482210278279	0.934946493758
0.480385482125	0.937116789797
0.470747232863	0.924861827194
0.438733653543	0.927714555909
0.488649461287	0.965772714542
0.476321644032	0.956592527647
0.465100038409	0.930368000936
0.484176664248	0.932884612903
0.495436836207	0.924530059705
0.509297321223	0.940546662101
0.473787433055	0.936299911648
0.482876727831	0.980344239353
0.442647058823	0.927389769227
0.478935517053	0.966020254817
0.472971262185	0.923913638578
0.495955034276	0.912787453024
0.472548231511	0.924721357513
0.479769295118	0.944185551494
0.463337100876	0.960705916125
0.499792233845	0.939537186942
0.485232116894	0.942762225222
0.472170952241	0.973398467908
0.483460115849	0.923293174647
0.495077172181	0.914711757124
0.48797275243	0.92652278986
0.472780569514	0.923059325616
0.474601212549	0.940777988783
0.479017526537	0.93038888523
0.496895378951	0.928347250613
0.487094823979	0.930203001678
0.476756574889	0.953256657313
0.473615124472	0.937063356772
0.481827401771	0.93192345357
0.493384233274	0.922566334208
0.485991230095	0.938582303281
0.482867930364	0.932279215689
0.488727178221	0.957689148528
0.470825077156	0.935686243267
0.474716417494	0.926879471403
0.493132593766	0.937413004593
0.483329354659	0.924212434485
0.472987821437	0.935853526406
0.475085761961	0.92534948565
0.471154491254	0.925231104138
0.490280400988	0.92903633198
0.478437229777	0.935182306271
0.462450235252	0.913837483973
0.487353871039	0.932340017215
0.475542672684	0.92285041057
0.474785801713	0.932447857252
0.478783937571	0.92980235354
0.474881070626	0.937619320782
0.477486017632	0.913570661645
0.477241844011	0.933655733405
0.480919220055	0.917640676686
0.469501950745	0.924321740069
0.446030600288	0.925374651862
0.459786263608	0.931399164696
0.447370840228	0.916081545226
0.448026596718	0.911437121953
0.447277018302	0.918195762652
0.469708453337	0.928001467691
0.451283750207	0.92475168625
0.433993369554	0.916897377397
0.438116785893	0.921773050175
0.452346395742	0.923509866798
0.451215889658	0.940584579986
0.464240677355	0.946704929597
0.454407763722	0.941091018261
0.43926688599	0.921244380409
0.432169863288	0.8954076948
0.436640041226	0.921934238086
0.483549245888	0.901954110507
0.473641001584	0.899439935243
0.479721610736	0.896478201236
0.471223754841	0.877211884298
0.466225041985	0.892092757774
0.441430829794	0.934640427027
0.464800989329	0.938675776172
0.455289064267	0.945152350185
0.485085814723	0.952486643166
0.485836789204	0.924707276564
0.476703068123	0.920483823063
0.470177469352	0.925694631379
0.468469870991	0.925333871423
0.473451220979	0.93428865907
0.48279241025	0.934940242822
0.481190386006	0.925922222374
0.472948508039	0.91963493494
0.468781581746	0.925013921724
0.480207561156	0.93782551911
0.483475506973	0.927657323193
0.476741812654	0.945217216276
0.46740744073	0.910833834345
0.480872150645	0.951574511901
0.479806734777	0.92721517934
0.491825280625	0.934254292299
0.500011552414	0.931404402191
0.47420763566	0.92492556159
0.474667879906	0.925637693961
0.465910778829	0.948629564376
0.434883795072	0.941579678178
0.446907191019	0.916441523356
0.462523159845	0.937887721087
0.443188127808	0.918455786256
0.461249495764	0.914531120282
0.480024380783	0.934409158111
0.491649178035	0.91378396187
0.500717305949	0.921307898954
0.506203942001	0.922372282392
0.49211208091	0.929539326494
0.493825790365	0.929232840797
0.492352883134	0.929374171147
0.494061135371	0.946505176449
0.522835917312	0.923280077519
0.498157513035	0.920211100549
0.528880026587	0.932905021628
0.511566480637	0.941835258692
0.460885803597	0.897161031742
0.457542057046	0.955930870802
0.486152374881	0.93131710201
0.482841068466	0.932986440428
0.483017689069	0.935053420661
0.476975165235	0.957535999577
0.494808882417	0.938546727968
0.482620490938	0.930013724186
0.493965763539	0.937553332443
0.485177636642	0.935295872979
0.48270438668	0.940432919933
0.540552470058	0.978330598505
0.479029772986	0.934741408074
0.480670477845	0.932739430155
0.480335231642	0.933016009868
0.48005946441	0.932449154291
0.490352420407	0.933749753706
0.494269208193	0.920436379267
0.479694920527	0.930749129389
0.446300165939	0.929457483755
0.436958283202	0.942677039068
0.451462266017	0.928104175479
0.441856289925	0.941306474681
0.444368012499	0.933738933462
0.441282932417	0.934794589509
0.453091208064	0.931002029833
0.452593582887	0.934966106093
0.445687381892	0.931477474465
0.455395906554	0.921346170233
0.451919873396	0.9343012277
0.453369594056	0.932021977722
0.45381463617	0.927977647475
0.44153311587	0.940220507461
0.456630284107	0.935411336831
0.441234665611	0.931417636091
0.432507146672	0.939023191749
0.449205604618	0.937356502334
0.458884118101	0.926846872716
0.450563260176	0.932985062005
0.447392485226	0.940513383844
0.446529814272	0.943328200184
0.443435523989	0.934422387527
0.455689348984	0.937923146243
0.447535263183	0.944854923236
0.461104886787	0.958038554197
0.470371072945	0.933476427572
0.476924334709	0.958620635763
0.455894513353	0.955422834981
0.472899525554	0.932138231341
0.468819308545	0.956930930451
0.475647607974	0.957897534836
0.485451568208	0.91355629016
0.492048860364	0.878400126997
0.464845527535	0.950004679305
0.485943193572	0.874923162989
0.510641961703	0.880229050709
0.485492787282	0.912214818064
0.472860004176	0.920571934178
0.457509092719	0.935044701305
0.465343783003	0.935222895205
0.483547247825	0.91063182326
0.486026941061	0.926329485183
0.479312792251	0.950589662583
0.461316430066	0.971977718155
0.450104969582	0.927619250172
0.451170510788	0.928712212886
0.512739906635	0.918673127645
0.45749854982	0.929603916836
0.484108610169	0.951705176521
0.473683443193	0.949958835323
0.496347801658	0.949670058149
0.482476012793	0.937678264579
0.476705903887	0.945733117949
0.48701346843	0.942634035821
0.47779367905	0.946990118154
0.477860777447	0.948774447525
0.462729567338	0.935654019323
0.445253714065	0.917380341869
0.463002114165	0.939124653356
0.494436012912	0.907741886014
0.500378398991	0.900305606065
0.4851785175	0.909172588228
0.461677764706	0.940982675167
0.457879107194	0.930428119521
0.470621947573	0.926391711503
0.459345609649	0.937758515622
0.471059242202	0.931938720745
0.456877113867	0.939282903872
0.499561604943	0.947129056922
0.490182761175	0.920320422509
0.464198912674	0.949837833264
0.464468302268	0.949627538784
0.475867941758	0.937586259383
0.482331957799	0.934713485754
0.471753144231	0.942088927529
0.472356207322	0.941600799559
0.472096917831	0.942296882499
0.478249112328	0.947946331254
0.465346303548	0.948367403204
0.450985139112	0.932988854545
0.46992770343	0.941506748967
0.470167680118	0.938505408336
0.452947416275	0.948797921112
0.472875747548	0.938418010636
0.469059248248	0.935440205126
0.460268045589	0.95320966734
0.497992827704	0.883612653319
0.476274088056	0.909371998867
0.501085271317	0.918056688769
0.455092945759	0.949550816743
0.45771354659	0.944683202975
0.497490799598	0.88519421987
0.493774589216	0.905567663067
0.487757600489	0.916084574159
0.44969061263	0.956064633229
0.47325534893	0.773785439835
0.462980779988	0.787330515
0.470728302816	0.71765261701
0.465158476982	0.703923399005
0.465281336476	0.723052978284
0.46146611184	0.565826122378
0.483523470648	0.552720802471
0.485393899078	0.881351672053
0.466977985323	0.890081170892
0.446197237892	0.789263244647
0.441338702582	0.731870469123
0.492629838821	0.770134675952
0.445112142063	0.769995836844
0.447611783152	0.780131045627
0.424386473131	0.798935599578
0.434158243291	0.763831624926
0.398867082451	0.790601102224
0.46467462563	0.828883628931
0.481244281793	0.815921297021
0.461781537696	0.682965803151
0.449613597268	0.664648290595
0.457755849593	0.472461652313
0.501009166596	0.490598849789
0.540676150641	0.588065764413
0.443022461526	0.787884972338
0.450366615063	0.742980047531
0.454155195744	0.5413458553
0.437249689882	0.748819504461
0.457744468237	0.816041686995
0.432014671207	0.831351130644
0.43555102764	0.813602866548
0.401025504267	0.801903484828
0.502623963902	0.671523612392
0.541317218933	0.539119737199
0.540064473339	0.539774414653
0.537205617117	0.572377217058
0.514042600523	0.545172305378
0.53748862333	0.572952561584
0.536619495302	0.568633708389
0.462485773485	0.569417702581
0.491893328609	0.655456143152
0.513603650623	0.694529843064
0.501854607899	0.640769636123
0.512844791457	0.59718735384
0.505071770335	0.547863455424
0.479784455141	0.543862316821
0.49055342402	0.514880456075
0.504243381567	0.650420711831
0.504930127962	0.650477291008
0.507612422847	0.523234120444
0.525730603317	0.578809417802
0.475311444448	0.62316219899
0.495351522149	0.620089395786
0.475428992745	0.615754492487
0.44848264583	0.657326289921
0.456031903607	0.703099545496
0.410794163853	0.706860634765
0.454931631338	0.782963503772
0.458111342565	0.874494950912
0.457914650967	0.881135841912
0.43947960504	0.691818951417
0.453022053591	0.882356438559
0.541402074819	0.349350578744
0.511924702513	0.414567572416
0.48681429499	0.449230352409
0.551418550761	0.321419017438
0.523781598198	0.401519199037
0.448482293782	0.812126516202
0.437409056571	0.807655936801
0.429745203444	0.777493983947
0.431388816634	0.800087584253
0.417348653559	0.769857507341
0.430683030149	0.801556373753
0.513183119631	0.477853187061
0.498930413327	0.512100736631
0.508924339599	0.504481441467
0.50381996253	0.491380776252
0.47577965166	0.799068894187
0.475456145225	0.822719089548
0.48482459598	0.790923819778
0.466624605678	0.510447975087
0.459670572254	0.340962619905
0.480287083434	0.461171210507
0.464632672291	0.495978113412
0.498361845569	0.55267622417
0.495714148126	0.247709358756
0.429128622837	0.802139644524
0.422640460714	0.777934224295
0.468865524894	0.703397653228
0.470460556542	0.697504614269
0.462835898106	0.680581023419
0.463720225802	0.59005691512
0.459202661631	0.722150267235
0.459056750454	0.723664250762
0.458338210275	0.720723648463
0.458202112709	0.720189965798
0.426667449507	0.77181667245
0.43952716584	0.783843581853
0.449833854089	0.867242404939
0.471904976511	0.855988461544
0.472229822162	0.733392069226
0.480967135111	0.617871427399
0.523988791194	0.418687276894
0.526025862471	0.409442862942
0.479051227578	0.366266045309
0.5133351187	0.390328151271
0.527373232699	0.428766546098
0.532055071001	0.36911177096
0.543848330635	0.359206467446
0.505298410476	0.399895622168
0.557446611722	0.379934138519
0.492058622236	0.453706138409
0.432553321719	0.771905000258
0.43376476755	0.738536687814
0.423014638174	0.736235946422
0.410956569275	0.803591038717
0.409502000913	0.711340155705
0.421551720107	0.734500128839
0.459461945275	0.722033102537
0.430088724824	0.772109192919
0.486084458298	0.634795668511
0.476031869856	0.704783104472
0.455617333676	0.885269113135
0.464107439981	0.81172104133
0.474788407284	0.670285465286
0.406068552163	0.68178656695
0.45183652014	0.645332400566
0.460357220649	0.462385237816
0.465619820662	0.488729717528
0.48359130823	0.487957284714
0.46346257293	0.737101003613
0.471884015895	0.764442878747
0.519181661119	0.537895278306
0.509608988521	0.569061728038
0.514212020676	0.570009329724
0.514820057479	0.559981212717
0.476217491266	0.770929062709
0.476731021935	0.771312051472
0.474333221739	0.753762419233
0.472133141198	0.749916483759
0.472342761657	0.798646191125
0.471542581968	0.804430645959
0.477977244805	0.775592638371
0.476445901745	0.781013735342
0.544370152447	0.535677580521
0.486908852888	0.557020300576
0.45419466436	0.686170472092
0.5393740285	0.36063073851
0.498112283065	0.609467031696
0.431409830497	0.806963282872
0.44258932178	0.864718160613
0.473744950952	0.871992787045
0.462264150943	0.872939769571
0.431013683521	0.7670162985
0.479857413797	0.534374332495
0.488963388323	0.646451059749
0.459058571191	0.50832853326
0.47904349521	0.64599885943
0.480479367432	0.519523987644
0.461900356152	0.647022172058
0.460887485238	0.4696143784
0.466056128563	0.535954882686
0.464975750347	0.536428417726
0.464334263433	0.734983360759
0.455292541314	0.856788779414
0.467834704893	0.762834311544
0.468458212249	0.798850434403
0.427457314259	0.535157080391
0.458239045464	0.654608283009
0.43164273263	0.613951216154
0.406062643582	0.492209238834
0.460961862063	0.54154847571
0.479312434576	0.634438710085
0.47316875566	0.6784844196
0.486148583542	0.609964316836
0.480255648438	0.554835957129
0.476962482603	0.558294839735
0.468936277391	0.58156720851
0.488271874319	0.566429362364
0.45626230315	0.846105644062
0.47958986389	0.623778394247
0.484693241593	0.560738203151
0.483220953616	0.594573947816
0.484472972135	0.596889129325
0.500928889101	0.571116671364
0.511964080381	0.526729655509
0.500975040514	0.57357989104
0.500679139465	0.453466998561
0.467403994825	0.659706869386
0.467842486138	0.563250292605
0.434104140449	0.790064143874
0.409178389318	0.767882224955
0.463714337855	0.761573961846
0.468636734128	0.738998829939
0.452996950144	0.870193799599
0.487021829736	0.594966650563
0.404206750366	0.450933450932
0.453732458796	0.810044801982
0.434251741993	0.741952584777
0.46580337671	0.818896845775
0.456593842382	0.7335350354
0.46379765017	0.771022310068
0.470800231253	0.773395284793
0.446147181459	0.81939363787
0.461970995084	0.726195434411
0.465921105468	0.77469369495
0.463366350013	0.770758292414
0.413395543225	0.780291156027
0.526166435689	0.346000912249
0.574007414172	0.361201814278
0.500027607531	0.405910143227
0.492659181911	0.369395003629
0.467753516071	0.473115683579
0.464732294224	0.503860497631
0.449850468422	0.56175764645
0.553022129517	0.349854668199
0.487462831355	0.530053881105
0.490626081939	0.399116946491
0.473814601726	0.354607554715
0.450443523699	0.624576497443
0.478212799382	0.472496557539
0.494118674813	0.849534379173
0.417306045197	0.589200283485
0.437206775079	0.574261069657
0.440188235934	0.686812524776
0.44144239214	0.692414355665
0.476494602806	0.81535377057
0.493496476528	0.886947374914
0.479679278376	0.706000098748
0.477196867237	0.701224684891
0.431684067181	0.768308065646
0.528093316406	0.582233581521
0.468484816139	0.554091941758
0.461904291035	0.580158028
0.466847703101	0.800697582387
0.475511993156	0.68798116019
0.448289641944	0.814329193622
0.484792238603	0.666529971193
0.499493606785	0.828761666484
0.459761525716	0.6552197979
0.490795819936	0.813390332844
0.475982917272	0.642171291268
0.479513987002	0.739069558194
0.465718584324	0.684883177502
0.474316159623	0.716330776382
0.468364129174	0.723618179561
0.481087305464	0.756394983301
0.485100937557	0.714402356831
0.496132831903	0.780346212576
0.480497726729	0.735794003701
0.463770675143	0.752652861712
0.468649716119	0.711641877906
0.431193901006	0.575238863146
0.454970624254	0.720789167827
0.461335725901	0.626195455658
0.455174425494	0.848242363005
0.501341976484	0.617922523234
0.50738580194	0.490041205393
0.458366028156	0.644873186974
0.460922902465	0.683028459008
0.481742576831	0.699553366795
0.449495000684	0.851315578415
0.43435329035	0.935642850335
0.477511131235	0.852873749419
0.442508156282	0.863994406351
0.444820454972	0.819941165339
0.448287645396	0.817195581715
0.451409233425	0.886483088523
0.454976027895	0.773756420416
0.449886015251	0.746913161129
0.459826275787	0.781217910779
0.457723696787	0.789270938464
0.448620398125	0.863496175629
0.462729498164	0.796485647305
0.450279087411	0.798848242394
0.472685451409	0.724894840041
0.464783391791	0.800446758624
0.468639451962	0.861142855748
0.467363045496	0.778671142461
0.456298566434	0.851993151268
0.467415820056	0.85146932544
0.45252188967	0.782648682492
0.427020132377	0.789945960512
0.405904959434	0.783008301157
0.428663668344	0.807352992425
0.445960284978	0.817264743502
0.443442107006	0.810204478535
0.478053946078	0.829403373746
0.454400266179	0.867256428025
0.446694814619	0.68916052315
0.451537022615	0.767249964903
0.420509818051	0.755287718286
0.453874849241	0.771940993979
0.453288757726	0.825413425735
0.469577845661	0.931890945488
0.402344756506	0.805690741117
0.490247997562	0.531700180563
0.485603706093	0.53944958832
0.486325665452	0.526796835663
0.471495549365	0.490396607617
0.475368538906	0.53288902181
0.435758345991	0.887395042342
0.460388708225	0.827099110794
0.467373656411	0.785100617828
0.483767576509	0.721753109236
0.49567723343	0.77568037542
0.467654706188	0.687621312359
0.476140994523	0.800579207184
0.476277411065	0.81078576319
0.477011909058	0.767921958219
0.480090269323	0.707982255436
0.47212561551	0.682125151086
0.474217955468	0.766144410379
0.475996688591	0.807798992537
0.465085248333	0.732802436575
0.45878099584	0.715022619487
0.455077104991	0.712868331126
0.445004273697	0.71790128032
0.46089197225	0.653873552453
0.477446243499	0.685952370857
0.485120236035	0.698573183702
0.488805711513	0.72141460535
0.475729755594	0.811902269142
0.475974898175	0.807305532736
0.477694707135	0.688432615387
0.45927248382	0.868591190095
0.431472873603	0.808692376176
0.488686766605	0.823375690389
0.441118570491	0.860186386252
0.447181323114	0.78133821925
0.434421233446	0.757765088502
0.514078349073	0.448621564429
0.514270613108	0.501493385073
0.502998726774	0.503342601822
0.507156967683	0.526613822864
0.506175442751	0.527181966492
0.506327688762	0.529089355955
0.496200873363	0.525706313717
0.493588501292	0.472862100537
0.494434737319	0.551919647179
0.494782319707	0.485154370175
0.483789886252	0.495032353499
0.459749117038	0.749455679967
0.492375536386	0.859349419083
0.473445967485	0.551639448695
0.467232265788	0.594368937032
0.468584039319	0.596918264848
0.457939380841	0.553920169576
0.428198034219	0.557793059323
0.434513514722	0.618681039739
0.468713533832	0.551583830785
0.454034351823	0.640441836075
0.454800439105	0.635974823891
0.494307083823	0.472596383544
0.453275879067	0.622310302095
0.454598998001	0.613905175022
0.454917956662	0.618432259979
0.455286979197	0.615042699218
0.427614777822	0.554001254243
0.470481015787	0.56037168383
0.447718309343	0.602383212913
0.442336058017	0.826103588365
0.433913619957	0.851571457515
0.425026712573	0.79763036496
0.443204876623	0.825980348118
0.440686561839	0.808531149039
0.445635738831	0.820656096977
0.436701281524	0.810210133579
0.428475935829	0.802350374597
0.429728467447	0.811992797735
0.430742195575	0.821760853298
0.452211394303	0.813508991082
0.447665163173	0.83626699526
0.415642342202	0.8498728916
0.434583746986	0.843687800318
0.42127504946	0.791182174702
0.43785300572	0.84835049309
0.453606844051	0.8176487036
0.442658726112	0.847670453852
0.417912967967	0.741803157695
0.445940487411	0.868758028388
0.439490098131	0.835908048833
0.409579667644	0.780151197025
0.38907369115	0.796868266578
0.430870186686	0.785791742034
0.432250454612	0.846075624472
0.453179246719	0.903948194844
0.422159314763	0.796876772117
0.421044025671	0.809510637559
0.425321264946	0.810856448871
0.456725230807	0.897020958576
0.419243313764	0.731005138016
0.452888298985	0.753556880704
0.42549439476	0.75518885862
0.553268986778	0.490169817683
0.444982762122	0.922451600636
0.518055533456	0.623673111219
0.523109243698	0.588351620972
0.458898956527	0.843597462644
0.447804131125	0.910651517994
0.44820456873	1.0
0.418264687899	0.85456059541
0.467826686192	0.511470881059
0.478226821006	0.532464171713
0.498350868404	0.658055651773
0.488605082355	0.802467808768
0.461088465605	0.719680566209
0.461933051439	0.72007017405
0.46587732069	0.473597486717
0.460309669359	0.700080362995
0.467660900754	0.679461383919
0.470062622531	0.768936868459
0.468429554713	0.582304172686
0.462486673774	0.672913048832
0.47119518271	0.704344927706
0.453330038305	0.682612971915
0.467044174925	0.728750471588
0.467881429004	0.727026698245
0.464153076053	0.823779779956
0.485095504534	0.804565378427
0.458709718752	0.822194148617
0.535111699945	0.383414911026
0.517036754568	0.52867433535
0.442704927886	0.743492452951
0.467217541372	0.832206279069
0.473531947504	0.845314498173
0.459658128177	0.80589259779
0.467660521085	0.842410745508
0.502930709651	0.812394157408
0.488373731679	0.870329806109
0.466201828733	0.665850478703
0.475549518399	0.653139543923
0.457499419565	0.791580622594
0.457514375466	0.78857942327
0.482192978033	0.743009096908
0.469932407974	0.728673696973
0.471394790697	0.766134130487
0.472297536638	0.761063719874
0.472014983947	0.765701706287
0.466303759965	0.682071541503
0.42790618964	0.676135714189
0.466907519834	0.831448441679
0.457610071824	0.756800301983
0.445107794362	0.716391119288
0.452139213013	0.732800718568
0.453113141677	0.793667991052
0.461754087916	0.618797973789
0.465439003799	0.749022787037
0.497243483381	0.444905839209
0.458583907642	0.589135756923
0.490276854928	0.495597891995
0.439836190629	0.77106647377
0.467290184568	0.705694568498
0.495650719304	0.444669077679
0.500254570701	0.452065468383
0.480820240767	0.498544169404
0.456435686011	0.76415586228
0.517329867359	0.904705245107
0.513182526719	0.904719223883
0.514786380928	0.957864686457
0.517135415143	0.953217510717
0.515262546548	0.949818139711
0.52535674248	0.94895864761
0.54009594496	0.94918701492
0.505533909848	0.907048364302
0.491871774165	0.910057306878
0.507981585943	0.89976609948
0.514669554329	0.888703432079
0.535075232279	0.886225384506
0.504720587574	0.911939825404
0.502861470493	0.914891357033
0.494533339711	0.899417672608
0.498919484141	0.915122923695
0.492151589708	0.872977838187
0.503834563983	0.901664610886
0.507913195615	0.923143640485
0.51706062868	0.943829125631
0.515605877772	0.934677326682
0.539901821534	0.921314745346
0.552771003279	0.964054509764
0.569326958191	0.884758263989
0.496765379515	0.908079920691
0.503756882893	0.923346555036
0.540618729878	0.891540519305
0.509126351232	0.878123024071
0.50905305734	0.89089746716
0.493232032137	0.897197008046
0.499010748878	0.885464857472
0.501402088182	0.84480101985
0.53811695849	0.933187170485
0.565377736801	0.945820124999
0.567478496034	0.931922395506
0.554400627315	0.959224698783
0.548134141594	0.964676038722
0.554985416836	0.957464240597
0.555251891117	0.957775910846
0.531638797288	0.92805940023
0.522680960397	0.959902683003
0.53829013906	0.941314549394
0.543564205305	0.919845578588
0.548220356084	0.945767242425
0.550260499734	0.947349998944
0.542470989611	0.934539864948
0.54372553579	0.95597088035
0.540733169456	0.929637368868
0.540907876835	0.929216748499
0.550362496326	0.963704336353
0.550995402718	0.958231549454
0.532742527149	0.922874232528
0.546251848251	0.898982409886
0.533438810268	0.926017493015
0.518096189957	0.943566687151
0.514515311025	0.926682613676
0.497423992601	0.902549671986
0.508062641334	0.901710372058
0.498339257501	0.898660645888
0.497650800352	0.89906043288
0.515914557614	0.874699932605
0.49624930323	0.898207565903
0.590296552447	0.937954235026
0.575053500926	0.911810613931
0.552923172796	0.914440424905
0.602513517463	0.919541039932
0.570686338056	0.933029145342
0.499239975986	0.909593403748
0.496256209284	0.89765206585
0.497122794749	0.91234976556
0.498639978071	0.90221335587
0.497374521243	0.895376973102
0.498235324834	0.90215878155
0.549082257908	0.957231137995
0.54086491791	0.953596900734
0.539696062491	0.963055739792
0.544138049668	0.953610997978
0.511468808521	0.912083299374
0.502747676824	0.939878715421
0.510248324793	0.924371363246
0.547297581493	0.913756980039
0.565472349578	0.882717034945
0.556636980956	0.906511011871
0.543418936365	0.916296128294
0.530242392336	0.975157171623
0.559247487881	0.896562025249
0.49547513737	0.891060003374
0.499899643348	0.870748027608
0.501952505223	1.0
0.503586521468	0.998758511672
0.505113439336	0.987625095973
0.516384414154	0.977719363541
0.500987058165	0.980851217332
0.500792106139	0.981046045033
0.500778042418	0.980878934681
0.50053661676	0.981088035628
0.505362454986	0.873943082204
0.507244750677	0.883258062798
0.497082114103	0.916204193751
0.509290608798	0.895262901582
0.521053619806	0.920106717675
0.526926339862	0.95609572023
0.575166787003	0.913700766393
0.573347027061	0.92610980734
0.556246669149	0.932951853163
0.569442912879	0.941209947027
0.576485595833	0.926342765216
0.581883274466	0.934766848856
0.58449185406	0.926783540803
0.559582125363	0.920945356463
0.589230853838	0.920595360896
0.556557241639	0.938275253738
0.504700472401	0.88631972756
0.498473179845	0.935556865043
0.500248732522	0.907297856735
0.488222637244	0.894633959183
0.496830281045	0.917722286972
0.494508617809	0.929107181942
0.511458572852	0.920788627573
0.498326965007	0.898022390683
0.532709934813	0.944073219979
0.513736936369	0.961802147723
0.502080686194	0.881811580659
0.507376594564	0.907341288512
0.528357698555	0.911722437406
0.506290191671	0.874929727324
0.523698447117	0.917493382331
0.532563711609	0.955480276319
0.528883883671	0.984397189233
0.534640571514	0.969428001279
0.518041130467	0.907313536333
0.516043379119	0.918407495679
0.55616422963	0.942743066362
0.543099747586	0.962886496976
0.554963893598	0.929226258917
0.545990077067	0.958548782405
0.522548346321	0.906207338212
0.517827420061	0.912267598367
0.526447941078	0.893496144243
0.519323716555	0.920527275328
0.514195191873	0.920330796834
0.513994170426	0.918658605515
0.519600292699	0.918880820576
0.51842369101	0.918879990526
0.580797004546	0.872360863783
0.54952817324	0.917014929672
0.508127647307	0.96700178751
0.580285943715	0.937507475427
0.545120736596	0.925479977269
0.502162076831	0.877136786903
0.494329387318	0.90651464447
0.50765531833	0.89321243385
0.495485899777	0.925216513485
0.487091993244	0.926750744039
0.543518497361	0.941971709778
0.525915983448	0.968563937419
0.535668192247	0.947889700423
0.52383936977	0.963609126116
0.545452049529	0.938506903789
0.529353033004	0.917674643181
0.55263106781	0.889836500745
0.537164483354	0.91093596102
0.536864922468	0.90992825545
0.51808924185	0.91334306611
0.507562900104	0.891559122654
0.518737279886	0.900426462385
0.513923702305	0.908779843001
0.522242731887	0.936513041105
0.52153192073	0.934651794892
0.525566531086	0.885966920953
0.525625221793	0.915260300501
0.53517340851	0.936013031175
0.526527464051	0.94735025174
0.518143475454	0.952725480985
0.532432389028	0.943934086743
0.541074965589	0.941242488949
0.539338485683	0.941532389785
0.529768001567	0.951529265337
0.549058113317	0.929590900771
0.500522883858	0.893358667889
0.526609868014	0.956741576001
0.52362492625	0.976300110187
0.523973425927	0.970788931663
0.523606065452	0.971285382844
0.546415585127	0.93882724924
0.556462063552	0.939944071857
0.545809458087	0.939745768891
0.560326571149	0.948232393114
0.522414355285	0.940356123799
0.534820337709	0.941302345421
0.497331910198	0.899327550105
0.494183316468	0.87804516363
0.500253462295	0.92254407002
0.509650902658	0.97013533775
0.496995096717	0.894632764464
0.545949737961	0.917585563377
0.549506766672	0.853336164587
0.499929126451	0.913639809834
0.501108056852	0.898383659174
0.501287651887	0.914241634119
0.510899608239	0.906940679948
0.504596815202	0.920747301974
0.505969466326	0.937402553938
0.498086677136	0.903110798137
0.511748055941	0.914713458873
0.504334401643	0.923587769022
0.504448768594	0.920571028227
0.47686644689	0.932718399544
0.587782397325	0.934987593291
0.618402908362	0.912731823747
0.565107761397	0.931532178731
0.570751877732	0.905728242316
0.53965170137	0.947704641684
0.537023527787	0.937575880227
0.530151404165	0.915631457833
0.590559991049	0.95659158664
0.551044939792	0.941623263375
0.556040584728	0.937864949787
0.548454187746	0.957617744596
0.522808603743	0.92113116712
0.548672877908	0.925318204116
0.51304648705	0.912038127484
0.517536241433	0.900149879634
0.527629445128	0.901782225448
0.5140763854	0.90396165317
0.513456471566	0.905766364586
0.514561582346	0.919906661486
0.508992742699	0.909204487307
0.520604693894	0.95586882398
0.517511154636	0.957287654191
0.500034917421	0.900623319779
0.551773221676	0.956850415946
0.537208019783	0.933869226032
0.527984568032	0.936483992329
0.510070151618	0.924177814358
0.513622722191	0.976990607528
0.498913043478	0.901649457293
0.523069027595	0.964151796146
0.521015318394	0.924058002912
0.527794925111	0.903828913181
0.519493569132	0.923012283402
0.523635509767	0.953972781824
0.51231515494	0.971830338308
0.523499068634	0.929065300977
0.520468611963	0.940188492755
0.508971826455	0.951451700753
0.519017377346	0.92627752483
0.530246446075	0.913144297395
0.525343551172	0.918184418028
0.516949828507	0.936750042061
0.510153628819	0.931911262054
0.521270468197	0.910178099244
0.523867966066	0.91376990044
0.51680850734	0.909302369452
0.516047028916	0.961363265671
0.502259129954	0.920965027829
0.535127905527	0.956562569658
0.549021490178	0.952039762441
0.520470805447	0.944902751044
0.519580428592	0.929120054406
0.522697247309	0.947228734247
0.501664327064	0.89949536117
0.493843336861	0.869590523635
0.514187608482	0.900606354734
0.502851383253	0.879160571946
0.502535285803	0.898468043708
0.506870572294	0.892258350326
0.502440971648	0.886955336136
0.514131434936	0.897911771337
0.51053114273	0.905874359131
0.511541400249	0.895471867055
0.512793176973	0.900329921381
0.504064326522	0.884452442686
0.509449204407	0.912667259628
0.507288787731	0.906384987728
0.51598794152	0.932498649806
0.514803930862	0.898532391584
0.510749246635	0.905538853719
0.516573816156	0.904746399054
0.505628296623	0.89780493408
0.502633887615	0.904776417594
0.503740941728	0.915404119061
0.496269228412	0.897318008396
0.490839586002	0.886494637341
0.495042377284	0.89861407554
0.502147440756	0.900254058491
0.499194964387	0.905359723108
0.507738528587	0.912532938453
0.496576276825	0.899868501397
0.508547008547	0.911577861861
0.501459816901	0.922176010899
0.49678736564	0.901510789745
0.501089202405	0.919357849077
0.499360950556	0.904973655848
0.501260286777	0.879644375622
0.483913080821	0.891436387296
0.542701427342	0.936690531356
0.537950311773	0.939782293437
0.540562653072	0.939768460859
0.541980929084	0.927922148675
0.533930459662	0.94285315851
0.486469731254	0.896398924543
0.503651455238	0.916155301302
0.508409204568	0.910579977649
0.522099875931	0.943944291607
0.52456596612	0.921525449877
0.520783498007	0.927296053644
0.515518992285	0.918641328945
0.514578985685	0.918345825965
0.515730382132	0.928159191313
0.523512585246	0.932932678724
0.523263087819	0.928022216665
0.51878485671	0.916120563533
0.514842560308	0.917946302654
0.513960958735	0.929738642436
0.518034201132	0.912198122276
0.512954999214	0.933947023516
0.514583052169	0.912970519916
0.514701024116	0.949192979416
0.522602933403	0.934374282726
0.526616827129	0.933829011162
0.527976094206	0.924767684455
0.515787018699	0.916224392932
0.515994629382	0.917138011935
0.516726906636	0.955182129256
0.492449602023	0.93426111508
0.496634717566	0.893061472971
0.513484176445	0.933644010443
0.493665135531	0.893670590093
0.507613957241	0.890341045919
0.506122901313	0.894917394546
0.559199020637	0.955139099681
0.554993456156	0.951773627352
0.554486039047	0.939995030356
0.550047501248	0.951379217033
0.550106828912	0.949756100139
0.549612436443	0.950786646959
0.546899563318	0.956235986005
0.557278208441	0.933294862928
0.546704804467	0.938293781762
0.554359144788	0.929776122266
0.549297774748	0.944541933799
0.515311438585	0.889542299561
0.508154043366	0.932064743418
0.532806290511	0.948924929592
0.528998856392	0.946337720777
0.529110102782	0.948198977344
0.523937303774	0.967892712468
0.521014439995	0.940161690181
0.517211599406	0.935591150567
0.535329370175	0.945158010764
0.523191286037	0.930419471851
0.522122517308	0.936647222216
0.55577296919	0.965742220687
0.522066343051	0.940168026347
0.52393029936	0.938376203472
0.523444049427	0.938645344843
0.523883068249	0.938633017632
0.521584094735	0.93373133856
0.539713923816	0.930562693048
0.519499830715	0.937116527959
0.497019236678	0.8965712049
0.485533757294	0.907951758833
0.491880697033	0.890137283156
0.492153424353	0.910448661497
0.494385206475	0.90320394772
0.493806796487	0.909551340541
0.49479585575	0.896092027741
0.493966131907	0.89358499867
0.491422665795	0.895069681957
0.493694438701	0.883978638958
0.497591482037	0.905541673404
0.498872379942	0.893439117253
0.487820479574	0.877725140172
0.487401314234	0.904896606978
0.491335029093	0.893100101735
0.490304709141	0.897650189335
0.495310596621	0.919739909819
0.492980631302	0.899915385754
0.495907307346	0.888164045622
0.493484732881	0.896265630969
0.490180021565	0.904025623542
0.483349625285	0.903029404735
0.478298220903	0.885847062936
0.492326128701	0.903052745781
0.488294752708	0.902465577133
0.491131490011	0.933672283919
0.496870029622	0.906822106444
0.492130973306	0.918191389308
0.488419562707	0.932858061966
0.500255239925	0.90285290903
0.495564253099	0.930348928095
0.506100530571	0.938539308131
0.508600299506	0.867146222581
0.578154092886	0.913749034634
0.48995978257	0.924590352073
0.557083830589	0.878936852714
0.567031730725	0.870960605359
0.517887322408	0.862250753239
0.50485264208	0.864763298608
0.491826832801	0.878246074112
0.48846645545	0.890138044803
0.540428403251	0.927390254838
0.537395651497	0.935547515167
0.532766922734	0.948506009997
0.508667758668	0.964420846245
0.508300514377	0.947489614127
0.508496874381	0.947500993369
0.542056221934	0.933012106065
0.51607097705	0.934875450783
0.519566784842	0.944624799547
0.513307216314	0.938139327273
0.530165753617	0.953831570743
0.523576314854	0.930003377448
0.520348274737	0.937288676957
0.518316240372	0.924697229914
0.517262804055	0.933218583478
0.516911883924	0.935206540167
0.505696867714	0.908809292841
0.513119814779	0.919175890588
0.503256668162	0.910423542385
0.560617221088	0.955439294899
0.558195222591	0.925063983405
0.51551491091	0.88815213184
0.504432613578	0.914159680334
0.505271897053	0.912785188503
0.510440546197	0.897796156299
0.504148175165	0.911594026162
0.522207103482	0.919024471498
0.508373261931	0.922261308229
0.524042141595	0.935607950845
0.531345188112	0.915987272151
0.502725918887	0.935998250185
0.503448738818	0.93687784421
0.519487722483	0.940229815066
0.518534606635	0.928359065236
0.513289479217	0.936053603361
0.514034883144	0.936061899051
0.513445963072	0.936170334119
0.516330801609	0.946798990101
0.502504371709	0.944682873608
0.504270798415	0.914878997703
0.508596310627	0.920932874609
0.509194766906	0.926498904488
0.503914734555	0.941844243653
0.507867601672	0.915189267065
0.520705032916	0.953384951763
0.509321795413	0.947027612785
0.563310674589	0.923984290542
0.528364280175	0.93195315791
0.549427833149	0.935164669372
0.497236386023	0.937127569807
0.513017594481	0.943856585499
0.562544143341	0.924529518298
0.55737097894	0.940572456191
0.542975923281	0.943232343499
0.500993183474	0.949407588274
