# Supplementary material for: Do universal codon-usage patterns minimize the effects of mutation and translation error?
Source: Genome Biol. 2005 Oct 19;6(11):R91. doi: 10.1186/gb-2005-6-11-r91 (PMC1297647; doi:10.1186/gb-2005-6-11-r91)
Supplement: Additional data file 1 — A tar archive containing the used CUTG records, separated for archaea, bacteria, and eukaryotes, the data used to produce the histograms in Figure 1, the kinemages used to produce Figures 2 and 4, and the data used to produce the scatterplots in Figures 3 and 5. [file gb-2005-6-11-r91-S1.tgz › CodeError/data/scatterplots/bac_p_AGCU_kY.dat]

0.340381923615	0.786658055756
0.369610453539	0.790666151989
0.459705230315	0.877828270539
0.454622611138	0.853045756837
0.461258583581	0.867864331987
0.530116475707	0.872623429415
0.504530281354	0.860633641258
0.255896607432	0.791767465977
0.200203644535	0.793988256009
0.40887959541	0.766831353724
0.395113532537	0.776809692372
0.366533498645	0.76095648322
0.381199987546	0.798873448121
0.388112537772	0.818466311696
0.368928046973	0.7903177525
0.392122690833	0.80981562953
0.367797676947	0.687692840747
0.261376026499	0.777294822713
0.302017624115	0.815738801978
0.462702164718	0.851664346489
0.458163239107	0.836657375601
0.430843985946	0.893979988023
0.449219297508	0.976969075587
0.495579077695	0.822669915892
0.342267047053	0.81070072187
0.361290212824	0.830361057627
0.555877000606	0.871381724552
0.342902711323	0.724619872411
0.346002855104	0.749488253414
0.341323901843	0.763454481816
0.32373981219	0.737421190466
0.341628685027	0.647645608737
0.450962120097	0.85189284549
0.550114970618	0.929631515409
0.560270232752	0.883937498415
0.518442318479	0.944572824376
0.527649556013	0.947319070819
0.520536579777	0.939035336338
0.519848106131	0.942852653998
0.472378673359	0.821468920985
0.502259236289	0.951523919371
0.456225964025	0.8723427031
0.467750429308	0.834241908007
0.49018207783	0.900260995016
0.517384370016	0.881757160003
0.474987267739	0.865983550287
0.530839437275	0.953867233785
0.476056539254	0.874332966531
0.476934801873	0.875360330079
0.53304105026	0.907482571242
0.555683820402	0.917991414544
0.511894817129	0.828546390716
0.488940876223	0.792868244415
0.498570068771	0.832698291544
0.45084499364	0.907168239719
0.446556682462	0.824665881657
0.380064240595	0.770560586751
0.335376291819	0.765228344849
0.308145897659	0.763802101776
0.308428780864	0.761593145252
0.314988167543	0.746853174053
0.309870629997	0.754496005205
0.567494498585	1.0
0.593444970148	0.914448895195
0.624369724681	0.893780364954
0.566480866788	0.999003680843
0.59427760116	0.985213370758
0.360353570835	0.786891524338
0.351725456018	0.780539129519
0.384248940169	0.812425225063
0.368864168422	0.798606160646
0.37614252729	0.788211953834
0.368988426964	0.799788448458
0.629104942114	0.973566036262
0.625999428142	0.953900919073
0.645312246893	0.975978171229
0.63668285897	0.960334269396
0.351912189736	0.797598179792
0.350050940076	0.821331740923
0.349625541979	0.840363047626
0.484479495269	0.867480757597
0.545118016641	0.96151146654
0.593011093849	0.860054359909
0.573111936951	0.878251110718
0.612439751184	0.963456675294
0.80482519503	0.947361591399
0.318235068613	0.760298004957
0.327564112462	0.75844403247
0.493929265355	0.924188966646
0.484494555027	0.928185234135
0.503194833692	0.917613227658
0.504509155996	0.935548705663
0.491727621277	0.898528696161
0.490646347582	0.898514265346
0.49137529772	0.898784974741
0.493117856205	0.89917208624
0.410286519493	0.740300176806
0.405809286008	0.754574353806
0.356940931409	0.812733013203
0.336616873986	0.747758270506
0.431721252112	0.832108605801
0.509018479584	0.936390009836
0.581493204641	0.935332979607
0.564352737967	0.970917643456
0.665597144046	0.904654199489
0.59340884387	0.934103285769
0.524130966302	0.96331418742
0.57686152959	0.930716680587
0.588700492599	0.943271250813
0.668149555134	0.92207497928
0.596800077992	0.952287872373
0.51110376891	0.889331165622
0.360304157446	0.735411243412
0.381468489174	0.848140733426
0.362334487029	0.779437033907
0.342114261187	0.766265762616
0.373177296923	0.807960949782
0.38484932408	0.832350611003
0.398666360082	0.822994306772
0.369211838611	0.772080716951
0.487837073355	0.859992584484
0.490906222335	0.872358524008
0.301842409042	0.746697982629
0.346945566913	0.78150237169
0.457963580405	0.831822847489
0.383358306799	0.69672391821
0.447171299034	0.802989765924
0.589577434111	0.922999698006
0.548404232714	0.908256009864
0.578806369995	0.971832505724
0.38097405553	0.786197762448
0.38975885032	0.839579594046
0.532548143778	0.904566313221
0.512337216916	0.920192749533
0.513494399434	0.870910870094
0.519452665895	0.940339512374
0.413991818697	0.81211660385
0.408693015263	0.811401581379
0.413514116728	0.801456195099
0.427242263941	0.841250653172
0.417257241379	0.830699296666
0.411122414842	0.828534694376
0.415979108116	0.83367450671
0.415648000656	0.832954971801
0.468307033966	0.870339108457
0.523359515628	0.901652121979
0.458585589781	0.86765010674
0.600836342018	0.962210256891
0.444315631522	0.813343502463
0.366227131431	0.74417638134
0.341044636949	0.751948132082
0.314772071552	0.777010802058
0.342274584819	0.824654385701
0.320580429463	0.826526662157
0.522084866211	0.890201428392
0.497058286587	0.907887957959
0.527860714052	0.885222424894
0.489929718223	0.895005451982
0.535375998682	0.879008584153
0.523305243679	0.864147612705
0.559973040586	0.810674715944
0.556069354881	0.813901355677
0.554016279459	0.811972578821
0.432496243829	0.828840203387
0.357704332291	0.756459445249
0.406379966375	0.823290623756
0.408846546898	0.809707977209
0.520996769727	0.876589296133
0.471679352671	0.861738767343
0.454345480202	0.723027246511
0.516249229562	0.833543771313
0.533201539167	0.901653011266
0.503424971994	0.899099430532
0.470976504789	0.900574558141
0.522788591251	0.896556162175
0.528779333266	0.884286788988
0.519795090462	0.900011469338
0.514664315899	0.916007950364
0.516473925377	0.851993167341
0.293460875985	0.761095575853
0.508133120231	0.903789856914
0.573205693915	0.922008607124
0.548449956326	0.91150117508
0.552996549912	0.911649565612
0.50149834792	0.920191493648
0.526529047801	0.94233570584
0.498469593468	0.927859381243
0.513560881567	0.942705423103
0.493878388186	0.851636189856
0.493499577081	0.869904731396
0.356222086864	0.782400144038
0.322255510804	0.724886399834
0.288460368635	0.820508498975
0.487054090145	0.863087578477
0.271167451607	0.742885854719
0.487682086411	0.826668573545
0.47751915865	0.768892678545
0.326727059521	0.778144466755
0.316467429521	0.779363770982
0.302699522711	0.796709023069
0.323527291081	0.799397093481
0.320339963817	0.824813366607
0.357158025326	0.856525870344
0.314922113319	0.774965841223
0.347343752378	0.808984197069
0.321827066098	0.828105349801
0.321022270869	0.824480597986
0.33759074778	0.840308323681
0.577641391143	0.960098026373
0.502068446784	0.933066390668
0.58914471868	0.959608145001
0.619062573604	0.86018150448
0.569244414411	0.951872969906
0.588932156545	0.895305587165
0.583211706973	0.87115693715
0.60241194946	0.975275436536
0.547544233325	0.905936994984
0.646255049048	0.933818798606
0.64275369507	0.956069110136
0.524731963607	0.818659736948
0.612180238219	0.899693594472
0.301538034626	0.79453900656
0.438071622374	0.743223669475
0.445818312988	0.788630322764
0.427333595904	0.771229255269
0.425708566799	0.772003862799
0.408125574799	0.834072438043
0.273533639519	0.794027254102
0.462240040091	0.862250569967
0.473382261911	0.885099159153
0.353888054751	0.767588257369
0.511558918403	0.935839103265
0.523296151999	0.885604440067
0.605613707958	0.860172311279
0.410141811873	0.824241262139
0.528076070572	0.896147842782
0.343510230179	0.774945645992
0.485340761414	0.887722797657
0.39789846816	0.847788610947
0.44650573443	0.816573949012
0.418689710611	0.843625315962
0.524281248624	0.902394793879
0.463337100876	0.918520088797
0.467925204184	0.836418503498
0.466211770091	0.861731315524
0.404190919372	0.833181563804
0.425116895806	0.858244787071
0.438980439268	0.838140091436
0.417725111757	0.826902996514
0.444663795166	0.890484365712
0.39996468303	0.839885215219
0.372068625031	0.797909407918
0.460544790789	0.817620269262
0.453742888589	0.795356669192
0.508888016598	0.906613829034
0.385674654901	0.81145865719
0.518643061249	0.93562177664
0.585972286903	0.945707389294
0.492637895222	0.88670605557
0.470935401982	0.851252583373
0.453349360015	0.853159103542
0.359642877052	0.750525215405
0.31340490939	0.676599940942
0.355331673082	0.750284677466
0.359791517466	0.712920145189
0.368682500888	0.748287477135
0.363819325177	0.751130545642
0.344815479092	0.733139894062
0.385209937527	0.76203801495
0.372470717711	0.774233003205
0.346754735191	0.785122492744
0.377582530696	0.761988284155
0.357521657499	0.731353313963
0.378751529988	0.798051624234
0.392348127676	0.784680966207
0.401118720267	0.848991028715
0.374395677315	0.79402482393
0.35074400584	0.772154030253
0.383240482823	0.805033364163
0.367943511427	0.768361077072
0.323007125027	0.78691084253
0.378433265639	0.808771845525
0.37146074646	0.785757618009
0.365247361679	0.763296989102
0.376987130961	0.784708868105
0.360770046991	0.769474828605
0.359751532218	0.791393784335
0.322400919358	0.827746345624
0.312287472966	0.779046305791
0.333201389805	0.816715476884
0.337414397996	0.810907612355
0.330976400649	0.737817769233
0.340083583429	0.801370525683
0.339896317808	0.796754149804
0.276879162703	0.769842881243
0.339448595723	0.755986709502
0.573574143394	0.940203005438
0.577845540374	0.954137710811
0.585649238499	0.96051675611
0.555683902969	0.96552038789
0.576973315917	0.97825618953
0.310219770001	0.742145048518
0.347837371563	0.794737306214
0.267340773167	0.76671962918
0.470921215881	0.853091210476
0.41625079075	0.840622000007
0.454030161206	0.86941735177
0.409858349636	0.82918646126
0.406424190692	0.828665676047
0.412799230122	0.841273767711
0.435549484811	0.856282892128
0.462725112772	0.860825156575
0.416763437991	0.8351663953
0.406562707936	0.828234789544
0.438102297999	0.840113278369
0.43233840164	0.809266053627
0.45083650645	0.83843033803
0.437311619956	0.845301147985
0.531813676908	0.872943297464
0.48434330395	0.876898866724
0.482757664493	0.860660476417
0.459566553453	0.838724340506
0.407384888629	0.823163009726
0.4105620902	0.82460346301
0.48712680101	0.895351149751
0.369432843434	0.841013124918
0.352795093667	0.771743316395
0.412834765032	0.848259640497
0.325879561859	0.767620495753
0.344165994352	0.768525023777
0.3734138638	0.742939552389
0.573058761805	0.9740666513
0.582829960737	0.947034553053
0.557433084166	0.909937608034
0.543718521419	0.928388970789
0.54428487929	0.924177370662
0.543743532526	0.926876028882
0.506113537118	0.90866913693
0.571398578812	0.88937444984
0.544461898602	0.907479475797
0.598737121967	0.85913749499
0.532995356367	0.884544666697
0.355661105021	0.802271295638
0.309418105689	0.805966542892
0.555078100096	0.916631498476
0.517967694416	0.904054245756
0.517011694767	0.905315314025
0.494588218344	0.91997323527
0.517903167091	0.875903694859
0.507598914834	0.877320090101
0.510813778575	0.892927532281
0.486838566729	0.850581124749
0.487771880529	0.858853419262
0.483751902852	0.874720358445
0.496086266459	0.881231617121
0.497126891632	0.880258512929
0.497702340752	0.880334425942
0.497799928747	0.881561883809
0.504823789796	0.86664755921
0.494701720782	0.883819300685
0.532713230786	0.880951544943
0.28037612931	0.755314872691
0.256193679869	0.76149674328
0.270964422811	0.740017046275
0.266030645902	0.772581633962
0.285739995476	0.766985291105
0.296449026346	0.783220688323
0.29033584157	0.751366027562
0.292245989305	0.736249828508
0.273416898393	0.747316307273
0.268606574323	0.734495536682
0.26111944028	0.772596983984
0.274807641285	0.740507602747
0.268761993673	0.701606014297
0.29772372713	0.757677360985
0.284779887757	0.734324113035
0.269489513257	0.753757007988
0.276233258987	0.804999673895
0.262425812241	0.748541092502
0.309279718256	0.738733920604
0.285355235403	0.745759367766
0.257503173239	0.754791322601
0.279325513196	0.748205670567
0.266055320806	0.714623821734
0.283666132455	0.758945526571
0.286233842827	0.741064497472
0.368486935834	0.804863974182
0.38702193168	0.778654515906
0.379062257287	0.761275399017
0.427444407196	0.811103318421
0.342249441748	0.765946178777
0.440378343119	0.803542647067
0.442112266911	0.82503667045
0.364991392703	0.702735688508
0.529481501966	0.921157263702
0.373780429803	0.793455826728
0.477173999523	0.82018240097
0.470725995316	0.787165904673
0.319682051618	0.687717421819
0.301041674722	0.675903241779
0.277867866841	0.683465443423
0.334333833583	0.723623331727
0.510207597554	0.895930796102
0.542061770787	0.88774176989
0.418858550434	0.872738021652
0.398000273	0.871585224285
0.453441776361	0.913705670742
0.454133401428	0.911525950479
0.619971569802	0.897780220792
0.431930748293	0.873062588009
0.472799082246	0.858218366817
0.433929885407	0.839266399001
0.518120522545	0.893119311234
0.441497867804	0.843373173148
0.448943553816	0.847600318206
0.455628320771	0.817331558467
0.439587113512	0.832127332497
0.445271458348	0.834487933847
0.337940969006	0.779179751982
0.347192745514	0.847354674917
0.340636812095	0.777035252174
0.690834128424	0.989486571941
0.550954797454	0.909192677387
0.452799955433	0.774201147877
0.328464324525	0.783998554844
0.344170897596	0.800688074399
0.351515000499	0.765847563758
0.324337925351	0.782515414254
0.333106552229	0.817327074018
0.331718573845	0.810028269564
0.469291470085	0.841214020114
0.436280563102	0.837504652921
0.399370043657	0.832344025633
0.398814872677	0.835481730783
0.454422203174	0.871297871233
0.441539808215	0.842439253006
0.434765595811	0.849026269858
0.43676070355	0.850217565766
0.436396716212	0.848969315329
0.486996496343	0.872126782877
0.442220497528	0.865227635106
0.344575216954	0.802241807161
0.390389644197	0.80575017277
0.392297770408	0.829746419488
0.39551447189	0.853891288108
0.381287756898	0.793611211584
0.506859205776	0.919101526283
0.39932460954	0.859776690838
0.52828774822	0.94263246511
0.509942495939	0.909154679446
0.553975636766	0.904595827376
0.402015497651	0.837013109886
0.414208248346	0.869117810569
0.526932084309	0.941073622181
0.552117565378	0.947328031281
0.551290552949	0.932353123656
0.397416293925	0.860530677052
0.540441911618	0.926800459124
0.551607634305	0.924584158623
0.616060431891	0.960758245812
0.619508911586	0.966482023543
0.619632059034	0.953767718832
0.642868000532	0.952980912566
0.635828962009	0.95951266954
0.4924641262	0.925764957517
0.45226642323	0.928932625428
0.583942812682	0.929103334328
0.568982437143	0.908897928104
0.56949993112	0.912436766702
0.552770599163	0.931447718663
0.551032182986	0.925872031113
0.553041810467	0.916743448311
0.558173579645	0.930806824287
0.561938547806	0.928975944173
0.503305499965	0.92598137882
0.514734915972	0.938727742057
0.60711619806	0.953727712595
0.603199055175	0.948045426463
0.527756597145	0.903363566371
0.558391500575	0.924705995236
0.676348167486	0.882900128085
0.510005223611	0.919564525689
0.520780524319	0.933078767581
0.640567402362	0.869520297785
0.54371788056	0.918953705319
0.546823697359	0.924183283785
0.538904899136	0.926238619882
0.525115166548	0.922227483297
0.562209076804	0.907197115752
0.61930452695	0.938155956593
0.668351421303	0.920512566362
0.690080668795	0.922751653576
0.662104222222	0.932217444338
0.637543332777	0.939369114442
0.663204854732	0.932367588033
0.662703992356	0.931007382678
0.588554586045	0.947574241262
0.638212102419	0.928258435204
0.639396031103	0.939540523124
0.633188322839	0.927845119785
0.64667898111	0.933980851409
0.645422647528	0.946398615115
0.610162808655	0.935453278498
0.626642250901	0.923848567915
0.639406701018	0.922160147362
0.641092069854	0.921029393661
0.628534339179	0.958133112572
0.668114709277	0.943849381776
0.64645153089	0.935452295879
0.635535030686	0.918069723644
0.634860037956	0.938149823587
0.606441940759	0.926221256071
0.607301975554	0.941541096876
0.556081292534	0.932837764279
0.526914216877	0.932875919001
0.523059644355	0.92744008745
0.524459484078	0.929006265284
0.490434944801	0.903896423383
0.527771980457	0.931255831071
0.656900345803	0.877394781875
0.700921026668	0.880247905496
0.723754069448	0.893763807027
0.646395691113	0.851290547932
0.684897682027	0.8765500067
0.531544189968	0.933186468094
0.532599402582	0.918846430046
0.552292294917	0.925180705401
0.556692986062	0.916718805243
0.555531266651	0.91236788266
0.558599089693	0.916024344081
0.701929540644	0.916583601995
0.693992311684	0.92038756212
0.693716664967	0.923477167589
0.700853741993	0.917585852166
0.537664671306	0.931766887777
0.537093637121	0.960459580144
0.518079096045	0.928749516167
0.626687697161	0.904720768869
0.616505348956	0.815364099917
0.704334697271	0.898636481217
0.69553165105	0.90336757429
0.680107540621	0.94664187834
0.796253491284	0.844462764493
0.519373601052	0.919301827495
0.536105235529	0.890761396987
0.61611875396	1.0
0.607676356276	0.9962930562
0.620695928009	0.985464537261
0.597859011427	0.963606882818
0.619317107394	0.984225942452
0.619025433775	0.984492522734
0.617929908132	0.984165180756
0.618193339092	0.984290249398
0.597052606858	0.90459218553
0.589645690446	0.910992623598
0.54471060854	0.92907838722
0.548286873159	0.930746573364
0.590359700652	0.927614594299
0.611928737413	0.930855377631
0.681987330811	0.872576943342
0.664674851781	0.873325889653
0.71624433299	0.917109399342
0.683155059153	0.914194925751
0.645423620708	0.877098030147
0.667916096014	0.906777330872
0.692824119901	0.888965648303
0.732580225932	0.890169802184
0.697822223222	0.875000672856
0.608972694877	0.930979250724
0.550331936531	0.925238876305
0.557003077832	0.942296918319
0.548121804845	0.934884566396
0.539181603806	0.921570696438
0.564136579566	0.936504183933
0.562498668528	0.940723118458
0.532858128305	0.933353354284
0.53312609287	0.924238021222
0.631141085512	0.950819305583
0.627045552157	0.969505312442
0.520740077899	0.910943384054
0.538935108153	0.932556904514
0.610618107207	0.916556117715
0.565133920209	0.929328928639
0.598396740916	0.939831547115
0.65884338924	0.939416069963
0.646615103481	0.988832987378
0.636887929752	0.935216366251
0.564426697563	0.93153211375
0.563063635209	0.920838876836
0.665753655556	0.928461916778
0.653104047305	0.949783832948
0.654210564632	0.924709945036
0.643031784841	0.933550505988
0.582902869427	0.916411055209
0.569928232083	0.925680278413
0.573540899454	0.903308349444
0.591723314944	0.923391475459
0.591605648519	0.927464679882
0.592798307591	0.925974317311
0.589416655434	0.924268629952
0.591194059211	0.924526953459
0.626745119016	0.841908188421
0.666830306005	0.891692055641
0.590113764885	0.979835834882
0.702982468092	0.895313557122
0.609249156762	0.947091078402
0.561278004943	0.906731367946
0.542570816956	0.945069205088
0.528563185228	0.91290113564
0.526497695853	0.936317052413
0.483886533622	0.939560669285
0.639398578708	0.934529080946
0.636766853652	0.962856629348
0.625724398705	0.946185933464
0.638194075541	0.96197347899
0.643068939956	0.935259926456
0.663502859572	0.909674108617
0.671767201193	0.898478892322
0.676705823795	0.926734305717
0.675464356138	0.926200929047
0.581383701796	0.919253909509
0.57119249665	0.920955840406
0.571940536236	0.902494738943
0.580105255799	0.920889873541
0.642685740655	0.933244512916
0.633065898649	0.935724688171
0.6374616087	0.93373069296
0.649829102931	0.924129246724
0.661668910866	0.919936950648
0.637008061999	0.936214624949
0.614961029058	0.942597370268
0.659327423395	0.932892534532
0.669843388055	0.936025004705
0.65976725593	0.928574472677
0.655506114796	0.934919356773
0.686068077679	0.934713005324
0.508858267717	0.921493986069
0.633461796247	0.947900599835
0.661556104006	0.968777000708
0.651369809057	0.965274412566
0.653843894127	0.965889580089
0.652190575998	0.914331678533
0.639544434102	0.905773379504
0.646091308764	0.911828485996
0.640757130964	0.919115174515
0.625351046038	0.949050036849
0.632201372137	0.943108408021
0.53740333209	0.920706055094
0.522787246284	0.918361879439
0.440841900359	0.936457656598
0.641988796975	0.985760495276
0.502437809913	0.931983542368
0.634712994677	0.929110436636
0.615135333442	0.865852116475
0.512892542814	0.943527531006
0.501086748067	0.921695740585
0.502720286183	0.935027280881
0.509842093879	0.924488065736
0.498703560121	0.931502510762
0.529231266314	0.940216197649
0.525333477735	0.929439258217
0.517165553239	0.93129795008
0.497801968077	0.933981305752
0.498897191855	0.931413184208
0.492695141504	0.941255985382
0.682439120966	0.892918553335
0.605060978885	0.873316722732
0.688310971233	0.886992098189
0.717633665698	0.89908085644
0.639016767327	0.913426952619
0.691760765255	0.926073581739
0.697235731162	0.904725118031
0.710326308471	0.917107557188
0.687024188616	0.926274173594
0.724665320254	0.909253466829
0.693105842674	0.928077114639
0.658906781713	0.937774279923
0.720936372728	0.90641659452
0.518497011804	0.932308025374
0.583748105822	0.945018832582
0.586226105379	0.925126049509
0.594613681737	0.934946493758
0.595728855332	0.937116789797
0.587808148505	0.924861827194
0.509834168916	0.927714555909
0.616036081182	0.965772714542
0.611058935826	0.956592527647
0.530640036314	0.930368000936
0.662822496562	0.932884612903
0.655761327854	0.924530059705
0.724663681353	0.940546662101
0.578034246059	0.936299911648
0.657226749634	0.980344239353
0.536141304347	0.927389769227
0.635271223742	0.966020254817
0.577668059248	0.923913638578
0.584814321453	0.912787453024
0.595418006431	0.924721357513
0.650244353454	0.944185551494
0.610836394461	0.960705916125
0.608941109042	0.939537186942
0.615564927448	0.942762225222
0.548726600614	0.973398467908
0.55610998674	0.923293174647
0.580293019247	0.914711757124
0.575072731143	0.92652278986
0.556712132089	0.923059325616
0.545117428925	0.940777988783
0.551839052086	0.93038888523
0.5966488814	0.928347250613
0.612844719342	0.930203001678
0.60931980037	0.953256657313
0.562451953608	0.937063356772
0.619904442019	0.93192345357
0.662150624607	0.922566334208
0.615716593585	0.938582303281
0.611973763901	0.932279215689
0.600643233059	0.957689148528
0.560307256483	0.935686243267
0.54911158981	0.926879471403
0.557806957965	0.937413004593
0.566603007878	0.924212434485
0.559988301895	0.935853526406
0.562576276001	0.92534948565
0.562525438436	0.925231104138
0.567470579689	0.92903633198
0.545570316799	0.935182306271
0.537217999759	0.913837483973
0.563304168811	0.932340017215
0.56520306993	0.92285041057
0.550917992656	0.932447857252
0.571072454344	0.92980235354
0.546970568247	0.937619320782
0.560716655607	0.913570661645
0.574361278005	0.933655733405
0.562163416898	0.917640676686
0.56846694517	0.924321740069
0.525298819551	0.925374651862
0.542044811399	0.931399164696
0.551847766133	0.916081545226
0.548099798694	0.911437121953
0.55831143964	0.918195762652
0.540548734273	0.928001467691
0.542256087461	0.92475168625
0.52539364512	0.916897377397
0.520818499418	0.921773050175
0.498152790605	0.923509866798
0.512504114516	0.940584579986
0.530444964871	0.946704929597
0.504137099262	0.941091018261
0.53209537758	0.921244380409
0.515398868246	0.8954076948
0.530739500129	0.921934238086
0.674739668685	0.901954110507
0.678707558788	0.899439935243
0.679602410913	0.896478201236
0.647210708704	0.877211884298
0.668548236611	0.892092757774
0.512755339264	0.934640427027
0.536160857418	0.938675776172
0.493885771832	0.945152350185
0.629333815826	0.952486643166
0.569761720672	0.924707276564
0.581747269891	0.920483823063
0.5888530917	0.925694631379
0.588143717668	0.925333871423
0.569565740407	0.93428865907
0.580603973038	0.934940242822
0.593841465514	0.925922222374
0.586862180805	0.91963493494
0.588013946905	0.925013921724
0.574153694094	0.93782551911
0.588752107064	0.927657323193
0.609542578425	0.945217216276
0.613522875523	0.910833834345
0.650822596631	0.951574511901
0.599822963154	0.92721517934
0.611478991969	0.934254292299
0.590466948546	0.931404402191
0.590940779443	0.92492556159
0.591136390492	0.925637693961
0.61845818686	0.948629564376
0.544999521791	0.941579678178
0.543726814393	0.916441523356
0.587951266072	0.937887721087
0.522790368987	0.918455786256
0.536481444131	0.914531120282
0.557100903197	0.934409158111
0.675673312347	0.91378396187
0.691558441558	0.921307898954
0.67716637825	0.922372282392
0.676023268408	0.929539326494
0.676347856968	0.929232840797
0.676078502809	0.929374171147
0.651790393013	0.946505176449
0.676259689922	0.923280077519
0.681704776466	0.920211100549
0.713193752077	0.932905021628
0.670174242747	0.941835258692
0.529817724191	0.897161031742
0.519978024915	0.955930870802
0.671310168951	0.93131710201
0.660260216248	0.932986440428
0.660537816997	0.935053420661
0.609361211663	0.957535999577
0.646880232981	0.938546727968
0.659207581035	0.930013724186
0.637835660857	0.937553332443
0.655690207786	0.935295872979
0.652422627979	0.940432919933
0.589585230393	0.978330598505
0.649320195406	0.934741408074
0.649228622859	0.932739430155
0.649665474187	0.933016009868
0.649363294343	0.932449154291
0.63946427558	0.933749753706
0.640350335197	0.920436379267
0.666087131576	0.930749129389
0.500660684653	0.929457483755
0.478969725243	0.942677039068
0.478531006371	0.928104175479
0.483324287086	0.941306474681
0.490567848253	0.933738933462
0.489667812142	0.934794589509
0.494664783999	0.931002029833
0.507700534759	0.934966106093
0.48650815891	0.931477474465
0.479946247674	0.921346170233
0.466495918707	0.9343012277
0.50039798355	0.932021977722
0.496654737824	0.927977647475
0.493795206354	0.940220507461
0.488647833869	0.935411336831
0.484872468252	0.931417636091
0.488277364161	0.939023191749
0.486712488018	0.937356502334
0.496212852181	0.926846872716
0.502176742516	0.932985062005
0.473542698823	0.940513383844
0.475464320626	0.943328200184
0.482154095118	0.934422387527
0.47938233638	0.937923146243
0.499631395291	0.944854923236
0.558937438622	0.958038554197
0.57279187521	0.933476427572
0.564444262764	0.958620635763
0.59553022684	0.955422834981
0.543921740982	0.932138231341
0.600652315721	0.956930930451
0.602423749798	0.957897534836
0.558886509636	0.91355629016
0.67332152921	0.878400126997
0.572481354555	0.950004679305
0.655754634418	0.874923162989
0.642926022868	0.880229050709
0.574596840143	0.912214818064
0.566394196936	0.920571934178
0.550260036177	0.935044701305
0.530932132733	0.935222895205
0.634852269791	0.91063182326
0.658126361255	0.926329485183
0.577404809619	0.950589662583
0.56476078351	0.971977718155
0.577256079807	0.927619250172
0.576993848903	0.928712212886
0.728341299801	0.918673127645
0.608049618491	0.929603916836
0.61831639035	0.951705176521
0.613646771878	0.949958835323
0.642611321815	0.949670058149
0.617004264392	0.937678264579
0.620854735359	0.945733117949
0.618781663166	0.942634035821
0.617480207955	0.946990118154
0.618341215354	0.948774447525
0.533616052079	0.935654019323
0.529953694771	0.917380341869
0.535460311359	0.939124653356
0.718256106544	0.907741886014
0.663814496494	0.900305606065
0.631277872744	0.909172588228
0.523811598738	0.940982675167
0.524897020787	0.930428119521
0.554196152696	0.926391711503
0.52505470886	0.937758515622
0.540140255391	0.931938720745
0.534914036076	0.939282903872
0.607824307962	0.947129056922
0.58082242529	0.920320422509
0.559969991854	0.949837833264
0.562160446833	0.949627538784
0.604038163107	0.937586259383
0.591321631423	0.934713485754
0.597497471037	0.942088927529
0.597001341359	0.941600799559
0.597857773496	0.942296882499
0.61540903426	0.947946331254
0.578839566544	0.948367403204
0.537003240345	0.932988854545
0.554234259818	0.941506748967
0.554818500092	0.938505408336
0.551194625448	0.948797921112
0.57238699493	0.938418010636
0.6390741134	0.935440205126
0.570071760236	0.95320966734
0.631376117326	0.883612653319
0.641280014047	0.909371998867
0.660775193798	0.918056688769
0.564700686554	0.949550816743
0.564374906721	0.944683202975
0.632151221144	0.88519421987
0.655426984495	0.905567663067
0.655529483779	0.916084574159
0.557854723695	0.956064633229
0.235902819436	0.773785439835
0.325241089209	0.787330515
0.619180556696	0.71765261701
0.630600837016	0.703923399005
0.648816234498	0.723052978284
0.652121453951	0.565826122378
0.667021263588	0.552720802471
0.084329563813	0.881351672053
0.02587690039	0.890081170892
0.335255786812	0.789263244647
0.337315150079	0.731870469123
0.322220691556	0.770134675952
0.338159437888	0.769995836844
0.355496011761	0.780131045627
0.285347813519	0.798935599578
0.345590798188	0.763831624926
0.155747553928	0.790601102224
0.059844041129	0.828883628931
0.143641354071	0.815921297021
0.608708633989	0.682965803151
0.605150324783	0.664648290595
0.498811392689	0.472461652313
0.671558321419	0.490598849789
0.52065676456	0.588065764413
0.238759191546	0.787884972338
0.334580901992	0.742980047531
0.754654472493	0.5413458553
0.099202551835	0.748819504461
0.183547466096	0.816041686995
0.180857567024	0.831351130644
0.115919560595	0.813602866548
0.147873836307	0.801903484828
0.487828404204	0.671523612392
0.744909634204	0.539119737199
0.733561612142	0.539774414653
0.738203179374	0.572377217058
0.744767625086	0.545172305378
0.736067682017	0.572952561584
0.741205271898	0.568633708389
0.430268188053	0.569417702581
0.670727385488	0.655456143152
0.574742914774	0.694529843064
0.486262163709	0.640769636123
0.689163807957	0.59718735384
0.672472089314	0.547863455424
0.574906766991	0.543862316821
0.73552493896	0.514880456075
0.553502258553	0.650420711831
0.554353804	0.650477291008
0.746120309591	0.523234120444
0.751959414303	0.578809417802
0.56507645371	0.62316219899
0.429999392356	0.620089395786
0.550038497119	0.615754492487
0.702253316373	0.657326289921
0.415844514265	0.703099545496
0.238144838721	0.706860634765
0.184098738297	0.782963503772
0.114239570992	0.874494950912
0.114571013831	0.881135841912
0.146675837306	0.691818951417
0.119430824379	0.882356438559
0.806035837787	0.349350578744
0.794850143867	0.414567572416
0.789051743589	0.449230352409
0.801277635123	0.321419017438
0.781783388377	0.401519199037
0.238592188571	0.812126516202
0.175810517999	0.807655936801
0.353786984834	0.777493983947
0.325932226856	0.800087584253
0.331916986597	0.769857507341
0.326340083735	0.801556373753
0.863347026848	0.477853187061
0.857104279406	0.512100736631
0.849651125817	0.504481441467
0.873273724716	0.491380776252
0.188859181	0.799068894187
0.23099008984	0.822719089548
0.171909078965	0.790923819778
0.625552050473	0.510447975087
0.763355408389	0.340962619905
0.799330430406	0.461171210507
0.806449906652	0.495978113412
0.840442225027	0.55267622417
0.931378214389	0.247709358756
0.132092846867	0.802139644524
0.117123932745	0.777934224295
0.671558690775	0.703397653228
0.660280878646	0.697504614269
0.682443763537	0.680581023419
0.661159300564	0.59005691512
0.650247061435	0.722150267235
0.650063680923	0.723664250762
0.650079618918	0.720723648463
0.65025224147	0.720189965798
0.260685767967	0.77181667245
0.274716331111	0.783843581853
0.367554431384	0.867242404939
0.143771018321	0.855988461544
0.452015772109	0.733392069226
0.626811995131	0.617871427399
0.788777620329	0.418687276894
0.823070818355	0.409442862942
0.859556713901	0.366266045309
0.824335607051	0.390328151271
0.814765600085	0.428766546098
0.822172565415	0.36911177096
0.836262533334	0.359206467446
0.838698390483	0.399895622168
0.832950872535	0.379934138519
0.594293535978	0.453706138409
0.199232543905	0.771905000258
0.438755157722	0.738536687814
0.283301051028	0.736235946422
0.205145713101	0.803591038717
0.404679991413	0.711340155705
0.41016574689	0.734500128839
0.387997240745	0.722033102537
0.282494657082	0.772109192919
0.603210169605	0.634795668511
0.595924234588	0.704783104472
0.15989552623	0.885269113135
0.204777751367	0.81172104133
0.45196204155	0.670285465286
0.176016107885	0.68178656695
0.502201195874	0.645332400566
0.792583315182	0.462385237816
0.790574136246	0.488729717528
0.785607977378	0.487957284714
0.272520379029	0.737101003613
0.372974542288	0.764442878747
0.697846698412	0.537895278306
0.696193244495	0.569061728038
0.653919356013	0.570009329724
0.675931883498	0.559981212717
0.42159087516	0.770929062709
0.320287071667	0.771312051472
0.413067737976	0.753762419233
0.47209557431	0.749916483759
0.44943067649	0.798646191125
0.442144314921	0.804430645959
0.448978949575	0.775592638371
0.448263515488	0.781013735342
0.530462690559	0.535677580521
0.790582556046	0.557020300576
0.625507284944	0.686170472092
0.874366008781	0.36063073851
0.456250027342	0.609467031696
0.224079807903	0.806963282872
0.230487310515	0.864718160613
0.154241200231	0.871992787045
0.23824015303	0.872939769571
0.199875917692	0.7670162985
0.732148161689	0.534374332495
0.704027948352	0.646451059749
0.721705024344	0.50832853326
0.709150389245	0.64599885943
0.713985668396	0.519523987644
0.723405623408	0.647022172058
0.62063172043	0.4696143784
0.580486865002	0.535954882686
0.573428111837	0.536428417726
0.448665665021	0.734983360759
0.265029030818	0.856788779414
0.383505884435	0.762834311544
0.386084397708	0.798850434403
0.709690816797	0.535157080391
0.561749982857	0.654608283009
0.36482111729	0.613951216154
0.668291589623	0.492209238834
0.756582563834	0.54154847571
0.601013718252	0.634438710085
0.54834541382	0.6784844196
0.663494893043	0.609964316836
0.736911236446	0.554835957129
0.715155014657	0.558294839735
0.746826462934	0.58156720851
0.716943050404	0.566429362364
0.103377214567	0.846105644062
0.660877242731	0.623778394247
0.721785954678	0.560738203151
0.699866944954	0.594573947816
0.700633060133	0.596889129325
0.712247911623	0.571116671364
0.732519301319	0.526729655509
0.702325752701	0.57357989104
0.733382990843	0.453466998561
0.607033542646	0.659706869386
0.684799974938	0.563250292605
0.214945683539	0.790064143874
0.100831332712	0.767882224955
0.202262911369	0.761573961846
0.673880998214	0.738998829939
0.057034378307	0.870193799599
0.583873230718	0.594966650563
0.632072395238	0.450933450932
0.189180830638	0.810044801982
0.154318225404	0.741952584777
0.105004132338	0.818896845775
0.193056456846	0.7335350354
0.203864694523	0.771022310068
0.31659931945	0.773395284793
0.135972274869	0.81939363787
0.202517005767	0.726195434411
0.207310580482	0.77469369495
0.203276293604	0.770758292414
0.281385671308	0.780291156027
0.827162938032	0.346000912249
0.823510449685	0.361201814278
0.904146651206	0.405910143227
0.807293711235	0.369395003629
0.77300756008	0.473115683579
0.763450361496	0.503860497631
0.767567895047	0.56175764645
0.857057229854	0.349854668199
0.819439465193	0.530053881105
0.905100980958	0.399116946491
0.869444995536	0.354607554715
0.57390756482	0.624576497443
0.852808095076	0.472496557539
0.106310926572	0.849534379173
0.397924041232	0.589200283485
0.427944577493	0.574261069657
0.386116241801	0.686812524776
0.380015114276	0.692414355665
0.456984450199	0.81535377057
0.092066051958	0.886947374914
0.641142570784	0.706000098748
0.644744126068	0.701224684891
0.240458814903	0.768308065646
0.742664908736	0.582233581521
0.679084165021	0.554091941758
0.799155259849	0.580158028
0.419646224636	0.800697582387
0.731820150192	0.68798116019
0.128724424553	0.814329193622
0.657605087716	0.666529971193
0.401823015571	0.828761666484
0.442574482602	0.6552197979
0.411615755627	0.813390332844
0.672038039889	0.642171291268
0.640647075445	0.739069558194
0.560803840091	0.684883177502
0.593567856056	0.716330776382
0.383355596341	0.723618179561
0.492986251657	0.756394983301
0.471050638531	0.714402356831
0.419144256014	0.780346212576
0.523151471644	0.735794003701
0.436282300312	0.752652861712
0.275610960257	0.711641877906
0.486744256191	0.575238863146
0.452398890077	0.720789167827
0.719901306566	0.626195455658
0.486761225005	0.848242363005
0.750317176913	0.617922523234
0.801155257073	0.490041205393
0.683683360258	0.644873186974
0.554024973261	0.683028459008
0.542752257813	0.699553366795
0.253128056474	0.851315578415
0.123258536962	0.935642850335
0.280695796543	0.852873749419
0.214052677648	0.863994406351
0.244223016022	0.819941165339
0.263419028727	0.817195581715
0.222231291847	0.886483088523
0.330713351736	0.773756420416
0.293561826901	0.746913161129
0.221226927253	0.781217910779
0.326483346813	0.789270938464
0.234581727549	0.863496175629
0.332178702571	0.796485647305
0.349374085515	0.798848242394
0.388520048095	0.724894840041
0.341928144848	0.800446758624
0.313111348195	0.861142855748
0.344428969359	0.778671142461
0.28557818185	0.851993151268
0.125722531447	0.85146932544
0.312987315644	0.782648682492
0.272522522522	0.789945960512
0.256298420058	0.783008301157
0.272164581199	0.807352992425
0.290333990198	0.817264743502
0.268915024018	0.810204478535
0.162054836555	0.829403373746
0.1199800366	0.867256428025
0.204886308659	0.68916052315
0.263505647926	0.767249964903
0.182489641506	0.755287718286
0.220121728887	0.771940993979
0.162075400098	0.825413425735
0.082177374931	0.931890945488
0.181448080391	0.805690741117
0.764226941057	0.531700180563
0.77018706386	0.53944958832
0.815749757275	0.526796835663
0.765135557519	0.490396607617
0.804534428065	0.53288902181
0.0859241809	0.887395042342
0.279118765172	0.827099110794
0.073206321803	0.785100617828
0.543338158257	0.721753109236
0.40915161313	0.77568037542
0.485127405096	0.687621312359
0.41155680869	0.800579207184
0.406683151024	0.81078576319
0.431348490317	0.767921958219
0.48003088161	0.707982255436
0.498605419924	0.682125151086
0.422992866571	0.766144410379
0.404682271983	0.807798992537
0.447887323944	0.732802436575
0.405282843246	0.715022619487
0.535383835754	0.712868331126
0.559134463989	0.71790128032
0.642338949455	0.653873552453
0.563161583004	0.685952370857
0.566845246018	0.698573183702
0.519962570181	0.72141460535
0.435884692267	0.811902269142
0.440093790216	0.807305532736
0.582215180472	0.688432615387
0.330506583352	0.868591190095
0.22272521082	0.808692376176
0.396496547078	0.823375690389
0.151986270254	0.860186386252
0.189617789431	0.78133821925
0.266803346817	0.757765088502
0.867567331235	0.448621564429
0.854990939293	0.501493385073
0.77243114789	0.503342601822
0.775381810878	0.526613822864
0.773239912499	0.527181966492
0.77467634163	0.529089355955
0.747903930131	0.525706313717
0.776033591731	0.472862100537
0.786699932237	0.551919647179
0.789099368561	0.485154370175
0.778937502662	0.495032353499
0.234847562213	0.749455679967
0.177315179142	0.859349419083
0.749282754224	0.551639448695
0.740061363279	0.594368937032
0.740171106719	0.596918264848
0.640679309164	0.553920169576
0.71429923553	0.557793059323
0.709319157861	0.618681039739
0.660879697359	0.551583830785
0.641563845172	0.640441836075
0.643427364803	0.635974823891
0.719636042624	0.472596383544
0.680160299721	0.622310302095
0.677880562621	0.613905175022
0.677828052618	0.618432259979
0.677733861326	0.615042699218
0.689887066568	0.554001254243
0.663427971207	0.56037168383
0.699143508139	0.602383212913
0.106800442505	0.826103588365
0.077835342648	0.851571457515
0.072025010883	0.79763036496
0.102434136362	0.825980348118
0.089401869282	0.808531149039
0.149140893471	0.820656096977
0.080859354055	0.810210133579
0.067860962567	0.802350374597
0.071617698835	0.811992797735
0.08853628282	0.821760853298
0.10998667333	0.813508991082
0.078203767578	0.83626699526
0.067838805041	0.8498728916
0.098248475393	0.843687800318
0.083011453104	0.791182174702
0.082526891391	0.84835049309
0.136692530812	0.8176487036
0.093940568212	0.847670453852
0.080712080278	0.741803157695
0.092859386921	0.868758028388
0.079487914397	0.835908048833
0.087194525904	0.780151197025
0.061224489796	0.796868266578
0.108069476329	0.785791742034
0.082075981717	0.846075624472
0.397423129591	0.903948194844
0.411142402708	0.796876772117
0.372848792053	0.809510637559
0.455827466756	0.810856448871
0.307356642516	0.897020958576
0.482257012394	0.731005138016
0.507565858293	0.753556880704
0.17848595541	0.75518885862
0.663099824218	0.490169817683
0.41748185588	0.922451600636
0.473670140823	0.623673111219
0.44837443174	0.588351620972
0.119132511203	0.843597462644
0.078438802576	0.910651517994
0.083381020258	1.0
0.188983380579	0.85456059541
0.634206219313	0.511470881059
0.651637185747	0.532464171713
0.449169171677	0.658055651773
0.458887865138	0.802467808768
0.577118163569	0.719680566209
0.575168798395	0.72007017405
0.875272169757	0.473597486717
0.556869394494	0.700080362995
0.579360197925	0.679461383919
0.50967038697	0.768936868459
0.736023317882	0.582304172686
0.555303837953	0.672913048832
0.542638977868	0.704344927706
0.5121957247	0.682612971915
0.507061103711	0.728750471588
0.511973875878	0.727026698245
0.196333721434	0.823779779956
0.281545437006	0.804565378427
0.208021013517	0.822194148617
0.881547139404	0.383414911026
0.721246076677	0.52867433535
0.448810909549	0.743492452951
0.195818000082	0.832206279069
0.218047705718	0.845314498173
0.210879098973	0.80589259779
0.183058907382	0.842410745508
0.215197822902	0.812394157408
0.232225901916	0.870329806109
0.557680263872	0.665850478703
0.443072363546	0.653139543923
0.427256415315	0.791580622594
0.444061166483	0.78857942327
0.546597421805	0.743009096908
0.49153947914	0.728673696973
0.500585337556	0.766134130487
0.499858823667	0.761063719874
0.499844172472	0.765701706287
0.596856114939	0.682071541503
0.553478791133	0.676135714189
0.235185667996	0.831448441679
0.330126726066	0.756800301983
0.467256311038	0.716391119288
0.42354902258	0.732800718568
0.399896785161	0.793667991052
0.717859418135	0.618797973789
0.480054875474	0.749022787037
0.784617031526	0.444905839209
0.723848821386	0.589135756923
0.726866002215	0.495597891995
0.468141486329	0.77106647377
0.449256255907	0.705694568498
0.784264525483	0.444669077679
0.795070585513	0.452065468383
0.759691899612	0.498544169404
0.443717221373	0.76415586228
0.372242218223	0.904705245107
0.415486392351	0.904719223883
0.564982072967	0.957864686457
0.568244119914	0.953217510717
0.576568959038	0.949818139711
0.608368643396	0.94895864761
0.602460168984	0.94918701492
0.277563432481	0.907048364302
0.226115656051	0.910057306878
0.442692731635	0.89976609948
0.433803706586	0.888703432079
0.419418040441	0.886225384506
0.424043341532	0.911939825404
0.43154691084	0.914891357033
0.402439223653	0.899417672608
0.431962356222	0.915122923695
0.361827926227	0.872977838187
0.274841855865	0.901664610886
0.320131298053	0.923143640485
0.559508998922	0.943829125631
0.555504206355	0.934677326682
0.485803991926	0.921314745346
0.559723039834	0.964054509764
0.564194669914	0.884758263989
0.36367715407	0.908079920691
0.405550546379	0.923346555036
0.650366291821	0.891540519305
0.328607714573	0.878123024071
0.358791339519	0.89089746716
0.353695456001	0.897197008046
0.321591513112	0.885464857472
0.350570532712	0.84480101985
0.519365017084	0.933187170485
0.654458675376	0.945820124999
0.66130417123	0.931922395506
0.639583240025	0.959224698783
0.636653504625	0.964676038722
0.639936372176	0.957464240597
0.641252456795	0.957775910846
0.497067149153	0.92805940023
0.603732908065	0.959902683003
0.5567883033	0.941314549394
0.529066971952	0.919845578588
0.608674955632	0.945767242425
0.611759702286	0.947349998944
0.553352281128	0.934539864948
0.631002209045	0.95597088035
0.556321832942	0.929637368868
0.557460225242	0.929216748499
0.635898566343	0.963704336353
0.658585981327	0.958231549454
0.574474267243	0.922874232528
0.518158433089	0.898982409886
0.561156201282	0.926017493015
0.586513416924	0.943566687151
0.489901057426	0.926682613676
0.39143012395	0.902549671986
0.348796415665	0.901710372058
0.315148371002	0.898660645888
0.315819759591	0.89906043288
0.317366316551	0.874699932605
0.319024478277	0.898207565903
0.676810227392	0.937954235026
0.696405380227	0.911810613931
0.712391845907	0.914440424905
0.671384731008	0.919541039932
0.686986223855	0.933029145342
0.376829983125	0.909593403748
0.353378458866	0.89765206585
0.43010940664	0.91234976556
0.417163127113	0.90221335587
0.421196926846	0.895376973102
0.417975866797	0.90215878155
0.731460503202	0.957231137995
0.725698673077	0.953596900734
0.729560012559	0.963055739792
0.736936775226	0.953610997978
0.359478680681	0.912083299374
0.372711555679	0.939878715421
0.346537905663	0.924371363246
0.578906414301	0.913756980039
0.641659591328	0.882717034945
0.698892073842	0.906511011871
0.691697831551	0.916296128294
0.710996505611	0.975157171623
0.844152300234	0.896562025249
0.323233838844	0.891060003374
0.326931093579	0.870748027608
0.593868903363	1.0
0.58415059665	0.998758511672
0.602111508413	0.987625095973
0.587842489329	0.977719363541
0.587097263369	0.980851217332
0.586578487427	0.981046045033
0.586461608257	0.980878934681
0.587187812256	0.981088035628
0.422674964772	0.873943082204
0.423390435854	0.883258062798
0.423068657111	0.916204193751
0.342891588488	0.895262901582
0.491365574958	0.920106717675
0.582586404043	0.95609572023
0.684086051927	0.913700766393
0.684032802701	0.92610980734
0.747132730313	0.932951853163
0.700299836691	0.941209947027
0.661440062365	0.926342765216
0.688983397006	0.934766848856
0.705929048611	0.926783540803
0.746476057183	0.920945356463
0.709191057917	0.920595360896
0.571456666588	0.938275253738
0.369956212628	0.88631972756
0.459075574909	0.935556865043
0.3979191143	0.907297856735
0.362147192698	0.894633959183
0.4473312893	0.917722286972
0.452504579832	0.929107181942
0.439840576377	0.920788627573
0.394944196188	0.898022390683
0.574062776157	0.944073219979
0.571292003027	0.961802147723
0.327492671057	0.881811580659
0.363552808811	0.907341288512
0.50684790972	0.911722437406
0.374836111631	0.874929727324
0.515923078608	0.917493382331
0.680334712844	0.955480276319
0.661864490814	0.984397189233
0.667100759041	0.969428001279
0.405973710707	0.907313536333
0.441932342605	0.918407495679
0.632049499249	0.942743066362
0.620544836239	0.962886496976
0.607208106694	0.929226258917
0.612805444745	0.958548782405
0.472828521095	0.906207338212
0.432969439671	0.912267598367
0.466707584719	0.893496144243
0.497020384398	0.920527275328
0.486097855462	0.920330796834
0.482021679118	0.918658605515
0.484791571042	0.918880820576
0.485035191785	0.918879990526
0.54183828118	0.872360863783
0.660257459227	0.917014929672
0.55806887987	0.96700178751
0.726061606297	0.937507475427
0.503271605208	0.925479977269
0.383861648093	0.877136786903
0.37136758814	0.90651464447
0.33252548567	0.89321243385
0.369004144567	0.925216513485
0.334780960259	0.926750744039
0.631210535537	0.941971709778
0.612617696197	0.968563937419
0.625096712367	0.947889700423
0.612424727669	0.963609126116
0.630810202344	0.938506903789
0.636737908887	0.917674643181
0.617457320736	0.889836500745
0.604420681225	0.91093596102
0.600969582479	0.90992825545
0.487515203549	0.91334306611
0.397975286586	0.891559122654
0.453942129015	0.900426462385
0.458345400135	0.908779843001
0.624457775726	0.936513041105
0.555498411393	0.934651794892
0.485542735397	0.885966920953
0.611456640705	0.915260300501
0.650484337956	0.936013031175
0.580482250748	0.94735025174
0.544760982556	0.952725480985
0.615203635896	0.943934086743
0.645177985923	0.941242488949
0.631572453683	0.941532389785
0.638998964543	0.951529265337
0.639828351153	0.929590900771
0.301898786089	0.893358667889
0.600824053069	0.956741576001
0.6521825842	0.976300110187
0.633228903446	0.970788931663
0.635824501391	0.971285382844
0.62197894518	0.93882724924
0.632864261074	0.939944071857
0.615628884978	0.939745768891
0.629233667791	0.948232393114
0.57542099229	0.940356123799
0.603500308052	0.941302345421
0.369523700831	0.899327550105
0.315291363266	0.87804516363
0.310521726788	0.92254407002
0.600974628444	0.97013533775
0.276879879942	0.894632764464
0.568756103935	0.917585563377
0.574908962444	0.853336164587
0.342933477658	0.913639809834
0.323957467664	0.898383659174
0.303474647078	0.914241634119
0.342141947268	0.906940679948
0.340969406153	0.920747301974
0.400996203696	0.937402553938
0.325409288641	0.903110798137
0.355675437129	0.914713458873
0.342313204885	0.923587769022
0.34106525211	0.920571028227
0.370557186864	0.932718399544
0.695747816714	0.934987593291
0.643546625119	0.912731823747
0.727200780373	0.931532178731
0.714663316846	0.905728242316
0.660422913939	0.947704641684
0.681381094432	0.937575880227
0.682671777728	0.915631457833
0.723265162595	0.95659158664
0.684669295711	0.941623263375
0.75867378342	0.937864949787
0.735101511093	0.957617744596
0.585848770046	0.92113116712
0.728641568674	0.925318204116
0.308781991001	0.912038127484
0.473247923143	0.900149879634
0.48666299862	0.901782225448
0.469354506481	0.90396165317
0.467150845469	0.905766364586
0.484306057834	0.919906661486
0.291811286798	0.909204487307
0.573139564019	0.95586882398
0.576395107936	0.957287654191
0.374995635323	0.900623319779
0.639015441234	0.956850415946
0.619380548292	0.933869226032
0.709810883053	0.936483992329
0.469274094189	0.924177814358
0.639040990133	0.976990607528
0.336125319693	0.901649457293
0.592739024291	0.964151796146
0.45912984766	0.924058002912
0.491298179495	0.903828913181
0.475241157557	0.923012283402
0.615521213989	0.953972781824
0.571606856927	0.971830338308
0.545890051105	0.929065300977
0.558448184531	0.940188492755
0.445424372109	0.951451700753
0.491404378067	0.92627752483
0.496774699015	0.913144297395
0.470647366305	0.918184418028
0.508175799633	0.936750042061
0.460454804089	0.931911262054
0.399839545791	0.910178099244
0.514645976127	0.91376990044
0.506328832669	0.909302369452
0.612703041178	0.961363265671
0.478295944505	0.920965027829
0.629621560061	0.956562569658
0.68309272286	0.952039762441
0.597345949689	0.944902751044
0.545644713048	0.929120054406
0.532248283629	0.947228734247
0.391026063336	0.89949536117
0.32859167872	0.869590523635
0.397944809197	0.900606354734
0.380149067664	0.879160571946
0.390964606268	0.898468043708
0.396604876634	0.892258350326
0.376524069792	0.886955336136
0.427797956318	0.897911771337
0.40386762047	0.905874359131
0.368399887401	0.895471867055
0.422456682107	0.900329921381
0.385768818326	0.884452442686
0.420616075072	0.912667259628
0.437598222511	0.906384987728
0.445536445537	0.932498649806
0.425680159257	0.898532391584
0.412738877347	0.905538853719
0.429944289694	0.904746399054
0.407329546149	0.89780493408
0.324676158675	0.904776417594
0.411155130894	0.915404119061
0.398610345039	0.897318008396
0.389881860143	0.886494637341
0.402487717267	0.89861407554
0.397217590488	0.900254058491
0.390307547899	0.905359723108
0.336616467011	0.912532938453
0.317695336327	0.899868501397
0.345413496357	0.911577861861
0.371141386813	0.922176010899
0.347970335676	0.901510789745
0.35478080386	0.919357849077
0.344689031829	0.904973655848
0.291485135293	0.879644375622
0.350545392081	0.891436387296
0.670846917712	0.936690531356
0.675580054341	0.939782293437
0.693667135562	0.939768460859
0.656010056397	0.927922148675
0.683351993531	0.94285315851
0.302966430055	0.896398924543
0.387705664717	0.916155301302
0.278144288934	0.910579977649
0.547864396655	0.943944291607
0.465054708184	0.921525449877
0.506968278731	0.927296053644
0.470089416675	0.918641328945
0.467083686461	0.918345825965
0.471237820281	0.928159191313
0.498728113154	0.932932678724
0.51839066607	0.928022216665
0.475539495122	0.916120563533
0.466419642275	0.917946302654
0.486714438679	0.929738642436
0.475457783983	0.912198122276
0.531920973543	0.933947023516
0.536656319823	0.912970519916
0.608325074331	0.949192979416
0.54910928337	0.934374282726
0.553693967493	0.933829011162
0.52333202406	0.924767684455
0.478070120113	0.916224392932
0.480597423636	0.917138011935
0.562600056114	0.955182129256
0.414979649525	0.93426111508
0.37308237296	0.893061472971
0.465760859394	0.933644010443
0.333552067034	0.893670590093
0.356755075971	0.890341045919
0.399106037938	0.894917394546
0.705433135129	0.955139099681
0.709793113863	0.951773627352
0.669010203436	0.939995030356
0.665041200235	0.951379217033
0.664624216253	0.949756100139
0.664832792322	0.950786646959
0.635269286754	0.956235986005
0.674563953488	0.933294862928
0.670955535768	0.938293781762
0.700343414202	0.929776122266
0.660702367259	0.944541933799
0.373442130475	0.889542299561
0.335570436582	0.932064743418
0.658557007757	0.948924929592
0.639429757981	0.946337720777
0.639240206161	0.948198977344
0.581542913057	0.967892712468
0.626360878534	0.940161690181
0.62537521791	0.935591150567
0.60317637893	0.945158010764
0.594697539896	0.930419471851
0.594540624437	0.936647222216
0.597657725289	0.965742220687
0.608522253862	0.940168026347
0.608078692371	0.938376203472
0.608398622519	0.938645344843
0.608299028139	0.938633017632
0.611391710648	0.93373133856
0.599493342395	0.930562693048
0.632647956834	0.937116527959
0.295945752156	0.8965712049
0.270999582586	0.907951758833
0.273840146688	0.890137283156
0.283929689783	0.910448661497
0.288569904337	0.90320394772
0.311752577319	0.909551340541
0.288619993208	0.896092027741
0.28926916221	0.89358499867
0.277180918713	0.895069681957
0.279029701605	0.883978638958
0.279200677439	0.905541673404
0.284469797471	0.893439117253
0.277751845513	0.877725140172
0.296589136293	0.904896606978
0.28547972491	0.893100101735
0.278962957633	0.897650189335
0.30040105132	0.919739909819
0.281026289491	0.899915385754
0.295401550238	0.888164045622
0.29346378828	0.896265630969
0.27017792882	0.904025623542
0.280661453242	0.903029404735
0.269811301907	0.885847062936
0.290372648388	0.903052745781
0.289313739946	0.902465577133
0.441615834682	0.933672283919
0.4569854032	0.906822106444
0.438785104034	0.918191389308
0.492934033598	0.932858061966
0.397842608415	0.90285290903
0.507762557078	0.930348928095
0.517367291668	0.938539308131
0.36745461925	0.867146222581
0.621967618465	0.913749034634
0.454581213413	0.924590352073
0.535532924921	0.878936852714
0.520675483308	0.870960605359
0.337803800988	0.862250753239
0.315291558079	0.864763298608
0.303836307759	0.878246074112
0.351416448965	0.890138044803
0.593088695553	0.927390254838
0.617275105929	0.935547515167
0.48181084391	0.948506009997
0.473882973883	0.964420846245
0.535938673246	0.947489614127
0.535432016242	0.947500993369
0.74119501312	0.933012106065
0.532283253759	0.934875450783
0.556825223507	0.944624799547
0.519082348085	0.938139327273
0.632251720748	0.953831570743
0.537935323383	0.930003377448
0.537479089015	0.937288676957
0.528868569545	0.924697229914
0.521376141726	0.933218583478
0.525195516527	0.935206540167
0.35596358084	0.908809292841
0.386230625764	0.919175890588
0.361372712324	0.910423542385
0.763545791457	0.955439294899
0.645338456875	0.925063983405
0.510962912575	0.88815213184
0.349364641115	0.914159680334
0.362371874701	0.912785188503
0.372196750722	0.897796156299
0.344150513864	0.911594026162
0.36281487684	0.919024471498
0.366286170612	0.922261308229
0.544932013973	0.935607950845
0.486725117313	0.915987272151
0.462198816942	0.935998250185
0.468345495331	0.93687784421
0.535019262696	0.940229815066
0.508133639593	0.928359065236
0.510949468135	0.936053603361
0.511206956192	0.936061899051
0.511366220727	0.936170334119
0.566420548514	0.946798990101
0.524846285068	0.944682873608
0.372254708431	0.914878997703
0.424916876694	0.920932874609
0.471457527179	0.926498904488
0.456752706639	0.941844243653
0.45119051233	0.915189267065
0.621264245771	0.953384951763
0.483150415083	0.947027612785
0.648093632358	0.923984290542
0.625023777125	0.93195315791
0.647205610926	0.935164669372
0.478285890178	0.937127569807
0.475946470325	0.943856585499
0.647782610312	0.924529518298
0.667538378462	0.940572456191
0.65550397878	0.943232343499
0.466329412997	0.949407588274
