# Supplementary material for: Do universal codon-usage patterns minimize the effects of mutation and translation error?
Source: Genome Biol. 2005 Oct 19;6(11):R91. doi: 10.1186/gb-2005-6-11-r91 (PMC1297647; doi:10.1186/gb-2005-6-11-r91)
Supplement: Additional data file 1 — A tar archive containing the used CUTG records, separated for archaea, bacteria, and eukaryotes, the data used to produce the histograms in Figure 1, the kinemages used to produce Figures 2 and 4, and the data used to produce the scatterplots in Figures 3 and 5. [file gb-2005-6-11-r91-S1.tgz › CodeError/data/scatterplots/bac_p_AGCU_kZ.dat]

0.472055588882	0.786658055756
0.481842794174	0.790666151989
0.480211840053	0.877828270539
0.476396733881	0.853045756837
0.485241365174	0.867864331987
0.472505652777	0.872623429415
0.459325287651	0.860633641258
0.447724033071	0.791767465977
0.420104631158	0.793988256009
0.501497763082	0.766831353724
0.490710974248	0.776809692372
0.498966799834	0.76095648322
0.481354630466	0.798873448121
0.484250774993	0.818466311696
0.477063615117	0.7903177525
0.475043569188	0.80981562953
0.47834296504	0.687692840747
0.432213097785	0.777294822713
0.447248037752	0.815738801978
0.479422741976	0.851664346489
0.464453516136	0.836657375601
0.415414517455	0.893979988023
0.449121184089	0.976969075587
0.484920806232	0.822669915892
0.473419857757	0.81070072187
0.466409213862	0.830361057627
0.533152909337	0.871381724552
0.465426191742	0.724619872411
0.48051391863	0.749488253414
0.468605361977	0.763454481816
0.473666725727	0.737421190466
0.483647692009	0.647645608737
0.486291627838	0.85189284549
0.5043155638	0.929631515409
0.503061712399	0.883937498415
0.468670843556	0.944572824376
0.480358897355	0.947319070819
0.470806852135	0.939035336338
0.470281634294	0.942852653998
0.473254151224	0.821468920985
0.468725081953	0.951523919371
0.47094838734	0.8723427031
0.487567258157	0.834241908007
0.471927727675	0.900260995016
0.477001594897	0.881757160003
0.460776421496	0.865983550287
0.485059876759	0.953867233785
0.486279777443	0.874332966531
0.485534374628	0.875360330079
0.480043107671	0.907482571242
0.504587155963	0.917991414544
0.490584026441	0.828546390716
0.500820319621	0.792868244415
0.486534033969	0.832698291544
0.466154824642	0.907168239719
0.483134788646	0.824665881657
0.464090814965	0.770560586751
0.470845573472	0.765228344849
0.475146301566	0.763802101776
0.475811605224	0.761593145252
0.460253436076	0.746853174053
0.478228901512	0.754496005205
0.488148381012	1.0
0.511796208509	0.914448895195
0.511113566978	0.893780364954
0.498747416547	0.999003680843
0.500509274977	0.985213370758
0.483562617888	0.786891524338
0.478507570263	0.780539129519
0.477688912198	0.812425225063
0.478944133516	0.798606160646
0.47929446805	0.788211953834
0.478666171671	0.799788448458
0.510510809577	0.973566036262
0.515683741223	0.953900919073
0.518841605721	0.975978171229
0.516138079586	0.960334269396
0.481754906312	0.797598179792
0.456608317125	0.821331740923
0.477571935357	0.840363047626
0.464731861199	0.867480757597
0.483273900493	0.96151146654
0.501603903635	0.860054359909
0.487472989889	0.878251110718
0.498458959248	0.963456675294
0.569440431474	0.947361591399
0.464563280886	0.760298004957
0.474933996202	0.75844403247
0.465183743704	0.924188966646
0.463089665106	0.928185234135
0.474790943044	0.917613227658
0.468952223599	0.935548705663
0.480885968062	0.898528696161
0.480815777431	0.898514265346
0.481165022116	0.898784974741
0.481343879726	0.89917208624
0.498297322687	0.740300176806
0.494419861564	0.754574353806
0.489510489511	0.812733013203
0.484268526785	0.747758270506
0.499959765028	0.832108605801
0.497344251411	0.936390009836
0.493772930913	0.935332979607
0.476495028243	0.970917643456
0.511585886682	0.904654199489
0.48089919501	0.934103285769
0.464760284895	0.96331418742
0.467944928999	0.930716680587
0.466675594787	0.943271250813
0.522393282016	0.92207497928
0.487924987688	0.952287872373
0.464611899087	0.889331165622
0.475987570036	0.735411243412
0.456418423988	0.848140733426
0.468072270029	0.779437033907
0.470390220734	0.766265762616
0.45221201429	0.807960949782
0.454820605842	0.832350611003
0.491653253621	0.822994306772
0.491678000129	0.772080716951
0.485773868288	0.859992584484
0.480347798648	0.872358524008
0.491927781884	0.746697982629
0.484811029237	0.78150237169
0.479712746858	0.831822847489
0.467503277767	0.69672391821
0.474406991261	0.802989765924
0.481866695709	0.922999698006
0.441885172751	0.908256009864
0.482847149873	0.971832505724
0.487234658832	0.786197762448
0.488232839179	0.839579594046
0.485116514264	0.904566313221
0.4634138242	0.920192749533
0.488232051669	0.870910870094
0.477072877794	0.940339512374
0.511241826162	0.81211660385
0.501455574649	0.811401581379
0.515065282892	0.801456195099
0.494354085282	0.841250653172
0.49589048547	0.830699296666
0.494206285344	0.828534694376
0.495141912678	0.83367450671
0.494806401229	0.832954971801
0.48178657395	0.870339108457
0.487972508591	0.901652121979
0.475883174773	0.86765010674
0.47280108003	0.962210256891
0.461875992528	0.813343502463
0.482580976117	0.74417638134
0.475327740604	0.751948132082
0.482111944605	0.777010802058
0.496456829841	0.824654385701
0.460931306656	0.826526662157
0.485844206293	0.890201428392
0.469819431075	0.907887957959
0.477355460116	0.885222424894
0.463915142112	0.895005451982
0.493740219092	0.879008584153
0.508923436344	0.864147612705
0.502270573062	0.810674715944
0.485462088233	0.813901355677
0.484773074509	0.811972578821
0.500107319167	0.828840203387
0.500893255918	0.756459445249
0.502499778781	0.823290623756
0.50257480585	0.809707977209
0.476880479926	0.876589296133
0.481176712611	0.861738767343
0.468705901884	0.723027246511
0.476130442091	0.833543771313
0.483388723866	0.901653011266
0.486309294254	0.899099430532
0.481496926083	0.900574558141
0.486606282521	0.896556162175
0.481930036593	0.884286788988
0.48440970063	0.900011469338
0.47396244368	0.916007950364
0.48308967925	0.851993167341
0.452848179134	0.761095575853
0.484178438854	0.903789856914
0.470558173161	0.922008607124
0.478812044382	0.91150117508
0.480486765958	0.911649565612
0.475163584083	0.920191493648
0.498987022942	0.94233570584
0.477666144577	0.927859381243
0.467861367918	0.942705423103
0.491985106182	0.851636189856
0.466511074214	0.869904731396
0.471122940789	0.782400144038
0.463125731633	0.724886399834
0.486769268204	0.820508498975
0.489586043043	0.863087578477
0.451959584224	0.742885854719
0.485660050344	0.826668573545
0.50271074515	0.768892678545
0.467932940737	0.778144466755
0.462603081251	0.779363770982
0.456992472224	0.796709023069
0.461496863509	0.799397093481
0.445469855581	0.824813366607
0.452414796541	0.856525870344
0.459675818126	0.774965841223
0.459597035594	0.808984197069
0.447611943217	0.828105349801
0.445720668982	0.824480597986
0.490587451136	0.840308323681
0.493829604698	0.960098026373
0.521194863804	0.933066390668
0.489978466126	0.959608145001
0.49517154746	0.86018150448
0.501879461081	0.951872969906
0.506238419623	0.895305587165
0.519295907296	0.87115693715
0.494617468652	0.975275436536
0.514519496405	0.905936994984
0.508277553376	0.933818798606
0.487821148696	0.956069110136
0.504136232255	0.818659736948
0.514113907967	0.899693594472
0.473491641787	0.79453900656
0.457663258644	0.743223669475
0.469623325122	0.788630322764
0.472097350301	0.771229255269
0.47088459365	0.772003862799
0.500095955656	0.834072438043
0.451740700487	0.794027254102
0.479679278377	0.862250569967
0.482830311269	0.885099159153
0.471612137296	0.767588257369
0.47015788125	0.935839103265
0.486310508619	0.885604440067
0.528800742091	0.860172311279
0.497077015916	0.824241262139
0.490974767371	0.896147842782
0.465680946292	0.774945645992
0.466905566903	0.887722797657
0.514622104063	0.847788610947
0.497254621658	0.816573949012
0.514147909968	0.843625315962
0.500638400915	0.902394793879
0.489474427805	0.918520088797
0.503202464537	0.836418503498
0.491406642166	0.861731315524
0.462293264097	0.833181563804
0.522471910113	0.858244787071
0.506306965083	0.838140091436
0.50620875612	0.826902996514
0.528236420196	0.890484365712
0.491082465124	0.839885215219
0.478585534436	0.797909407918
0.477404391192	0.817620269262
0.493230401959	0.795356669192
0.470644311108	0.906613829034
0.489913676016	0.81145865719
0.487885577224	0.93562177664
0.489495249067	0.945707389294
0.493168705285	0.88670605557
0.493834001263	0.851252583373
0.480962900396	0.853159103542
0.484041717555	0.750525215405
0.492813801105	0.676599940942
0.506980605238	0.750284677466
0.507877775125	0.712920145189
0.482555200435	0.748287477135
0.485854269015	0.751130545642
0.492565826844	0.733139894062
0.493694609909	0.76203801495
0.468626680293	0.774233003205
0.482145011461	0.785122492744
0.486875965003	0.761988284155
0.49541596671	0.731353313963
0.493549571604	0.798051624234
0.503766325259	0.784680966207
0.499712478436	0.848991028715
0.504834581477	0.79402482393
0.495659498007	0.772154030253
0.514391829155	0.805033364163
0.495352287947	0.768361077072
0.482289463795	0.78691084253
0.480474081966	0.808771845525
0.475972145615	0.785757618009
0.474897822241	0.763296989102
0.481564768223	0.784708868105
0.485927947047	0.769474828605
0.475487825079	0.791393784335
0.465797849618	0.827746345624
0.47275994011	0.779046305791
0.455557021594	0.816715476884
0.45831292801	0.810907612355
0.446496126824	0.737817769233
0.463327069251	0.801370525683
0.476593729517	0.796754149804
0.479342981622	0.769842881243
0.45583612471	0.755986709502
0.505761501441	0.940203005438
0.507828534569	0.954137710811
0.509438254812	0.96051675611
0.498131412652	0.96552038789
0.505691360328	0.97825618953
0.469235299588	0.742145048518
0.481060779554	0.794737306214
0.427893211665	0.76671962918
0.488290942928	0.853091210476
0.51985661067	0.840622000007
0.504160166406	0.86941735177
0.495027943295	0.82918646126
0.494988623971	0.828665676047
0.492818477084	0.841273767711
0.492472607417	0.856282892128
0.49948348886	0.860825156575
0.497931137285	0.8351663953
0.495164544915	0.828234789544
0.502297998517	0.840113278369
0.493668874473	0.809266053627
0.479156666361	0.83843033803
0.477214449593	0.845301147985
0.486422200199	0.872943297464
0.500534798805	0.876898866724
0.507376103643	0.860660476417
0.514556040757	0.838724340506
0.497031866128	0.823163009726
0.496972395871	0.82460346301
0.473758478982	0.895351149751
0.481907737431	0.841013124918
0.471690865415	0.771743316395
0.498399865251	0.848259640497
0.47660390692	0.767620495753
0.468712182331	0.768525023777
0.465063445448	0.742939552389
0.47796432319	0.9740666513
0.497093023256	0.947034553053
0.490469378977	0.909937608034
0.477929081188	0.928388970789
0.479199806647	0.924177370662
0.478755056965	0.926876028882
0.454279475983	0.90866913693
0.500613695091	0.88937444984
0.491315390086	0.907479475797
0.503356596876	0.85913749499
0.467217654326	0.884544666697
0.486786018755	0.802271295638
0.463065524359	0.805966542892
0.488281797896	0.916631498476
0.478688135256	0.904054245756
0.479250371938	0.905315314025
0.465737389018	0.91997323527
0.48165271205	0.875903694859
0.481509880309	0.877320090101
0.480205432534	0.892927532281
0.473309259431	0.850581124749
0.470986541515	0.858853419262
0.462770135476	0.874720358445
0.476835607726	0.881231617121
0.476842120763	0.880258512929
0.478124872301	0.880334425942
0.47726903915	0.881561883809
0.472873276205	0.86664755921
0.47820445488	0.883819300685
0.482943367221	0.880951544943
0.443826439678	0.755314872691
0.451199449997	0.76149674328
0.453678420199	0.740017046275
0.449914408585	0.772581633962
0.455917586066	0.766985291105
0.452416953035	0.783220688323
0.468533843322	0.751366027562
0.459812834225	0.736249828508
0.452707780963	0.747316307273
0.462580111639	0.734495536682
0.450004164585	0.772596983984
0.451180684532	0.740507602747
0.452362429335	0.701606014297
0.459473833498	0.757677360985
0.457410871701	0.734324113035
0.452890599705	0.753757007988
0.442967989194	0.804999673895
0.453814933409	0.748541092502
0.461308375145	0.738733920604
0.470266146044	0.745759367766
0.455281223983	0.754791322601
0.454398826979	0.748205670567
0.445143696245	0.714623821734
0.467535842682	0.758945526571
0.456873249128	0.741064497472
0.494024648326	0.804863974182
0.481898702777	0.778654515906
0.473449699546	0.761275399017
0.478891496256	0.811103318421
0.493882431303	0.765946178777
0.468754076974	0.803542647067
0.479265055406	0.82503667045
0.482764411975	0.702735688508
0.475983986337	0.921157263702
0.502491201098	0.793455826728
0.484078287852	0.82018240097
0.480679156909	0.787165904673
0.478231003239	0.687717421819
0.477670113138	0.675903241779
0.471662076335	0.683465443423
0.477850036129	0.723623331727
0.471789129124	0.895930796102
0.479575713947	0.88774176989
0.440965263861	0.872738021652
0.461313586314	0.871585224285
0.481274039567	0.913705670742
0.480281192967	0.911525950479
0.509068030629	0.897780220792
0.464994868591	0.873062588009
0.479423086226	0.858218366817
0.482220930093	0.839266399001
0.482862761624	0.893119311234
0.47424706823	0.843373173148
0.474801504964	0.847600318206
0.479723217596	0.817331558467
0.477170529348	0.832127332497
0.477761706224	0.834487933847
0.479747932725	0.779179751982
0.475207408836	0.847354674917
0.4838875008	0.777035252174
0.520454017392	0.989486571941
0.49578481124	0.909192677387
0.497689549316	0.774201147877
0.475025780989	0.783998554844
0.486828240253	0.800688074399
0.483952955248	0.765847563758
0.476803721873	0.782515414254
0.493876910194	0.817327074018
0.483599915445	0.810028269564
0.493507577972	0.841214020114
0.48938009385	0.837504652921
0.477545559103	0.832344025633
0.474368265195	0.835481730783
0.497745060141	0.871297871233
0.496251834593	0.842439253006
0.485499135854	0.849026269858
0.486583114724	0.850217565766
0.486459851247	0.848969315329
0.481588167517	0.872126782877
0.46592984647	0.865227635106
0.472550188089	0.802241807161
0.47876658029	0.80575017277
0.458559056569	0.829746419488
0.45607920392	0.853891288108
0.470993594608	0.793611211584
0.474538118496	0.919101526283
0.457260447447	0.859776690838
0.475619547182	0.94263246511
0.481409946885	0.909154679446
0.484208194906	0.904595827376
0.466535512105	0.837013109886
0.452415302722	0.869117810569
0.472900635664	0.941073622181
0.474033788475	0.947328031281
0.481024280759	0.932353123656
0.460079740486	0.860530677052
0.528894221156	0.926800459124
0.513100485534	0.924584158623
0.539945808359	0.960758245812
0.547221165384	0.966482023543
0.536256021318	0.953767718832
0.544566683768	0.952980912566
0.551862856584	0.95951266954
0.503031454908	0.925764957517
0.503669112742	0.928932625428
0.523166699086	0.929103334328
0.528848431525	0.908897928104
0.528034164486	0.912436766702
0.524353665245	0.931447718663
0.517264984011	0.925872031113
0.51539198074	0.916743448311
0.520216103172	0.930806824287
0.514390341592	0.928975944173
0.516279069767	0.92598137882
0.520055857851	0.938727742057
0.538566807664	0.953727712595
0.523197001207	0.948045426463
0.521492113329	0.903363566371
0.581742494323	0.924705995236
0.521725849872	0.882900128085
0.518543818058	0.919564525689
0.527619468876	0.933078767581
0.546404740797	0.869520297785
0.526103136629	0.918953705319
0.513062098501	0.924183283785
0.507772246965	0.926238619882
0.515912916371	0.922227483297
0.509212567882	0.907197115752
0.554661827456	0.938155956593
0.564922297635	0.920512566362
0.557293353693	0.922751653576
0.533624715544	0.932217444338
0.556939732681	0.939369114442
0.534164768945	0.932367588033
0.535629559759	0.931007382678
0.55998482505	0.947574241262
0.502746522548	0.928258435204
0.529519805603	0.939540523124
0.552535775616	0.927845119785
0.548282445711	0.933980851409
0.561850079745	0.946398615115
0.56074520692	0.935453278498
0.565864434368	0.923848567915
0.542948549333	0.922160147362
0.54097342692	0.921029393661
0.567125502107	0.958133112572
0.558964700164	0.943849381776
0.53540297098	0.935452295879
0.547031658261	0.918069723644
0.544344454783	0.938149823587
0.531301108486	0.926221256071
0.541178407071	0.941541096876
0.546200758867	0.932837764279
0.521588435446	0.932875919001
0.510639363966	0.92744008745
0.509582103191	0.929006265284
0.523950525175	0.903896423383
0.512678085691	0.931255831071
0.60679031751	0.877394781875
0.584381553768	0.880247905496
0.546298470762	0.893763807027
0.618588338448	0.851290547932
0.566529831167	0.8765500067
0.513167362824	0.933186468094
0.515600803393	0.918846430046
0.516760631091	0.925180705401
0.516396829925	0.916718805243
0.520855819546	0.91236788266
0.516867061376	0.916024344081
0.541682227478	0.916583601995
0.534322083259	0.92038756212
0.525303127568	0.923477167589
0.534452584225	0.917585852166
0.525237873588	0.931766887777
0.511392053348	0.960459580144
0.522874786493	0.928749516167
0.558990536278	0.904720768869
0.548548140601	0.815364099917
0.550088619505	0.898636481217
0.531517835979	0.90336757429
0.516987226995	0.94664187834
0.528411827025	0.844462764493
0.520106515852	0.919301827495
0.533001899056	0.890761396987
0.533230627855	1.0
0.53561893882	0.9962930562
0.53967960707	0.985464537261
0.550185873605	0.963606882818
0.535390214558	0.984225942452
0.535744019231	0.984492522734
0.536190541	0.984165180756
0.535339530828	0.984290249398
0.522369657116	0.90459218553
0.515066847878	0.910992623598
0.50528195209	0.92907838722
0.511227598286	0.930746573364
0.53591373622	0.927614594299
0.548024786987	0.930855377631
0.538747161616	0.872576943342
0.529993931189	0.873325889653
0.5763814363	0.917109399342
0.570692670016	0.914194925751
0.543531412777	0.877098030147
0.560138398328	0.906777330872
0.534231579928	0.888965648303
0.543237028891	0.890169802184
0.538309823243	0.875000672856
0.580298775164	0.930979250724
0.519633692735	0.925238876305
0.534541617945	0.942296918319
0.544152668847	0.934884566396
0.5255388958	0.921570696438
0.54778798571	0.936504183933
0.53493394078	0.940723118458
0.532214302138	0.933353354284
0.529240334176	0.924238021222
0.556244523078	0.950819305583
0.528173618841	0.969505312442
0.508144884689	0.910943384054
0.52612312812	0.932556904514
0.518338035393	0.916556117715
0.541814946619	0.929328928639
0.541724160589	0.939831547115
0.555380091484	0.939416069963
0.557009901832	0.988832987378
0.540333382944	0.935216366251
0.546882111971	0.93153211375
0.529240986373	0.920838876836
0.561952720071	0.928461916778
0.549265329292	0.949783832948
0.553681188963	0.924709945036
0.551580663149	0.933550505988
0.529216804515	0.916411055209
0.524259577479	0.925680278413
0.52287691106	0.903308349444
0.524702172299	0.923391475459
0.514765474638	0.927464679882
0.515558521058	0.925974317311
0.520747295735	0.924268629952
0.519900366304	0.924526953459
0.517892484621	0.841908188421
0.52892325315	0.891692055641
0.550595436098	0.979835834882
0.545741808431	0.895313557122
0.551843312933	0.947091078402
0.506171964113	0.906731367946
0.5046611277	0.945069205088
0.505308713214	0.91290113564
0.52167202852	0.936317052413
0.538103608727	0.939560669285
0.571213125242	0.934529080946
0.5374228267	0.962856629348
0.573653285535	0.946185933464
0.535423697074	0.96197347899
0.579812206573	0.935259926456
0.530203224297	0.909674108617
0.569709894959	0.898478892322
0.536685472525	0.926734305717
0.536447138177	0.926200929047
0.523645989841	0.919253909509
0.521036176864	0.920955840406
0.521148570923	0.902494738943
0.516472432767	0.920889873541
0.568204891555	0.933244512916
0.552458341905	0.935724688171
0.554162862124	0.93373069296
0.592592592593	0.924129246724
0.553382520799	0.919936950648
0.542008704755	0.936214624949
0.542400124777	0.942597370268
0.541385623434	0.932892534532
0.56287977977	0.936025004705
0.567128601463	0.928574472677
0.549679567906	0.934919356773
0.571568841371	0.934713005324
0.499108021654	0.921493986069
0.546813776036	0.947900599835
0.522735771445	0.968777000708
0.536750288488	0.965274412566
0.534934180677	0.965889580089
0.546859098999	0.914331678533
0.570169194547	0.905773379504
0.54958168242	0.911828485996
0.598387591465	0.919115174515
0.542141301947	0.949050036849
0.558942389022	0.943108408021
0.514848026741	0.920706055094
0.527489533937	0.918361879439
0.534156578868	0.936457656598
0.548011723289	0.985760495276
0.503475175833	0.931983542368
0.550901663022	0.929110436636
0.615644872004	0.865852116475
0.516693942245	0.943527531006
0.53800421914	0.921695740585
0.518535808846	0.935027280881
0.539188117385	0.924488065736
0.511253982522	0.931502510762
0.51322338989	0.940216197649
0.521055576614	0.929439258217
0.529803843988	0.93129795008
0.511648140433	0.933981305752
0.511203749998	0.931413184208
0.565275350832	0.941255985382
0.637233551112	0.892918553335
0.677859560522	0.873316722732
0.557451272708	0.886992098189
0.57293711235	0.89908085644
0.577649195422	0.913426952619
0.574506560358	0.926073581739
0.546806413059	0.904725118031
0.641300438754	0.917107557188
0.615639300702	0.926274173594
0.567853433353	0.909253466829
0.576837615316	0.928077114639
0.557163299304	0.937774279923
0.570216403355	0.90641659452
0.521179451077	0.932308025374
0.551476709851	0.945018832582
0.56006958634	0.925126049509
0.533313074656	0.934946493758
0.533202047917	0.937116789797
0.516819655706	0.924861827194
0.501525085019	0.927714555909
0.539764470057	0.965772714542
0.531524142234	0.956592527647
0.520723488949	0.930368000936
0.539943701866	0.932884612903
0.561722794471	0.924530059705
0.579315638052	0.940546662101
0.519499132534	0.936299911648
0.543532809357	0.980344239353
0.510629795396	0.927389769227
0.534887526001	0.966020254817
0.529307507279	0.923913638578
0.540628350499	0.912787453024
0.530747588424	0.924721357513
0.55294324836	0.944185551494
0.542526137327	0.960705916125
0.548696088265	0.939537186942
0.529152784388	0.942762225222
0.529233972471	0.973398467908
0.534789587549	0.923293174647
0.524927528662	0.914711757124
0.516178244519	0.92652278986
0.544209140943	0.923059325616
0.528753899582	0.940777988783
0.550234509997	0.93038888523
0.570938250803	0.928347250613
0.524869398069	0.930203001678
0.515392811081	0.953256657313
0.49878003944	0.937063356772
0.519128949286	0.93192345357
0.531111873657	0.922566334208
0.545695822756	0.938582303281
0.537015321573	0.932279215689
0.536189981158	0.957689148528
0.506194033255	0.935686243267
0.49360726383	0.926879471403
0.521922873745	0.937413004593
0.515835123737	0.924212434485
0.511019197426	0.935853526406
0.513908304598	0.92534948565
0.504520214332	0.925231104138
0.526209501671	0.92903633198
0.516956214134	0.935182306271
0.526450717819	0.913837483973
0.516947283288	0.932340017215
0.506198052198	0.92285041057
0.521664626683	0.932447857252
0.531404107733	0.92980235354
0.552564169585	0.937619320782
0.529054886719	0.913570661645
0.528822505474	0.933655733405
0.547632311977	0.917640676686
0.511942786773	0.924321740069
0.519410833869	0.925374651862
0.515237873289	0.931399164696
0.513628424343	0.916081545226
0.51567742329	0.911437121953
0.512379213608	0.918195762652
0.508564499014	0.928001467691
0.510385953288	0.92475168625
0.514491314838	0.916897377397
0.508873731493	0.921773050175
0.546268197211	0.923509866798
0.52369559807	0.940584579986
0.526211493424	0.946704929597
0.516646565506	0.941091018261
0.5186210833	0.921244380409
0.496118984426	0.8954076948
0.504612213347	0.921934238086
0.540267260067	0.901954110507
0.537266170176	0.899439935243
0.533457660031	0.896478201236
0.541346741863	0.877211884298
0.528316850158	0.892092757774
0.496140851182	0.934640427027
0.516878120277	0.938675776172
0.520069054813	0.945152350185
0.532085745795	0.952486643166
0.535249876994	0.924707276564
0.541445657826	0.920483823063
0.516887195412	0.925694631379
0.514804784919	0.925333871423
0.52178515578	0.93428865907
0.536894616504	0.934940242822
0.537825832444	0.925922222374
0.525890236074	0.91963493494
0.515973890505	0.925013921724
0.533728687916	0.93782551911
0.534902067619	0.927657323193
0.530186727103	0.945217216276
0.515047910387	0.910833834345
0.519326065412	0.951574511901
0.520525209309	0.92721517934
0.532271839922	0.934254292299
0.53060234283	0.931404402191
0.514606044245	0.92492556159
0.514447535596	0.925637693961
0.510768926079	0.948629564376
0.505658813403	0.941579678178
0.509027615004	0.916441523356
0.519959575543	0.937887721087
0.501741456767	0.918455786256
0.511849536103	0.914531120282
0.510334127556	0.934409158111
0.5521598461	0.91378396187
0.555534581697	0.921307898954
0.565123885927	0.922372282392
0.554214983614	0.929539326494
0.554784858327	0.929232840797
0.553919447839	0.929374171147
0.56192139738	0.946505176449
0.584722222222	0.923280077519
0.553537126953	0.920211100549
0.574675972084	0.932905021628
0.573680398756	0.941835258692
0.527138391588	0.897161031742
0.514038812751	0.955930870802
0.548179789608	0.93131710201
0.544844618036	0.932986440428
0.54776574587	0.935053420661
0.577088623552	0.957535999577
0.571903895158	0.938546727968
0.545653661405	0.930013724186
0.57176369751	0.937553332443
0.53981919203	0.935295872979
0.542238627093	0.940432919933
0.612916455239	0.978330598505
0.547159087614	0.934741408074
0.54825754536	0.932739430155
0.547665749089	0.933016009868
0.547520233381	0.932449154291
0.565603541229	0.933749753706
0.564104544472	0.920436379267
0.532255703083	0.930749129389
0.507866756806	0.929457483755
0.523092788567	0.942677039068
0.521864735446	0.928104175479
0.526115819799	0.941306474681
0.524267785168	0.933738933462
0.508361970217	0.934794589509
0.528570662567	0.931002029833
0.532326203208	0.934966106093
0.52297392454	0.931477474465
0.51483357453	0.921346170233
0.513493253373	0.9343012277
0.511209869992	0.932021977722
0.504382552772	0.927977647475
0.508580343214	0.940220507461
0.52646595696	0.935411336831
0.509767241069	0.931417636091
0.524078786165	0.939023191749
0.51587771002	0.937356502334
0.536291489772	0.926846872716
0.512409676406	0.932985062005
0.521325526485	0.940513383844
0.537047898338	0.943328200184
0.528844136773	0.934422387527
0.53783514532	0.937923146243
0.515800855162	0.944854923236
0.510560604175	0.958038554197
0.518918445667	0.933476427572
0.517189224543	0.958620635763
0.510202257235	0.955422834981
0.497494008004	0.932138231341
0.524005218526	0.956930930451
0.522714723242	0.957897534836
0.522064071882	0.91355629016
0.524579334078	0.878400126997
0.509464764544	0.950004679305
0.507146153234	0.874923162989
0.516841162695	0.880229050709
0.514834320107	0.912214818064
0.504411844314	0.920571934178
0.483967532264	0.935044701305
0.501750875438	0.935222895205
0.558489103282	0.91063182326
0.5451229413	0.926329485183
0.518349198396	0.950589662583
0.507962507962	0.971977718155
0.507470462939	0.927619250172
0.504975703545	0.928712212886
0.56832910316	0.918673127645
0.530766141627	0.929603916836
0.535234725399	0.951705176521
0.527632984973	0.949958835323
0.561630847029	0.949670058149
0.550772921109	0.937678264579
0.536709514598	0.945733117949
0.540986037316	0.942634035821
0.534024866903	0.946990118154
0.532227868927	0.948774447525
0.520570763255	0.935654019323
0.515145668532	0.917380341869
0.527772438978	0.939124653356
0.535517072616	0.907741886014
0.532718312751	0.900305606065
0.512921517978	0.909172588228
0.51630573282	0.940982675167
0.507347447073	0.930428119521
0.525764975581	0.926391711503
0.516617294125	0.937758515622
0.544588653967	0.931938720745
0.514761837655	0.939282903872
0.550206671955	0.947129056922
0.547172141269	0.920320422509
0.512547458098	0.949837833264
0.511786432977	0.949627538784
0.527913634403	0.937586259383
0.531818271566	0.934713485754
0.517618379198	0.942088927529
0.518952464279	0.941600799559
0.517812962553	0.942296882499
0.52006960284	0.947946331254
0.53422187469	0.948367403204
0.510726656487	0.932988854545
0.525457621904	0.941506748967
0.519992629446	0.938505408336
0.519472647371	0.948797921112
0.511611669348	0.938418010636
0.532172435762	0.935440205126
0.519681300127	0.95320966734
0.551999143606	0.883612653319
0.530178657653	0.909371998867
0.550963455149	0.918056688769
0.515076083029	0.949550816743
0.512412317795	0.944683202975
0.550853128136	0.88519421987
0.549895857441	0.905567663067
0.548102428076	0.916084574159
0.517712962831	0.956064633229
0.511397720456	0.773785439835
0.477009822567	0.787330515
0.461532145496	0.71765261701
0.46135385876	0.703923399005
0.451137644768	0.723052978284
0.479317486557	0.565826122378
0.470660161648	0.552720802471
0.500940796351	0.881351672053
0.531090902707	0.890081170892
0.487327368216	0.789263244647
0.487530032825	0.731870469123
0.480966156955	0.770134675952
0.502807443617	0.769995836844
0.498531506599	0.780131045627
0.501304042606	0.798935599578
0.500557685605	0.763831624926
0.539909595469	0.790601102224
0.537644054931	0.828883628931
0.503876342274	0.815921297021
0.505623289375	0.682965803151
0.502477598911	0.664648290595
0.4364057711	0.472461652313
0.401003560115	0.490598849789
0.550656316563	0.588065764413
0.560031341664	0.787884972338
0.544614756469	0.742980047531
0.537399094769	0.5413458553
0.551869572923	0.748819504461
0.519093504639	0.816041686995
0.522312461793	0.831351130644
0.540419029057	0.813602866548
0.575518813034	0.801903484828
0.47937613419	0.671523612392
0.485375959477	0.539119737199
0.483550043959	0.539774414653
0.485411576187	0.572377217058
0.486309623121	0.545172305378
0.484991806223	0.572952561584
0.484180654102	0.568633708389
0.476405871538	0.569417702581
0.457296004253	0.655456143152
0.470246097925	0.694529843064
0.49859187178	0.640769636123
0.492029244214	0.59718735384
0.463987240829	0.547863455424
0.484368069132	0.543862316821
0.47645622602	0.514880456075
0.480875407748	0.650420711831
0.4802231858	0.650477291008
0.47686391692	0.523234120444
0.475028859591	0.578809417802
0.453619293212	0.62316219899
0.508871604789	0.620089395786
0.466868667304	0.615754492487
0.393240050881	0.657326289921
0.464643182446	0.703099545496
0.537458370506	0.706860634765
0.507301815415	0.782963503772
0.529825843545	0.874494950912
0.52947427471	0.881135841912
0.530490434944	0.691818951417
0.53401387573	0.882356438559
0.512794718642	0.349350578744
0.493192112304	0.414567572416
0.468630132571	0.449230352409
0.570207302561	0.321419017438
0.501435229483	0.401519199037
0.509484333287	0.812126516202
0.523863932798	0.807655936801
0.47143918535	0.777493983947
0.477357208186	0.800087584253
0.490265462544	0.769857507341
0.477454790482	0.801556373753
0.490194613884	0.477853187061
0.483156657383	0.512100736631
0.484374156312	0.504481441467
0.48673390399	0.491380776252
0.503967265996	0.799068894187
0.468046679633	0.822719089548
0.485428984365	0.790923819778
0.457728706625	0.510447975087
0.482289013415	0.340962619905
0.471158180346	0.461171210507
0.453060688755	0.495978113412
0.44455575603	0.55267622417
0.482952903785	0.247709358756
0.53063278825	0.802139644524
0.540582686161	0.777934224295
0.452732956747	0.703397653228
0.460449753518	0.697504614269
0.464552694859	0.680581023419
0.4811372711	0.59005691512
0.469663377082	0.722150267235
0.470177479559	0.723664250762
0.470549166383	0.720723648463
0.470458096505	0.720189965798
0.535521371536	0.77181667245
0.521737412687	0.783843581853
0.446858106433	0.867242404939
0.519997889254	0.855988461544
0.459209785145	0.733392069226
0.429124709528	0.617871427399
0.477410265363	0.418687276894
0.499136361514	0.409442862942
0.454313497886	0.366266045309
0.489531971203	0.390328151271
0.500318911448	0.428766546098
0.501737187342	0.36911177096
0.506011342595	0.359206467446
0.48545436369	0.399895622168
0.517574448619	0.379934138519
0.487787034196	0.453706138409
0.526978671312	0.771905000258
0.498647903982	0.738536687814
0.52217953196	0.736235946422
0.53415769503	0.803591038717
0.518580699852	0.711340155705
0.516112505657	0.734500128839
0.553276615314	0.722033102537
0.585454309954	0.772109192919
0.496211911127	0.634795668511
0.474003628746	0.704783104472
0.528537201132	0.885269113135
0.51495127169	0.81172104133
0.464631956912	0.670285465286
0.583021165012	0.68178656695
0.496320388988	0.645332400566
0.500381180571	0.462385237816
0.472249373168	0.488729717528
0.490437565114	0.487957284714
0.496565564613	0.737101003613
0.458456569469	0.764442878747
0.504003202563	0.537895278306
0.493929717764	0.569061728038
0.496053083171	0.570009329724
0.498820400635	0.559981212717
0.45822758353	0.770929062709
0.459061963004	0.771312051472
0.451065729271	0.753762419233
0.448995565034	0.749916483759
0.448323843027	0.798646191125
0.448599049077	0.804430645959
0.447147703312	0.775592638371
0.447307265329	0.781013735342
0.541374699118	0.535677580521
0.456840124366	0.557020300576
0.500166322932	0.686170472092
0.504963555182	0.36063073851
0.494936193855	0.609467031696
0.53173083741	0.806963282872
0.523659174253	0.864718160613
0.501731102135	0.871992787045
0.446482914529	0.872939769571
0.568331437631	0.7670162985
0.487580833124	0.534374332495
0.475885418395	0.646451059749
0.477712939233	0.50832853326
0.474423012983	0.64599885943
0.511160530434	0.519523987644
0.438598684704	0.647022172058
0.490125240848	0.4696143784
0.478989420953	0.535954882686
0.480468079868	0.536428417726
0.460470773414	0.734983360759
0.483072800358	0.856788779414
0.471993628882	0.762834311544
0.469060720147	0.798850434403
0.449561605906	0.535157080391
0.451107453885	0.654608283009
0.544865941728	0.613951216154
0.457667955399	0.492209238834
0.445360055273	0.54154847571
0.449121260536	0.634438710085
0.444458284412	0.6784844196
0.483474657931	0.609964316836
0.473117467352	0.554835957129
0.461934796126	0.558294839735
0.461991716341	0.58156720851
0.460833515165	0.566429362364
0.549489419291	0.846105644062
0.466823056301	0.623778394247
0.461807892703	0.560738203151
0.481967448694	0.594573947816
0.482014335654	0.596889129325
0.498902221972	0.571116671364
0.497672890544	0.526729655509
0.498526777753	0.57357989104
0.501161109408	0.453466998561
0.474677353191	0.659706869386
0.500375928072	0.563250292605
0.52457004422	0.790064143874
0.56185393147	0.767882224955
0.522477036316	0.761573961846
0.47295492777	0.738998829939
0.538434407353	0.870193799599
0.452440886394	0.594966650563
0.508356432414	0.450933450932
0.531023285182	0.810044801982
0.551300901361	0.741952584777
0.530059535522	0.818896845775
0.527867906842	0.7335350354
0.513584600993	0.771022310068
0.486147674819	0.773395284793
0.534232234076	0.81939363787
0.513635049381	0.726195434411
0.51206022442	0.77469369495
0.514106785461	0.770758292414
0.597449154221	0.780291156027
0.541938889989	0.346000912249
0.608230806425	0.361201814278
0.491634918005	0.405910143227
0.50274789982	0.369395003629
0.490623812139	0.473115683579
0.486747425346	0.503860497631
0.465194666431	0.56175764645
0.585964659906	0.349854668199
0.505978616167	0.530053881105
0.488577611079	0.399116946491
0.487089574447	0.354607554715
0.490385573733	0.624576497443
0.507648540094	0.472496557539
0.485994275407	0.849534379173
0.581585898335	0.589200283485
0.5322715785	0.574261069657
0.560057923973	0.686812524776
0.560072439594	0.692414355665
0.461257592335	0.81535377057
0.48995547453	0.886947374914
0.489250814332	0.706000098748
0.491995870691	0.701224684891
0.524162854848	0.768308065646
0.482748671282	0.582233581521
0.448791161872	0.554091941758
0.525142084917	0.580158028
0.449102361017	0.800697582387
0.469994100366	0.68798116019
0.519948849105	0.814329193622
0.473485158367	0.666529971193
0.442144575262	0.828761666484
0.46122356152	0.6552197979
0.441559485531	0.813390332844
0.473473341259	0.642171291268
0.445676744843	0.739069558194
0.455523713999	0.684883177502
0.438958939667	0.716330776382
0.508403403107	0.723618179561
0.477109358643	0.756394983301
0.427541719986	0.714402356831
0.452919889307	0.780346212576
0.501016989711	0.735794003701
0.480075342869	0.752652861712
0.52061219452	0.711641877906
0.474294569773	0.575238863146
0.492339053465	0.720789167827
0.460045982167	0.626195455658
0.469271578717	0.848242363005
0.477126627821	0.617922523234
0.486359959803	0.490041205393
0.460304638818	0.644873186974
0.465677873278	0.683028459008
0.460333961406	0.699553366795
0.506788224622	0.851315578415
0.558197274134	0.935642850335
0.51354614746	0.852873749419
0.539667382828	0.863994406351
0.514695744814	0.819941165339
0.511372058243	0.817195581715
0.518047871222	0.886483088523
0.506770303647	0.773756420416
0.504897413726	0.746913161129
0.523072747014	0.781217910779
0.504227630322	0.789270938464
0.522623714	0.863496175629
0.490403916769	0.796485647305
0.488430065572	0.798848242394
0.491034554864	0.724894840041
0.490947009195	0.800446758624
0.485821775507	0.861142855748
0.488950789229	0.778671142461
0.492609490822	0.851993151268
0.514640114223	0.85146932544
0.503012950694	0.782648682492
0.516834436477	0.789945960512
0.528731775758	0.783008301157
0.511087856793	0.807352992425
0.520590167248	0.817264743502
0.514437634586	0.810204478535
0.470647340903	0.829403373746
0.512274164033	0.867256428025
0.54840128425	0.68916052315
0.542232998017	0.767249964903
0.568411097099	0.755287718286
0.543544722744	0.771940993979
0.511557145948	0.825413425735
0.507136060894	0.931890945488
0.524890492141	0.805690741117
0.469059242265	0.531700180563
0.469477511289	0.53944958832
0.456740397525	0.526796835663
0.462016715364	0.490396607617
0.444299309573	0.53288902181
0.549672979759	0.887395042342
0.483060810089	0.827099110794
0.531598742216	0.785100617828
0.43417424869	0.721753109236
0.457580656498	0.77568037542
0.44420176807	0.687621312359
0.445448213815	0.800579207184
0.443810924025	0.81078576319
0.464068326717	0.767921958219
0.450841820827	0.707982255436
0.455511173858	0.682125151086
0.453248030313	0.766144410379
0.444928881208	0.807798992537
0.462218927601	0.732802436575
0.479184757624	0.715022619487
0.475384117287	0.712868331126
0.450672544874	0.71790128032
0.430366699703	0.653873552453
0.453546269317	0.685952370857
0.455066773149	0.698573183702
0.463332640188	0.72141460535
0.448345892925	0.811902269142
0.448927015167	0.807305532736
0.424122394415	0.688432615387
0.494149902764	0.868591190095
0.527635311463	0.808692376176
0.448430745045	0.823375690389
0.515925495937	0.860186386252
0.493949173053	0.78133821925
0.511885631961	0.757765088502
0.495234347674	0.448621564429
0.484332527937	0.501493385073
0.492861501264	0.503342601822
0.488832333731	0.526613822864
0.488887162528	0.527181966492
0.488378153408	0.529089355955
0.505502183406	0.525706313717
0.498821059431	0.472862100537
0.484233855838	0.551919647179
0.503356596876	0.485154370175
0.496698334256	0.495032353499
0.510656436487	0.749455679967
0.459695021456	0.859349419083
0.453879502709	0.551639448695
0.453398248323	0.594368937032
0.45402048208	0.596918264848
0.450051326381	0.553920169576
0.417662904987	0.557793059323
0.415110493723	0.618681039739
0.452340547109	0.551583830785
0.458475902137	0.640441836075
0.458555319442	0.635974823891
0.498901732899	0.472596383544
0.458976842374	0.622310302095
0.460415155876	0.613905175022
0.46070761218	0.618432259979
0.460373536473	0.615042699218
0.451875602974	0.554001254243
0.454339028082	0.56037168383
0.44601173101	0.602383212913
0.536291561674	0.826103588365
0.560782773099	0.851571457515
0.575369029246	0.79763036496
0.552970648407	0.825980348118
0.556705631545	0.808531149039
0.548178694158	0.820656096977
0.557221755527	0.810210133579
0.573663101604	0.802350374597
0.57389903214	0.811992797735
0.575615050651	0.821760853298
0.534212060637	0.813508991082
0.553064473335	0.83626699526
0.597012603081	0.8498728916
0.566444475961	0.843687800318
0.576140936436	0.791182174702
0.561931143649	0.84835049309
0.527314422141	0.8176487036
0.564071709734	0.847670453852
0.582955422617	0.741803157695
0.55491225708	0.868758028388
0.568125673886	0.835908048833
0.593157380254	0.780151197025
0.610177110492	0.796868266578
0.572031879413	0.785791742034
0.568830785865	0.846075624472
0.482523479536	0.903948194844
0.496563598955	0.796876772117
0.489719167722	0.809510637559
0.482020337468	0.810856448871
0.475393233275	0.897020958576
0.493542074364	0.731005138016
0.47804151962	0.753556880704
0.561195784524	0.75518885862
0.489064542436	0.490169817683
0.46819155254	0.922451600636
0.526924974143	0.623673111219
0.536850805896	0.588351620972
0.530175656668	0.843597462644
0.541933787535	0.910651517994
0.54392077183	1.0
0.529820465788	0.85456059541
0.485528469291	0.511470881059
0.499490571549	0.532464171713
0.381387775551	0.658055651773
0.415631540631	0.802467808768
0.433053159048	0.719680566209
0.431417906524	0.72007017405
0.468836294454	0.473597486717
0.486680647897	0.700080362995
0.452305098099	0.679461383919
0.458966033581	0.768936868459
0.468745610339	0.582304172686
0.488006396589	0.672913048832
0.48519107302	0.704344927706
0.485777832695	0.682612971915
0.475811554584	0.728750471588
0.474507056748	0.727026698245
0.509254931289	0.823779779956
0.486494308316	0.804565378427
0.528284963803	0.822194148617
0.51916868941	0.383414911026
0.479918453551	0.52867433535
0.479868585787	0.743492452951
0.502015604596	0.832206279069
0.486943193792	0.845314498173
0.49870427589	0.80589259779
0.500828289353	0.842410745508
0.463261461169	0.812394157408
0.477927705749	0.870329806109
0.446494927143	0.665850478703
0.476784391207	0.653139543923
0.468153921928	0.791580622594
0.460971505377	0.78857942327
0.447251214306	0.743009096908
0.455769015604	0.728673696973
0.444654867783	0.766134130487
0.446544040049	0.761063719874
0.445930144855	0.765701706287
0.440426082254	0.682071541503
0.435054590441	0.676135714189
0.502085738762	0.831448441679
0.502680061056	0.756800301983
0.47658006265	0.716391119288
0.479618123959	0.732800718568
0.482195440332	0.793667991052
0.445997026969	0.618797973789
0.457102152807	0.749022787037
0.484076433121	0.444905839209
0.447302576708	0.589135756923
0.472203765227	0.495597891995
0.494318866182	0.77106647377
0.447117058853	0.705694568498
0.481654957065	0.444669077679
0.481994908586	0.452065468383
0.465007141399	0.498544169404
0.479257470312	0.76415586228
0.504115843498	0.904705245107
0.490651034092	0.904719223883
0.493896597969	0.957864686457
0.494990586009	0.953217510717
0.490878343754	0.949818139711
0.4987966077	0.94895864761
0.493949435294	0.94918701492
0.483898761443	0.907048364302
0.484954882202	0.910057306878
0.503997276794	0.89976609948
0.502363146199	0.888703432079
0.502655707092	0.886225384506
0.502838579776	0.911939825404
0.500015755201	0.914891357033
0.497919879488	0.899417672608
0.498605785989	0.915122923695
0.510880967367	0.872977838187
0.495378740828	0.901664610886
0.490393412626	0.923143640485
0.507870946338	0.943829125631
0.496709372085	0.934677326682
0.457770800628	0.921314745346
0.477289079509	0.964054509764
0.519100990889	0.884758263989
0.517331672493	0.908079920691
0.512881146402	0.923346555036
0.538985581635	0.891540519305
0.514466300431	0.878123024071
0.504223173923	0.89089746716
0.499563356912	0.897197008046
0.509999557052	0.885464857472
0.522793024308	0.84480101985
0.506776529828	0.933187170485
0.518204606971	0.945820124999
0.514635036684	0.931922395506
0.495902378428	0.959224698783
0.507869417719	0.964676038722
0.496654475768	0.957464240597
0.496697282718	0.957775910846
0.503214949271	0.92805940023
0.476255869584	0.959902683003
0.490238096956	0.941314549394
0.512898301851	0.919845578588
0.504079805866	0.945767242425
0.500946305156	0.947349998944
0.501963232515	0.934539864948
0.509126845715	0.95597088035
0.503367911508	0.929637368868
0.502243662449	0.929216748499
0.508010842233	0.963704336353
0.512860238573	0.958231549454
0.493202096878	0.922874232528
0.51890786089	0.898982409886
0.499249052018	0.926017493015
0.463565328003	0.943566687151
0.496318792721	0.926682613676
0.515916648113	0.902549671986
0.499911941445	0.901710372058
0.505203836359	0.898660645888
0.504955994375	0.89906043288
0.504898132065	0.874699932605
0.508306954311	0.898207565903
0.535911139055	0.937954235026
0.529789958193	0.911810613931
0.508680723437	0.914440424905
0.562514352519	0.919541039932
0.522824778543	0.933029145342
0.502071437999	0.909593403748
0.505990768818	0.89765206585
0.488629576213	0.91234976556
0.490899390542	0.90221335587
0.496805250047	0.895376973102
0.490996007843	0.90215878155
0.51412921698	0.957231137995
0.511054160621	0.953596900734
0.509506296534	0.963055739792
0.5124415226	0.953610997978
0.503653348632	0.912083299374
0.478682350035	0.939878715421
0.495291902072	0.924371363246
0.4938170347	0.913756980039
0.504703684836	0.882717034945
0.507616901162	0.906511011871
0.490683838208	0.916296128294
0.486667314091	0.975157171623
0.526935054095	0.896562025249
0.505100861662	0.891060003374
0.516172860473	0.870748027608
0.483715776102	1.0
0.486386119148	0.998758511672
0.493007748325	0.987625095973
0.500091789435	0.977719363541
0.495313186568	0.980851217332
0.495579092074	0.981046045033
0.495968243167	0.980878934681
0.495713835686	0.981088035628
0.518729450446	0.873943082204
0.510408040709	0.883258062798
0.480550182678	0.916204193751
0.505164671442	0.895262901582
0.498361095464	0.920106717675
0.491497915975	0.95609572023
0.503310119298	0.913700766393
0.501875106982	0.92610980734
0.514093606956	0.932951853163
0.51370794541	0.941209947027
0.50287020304	0.926342765216
0.509940171556	0.934766848856
0.502306172437	0.926783540803
0.517028224866	0.920945356463
0.514603086517	0.920595360896
0.510899236149	0.938275253738
0.507533311361	0.88631972756
0.496535981972	0.935556865043
0.511468156944	0.907297856735
0.510028937188	0.894633959183
0.506193566617	0.917722286972
0.501955684093	0.929107181942
0.525714723691	0.920788627573
0.535457548087	0.898022390683
0.512743434164	0.944073219979
0.494175015412	0.961802147723
0.509536622569	0.881811580659
0.508628476349	0.907341288512
0.487560913055	0.911722437406
0.530779796466	0.874929727324
0.504150513613	0.917493382331
0.512542655921	0.955480276319
0.490381482583	0.984397189233
0.504539365977	0.969428001279
0.510227445138	0.907313536333
0.49197679834	0.918407495679
0.517024145633	0.942743066362
0.502202957085	0.962886496976
0.512655441268	0.929226258917
0.509157980526	0.958548782405
0.499562071402	0.906207338212
0.494925705044	0.912267598367
0.496335974407	0.893496144243
0.489350607539	0.920527275328
0.486326601045	0.920330796834
0.48612128516	0.918658605515
0.487678970575	0.918880820576
0.487338010955	0.918879990526
0.513684585896	0.872360863783
0.491245295369	0.917014929672
0.508881644601	0.96700178751
0.507835481214	0.937507475427
0.502885166438	0.925479977269
0.50682792588	0.877136786903
0.501216014186	0.90651464447
0.496383919984	0.89321243385
0.488203924296	0.925216513485
0.522455451005	0.926750744039
0.51487938822	0.941971709778
0.494375892057	0.968563937419
0.509573894962	0.947889700423
0.491253950723	0.963609126116
0.528237652033	0.938506903789
0.492575115115	0.917674643181
0.520701902956	0.889836500745
0.500378993903	0.91093596102
0.500562764185	0.90992825545
0.494741360807	0.91334306611
0.501667411046	0.891559122654
0.498547326195	0.900426462385
0.496035986254	0.908779843001
0.498215659129	0.936513041105
0.494914169467	0.934651794892
0.522578235245	0.885966920953
0.508796996694	0.915260300501
0.494043766646	0.936013031175
0.492479753181	0.94735025174
0.489451778424	0.952725480985
0.503822187962	0.943934086743
0.505975761238	0.941242488949
0.50449103274	0.941532389785
0.495211242642	0.951529265337
0.505164011928	0.929590900771
0.500481873359	0.893358667889
0.499271757063	0.956741576001
0.48503394577	0.976300110187
0.499176593855	0.970788931663
0.499145094097	0.971285382844
0.506974968351	0.93882724924
0.522276369344	0.939944071857
0.508591534917	0.939745768891
0.52247002293	0.948232393114
0.502934587107	0.940356123799
0.508609797103	0.941302345421
0.503513670583	0.899327550105
0.517489732346	0.87804516363
0.514467627795	0.92254407002
0.5035175647	0.97013533775
0.497956389137	0.894632764464
0.49633419992	0.917585563377
0.542237349856	0.853336164587
0.505216722721	0.913639809834
0.517302733918	0.898383659174
0.501862605531	0.914241634119
0.509517629245	0.906940679948
0.490102813031	0.920747301974
0.483928620416	0.937402553938
0.504987876271	0.903110798137
0.501011976322	0.914713458873
0.49044010269	0.923587769022
0.490343734814	0.920571028227
0.551103985396	0.932718399544
0.557667348599	0.934987593291
0.602428410251	0.912731823747
0.51302155228	0.931532178731
0.52361885321	0.905728242316
0.523384156213	0.947704641684
0.522497468443	0.937575880227
0.510432328929	0.915631457833
0.57396085577	0.95659158664
0.545379137757	0.941623263375
0.521569532602	0.937864949787
0.517249446153	0.957617744596
0.517228368431	0.92113116712
0.530659617138	0.925318204116
0.493555122757	0.912038127484
0.53024195561	0.900149879634
0.520654829988	0.901782225448
0.521822782977	0.90396165317
0.521386360387	0.905766364586
0.492724401232	0.919906661486
0.481073753345	0.909204487307
0.502898187589	0.95586882398
0.502116774732	0.957287654191
0.505499493698	0.900623319779
0.497616751466	0.956850415946
0.498941488321	0.933869226032
0.544419488353	0.936483992329
0.488559503155	0.924177814358
0.501500559032	0.976990607528
0.498753196931	0.901649457293
0.49175941709	0.964151796146
0.495358062202	0.924058002912
0.499702177892	0.903828913181
0.495484994641	0.923012283402
0.509018330178	0.953972781824
0.492559103325	0.971830338308
0.502474088933	0.929065300977
0.486506122074	0.940188492755
0.499976879892	0.951451700753
0.511456952101	0.92627752483
0.48625873791	0.913144297395
0.491768963315	0.918184418028
0.52448751695	0.936750042061
0.499970569192	0.931911262054
0.516477412984	0.910178099244
0.507545737257	0.91376990044
0.503479617831	0.909302369452
0.482027701452	0.961363265671
0.485988431391	0.920965027829
0.49471371811	0.956562569658
0.502322360842	0.952039762441
0.49972305562	0.944902751044
0.498842398704	0.929120054406
0.49249561432	0.947228734247
0.49900799181	0.89949536117
0.514872779689	0.869590523635
0.514149875481	0.900606354734
0.521126760563	0.879160571946
0.502756714225	0.898468043708
0.503711543952	0.892258350326
0.505044637466	0.886955336136
0.508891471742	0.897911771337
0.496826769384	0.905874359131
0.510556158764	0.895471867055
0.502683626204	0.900329921381
0.508079244302	0.884452442686
0.501872705019	0.912667259628
0.507866832854	0.906384987728
0.514437067629	0.932498649806
0.508278825797	0.898532391584
0.503434592996	0.905538853719
0.516991643454	0.904746399054
0.499968188514	0.89780493408
0.505446803962	0.904776417594
0.49957496865	0.915404119061
0.502145002145	0.897318008396
0.506435673763	0.886494637341
0.501677279541	0.89861407554
0.50502753777	0.900254058491
0.500103804318	0.905359723108
0.483645501786	0.912532938453
0.497969278544	0.899868501397
0.516742167686	0.911577861861
0.508080508032	0.922176010899
0.513706239116	0.901510789745
0.507839452501	0.919357849077
0.502257319589	0.904973655848
0.494199342314	0.879644375622
0.4951129434	0.891436387296
0.50502933459	0.936690531356
0.504857405344	0.939782293437
0.49987877079	0.939768460859
0.500498289959	0.927922148675
0.492769173353	0.94285315851
0.505016376843	0.896398924543
0.493666569973	0.916155301302
0.493187002898	0.910579977649
0.484850312472	0.943944291607
0.504229048054	0.921525449877
0.496602530768	0.927296053644
0.485787784174	0.918641328945
0.484534777638	0.918345825965
0.492890653193	0.928159191313
0.493403014916	0.932932678724
0.497606831721	0.928022216665
0.49235646789	0.916120563533
0.485355772209	0.917946302654
0.499415204678	0.929738642436
0.502585233239	0.912198122276
0.494909170251	0.933947023516
0.480978301618	0.912970519916
0.478704988437	0.949192979416
0.491535425811	0.934374282726
0.498238238904	0.933829011162
0.502830341258	0.924767684455
0.486661267766	0.916224392932
0.486782315544	0.917138011935
0.469549933158	0.955182129256
0.493905484532	0.93426111508
0.502784597294	0.893061472971
0.488930061947	0.933644010443
0.498090286541	0.893670590093
0.491503630496	0.890341045919
0.495761068321	0.894917394546
0.508452838988	0.955139099681
0.512320044297	0.951773627352
0.516151588723	0.939995030356
0.506992132845	0.951379217033
0.507623942501	0.949756100139
0.507017552737	0.950786646959
0.507234352256	0.956235986005
0.528052325581	0.933294862928
0.509695457625	0.938293781762
0.527129721946	0.929776122266
0.512532129113	0.944541933799
0.50819361561	0.889542299561
0.478933119522	0.932064743418
0.496780363404	0.948924929592
0.492310333871	0.946337720777
0.493678866629	0.948198977344
0.497625779651	0.967892712468
0.490406504065	0.940161690181
0.480758011812	0.935591150567
0.501436559051	0.945158010764
0.490534784533	0.930419471851
0.490593496017	0.936647222216
0.524862774537	0.965742220687
0.494323845905	0.940168026347
0.495171607333	0.938376203472
0.49549941119	0.938645344843
0.495054269668	0.938633017632
0.496784140135	0.93373133856
0.498882675811	0.930562693048
0.487070267105	0.937116527959
0.495994919386	0.8965712049
0.511691670554	0.907951758833
0.516970728297	0.890137283156
0.50966695893	0.910448661497
0.512297000926	0.90320394772
0.50298587247	0.909551340541
0.518108753806	0.896092027741
0.521934046345	0.89358499867
0.516526912548	0.895069681957
0.517676245606	0.883978638958
0.499236492864	0.905541673404
0.505151675953	0.893439117253
0.517919195063	0.877725140172
0.511499550891	0.904896606978
0.520005921699	0.893100101735
0.50819632814	0.897650189335
0.498120399167	0.919739909819
0.511254784389	0.899915385754
0.526851762512	0.888164045622
0.512529359843	0.896265630969
0.514910808119	0.904025623542
0.528201368523	0.903029404735
0.52805498117	0.885847062936
0.525800955805	0.903052745781
0.513834963386	0.902465577133
0.495702910679	0.933672283919
0.4991269158	0.906822106444
0.49345269727	0.918191389308
0.490371363653	0.932858061966
0.488923224194	0.90285290903
0.495433789955	0.930348928095
0.493340432757	0.938539308131
0.52200808946	0.867146222581
0.496542620951	0.913749034634
0.493382506061	0.924590352073
0.506049805076	0.878936852714
0.511457041833	0.870960605359
0.507746993338	0.862250753239
0.508005248329	0.864763298608
0.49985012681	0.878246074112
0.503140459119	0.890138044803
0.505268900566	0.927390254838
0.508063075598	0.935547515167
0.446900745936	0.948506009997
0.461635878303	0.964420846245
0.473932553851	0.947489614127
0.472224934345	0.947500993369
0.515411142748	0.933012106065
0.494147219371	0.934875450783
0.488987636575	0.944624799547
0.489606649549	0.938139327273
0.504413072997	0.953831570743
0.504342128643	0.930003377448
0.498900697528	0.937288676957
0.502162362535	0.924697229914
0.495668983611	0.933218583478
0.494832210633	0.935206540167
0.50319120909	0.908809292841
0.492282461895	0.919175890588
0.51331496786	0.910423542385
0.525046593139	0.955439294899
0.502807192514	0.925063983405
0.496826551027	0.88815213184
0.497782372801	0.914159680334
0.493706293706	0.912785188503
0.502807402239	0.897796156299
0.498083101783	0.911594026162
0.50057567511	0.919024471498
0.492096486283	0.922261308229
0.496736392356	0.935607950845
0.504445542109	0.915987272151
0.486082313043	0.935998250185
0.482375401183	0.93687784421
0.490969969617	0.940229815066
0.494613040588	0.928359065236
0.482590794278	0.936053603361
0.484026539684	0.936061899051
0.483400986219	0.936170334119
0.480694617537	0.946798990101
0.478402103867	0.944682873608
0.495120861112	0.914878997703
0.502301421083	0.920932874609
0.485043916221	0.926498904488
0.485056658416	0.941844243653
0.48826690143	0.915189267065
0.484235860409	0.953384951763
0.47801463346	0.947027612785
0.503898374637	0.923984290542
0.486297060416	0.93195315791
0.502458471761	0.935164669372
0.491976820439	0.937127569807
0.470648226456	0.943856585499
0.501802906955	0.924529518298
0.5019748515	0.940572456191
0.498044616745	0.943232343499
0.485683391209	0.949407588274
