# Supplementary material for: Do universal codon-usage patterns minimize the effects of mutation and translation error?
Source: Genome Biol. 2005 Oct 19;6(11):R91. doi: 10.1186/gb-2005-6-11-r91 (PMC1297647; doi:10.1186/gb-2005-6-11-r91)
Supplement: Additional data file 1 — A tar archive containing the used CUTG records, separated for archaea, bacteria, and eukaryotes, the data used to produce the histograms in Figure 1, the kinemages used to produce Figures 2 and 4, and the data used to produce the scatterplots in Figures 3 and 5. [file gb-2005-6-11-r91-S1.tgz › CodeError/data/scatterplots/bac_p_AGUC_kX.dat]

0.607878424315	0.905674247626
0.600698095899	0.886650665392
0.598017078578	0.857295546839
0.596710468553	0.826860891713
0.598083427283	0.843648911604
0.624883619298	0.827456983316
0.627612095423	0.805478237826
0.594469257817	0.971012250944
0.59499315333	0.973100736596
0.594602217468	0.877751139095
0.620960373591	0.86315055939
0.605547136887	0.874599178026
0.602640346234	0.880503948956
0.603956619955	0.897313880168
0.613042030308	0.906186965122
0.608609271523	0.889742575747
0.600846827259	0.868142764948
0.614298530122	0.966011250216
0.603264795107	0.956676215215
0.604876835034	0.83964080735
0.612955403219	0.830517944493
0.686028257457	0.802076173183
0.672427325989	0.775805603872
0.668575408187	0.968571287722
0.608148832724	0.92793779643
0.609244483762	0.89162078042
0.662871541225	0.815511206477
0.620450115187	0.908354713803
0.59875089222	0.917043274811
0.602174482578	0.928568144205
0.601778437279	0.915732841136
0.61016291699	0.859642180583
0.620988441479	0.884810929348
0.6457905202	0.879682136716
0.639951876359	0.879040213139
0.643856340229	0.920730250313
0.640453812358	0.856578690315
0.64237090456	0.918143105549
0.644782302145	0.91592526439
0.627688446611	0.808828135855
0.63085850979	0.941648175361
0.620614599443	0.917682813909
0.631493989697	0.886716942513
0.639880167021	0.875115616831
0.634130781499	0.825839535882
0.649493173865	0.818438735844
0.655941169632	0.830919290288
0.635372951581	0.907595066936
0.636325137125	0.911669822133
0.626976584697	0.795770892804
0.620147032019	0.868029499235
0.619102531508	0.848795018736
0.631068846084	0.876399921271
0.622504040994	0.84220780837
0.634699254952	0.815044262759
0.612808008652	0.874909152922
0.624412049082	0.873323152571
0.598495255405	0.89348259287
0.590676418271	0.955985409613
0.588474873274	0.956385120922
0.625849547103	0.854989289571
0.586548663293	0.948699419572
0.722099968563	0.829161030992
0.691807130499	0.833191516512
0.663160148641	0.859302454356
0.742124381537	0.830281612582
0.700422852557	0.893577124474
0.590451373365	0.9083341242
0.607097621033	0.934115533564
0.607884270793	0.880626406032
0.611651157522	0.893951815908
0.618488106786	0.87463766294
0.612833344421	0.896494757363
0.645080708743	0.896595417966
0.632263393661	0.881033199058
0.626803616532	0.909593858455
0.636133143364	0.886249527425
0.597871856768	0.933384818018
0.583726961193	0.932002344046
0.601865720668	0.957032217458
0.675520504732	0.805146813421
0.754695194431	0.807651566955
0.663180236756	0.812549125242
0.65880573682	0.823451919968
0.610615036264	0.887239031611
0.670519117788	0.909562617689
0.611044836413	0.919920938356
0.637125785484	0.939013475443
0.577436026799	0.859982274401
0.582816981859	0.86081428355
0.587869296056	0.849707910428
0.620026159989	0.83321212993
0.579729726027	0.859212730125
0.579534991427	0.85921066995
0.579979584892	0.857341302497
0.579630045845	0.858054851889
0.621007515266	0.908718796979
0.613699864092	0.914599994391
0.583742498636	0.89467828676
0.588038774969	0.942539407852
0.607338858936	0.872541980731
0.627918557043	0.860859142192
0.694705580772	0.878008022184
0.702908360954	0.888745236723
0.65923476204	0.777512298359
0.67913798264	0.819722632119
0.706654618901	0.86206466394
0.690780653067	0.822892501039
0.700059391412	0.885937995644
0.662901129662	0.879581997684
0.700529445732	0.913464602831
0.666863332783	0.793920688369
0.606619897358	0.883905055835
0.615946937624	0.87004000847
0.614390499476	0.862592430859
0.612671599119	0.908262417213
0.628110774109	0.8448764886
0.619776146352	0.874278405169
0.600459875833	0.868254681738
0.60151544589	0.88775268999
0.615711417511	0.847853368889
0.589764131511	0.878282113525
0.58945670318	0.930638738141
0.593914903732	0.91849282103
0.630571941523	0.893513754787
0.624040082412	0.846725482274
0.619718772587	0.817635814219
0.645937704204	0.804146041577
0.623539161107	0.77590264418
0.644701592498	0.84660550227
0.609177804444	0.879856246205
0.611456877937	0.900059307977
0.648350259154	0.872738990522
0.636540618848	0.879881837599
0.641782196753	0.863623374414
0.645004932871	0.894555267129
0.602430503717	0.879047119483
0.599100374002	0.903648208648
0.608414239482	0.866665735851
0.609479758183	0.884672989616
0.597947488025	0.901764256568
0.599875506958	0.9049877293
0.604086220584	0.895212747116
0.603668128449	0.897807928841
0.70516180797	0.954711589346
0.663762068401	0.852986225073
0.588716652252	0.813308621393
0.695543328152	0.881321612119
0.628003832306	0.8446813261
0.614320742544	0.917199106032
0.577971914429	0.907409483402
0.597114829775	0.959386172518
0.577754108338	0.926407405105
0.602385137697	0.914998999732
0.643260288372	0.797069057379
0.609872373618	0.864533258799
0.64087446441	0.764467184176
0.612242558119	0.852733930078
0.642492381188	0.794104863205
0.628030592597	0.841438068471
0.667474672136	0.789052962844
0.637205493638	0.843036293461
0.637920281914	0.843287358285
0.609429777492	0.873275421757
0.592228673515	0.906423359165
0.617401114946	0.903652193233
0.5985400002	0.903240631435
0.648177203507	0.769247329633
0.628574367414	0.852418555482
0.63667303063	0.825452804865
0.665546030145	0.729898866107
0.651908745989	0.813158987397
0.626173029952	0.878721993557
0.619015176788	0.885208517412
0.631239159762	0.884838017453
0.640917178635	0.82449627884
0.647478605904	0.828050332449
0.641144040523	0.840019568263
0.641719397775	0.818943238851
0.603038877953	0.956765448406
0.619580068055	0.85558267396
0.608343928402	0.871891573778
0.60877055233	0.865806867755
0.606583074658	0.870121892956
0.657886246811	0.883394706775
0.662870284181	0.854005214755
0.659294093929	0.885614361781
0.683696271305	0.809781625461
0.606260452494	0.838269225487
0.639375332853	0.808418115901
0.611259798643	0.920637349188
0.617428225631	0.897443631722
0.573210049273	0.858348995233
0.573695437282	0.844494776457
0.591194838067	0.944949339389
0.632360830273	0.819397972112
0.70083971955	0.678163568443
0.58687164156	0.906051707143
0.616250079908	0.896393895049
0.598541671473	0.952911355505
0.617023577764	0.896280149501
0.60939764529	0.927305632607
0.606764051725	0.925429297758
0.606207469179	0.940443852652
0.614315280082	0.903187768938
0.606159001253	0.927316563221
0.609452019213	0.927481473009
0.594801030426	0.899653538286
0.714643964891	0.790777949189
0.711814323322	0.70029404958
0.692010380432	0.831138541072
0.681871712334	0.797232360026
0.663597584154	0.804016116667
0.644925525976	0.81651447125
0.639840940259	0.827585927491
0.697811024	0.832216509839
0.650477656636	0.792169540433
0.664053664166	0.824162451638
0.669325959726	0.789936776016
0.617807868096	0.832264016568
0.657266195598	0.829632535975
0.590306219457	0.957622349917
0.629998981786	0.792002675993
0.645230664564	0.805178048158
0.619830641985	0.864198901963
0.618541540431	0.869067305734
0.596442911369	0.908111620215
0.594748098026	0.983768739955
0.59348534202	0.847082297308
0.599014952638	0.86509711604
0.603320646671	0.878851853712
0.643049684375	0.905295037984
0.647702407002	0.822412702958
0.612752091839	0.828830369766
0.589575318699	0.888232299865
0.582479445585	0.855677197632
0.605802429667	0.951986194355
0.605479327127	0.86786159334
0.590581086213	0.92434613931
0.627668215342	0.837514315563
0.595136655949	0.92406857673
0.615154316911	0.864885057696
0.594094376943	0.875812240036
0.604986387735	0.825717275088
0.601857559371	0.859209779936
0.586380397951	0.867471044337
0.592504710727	0.865758854981
0.610561228487	0.862488884929
0.591925069183	0.898204382552
0.59757118928	0.87576010004
0.592088998764	0.858960036609
0.616144161935	0.880418783577
0.643514618241	0.786663555305
0.608360073788	0.870742451443
0.610048785958	0.832345160568
0.577987839895	0.872982759059
0.622214338325	0.873900300315
0.646294435322	0.868455996829
0.617055158089	0.819309527025
0.614950452947	0.853736101503
0.597621986875	0.853684363693
0.584672903353	0.906841640116
0.572460302739	0.920548975661
0.571919100446	0.89196706446
0.582716638815	0.900601971973
0.589797580999	0.898205932481
0.597238309524	0.897258246079
0.584759190264	0.921728199188
0.597137875926	0.866288180736
0.603270183162	0.869301539889
0.61234768971	0.916742763867
0.593301963091	0.873637488024
0.588029908759	0.912449070503
0.590832313342	0.886993162687
0.592803338211	0.876363720456
0.600397302525	0.866931040013
0.602142383164	0.891338387337
0.586366443933	0.902789079137
0.601439182916	0.880421556739
0.591084372688	0.914650001232
0.5944552425	0.959829207156
0.598914671905	0.899946385936
0.614416712631	0.911338908935
0.618587201854	0.893709784177
0.609186445206	0.917361363545
0.590773583952	0.891363583922
0.602859035945	0.916485249903
0.611168270128	0.972436918268
0.597211778406	0.961499308222
0.626599815279	0.890169536042
0.601626538428	0.899511211398
0.605611601513	0.875661515138
0.59498499425	0.904755636907
0.605527207951	0.953909718905
0.602033151385	1.0
0.612754444731	0.909613236453
0.654307038577	0.879997151851
0.654606227643	0.893191238053
0.655640683027	0.879742593714
0.683223483047	0.857066593733
0.660197798097	0.881824613974
0.582220017979	0.950036602176
0.585764668163	0.897831506883
0.602564893026	0.91693026501
0.597446236559	0.879521163156
0.59218387573	0.893647744252
0.617992719708	0.862521798294
0.600238512979	0.911318134713
0.598989675001	0.91570499623
0.59672801636	0.89012875537
0.607655076164	0.864430509096
0.61647326194	0.866026869852
0.609188106624	0.899157655236
0.599749410587	0.914734085058
0.596590066716	0.863314199042
0.611846100583	0.868082045312
0.607046079997	0.859457865632
0.631337442081	0.869781049443
0.602338949455	0.860698003847
0.610555821931	0.875130848567
0.602904964728	0.867036867968
0.595111018692	0.85958594384
0.597423664845	0.905483868751
0.597341110065	0.904306116489
0.606575233946	0.892267849416
0.583192527179	0.946263862194
0.611524088076	0.923664331326
0.589242602885	0.935441957328
0.596688708293	0.942987846392
0.614411052843	0.909962181918
0.60392308971	0.866887291413
0.671869534803	0.858956692236
0.649992449411	0.864077399866
0.654255448365	0.841606566158
0.650873455151	0.867318009638
0.650319253619	0.864618248789
0.650156737433	0.866868774532
0.650436681223	0.832683599601
0.655410206719	0.797808003762
0.647522163046	0.855051300387
0.639415088069	0.817746236736
0.652536957355	0.797161659274
0.62529939512	0.914219022968
0.574544536668	0.932656273995
0.638820529168	0.845112150434
0.636923234924	0.841238728974
0.635728579957	0.841004434852
0.636897365246	0.800672739434
0.640036403349	0.761740250264
0.634500792557	0.809930289321
0.643308813153	0.80915621752
0.630361869646	0.842828469195
0.62886272614	0.841908886636
0.63245935369	0.698386609351
0.633893377101	0.836678093493
0.636521422235	0.83541272449
0.635078959979	0.83737298121
0.636302761141	0.837587993056
0.646785085977	0.774379703615
0.654391547468	0.81860844208
0.631086262273	0.842239677117
0.60242148608	0.923526444889
0.585729368724	0.922154605934
0.59915311251	0.900672000998
0.591399106509	0.917325640517
0.598101045088	0.922869605839
0.594501718213	0.925040262168
0.59459507766	0.912077035885
0.600828877006	0.913148819939
0.598852148046	0.915840939391
0.594945213976	0.903182250056
0.588643178411	0.901435070545
0.595582382595	0.924475128273
0.59400446035	0.908899726185
0.586087079846	0.930833894774
0.596099753712	0.891156609329
0.591826456092	0.929745868718
0.599817799139	0.931800196179
0.587077563174	0.916624529427
0.610924835971	0.890140301979
0.583950451057	0.931853522151
0.583657481336	0.91057468275
0.593939393939	0.887454212425
0.602385447571	0.88896772856
0.590418850435	0.887823325554
0.585098540325	0.920667460501
0.559110336528	0.897132696585
0.598079701157	0.854831002118
0.578424559539	0.840979655879
0.584042909822	0.87944412359
0.571140963415	0.897771954527
0.598630136987	0.842839028484
0.589765684751	0.864125146416
0.61485493555	0.876857725816
0.689144431513	0.951443061806
0.560051058053	0.89153498623
0.667252764739	0.967776465077
0.667343986775	0.923417873016
0.609270223415	0.92107716311
0.593893790938	0.939167064518
0.569766836952	0.961319477825
0.581790895448	0.886991959143
0.669911275734	0.836791223514
0.647933192426	0.863100810858
0.620637107549	0.867632660319
0.576081763582	0.897116885621
0.613708107942	0.885895302894
0.612387060917	0.886081940056
0.647551438473	0.808048178048
0.630404711972	0.886186497569
0.606930843602	0.849863795981
0.596175583216	0.886483881798
0.625719904481	0.805766665537
0.625766257996	0.848409818005
0.613143737612	0.876086884317
0.614605214383	0.846953661264
0.60695055819	0.876187618383
0.60499344532	0.877060601038
0.590207959751	0.918926827953
0.609010225738	0.948053601226
0.588058171567	0.913404320727
0.652303950406	0.926206480949
0.657170514212	0.887696027671
0.618661287343	0.880550679715
0.584402534658	0.916421632146
0.584404636459	0.93252510516
0.601041562843	0.909671522978
0.585438394762	0.924101063907
0.592631358593	0.923945989024
0.579868940248	0.943038212416
0.606362991107	0.819407052536
0.628303284762	0.853531928402
0.586479424424	0.880808128739
0.588363538722	0.877186101769
0.600402247657	0.886528499689
0.60333945413	0.865709586342
0.596720502723	0.887867933951
0.597450905472	0.88736927308
0.596225987437	0.888587094865
0.604439532532	0.859687070518
0.61426062194	0.81652446689
0.594919736303	0.936730056068
0.598251156627	0.885031499859
0.612308826239	0.843165314145
0.60665757438	0.878099984384
0.597613915788	0.878145335536
0.631301762582	0.851563631059
0.602258336851	0.876886427676
0.69469571268	0.821448114027
0.650234844826	0.843818063659
0.6569213732	0.836798839404
0.59678002168	0.872500136048
0.614049052286	0.883855240137
0.694490911119	0.820495459291
0.678083776903	0.840670909978
0.660349928586	0.837544036685
0.596853251783	0.888744665225
0.470855828834	0.909450430941
0.475868704271	0.903317592554
0.475613761392	0.871452942492
0.489537299892	0.875610231488
0.482422875884	0.872671390192
0.489720496304	0.799525990568
0.509152268809	0.810223796951
0.43673857265	0.95763849335
0.413644183842	0.968376277113
0.48314530247	0.899328179238
0.481709586816	0.873174174822
0.507048721128	0.911341899195
0.466409274424	0.892778376054
0.457016008371	0.888038519429
0.446171515693	0.892004390893
0.453990937609	0.881083963663
0.476740859416	0.903798585281
0.432530536194	0.935567354666
0.439230509943	0.926821204964
0.484523513312	0.856403431937
0.484248632828	0.846125965004
0.475921357554	0.751711572271
0.484876517254	0.774089149338
0.498729315744	0.79836982664
0.439124844297	0.895112082375
0.451659549855	0.88286104514
0.504829452663	0.753485572304
0.469679248627	0.893490812273
0.470663811564	0.919375570859
0.445506942625	0.914119738373
0.459702781715	0.918977611164
0.49301784329	0.913573620229
0.49073847009	0.856633166213
0.509025471268	0.783161933733
0.522419138402	0.789578142591
0.4821399246	0.799161703346
0.489906011902	0.787425198898
0.485096722617	0.80006310996
0.484353875905	0.79766003148
0.504742171769	0.814424398501
0.445291042793	0.815375868942
0.480652167116	0.861085247913
0.497344018317	0.839354747236
0.491936109775	0.817724134013
0.511578947369	0.802666726283
0.498135339829	0.799216250019
0.484682013719	0.764951717407
0.482583175219	0.833158050952
0.48146836542	0.832185605619
0.516498481434	0.792378421797
0.507108572817	0.805734869406
0.503813605492	0.824944478574
0.512335176521	0.826769866135
0.502383397067	0.825106488817
0.471106669089	0.832757186214
0.474706020817	0.860906591767
0.457065764869	0.867842770711
0.470761037259	0.913575487775
0.446230011665	0.943915989109
0.446562876815	0.946750695985
0.482414520698	0.878905804754
0.449177192806	0.948960124212
0.507387613957	0.683467598154
0.521428669766	0.713597528855
0.508795074758	0.727154101523
0.513997620091	0.663806712844
0.487854563412	0.694870794525
0.45878626081	0.910748874449
0.444261950249	0.901260791448
0.453738910012	0.885294022671
0.452879960059	0.895482968172
0.456286803383	0.881491903929
0.451189599933	0.89523719554
0.48898294535	0.737019085894
0.491400946743	0.751797763364
0.483360231343	0.743899015042
0.492461043114	0.742055811343
0.460754917136	0.91326584017
0.449059924053	0.923976266615
0.444054657732	0.902910305143
0.499747634069	0.773293499765
0.482051282051	0.647896990865
0.526443622678	0.742728141228
0.506818399983	0.75564727555
0.481750295174	0.777333688174
0.511509197727	0.611921664178
0.44625195286	0.910153322454
0.439932683845	0.889786836419
0.459555963975	0.865345181193
0.457482026002	0.862331449659
0.464635123843	0.851006519477
0.46540685667	0.804973158001
0.464028786836	0.86869748491
0.463784576536	0.869546947531
0.464016332086	0.86801638398
0.463777691726	0.867291705028
0.468412400188	0.877619587315
0.4685072221	0.885036196297
0.457669989584	0.929419559476
0.467928074915	0.939660982743
0.483592178322	0.87404145244
0.471893327432	0.806781234138
0.506805989041	0.708638708989
0.491106857756	0.702423646262
0.530454017828	0.698709349065
0.515855637297	0.714332893162
0.495428935899	0.720479161403
0.52281409933	0.706873242609
0.509567840133	0.694319651648
0.510546835949	0.699595886656
0.509716504059	0.694976579621
0.510749769901	0.756422719697
0.474928198126	0.899563446411
0.445707834361	0.87709942406
0.463341059918	0.887442457649
0.441039743338	0.902262446276
0.452878068114	0.871127354248
0.44219798697	0.872602857383
0.474453897447	0.874349536676
0.463376724306	0.893796125339
0.49633392863	0.838866811303
0.475414807738	0.862325711192
0.461168021726	0.950355395393
0.464107439981	0.920694576468
0.479712746858	0.836608480504
0.488761940438	0.867476476039
0.499540048623	0.84557652485
0.491396209976	0.741719718774
0.497492669245	0.783031141347
0.475628813812	0.744030462234
0.481483014028	0.891905490078
0.464789243526	0.886661756361
0.500960768615	0.787165991719
0.483149635389	0.805085201977
0.508897463365	0.804164767902
0.478145240852	0.790185063847
0.488997043982	0.891001835875
0.477650864248	0.890666887768
0.496596362014	0.881264291311
0.476358250285	0.875928365896
0.472295325937	0.896259873523
0.470564422351	0.899091153019
0.476737412705	0.889261158312
0.475157042835	0.890833458058
0.492859053223	0.761716063476
0.497913598429	0.778650997081
0.481471625307	0.866186511305
0.505940474495	0.69502770742
0.509246094417	0.842531731053
0.460755657452	0.897397995177
0.462426925744	0.939997999622
0.452106174264	0.938665570197
0.446439440049	0.938553684218
0.427877158515	0.898610439722
0.507437789914	0.788566047927
0.478912188402	0.839245566284
0.507071541138	0.778724252267
0.480232055981	0.84089951561
0.513384399967	0.782146666724
0.498128150263	0.819439060444
0.529531046056	0.749715049027
0.508231827862	0.782623539021
0.507698735143	0.78268472275
0.480503684625	0.867641952515
0.475167485484	0.93404354208
0.470976019821	0.876098494876
0.474772894468	0.896946238468
0.491093677896	0.782191582559
0.47778234931	0.837407406678
0.50838383	0.836478343767
0.505266991652	0.769465642484
0.492649617477	0.77959420451
0.474096927626	0.820559313576
0.462246493915	0.841875662599
0.479909423781	0.81004960052
0.502052069695	0.797682515118
0.493574368541	0.794072612875
0.479223686788	0.800942050931
0.51718306786	0.812725723303
0.442267470473	0.930376220029
0.480659672097	0.821689708968
0.477837608755	0.79364936916
0.479928771833	0.809367412362
0.479762149564	0.809783158529
0.480431619471	0.793073969621
0.494551826097	0.769655402523
0.477159239818	0.792137115318
0.496604302677	0.75147920125
0.493578618535	0.842840591161
0.497243194135	0.806154684245
0.446631791503	0.894138547354
0.455943334457	0.899720506752
0.463835999757	0.924798985424
0.486620536566	0.889639643317
0.44679350194	0.952270962841
0.518466553873	0.822702201436
0.5434738301	0.753862850369
0.459183278997	0.92411569899
0.452822348655	0.895234567497
0.439517907477	0.925664646714
0.459081404572	0.89445232818
0.440595150149	0.898217664898
0.440344116	0.892332827272
0.441905380769	0.920664689213
0.458957892655	0.88419358878
0.44092309821	0.900325176197
0.440527936555	0.897828228755
0.42240276702	0.902687784192
0.522536791394	0.693553474284
0.569386987589	0.731553415746
0.503285296229	0.707021150602
0.53772473895	0.706176735884
0.487604003885	0.735971623932
0.501412763159	0.760809367484
0.500762803813	0.775814070547
0.520846819631	0.701373478338
0.515194331386	0.786624933579
0.513442008079	0.709983417322
0.502222001786	0.691080740259
0.500174419433	0.823125700706
0.510539638745	0.742923928015
0.454714566879	0.946657259482
0.505303697315	0.828800415082
0.500450895741	0.813774082496
0.482210278279	0.85790881802
0.480385482125	0.860790996917
0.470747232863	0.90404080631
0.438733653543	0.956023524313
0.488649461287	0.873453972911
0.476321644032	0.859140464572
0.465100038409	0.897345696334
0.484176664248	0.805606575217
0.495436836207	0.789542234294
0.509297321223	0.800151226783
0.473787433055	0.902425758807
0.482876727831	0.85820205181
0.442647058823	0.908094061232
0.478935517053	0.850912266039
0.472971262185	0.916230124518
0.495955034276	0.837988465571
0.472548231511	0.904570396075
0.479769295118	0.824899814577
0.463337100876	0.874108948694
0.499792233845	0.857310156868
0.485232116894	0.865038451938
0.472170952241	0.885768370957
0.483460115849	0.882447060985
0.495077172181	0.862772484768
0.48797275243	0.895891725772
0.472780569514	0.865543611022
0.474601212549	0.888140208259
0.479017526537	0.883846523818
0.496895378951	0.811057461997
0.487094823979	0.864825419841
0.476756574889	0.81788977999
0.473615124472	0.922818287397
0.481827401771	0.808397749425
0.493384233274	0.748899401571
0.485991230095	0.829086323248
0.482867930364	0.84578254959
0.488727178221	0.868671992901
0.470825077156	0.931123793091
0.474716417494	0.971601269305
0.493132593766	0.948471667629
0.483329354659	0.93914904267
0.472987821437	0.917987752806
0.475085761961	0.916342642735
0.471154491254	0.945439450027
0.490280400988	0.903289834991
0.478437229777	0.890916369246
0.462450235252	0.901807016522
0.487353871039	0.909861163465
0.475542672684	0.934177649446
0.474785801713	0.908276720756
0.478783937571	0.907392700019
0.474881070626	0.88112984633
0.477486017632	0.907653146303
0.477241844011	0.945395754217
0.480919220055	0.903248264068
0.469501950745	0.926395416373
0.446030600288	0.932804766073
0.459786263608	0.894472782193
0.447370840228	0.888023400574
0.448026596718	0.884776108069
0.447277018302	0.893910498572
0.469708453337	0.914243099555
0.451283750207	0.903655418658
0.433993369554	0.915992232533
0.438116785893	0.93401062166
0.452346395742	0.871652229227
0.451215889658	0.900937974045
0.464240677355	0.904185927773
0.454407763722	0.902089596549
0.43926688599	0.912181969795
0.432169863288	0.957102503714
0.436640041226	0.897051136675
0.483549245888	0.757611842676
0.473641001584	0.755828996006
0.479721610736	0.749813692517
0.471223754841	0.727647376996
0.466225041985	0.746078578193
0.441430829794	0.943179556419
0.464800989329	0.925888294578
0.455289064267	0.932315950632
0.485085814723	0.871904241646
0.485836789204	0.896015799136
0.476703068123	0.844274873201
0.470177469352	0.898084036777
0.468469870991	0.901863825107
0.473451220979	0.888608929016
0.48279241025	0.865078311502
0.481190386006	0.843945115471
0.472948508039	0.882751445625
0.468781581746	0.900832334741
0.480207561156	0.872676738132
0.483475506973	0.865878803482
0.476741812654	0.864417335624
0.46740744073	0.85172389715
0.480872150645	0.830039027842
0.479806734777	0.83841376491
0.491825280625	0.853335474742
0.500011552414	0.869351441981
0.47420763566	0.904074569974
0.474667879906	0.901866781
0.465910778829	0.843608973137
0.434883795072	0.922595514362
0.446907191019	0.899801518939
0.462523159845	0.908837394488
0.443188127808	0.92553394241
0.461249495764	0.89804986382
0.480024380783	0.893593368938
0.491649178035	0.733932865868
0.500717305949	0.760632304749
0.506203942001	0.767418143878
0.49211208091	0.77853330007
0.493825790365	0.779051362965
0.492352883134	0.779473506326
0.494061135371	0.791978293587
0.522835917312	0.757009634113
0.498157513035	0.786535381663
0.528880026587	0.767675603781
0.511566480637	0.779214440021
0.460885803597	0.88083764772
0.457542057046	0.954000169513
0.486152374881	0.782312352158
0.482841068466	0.805859069057
0.483017689069	0.808130413516
0.476975165235	0.798486736015
0.494808882417	0.795697259449
0.482620490938	0.81512845677
0.493965763539	0.794744567835
0.485177636642	0.832061570484
0.48270438668	0.831110325765
0.540552470058	0.800154672516
0.479029772986	0.819798588452
0.480670477845	0.816157914654
0.480335231642	0.817759278924
0.48005946441	0.816098396799
0.490352420407	0.79337713214
0.494269208193	0.796087056288
0.479694920527	0.803354611329
0.446300165939	0.931376125564
0.436958283202	0.953083200459
0.451462266017	0.928274339683
0.441856289925	0.943009185922
0.444368012499	0.928241780117
0.441282932417	0.924496149108
0.453091208064	0.931563553443
0.452593582887	0.928828711866
0.445687381892	0.932211062414
0.455395906554	0.936839368639
0.451919873396	0.939146993694
0.453369594056	0.942343707645
0.45381463617	0.944181377785
0.44153311587	0.934410930023
0.456630284107	0.926542319203
0.441234665611	0.942598279939
0.432507146672	0.931763198836
0.449205604618	0.951689065616
0.458884118101	0.900285620219
0.450563260176	0.951686416638
0.447392485226	0.950585981693
0.446529814272	0.924294490479
0.443435523989	0.927032131828
0.455689348984	0.929620389857
0.447535263183	0.944335843072
0.461104886787	0.953379928308
0.470371072945	0.901791579417
0.476924334709	0.91957164835
0.455894513353	0.899200435082
0.472899525554	0.951666958047
0.468819308545	0.872522825752
0.475647607974	0.885300451008
0.485451568208	0.892406306309
0.492048860364	0.74739769218
0.464845527535	0.957311324004
0.485943193572	0.805361922223
0.510641961703	0.803312993631
0.485492787282	0.940218419264
0.472860004176	0.965944468328
0.457509092719	1.0
0.465343783003	0.9333834854
0.483547247825	0.764722936051
0.486026941061	0.774510812674
0.479312792251	0.852480089028
0.461316430066	0.912851137909
0.450104969582	0.844899010564
0.451170510788	0.845425518302
0.512739906635	0.749331341158
0.45749854982	0.852212192462
0.484108610169	0.852585061287
0.473683443193	0.892147052753
0.496347801658	0.810384765129
0.482476012793	0.85386997765
0.476705903887	0.864392269535
0.48701346843	0.856072781301
0.47779367905	0.876443482804
0.477860777447	0.874889016334
0.462729567338	0.927162021021
0.445253714065	0.903907131218
0.463002114165	0.928285317393
0.494436012912	0.688839490876
0.500378398991	0.766110762219
0.4851785175	0.86457408605
0.461677764706	0.933605241586
0.457879107194	0.927789240743
0.470621947573	0.917284511994
0.459345609649	0.937068992136
0.471059242202	0.935157505369
0.456877113867	0.946439622727
0.499561604943	0.852242397889
0.490182761175	0.842158442286
0.464198912674	0.900188527093
0.464468302268	0.899167242539
0.475867941758	0.872463162533
0.482331957799	0.870752886307
0.471753144231	0.884761407044
0.472356207322	0.882473730098
0.472096917831	0.884453802111
0.478249112328	0.844831556286
0.465346303548	0.845686205312
0.450985139112	0.92046027314
0.46992770343	0.89077017811
0.470167680118	0.871186628849
0.452947416275	0.87394898995
0.472875747548	0.90570573114
0.469059248248	0.810832404701
0.460268045589	0.885405551102
0.497992827704	0.726857589291
0.476274088056	0.790607862431
0.501085271317	0.759063287481
0.455092945759	0.887508697659
0.45771354659	0.859255041886
0.497490799598	0.727650596669
0.493774589216	0.734414659462
0.487757600489	0.754717661092
0.44969061263	0.887213782645
0.47325534893	0.716885856894
0.462980779988	0.737565662323
0.470728302816	0.858836449485
0.465158476982	0.842257145009
0.465281336476	0.830955764067
0.46146611184	0.875226337783
0.483523470648	0.836899196581
0.485393899078	0.677410730224
0.466977985323	0.655305875614
0.446197237892	0.757512767815
0.441338702582	0.71694062109
0.492629838821	0.650366527395
0.445112142063	0.779503168976
0.447611783152	0.79043082609
0.424386473131	0.759684220577
0.434158243291	0.806636709688
0.398867082451	0.739650637425
0.46467462563	0.681613300444
0.481244281793	0.75110462407
0.461781537696	0.84773322012
0.449613597268	0.832978618203
0.457755849593	0.812773570272
0.501009166596	0.83275447361
0.540676150641	0.643345696106
0.443022461526	0.771007252374
0.450366615063	0.805180887974
0.454155195744	0.72736503756
0.437249689882	0.707434979416
0.457744468237	0.715820353324
0.432014671207	0.755565665921
0.43555102764	0.712287077404
0.401025504267	0.639509341976
0.502623963902	0.782580800497
0.541317218933	0.772209824837
0.540064473339	0.733265567762
0.537205617117	0.789573811336
0.514042600523	0.849108215895
0.53748862333	0.786491683349
0.536619495302	0.785832361316
0.462485773485	0.852413069873
0.491893328609	0.842834306122
0.513603650623	0.772794103235
0.501854607899	0.759323216837
0.512844791457	0.780272436841
0.505071770335	0.813174507685
0.479784455141	0.812492828961
0.49055342402	0.852741857584
0.504243381567	0.766476614979
0.504930127962	0.764235969725
0.507612422847	0.866889286633
0.525730603317	0.820872483771
0.475311444448	0.790208315092
0.495351522149	0.742152168196
0.475428992745	0.802348983742
0.44848264583	0.794057951899
0.456031903607	0.821877455729
0.410794163853	0.797070981781
0.454931631338	0.736485756528
0.458111342565	0.716695518066
0.457914650967	0.719136067556
0.43947960504	0.664805109927
0.453022053591	0.719053859759
0.541402074819	0.752910850124
0.511924702513	0.70314561139
0.48681429499	0.715785291118
0.551418550761	0.712345148782
0.523781598198	0.753937884647
0.448482293782	0.782612010621
0.437409056571	0.758022956161
0.429745203444	0.78926285671
0.431388816634	0.746758918739
0.417348653559	0.745513102881
0.430683030149	0.745912124811
0.513183119631	0.811962458623
0.498930413327	0.819202673176
0.508924339599	0.847182294729
0.50381996253	0.810600054973
0.47577965166	0.756332450002
0.475456145225	0.836953315605
0.48482459598	0.784284144002
0.466624605678	0.741897127237
0.459670572254	0.667420406556
0.480287083434	0.696221047671
0.464632672291	0.71384467774
0.498361845569	0.870845281002
0.495714148126	0.628971182542
0.429128622837	0.719742625119
0.422640460714	0.65976501749
0.468865524894	1.0
0.470460556542	0.997212186678
0.462835898106	0.971857579646
0.463720225802	0.964787028324
0.459202661631	0.957372541006
0.459056750454	0.957569258973
0.458338210275	0.95915027818
0.458202112709	0.961169577097
0.426667449507	0.721150783557
0.43952716584	0.733382833142
0.449833854089	0.758539689122
0.471904976511	0.716672503064
0.472229822162	0.774761201517
0.480967135111	0.870398941207
0.523988791194	0.685971354137
0.526025862471	0.707391249322
0.479051227578	0.791525870979
0.5133351187	0.779286997171
0.527373232699	0.698419892073
0.532055071001	0.747179637794
0.543848330635	0.690509166598
0.505298410476	0.724055761076
0.557446611722	0.672551120659
0.492058622236	0.839693143946
0.432553321719	0.731866051033
0.43376476755	0.830789987009
0.423014638174	0.771285312303
0.410956569275	0.74949523119
0.409502000913	0.793523823716
0.421551720107	0.833402386912
0.459461945275	0.812993467978
0.430088724824	0.767082874453
0.486084458298	0.830685551324
0.476031869856	0.895163720833
0.455617333676	0.654330990313
0.464107439981	0.745371118267
0.474788407284	0.767414879148
0.406068552163	0.746830140806
0.45183652014	0.794314637285
0.460357220649	0.894795239107
0.465619820662	0.947206093225
0.48359130823	0.915736569307
0.46346257293	0.746562298731
0.471884015895	0.757829797884
0.519181661119	0.786971079956
0.509608988521	0.840709503498
0.514212020676	0.758697867326
0.514820057479	0.840036204333
0.476217491266	0.727796076412
0.476731021935	0.768195314454
0.474333221739	0.699437324452
0.472133141198	0.767571253012
0.472342761657	0.767661965993
0.471542581968	0.758738748938
0.477977244805	0.75623472176
0.476445901745	0.756799850039
0.544370152447	0.597721683668
0.486908852888	0.6935668483
0.45419466436	0.923937972088
0.5393740285	0.713237832457
0.498112283065	0.779540467923
0.431409830497	0.70981070985
0.44258932178	0.768862526214
0.473744950952	0.68456374009
0.462264150943	0.776195529894
0.431013683521	0.815479685444
0.479857413797	0.817610618288
0.488963388323	0.871278889051
0.459058571191	0.869513375558
0.47904349521	0.857743680593
0.480479367432	0.827369273174
0.461900356152	0.736938006399
0.460887485238	0.728299060626
0.466056128563	0.777200256145
0.464975750347	0.777068289103
0.464334263433	0.771092583419
0.455292541314	0.694707665165
0.467834704893	0.725070780314
0.468458212249	0.752604864874
0.427457314259	0.84065159161
0.458239045464	0.809198671598
0.43164273263	0.747829794967
0.406062643582	0.805385459051
0.460961862063	0.787886957092
0.479312434576	0.840768320379
0.47316875566	0.859630730957
0.486148583542	0.818049007135
0.480255648438	0.79290794194
0.476962482603	0.797973620923
0.468936277391	0.821376767898
0.488271874319	0.738491916052
0.45626230315	0.707763314484
0.47958986389	0.864026581693
0.484693241593	0.920288023494
0.483220953616	0.912836215565
0.484472972135	0.914223893617
0.500928889101	0.766741937614
0.511964080381	0.782110617872
0.500975040514	0.77193808193
0.500679139465	0.804868123733
0.467403994825	0.840383397617
0.467842486138	0.822421509234
0.434104140449	0.763962529694
0.409178389318	0.709619244476
0.463714337855	0.734764210602
0.468636734128	0.893679446138
0.452996950144	0.6946345895
0.487021829736	0.749627472825
0.404206750366	0.634173136739
0.453732458796	0.773777262946
0.434251741993	0.724764554397
0.46580337671	0.751374022299
0.456593842382	0.727155123916
0.46379765017	0.780460850106
0.470800231253	0.823919812618
0.446147181459	0.736706818304
0.461970995084	0.775443287971
0.465921105468	0.787673192838
0.463366350013	0.781184954831
0.413395543225	0.828011074759
0.526166435689	0.764094085517
0.574007414172	0.651062511066
0.500027607531	0.72788569289
0.492659181911	0.702987748366
0.467753516071	0.868881709149
0.464732294224	0.823855573805
0.449850468422	0.754247161394
0.553022129517	0.80562722878
0.487462831355	0.78424955658
0.490626081939	0.765944994458
0.473814601726	0.874868346152
0.450443523699	0.816047280009
0.478212799382	0.749543816901
0.494118674813	0.706749786242
0.417306045197	0.81439139376
0.437206775079	0.785670426418
0.440188235934	0.790453440837
0.44144239214	0.794042593403
0.476494602806	0.756471773898
0.493496476528	0.692686249666
0.479679278376	0.851072171935
0.477196867237	0.867943840145
0.431684067181	0.763732161445
0.528093316406	0.78453469855
0.468484816139	0.795536076647
0.461904291035	0.814971371051
0.466847703101	0.788805499697
0.475511993156	0.910436399464
0.448289641944	0.766250961195
0.484792238603	0.866614574708
0.499493606785	0.744901656926
0.459761525716	0.756123934351
0.490795819936	0.758635492272
0.475982917272	0.859961880019
0.479513987002	0.885808526777
0.465718584324	0.803010634156
0.474316159623	0.813120498385
0.468364129174	0.896901412963
0.481087305464	0.785180391648
0.485100937557	0.74826169453
0.496132831903	0.758799250141
0.480497726729	0.824576636437
0.463770675143	0.817103033906
0.468649716119	0.747131081239
0.431193901006	0.805471230454
0.454970624254	0.779729859714
0.461335725901	0.895598271498
0.455174425494	0.77503246818
0.501341976484	0.839354275498
0.50738580194	0.822632432883
0.458366028156	0.841514471126
0.460922902465	0.811707505965
0.481742576831	0.842265499847
0.449495000684	0.746455633817
0.43435329035	0.671719234272
0.477511131235	0.711083589586
0.442508156282	0.697988340699
0.444820454972	0.756876875304
0.448287645396	0.723090533522
0.451409233425	0.701920427804
0.454976027895	0.733104434401
0.449886015251	0.769249995528
0.459826275787	0.710246615672
0.457723696787	0.73814142965
0.448620398125	0.705928974989
0.462729498164	0.765284048866
0.450279087411	0.753896428625
0.472685451409	0.807745323334
0.464783391791	0.705923564644
0.468639451962	0.704878311896
0.467363045496	0.716980553169
0.456298566434	0.726213472504
0.467415820056	0.728264995607
0.45252188967	0.793961293116
0.427020132377	0.76187899264
0.405904959434	0.747391680388
0.428663668344	0.767208422548
0.445960284978	0.750945864998
0.443442107006	0.766311027908
0.478053946078	0.728754801821
0.454400266179	0.723430857671
0.446694814619	0.759578144748
0.451537022615	0.795817935044
0.420509818051	0.772142353396
0.453874849241	0.804086274144
0.453288757726	0.75035844997
0.469577845661	0.625953235016
0.402344756506	0.767362069007
0.490247997562	0.784317880663
0.485603706093	0.793295935927
0.486325665452	0.77913137417
0.471495549365	0.774052503617
0.475368538906	0.79559942234
0.435758345991	0.755975807436
0.460388708225	0.763897517137
0.467373656411	0.716299705483
0.483767576509	0.822888926472
0.49567723343	0.760613409573
0.467654706188	0.807556381622
0.476140994523	0.760899016786
0.476277411065	0.758685625722
0.477011909058	0.796799937984
0.480090269323	0.804925179194
0.47212561551	0.810352868717
0.474217955468	0.756406295655
0.475996688591	0.758061192468
0.465085248333	0.824465309183
0.45878099584	0.780489731066
0.455077104991	0.824141041396
0.445004273697	0.745341689622
0.46089197225	0.860446755264
0.477446243499	0.827074626542
0.485120236035	0.811101971498
0.488805711513	0.78845096112
0.475729755594	0.74843407261
0.475974898175	0.752849604421
0.477694707135	0.86633661127
0.45927248382	0.831450521482
0.431472873603	0.744827673709
0.488686766605	0.799103040817
0.441118570491	0.731274828593
0.447181323114	0.71686133529
0.434421233446	0.758018801354
0.514078349073	0.789864803505
0.514270613108	0.781581824665
0.502998726774	0.780843738717
0.507156967683	0.7940011951
0.506175442751	0.791617172882
0.506327688762	0.793263127548
0.496200873363	0.819937644001
0.493588501292	0.788155949308
0.494434737319	0.762798047186
0.494782319707	0.76451200442
0.483789886252	0.798076603146
0.459749117038	0.694759000477
0.492375536386	0.770312707798
0.473445967485	0.826141177189
0.467232265788	0.807422670583
0.468584039319	0.811165833282
0.457939380841	0.92057050233
0.428198034219	0.836425098971
0.434513514722	0.796806642865
0.468713533832	0.835655113653
0.454034351823	0.782169521726
0.454800439105	0.801489353557
0.494307083823	0.885462952257
0.453275879067	0.810897064027
0.454598998001	0.806409296426
0.454917956662	0.807263020766
0.455286979197	0.806943724036
0.427614777822	0.826432379255
0.470481015787	0.776023952708
0.447718309343	0.813276441945
0.442336058017	0.707550359477
0.433913619957	0.714446659241
0.425026712573	0.691448195918
0.443204876623	0.718703098188
0.440686561839	0.724608226437
0.445635738831	0.756186031178
0.436701281524	0.706735443463
0.428475935829	0.710878554938
0.429728467447	0.702737559311
0.430742195575	0.667078832167
0.452211394303	0.703224192496
0.447665163173	0.692243987617
0.415642342202	0.67919991931
0.434583746986	0.763632893016
0.42127504946	0.713842441713
0.43785300572	0.707990427923
0.453606844051	0.741028798776
0.442658726112	0.696370870901
0.417912967967	0.722540981058
0.445940487411	0.705700636254
0.439490098131	0.703657966732
0.409579667644	0.741029461121
0.38907369115	0.704138725426
0.430870186686	0.716581664654
0.432250454612	0.741908918732
0.453179246719	0.815302160379
0.422159314763	0.768899719433
0.421044025671	0.810303197671
0.425321264946	0.860599728317
0.456725230807	0.726867110678
0.419243313764	0.860468440571
0.452888298985	0.846502998867
0.42549439476	0.693537833937
0.553268986778	0.671451459474
0.444982762122	0.787771228687
0.518055533456	0.647421036337
0.523109243698	0.634666885603
0.458898956527	0.616373253709
0.447804131125	0.630634964991
0.44820456873	0.665134168421
0.418264687899	0.746832372846
0.467826686192	0.798261018724
0.478226821006	0.823473701906
0.498350868404	0.822906065849
0.488605082355	0.876724980856
0.461088465605	0.856945638799
0.461933051439	0.858161878853
0.46587732069	0.75941551357
0.460309669359	0.798726432254
0.467660900754	0.84097623161
0.470062622531	0.810372806602
0.468429554713	0.850277117745
0.462486673774	0.786730874141
0.47119518271	0.810838141716
0.453330038305	0.804264393764
0.467044174925	0.804123876461
0.467881429004	0.812669293178
0.464153076053	0.747125534435
0.485095504534	0.746903336881
0.458709718752	0.754257221591
0.535111699945	0.807590307104
0.517036754568	0.738665386557
0.442704927886	0.719492863589
0.467217541372	0.755957657446
0.473531947504	0.758683786854
0.459658128177	0.719161351651
0.467660521085	0.744134111951
0.502930709651	0.705845735007
0.488373731679	0.750720088821
0.466201828733	0.822171335555
0.475549518399	0.7703798823
0.457499419565	0.836416405975
0.457514375466	0.832824225863
0.482192978033	0.8149604882
0.469932407974	0.801247712036
0.471394790697	0.8131446763
0.472297536638	0.814458496104
0.472014983947	0.81460501427
0.466303759965	0.855318571578
0.42790618964	0.87488675075
0.466907519834	0.765889786256
0.457610071824	0.806788646493
0.445107794362	0.805577851843
0.452139213013	0.858517899924
0.453113141677	0.767286399295
0.461754087916	0.841723573097
0.465439003799	0.840462766046
0.497243483381	0.737230615256
0.458583907642	0.780820048509
0.490276854928	0.791478109152
0.439836190629	0.850530425091
0.467290184568	0.851768459107
0.495650719304	0.738074381834
0.500254570701	0.779338415528
0.480820240767	0.810201235233
0.456435686011	0.872241895076
0.517329867359	0.920067396197
0.513182526719	0.909962159841
0.514786380928	0.879427498578
0.517135415143	0.8726173183
0.515262546548	0.875793286015
0.52535674248	0.820295405065
0.54009594496	0.820538528456
0.505533909848	0.973776573761
0.491871774165	0.981731207979
0.507981585943	0.904525291076
0.514669554329	0.881539668525
0.535075232279	0.911160145542
0.504720587574	0.900996468618
0.502861470493	0.903076061531
0.494533339711	0.908417951865
0.498919484141	0.895978284061
0.492151589708	0.904481395046
0.503834563983	0.956934552028
0.507913195615	0.948386951321
0.51706062868	0.863367252533
0.515605877772	0.85327659041
0.539901821534	0.778762767983
0.552771003279	0.786128044706
0.569326958191	0.862417187262
0.496765379515	0.917494022299
0.503756882893	0.897791670041
0.540618729878	0.783666167964
0.509126351232	0.909790262486
0.50905305734	0.930518125381
0.493232032137	0.930763725412
0.499010748878	0.92980671548
0.501402088182	0.907926381818
0.53811695849	0.877325008466
0.565377736801	0.824728940537
0.567478496034	0.828719426092
0.554400627315	0.848854437029
0.548134141594	0.820909442219
0.554985416836	0.848644388234
0.555251891117	0.846276484079
0.531638797288	0.824605273459
0.522680960397	0.867023827615
0.53829013906	0.890696946603
0.543564205305	0.865800200953
0.548220356084	0.84729425337
0.550260499734	0.821558404924
0.542470989611	0.816832556718
0.54372553579	0.797280106009
0.540733169456	0.86812662959
0.540907876835	0.868721192475
0.550362496326	0.805310899648
0.550995402718	0.837019213415
0.532742527149	0.844074796406
0.546251848251	0.853718814305
0.533438810268	0.842191996928
0.518096189957	0.83888662579
0.514515311025	0.877424509706
0.497423992601	0.881570136851
0.508062641334	0.919214770264
0.498339257501	0.959791549948
0.497650800352	0.961897680323
0.515914557614	0.882602194641
0.49624930323	0.96100819069
0.590296552447	0.739609948642
0.575053500926	0.761434150274
0.552923172796	0.779132475875
0.602513517463	0.726074113152
0.570686338056	0.767801710936
0.499239975986	0.922232794071
0.496256209284	0.923615553979
0.497122794749	0.895912137196
0.498639978071	0.906891795825
0.497374521243	0.891106721193
0.498235324834	0.907516673231
0.549082257908	0.798337653632
0.54086491791	0.803725897233
0.539696062491	0.807427525676
0.544138049668	0.798561442269
0.511468808521	0.931693637151
0.502747676824	0.939205466944
0.510248324793	0.932145537714
0.547297581493	0.794223701279
0.565472349578	0.707630883387
0.556636980956	0.775076027806
0.543418936365	0.787576435652
0.530242392336	0.823712021875
0.559247487881	0.714539676551
0.49547513737	0.925059002577
0.499899643348	0.916566676278
0.501952505223	0.876960385387
0.503586521468	0.875115770883
0.505113439336	0.863605649137
0.516384414154	0.826465616169
0.500987058165	0.878763493021
0.500792106139	0.87935278042
0.500778042418	0.877713822801
0.50053661676	0.877449469984
0.505362454986	0.898995902377
0.507244750677	0.906066920105
0.497082114103	0.930714421379
0.509290608798	0.952608996089
0.521053619806	0.885474379249
0.526926339862	0.835809129677
0.575166787003	0.771997521951
0.573347027061	0.771211032599
0.556246669149	0.734160728069
0.569442912879	0.758198655317
0.576485595833	0.775263566013
0.581883274466	0.753818306803
0.58449185406	0.764601298061
0.559582125363	0.76647474235
0.589230853838	0.773606985308
0.556557241639	0.779634846961
0.504700472401	0.906458993152
0.498473179845	0.887170589639
0.500248732522	0.891605421652
0.488222637244	0.916113653163
0.496830281045	0.874866042563
0.494508617809	0.885406165979
0.511458572852	0.884586926531
0.498326965007	0.903903287511
0.532709934813	0.853689733487
0.513736936369	0.879947304703
0.502080686194	0.955866683956
0.507376594564	0.932081054419
0.528357698555	0.866089954534
0.506290191671	0.872614158715
0.523698447117	0.848587768466
0.532563711609	0.773024649451
0.528883883671	0.793100602716
0.534640571514	0.788131714088
0.518041130467	0.899973088029
0.516043379119	0.902774130204
0.55616422963	0.825413570517
0.543099747586	0.840430208069
0.554963893598	0.834138847101
0.545990077067	0.834720710039
0.522548346321	0.898969879384
0.517827420061	0.906747143323
0.526447941078	0.888138739006
0.519323716555	0.890554871703
0.514195191873	0.910026251001
0.513994170426	0.912945121784
0.519600292699	0.903039000344
0.51842369101	0.904949398387
0.580797004546	0.832355893966
0.54952817324	0.81268491525
0.508127647307	0.86235167314
0.580285943715	0.763786417266
0.545120736596	0.854897514307
0.502162076831	0.915298179669
0.494329387318	0.942120956162
0.50765531833	0.957014683285
0.495485899777	0.947149799977
0.487091993244	0.916133853487
0.543518497361	0.802756825361
0.525915983448	0.859468657772
0.535668192247	0.786009288042
0.52383936977	0.856811339634
0.545452049529	0.797438577677
0.529353033004	0.837596217582
0.55263106781	0.772728362491
0.537164483354	0.81284952171
0.536864922468	0.812970114699
0.51808924185	0.881246744577
0.507562900104	0.937201189147
0.518737279886	0.89637201502
0.513923702305	0.910868686522
0.522242731887	0.789729217947
0.52153192073	0.853975917014
0.525566531086	0.844441577916
0.525625221793	0.768290973985
0.53517340851	0.801412286522
0.526527464051	0.850788531022
0.518143475454	0.867725482481
0.532432389028	0.845283384823
0.541074965589	0.817549523809
0.539338485683	0.816200031488
0.529768001567	0.824881599549
0.549058113317	0.825871135025
0.500522883858	0.950596289901
0.526609868014	0.844437375635
0.52362492625	0.830507862232
0.523973425927	0.839435593567
0.523606065452	0.841091422636
0.546415585127	0.832731095032
0.556462063552	0.807348762399
0.545809458087	0.832814635424
0.560326571149	0.780976499489
0.522414355285	0.853488820967
0.534820337709	0.818550138525
0.497331910198	0.914474783002
0.494183316468	0.910685882507
0.500253462295	0.915918478641
0.509650902658	0.888226701168
0.496995096717	0.961962663214
0.545949737961	0.833000278512
0.549506766672	0.740073415435
0.499929126451	0.930719429108
0.501108056852	0.907345355639
0.501287651887	0.946401785025
0.510899608239	0.906783039374
0.504596815202	0.919508628522
0.505969466326	0.915122839478
0.498086677136	0.938915724076
0.511748055941	0.90216354718
0.504334401643	0.921019494296
0.504448768594	0.919298843517
0.47686644689	0.914209073593
0.587782397325	0.734586188074
0.618402908362	0.731691894793
0.565107761397	0.756391603491
0.570751877732	0.744968102092
0.53965170137	0.768831684773
0.537023527787	0.789685722196
0.530151404165	0.803116324283
0.590559991049	0.753323685422
0.551044939792	0.799651667922
0.556040584728	0.756495670944
0.548454187746	0.733329276333
0.522808603743	0.837777539905
0.548672877908	0.780938127128
0.51304648705	0.962141828951
0.517536241433	0.829021924015
0.527629445128	0.822570598123
0.5140763854	0.871770081902
0.513456471566	0.875323665945
0.514561582346	0.91734396628
0.508992742699	0.976773624161
0.520604693894	0.877547700687
0.517511154636	0.873411111677
0.500034917421	0.903538578027
0.551773221676	0.848427590487
0.537208019783	0.811269580523
0.527984568032	0.82076867073
0.510070151618	0.910175891992
0.513622722191	0.870071488661
0.498913043478	0.934031426526
0.523069027595	0.868570995282
0.521015318394	0.930827309832
0.527794925111	0.849339930994
0.519493569132	0.922749483753
0.523635509767	0.849564499059
0.51231515494	0.887274141409
0.523499068634	0.859320142743
0.520468611963	0.875287415742
0.508971826455	0.892799631411
0.519017377346	0.889231271594
0.530246446075	0.874327230922
0.525343551172	0.908592497844
0.516949828507	0.88092336128
0.510153628819	0.89124361515
0.521270468197	0.894569273363
0.523867966066	0.814987283261
0.51680850734	0.878553651938
0.516047028916	0.834692865536
0.502259129954	0.919415975665
0.535127905527	0.840833456352
0.549021490178	0.797779512715
0.520470805447	0.837994929472
0.519580428592	0.860210868321
0.522697247309	0.876255377512
0.501664327064	0.935646629938
0.493843336861	0.9675257523
0.514187608482	0.942754238947
0.502851383253	0.938927527429
0.502535285803	0.923892419931
0.506870572294	0.92223394494
0.502440971648	0.94996432461
0.514131434936	0.903502247612
0.51053114273	0.896112018064
0.511541400249	0.918212662111
0.512793176973	0.910402915926
0.504064326522	0.939264548945
0.509449204407	0.913687080643
0.507288787731	0.909653371857
0.51598794152	0.888834536898
0.514803930862	0.914236534941
0.510749246635	0.943989870198
0.516573816156	0.907818657597
0.505628296623	0.934696802289
0.502633887615	0.95337743643
0.503740941728	0.908386735796
0.496269228412	0.907295741115
0.490839586002	0.899400140346
0.495042377284	0.913306369088
0.502147440756	0.919104367164
0.499194964387	0.91977762722
0.507738528587	0.945699833749
0.496576276825	0.954707448212
0.508547008547	0.889270283612
0.501459816901	0.912742007935
0.49678736564	0.9073288969
0.501089202405	0.915245238575
0.499360950556	0.937366395372
0.501260286777	0.982197489639
0.483913080821	0.913044062854
0.542701427342	0.807201463736
0.537950311773	0.810178951096
0.540562653072	0.801683620264
0.541980929084	0.779149791453
0.533930459662	0.799858119504
0.486469731254	0.957663934843
0.503651455238	0.929295113337
0.508409204568	0.939453000125
0.522099875931	0.886504377176
0.52456596612	0.907255525605
0.520783498007	0.861905440956
0.515518992285	0.914254568477
0.514578985685	0.918240753706
0.515730382132	0.901250412983
0.523512585246	0.876905532654
0.523263087819	0.862798798119
0.51878485671	0.899771210972
0.514842560308	0.917216176641
0.513960958735	0.881946809532
0.518034201132	0.878450874594
0.512954999214	0.875006893103
0.514583052169	0.868947951426
0.514701024116	0.851810599171
0.522602933403	0.861941239503
0.526616827129	0.869628966864
0.527976094206	0.87823396997
0.515787018699	0.916487601726
0.515994629382	0.914615578419
0.516726906636	0.871193097964
0.492449602023	0.942703385625
0.496634717566	0.919227560702
0.513484176445	0.929551154612
0.493665135531	0.943055644579
0.507613957241	0.913517108604
0.506122901313	0.897133772113
0.559199020637	0.784203598063
0.554993456156	0.8042640241
0.554486039047	0.80188613662
0.550047501248	0.817770207918
0.550106828912	0.817263599174
0.549612436443	0.818275485986
0.546899563318	0.816350675618
0.557278208441	0.780929908153
0.546704804467	0.819249735222
0.554359144788	0.794445177018
0.549297774748	0.796178341404
0.515311438585	0.902785917191
0.508154043366	0.959783092078
0.532806290511	0.813606271284
0.528998856392	0.828581958335
0.529110102782	0.830106545845
0.523937303774	0.811436896914
0.521014439995	0.796696977073
0.517211599406	0.825078033116
0.535329370175	0.810961835228
0.523191286037	0.847075680207
0.522122517308	0.846252773452
0.55577296919	0.780156811664
0.522066343051	0.836828274841
0.52393029936	0.833877723883
0.523444049427	0.835610221056
0.523883068249	0.834524896283
0.521584094735	0.799003944112
0.539713923816	0.814480017806
0.519499830715	0.827199735476
0.497019236678	0.94082170726
0.485533757294	0.955477088691
0.491880697033	0.931371102917
0.492153424353	0.947003272922
0.494385206475	0.93855396879
0.493806796487	0.936847501707
0.49479585575	0.937341159014
0.493966131907	0.935810448918
0.491422665795	0.938948982492
0.493694438701	0.937938129552
0.497591482037	0.939222530695
0.498872379942	0.948620970872
0.487820479574	0.944905177274
0.487401314234	0.945590947075
0.491335029093	0.927320565433
0.490304709141	0.950559561705
0.495310596621	0.943913179576
0.492980631302	0.952651981901
0.495907307346	0.908862022494
0.493484732881	0.9575061288
0.490180021565	0.950030095905
0.483349625285	0.924774164609
0.478298220903	0.926907568613
0.492326128701	0.928421861995
0.488294752708	0.949126006757
0.491131490011	0.948460848335
0.496870029622	0.899089567509
0.492130973306	0.90731891536
0.488419562707	0.905641266655
0.500255239925	0.946899100087
0.495564253099	0.875627544329
0.506100530571	0.891093585725
0.508600299506	0.899030626886
0.578154092886	0.821884685139
0.48995978257	0.949243312533
0.557083830589	0.867038796409
0.567031730725	0.851568499466
0.517887322408	0.94558411336
0.50485264208	0.96920050751
0.491826832801	1.0
0.48846645545	0.930964838269
0.540428403251	0.798615644337
0.537395651497	0.813846804109
0.532766922734	0.869300689043
0.508667758668	0.920770560487
0.508300514377	0.870019344196
0.508496874381	0.870450888739
0.542056221934	0.778646232099
0.51607097705	0.874799682054
0.519566784842	0.863896169603
0.513307216314	0.90264296369
0.530165753617	0.820828026055
0.523576314854	0.863975453475
0.520348274737	0.880138927396
0.518316240372	0.865157629863
0.517262804055	0.888478082819
0.516911883924	0.88773141654
0.505696867714	0.936710904591
0.513119814779	0.929765710071
0.503256668162	0.935796873863
0.560617221088	0.77424576713
0.558195222591	0.815217822407
0.51551491091	0.881075508869
0.504432613578	0.940444587423
0.505271897053	0.941502577934
0.510440546197	0.92676966388
0.504148175165	0.945185919768
0.522207103482	0.943563103279
0.508373261931	0.957685230015
0.524042141595	0.853946192195
0.531345188112	0.857365996824
0.502725918887	0.906597968098
0.503448738818	0.904726366114
0.519487722483	0.889046484416
0.518534606635	0.88121665742
0.513289479217	0.897978764964
0.514034883144	0.89624500782
0.513445963072	0.89800155959
0.516330801609	0.861709707633
0.502504371709	0.848838618528
0.504270798415	0.937794763941
0.508596310627	0.901208164697
0.509194766906	0.874446823454
0.503914734555	0.887705897672
0.507867601672	0.909132543182
0.520705032916	0.835502798832
0.509321795413	0.89514527402
0.563310674589	0.767147323961
0.528364280175	0.818652179455
0.549427833149	0.794651879376
0.497236386023	0.895287140606
0.513017594481	0.879291606462
0.562544143341	0.767402386054
0.55737097894	0.77871118771
0.542975923281	0.791997066777
0.500993183474	0.900339165175
