# Supplementary material for: Do universal codon-usage patterns minimize the effects of mutation and translation error?
Source: Genome Biol. 2005 Oct 19;6(11):R91. doi: 10.1186/gb-2005-6-11-r91 (PMC1297647; doi:10.1186/gb-2005-6-11-r91)
Supplement: Additional data file 1 — A tar archive containing the used CUTG records, separated for archaea, bacteria, and eukaryotes, the data used to produce the histograms in Figure 1, the kinemages used to produce Figures 2 and 4, and the data used to produce the scatterplots in Figures 3 and 5. [file gb-2005-6-11-r91-S1.tgz › CodeError/data/scatterplots/bac_p_AGUC_kY.dat]

0.472055588882	0.905674247626
0.481842794174	0.886650665392
0.480211840053	0.857295546839
0.476396733881	0.826860891713
0.485241365174	0.843648911604
0.472505652777	0.827456983316
0.459325287651	0.805478237826
0.447724033071	0.971012250944
0.420104631158	0.973100736596
0.501497763082	0.877751139095
0.490710974248	0.86315055939
0.498966799834	0.874599178026
0.481354630466	0.880503948956
0.484250774993	0.897313880168
0.477063615117	0.906186965122
0.475043569188	0.889742575747
0.47834296504	0.868142764948
0.432213097785	0.966011250216
0.447248037752	0.956676215215
0.479422741976	0.83964080735
0.464453516136	0.830517944493
0.415414517455	0.802076173183
0.449121184089	0.775805603872
0.484920806232	0.968571287722
0.473419857757	0.92793779643
0.466409213862	0.89162078042
0.533152909337	0.815511206477
0.465426191742	0.908354713803
0.48051391863	0.917043274811
0.468605361977	0.928568144205
0.473666725727	0.915732841136
0.483647692009	0.859642180583
0.486291627838	0.884810929348
0.5043155638	0.879682136716
0.503061712399	0.879040213139
0.468670843556	0.920730250313
0.480358897355	0.856578690315
0.470806852135	0.918143105549
0.470281634294	0.91592526439
0.473254151224	0.808828135855
0.468725081953	0.941648175361
0.47094838734	0.917682813909
0.487567258157	0.886716942513
0.471927727675	0.875115616831
0.477001594897	0.825839535882
0.460776421496	0.818438735844
0.485059876759	0.830919290288
0.486279777443	0.907595066936
0.485534374628	0.911669822133
0.480043107671	0.795770892804
0.504587155963	0.868029499235
0.490584026441	0.848795018736
0.500820319621	0.876399921271
0.486534033969	0.84220780837
0.466154824642	0.815044262759
0.483134788646	0.874909152922
0.464090814965	0.873323152571
0.470845573472	0.89348259287
0.475146301566	0.955985409613
0.475811605224	0.956385120922
0.460253436076	0.854989289571
0.478228901512	0.948699419572
0.488148381012	0.829161030992
0.511796208509	0.833191516512
0.511113566978	0.859302454356
0.498747416547	0.830281612582
0.500509274977	0.893577124474
0.483562617888	0.9083341242
0.478507570263	0.934115533564
0.477688912198	0.880626406032
0.478944133516	0.893951815908
0.47929446805	0.87463766294
0.478666171671	0.896494757363
0.510510809577	0.896595417966
0.515683741223	0.881033199058
0.518841605721	0.909593858455
0.516138079586	0.886249527425
0.481754906312	0.933384818018
0.456608317125	0.932002344046
0.477571935357	0.957032217458
0.464731861199	0.805146813421
0.483273900493	0.807651566955
0.501603903635	0.812549125242
0.487472989889	0.823451919968
0.498458959248	0.887239031611
0.569440431474	0.909562617689
0.464563280886	0.919920938356
0.474933996202	0.939013475443
0.465183743704	0.859982274401
0.463089665106	0.86081428355
0.474790943044	0.849707910428
0.468952223599	0.83321212993
0.480885968062	0.859212730125
0.480815777431	0.85921066995
0.481165022116	0.857341302497
0.481343879726	0.858054851889
0.498297322687	0.908718796979
0.494419861564	0.914599994391
0.489510489511	0.89467828676
0.484268526785	0.942539407852
0.499959765028	0.872541980731
0.497344251411	0.860859142192
0.493772930913	0.878008022184
0.476495028243	0.888745236723
0.511585886682	0.777512298359
0.48089919501	0.819722632119
0.464760284895	0.86206466394
0.467944928999	0.822892501039
0.466675594787	0.885937995644
0.522393282016	0.879581997684
0.487924987688	0.913464602831
0.464611899087	0.793920688369
0.475987570036	0.883905055835
0.456418423988	0.87004000847
0.468072270029	0.862592430859
0.470390220734	0.908262417213
0.45221201429	0.8448764886
0.454820605842	0.874278405169
0.491653253621	0.868254681738
0.491678000129	0.88775268999
0.485773868288	0.847853368889
0.480347798648	0.878282113525
0.491927781884	0.930638738141
0.484811029237	0.91849282103
0.479712746858	0.893513754787
0.467503277767	0.846725482274
0.474406991261	0.817635814219
0.481866695709	0.804146041577
0.441885172751	0.77590264418
0.482847149873	0.84660550227
0.487234658832	0.879856246205
0.488232839179	0.900059307977
0.485116514264	0.872738990522
0.4634138242	0.879881837599
0.488232051669	0.863623374414
0.477072877794	0.894555267129
0.511241826162	0.879047119483
0.501455574649	0.903648208648
0.515065282892	0.866665735851
0.494354085282	0.884672989616
0.49589048547	0.901764256568
0.494206285344	0.9049877293
0.495141912678	0.895212747116
0.494806401229	0.897807928841
0.48178657395	0.954711589346
0.487972508591	0.852986225073
0.475883174773	0.813308621393
0.47280108003	0.881321612119
0.461875992528	0.8446813261
0.482580976117	0.917199106032
0.475327740604	0.907409483402
0.482111944605	0.959386172518
0.496456829841	0.926407405105
0.460931306656	0.914998999732
0.485844206293	0.797069057379
0.469819431075	0.864533258799
0.477355460116	0.764467184176
0.463915142112	0.852733930078
0.493740219092	0.794104863205
0.508923436344	0.841438068471
0.502270573062	0.789052962844
0.485462088233	0.843036293461
0.484773074509	0.843287358285
0.500107319167	0.873275421757
0.500893255918	0.906423359165
0.502499778781	0.903652193233
0.50257480585	0.903240631435
0.476880479926	0.769247329633
0.481176712611	0.852418555482
0.468705901884	0.825452804865
0.476130442091	0.729898866107
0.483388723866	0.813158987397
0.486309294254	0.878721993557
0.481496926083	0.885208517412
0.486606282521	0.884838017453
0.481930036593	0.82449627884
0.48440970063	0.828050332449
0.47396244368	0.840019568263
0.48308967925	0.818943238851
0.452848179134	0.956765448406
0.484178438854	0.85558267396
0.470558173161	0.871891573778
0.478812044382	0.865806867755
0.480486765958	0.870121892956
0.475163584083	0.883394706775
0.498987022942	0.854005214755
0.477666144577	0.885614361781
0.467861367918	0.809781625461
0.491985106182	0.838269225487
0.466511074214	0.808418115901
0.471122940789	0.920637349188
0.463125731633	0.897443631722
0.486769268204	0.858348995233
0.489586043043	0.844494776457
0.451959584224	0.944949339389
0.485660050344	0.819397972112
0.50271074515	0.678163568443
0.467932940737	0.906051707143
0.462603081251	0.896393895049
0.456992472224	0.952911355505
0.461496863509	0.896280149501
0.445469855581	0.927305632607
0.452414796541	0.925429297758
0.459675818126	0.940443852652
0.459597035594	0.903187768938
0.447611943217	0.927316563221
0.445720668982	0.927481473009
0.490587451136	0.899653538286
0.493829604698	0.790777949189
0.521194863804	0.70029404958
0.489978466126	0.831138541072
0.49517154746	0.797232360026
0.501879461081	0.804016116667
0.506238419623	0.81651447125
0.519295907296	0.827585927491
0.494617468652	0.832216509839
0.514519496405	0.792169540433
0.508277553376	0.824162451638
0.487821148696	0.789936776016
0.504136232255	0.832264016568
0.514113907967	0.829632535975
0.473491641787	0.957622349917
0.457663258644	0.792002675993
0.469623325122	0.805178048158
0.472097350301	0.864198901963
0.47088459365	0.869067305734
0.500095955656	0.908111620215
0.451740700487	0.983768739955
0.479679278377	0.847082297308
0.482830311269	0.86509711604
0.471612137296	0.878851853712
0.47015788125	0.905295037984
0.486310508619	0.822412702958
0.528800742091	0.828830369766
0.497077015916	0.888232299865
0.490974767371	0.855677197632
0.465680946292	0.951986194355
0.466905566903	0.86786159334
0.514622104063	0.92434613931
0.497254621658	0.837514315563
0.514147909968	0.92406857673
0.500638400915	0.864885057696
0.489474427805	0.875812240036
0.503202464537	0.825717275088
0.491406642166	0.859209779936
0.462293264097	0.867471044337
0.522471910113	0.865758854981
0.506306965083	0.862488884929
0.50620875612	0.898204382552
0.528236420196	0.87576010004
0.491082465124	0.858960036609
0.478585534436	0.880418783577
0.477404391192	0.786663555305
0.493230401959	0.870742451443
0.470644311108	0.832345160568
0.489913676016	0.872982759059
0.487885577224	0.873900300315
0.489495249067	0.868455996829
0.493168705285	0.819309527025
0.493834001263	0.853736101503
0.480962900396	0.853684363693
0.484041717555	0.906841640116
0.492813801105	0.920548975661
0.506980605238	0.89196706446
0.507877775125	0.900601971973
0.482555200435	0.898205932481
0.485854269015	0.897258246079
0.492565826844	0.921728199188
0.493694609909	0.866288180736
0.468626680293	0.869301539889
0.482145011461	0.916742763867
0.486875965003	0.873637488024
0.49541596671	0.912449070503
0.493549571604	0.886993162687
0.503766325259	0.876363720456
0.499712478436	0.866931040013
0.504834581477	0.891338387337
0.495659498007	0.902789079137
0.514391829155	0.880421556739
0.495352287947	0.914650001232
0.482289463795	0.959829207156
0.480474081966	0.899946385936
0.475972145615	0.911338908935
0.474897822241	0.893709784177
0.481564768223	0.917361363545
0.485927947047	0.891363583922
0.475487825079	0.916485249903
0.465797849618	0.972436918268
0.47275994011	0.961499308222
0.455557021594	0.890169536042
0.45831292801	0.899511211398
0.446496126824	0.875661515138
0.463327069251	0.904755636907
0.476593729517	0.953909718905
0.479342981622	1.0
0.45583612471	0.909613236453
0.505761501441	0.879997151851
0.507828534569	0.893191238053
0.509438254812	0.879742593714
0.498131412652	0.857066593733
0.505691360328	0.881824613974
0.469235299588	0.950036602176
0.481060779554	0.897831506883
0.427893211665	0.91693026501
0.488290942928	0.879521163156
0.51985661067	0.893647744252
0.504160166406	0.862521798294
0.495027943295	0.911318134713
0.494988623971	0.91570499623
0.492818477084	0.89012875537
0.492472607417	0.864430509096
0.49948348886	0.866026869852
0.497931137285	0.899157655236
0.495164544915	0.914734085058
0.502297998517	0.863314199042
0.493668874473	0.868082045312
0.479156666361	0.859457865632
0.477214449593	0.869781049443
0.486422200199	0.860698003847
0.500534798805	0.875130848567
0.507376103643	0.867036867968
0.514556040757	0.85958594384
0.497031866128	0.905483868751
0.496972395871	0.904306116489
0.473758478982	0.892267849416
0.481907737431	0.946263862194
0.471690865415	0.923664331326
0.498399865251	0.935441957328
0.47660390692	0.942987846392
0.468712182331	0.909962181918
0.465063445448	0.866887291413
0.47796432319	0.858956692236
0.497093023256	0.864077399866
0.490469378977	0.841606566158
0.477929081188	0.867318009638
0.479199806647	0.864618248789
0.478755056965	0.866868774532
0.454279475983	0.832683599601
0.500613695091	0.797808003762
0.491315390086	0.855051300387
0.503356596876	0.817746236736
0.467217654326	0.797161659274
0.486786018755	0.914219022968
0.463065524359	0.932656273995
0.488281797896	0.845112150434
0.478688135256	0.841238728974
0.479250371938	0.841004434852
0.465737389018	0.800672739434
0.48165271205	0.761740250264
0.481509880309	0.809930289321
0.480205432534	0.80915621752
0.473309259431	0.842828469195
0.470986541515	0.841908886636
0.462770135476	0.698386609351
0.476835607726	0.836678093493
0.476842120763	0.83541272449
0.478124872301	0.83737298121
0.47726903915	0.837587993056
0.472873276205	0.774379703615
0.47820445488	0.81860844208
0.482943367221	0.842239677117
0.443826439678	0.923526444889
0.451199449997	0.922154605934
0.453678420199	0.900672000998
0.449914408585	0.917325640517
0.455917586066	0.922869605839
0.452416953035	0.925040262168
0.468533843322	0.912077035885
0.459812834225	0.913148819939
0.452707780963	0.915840939391
0.462580111639	0.903182250056
0.450004164585	0.901435070545
0.451180684532	0.924475128273
0.452362429335	0.908899726185
0.459473833498	0.930833894774
0.457410871701	0.891156609329
0.452890599705	0.929745868718
0.442967989194	0.931800196179
0.453814933409	0.916624529427
0.461308375145	0.890140301979
0.470266146044	0.931853522151
0.455281223983	0.91057468275
0.454398826979	0.887454212425
0.445143696245	0.88896772856
0.467535842682	0.887823325554
0.456873249128	0.920667460501
0.494024648326	0.897132696585
0.481898702777	0.854831002118
0.473449699546	0.840979655879
0.478891496256	0.87944412359
0.493882431303	0.897771954527
0.468754076974	0.842839028484
0.479265055406	0.864125146416
0.482764411975	0.876857725816
0.475983986337	0.951443061806
0.502491201098	0.89153498623
0.484078287852	0.967776465077
0.480679156909	0.923417873016
0.478231003239	0.92107716311
0.477670113138	0.939167064518
0.471662076335	0.961319477825
0.477850036129	0.886991959143
0.471789129124	0.836791223514
0.479575713947	0.863100810858
0.440965263861	0.867632660319
0.461313586314	0.897116885621
0.481274039567	0.885895302894
0.480281192967	0.886081940056
0.509068030629	0.808048178048
0.464994868591	0.886186497569
0.479423086226	0.849863795981
0.482220930093	0.886483881798
0.482862761624	0.805766665537
0.47424706823	0.848409818005
0.474801504964	0.876086884317
0.479723217596	0.846953661264
0.477170529348	0.876187618383
0.477761706224	0.877060601038
0.479747932725	0.918926827953
0.475207408836	0.948053601226
0.4838875008	0.913404320727
0.520454017392	0.926206480949
0.49578481124	0.887696027671
0.497689549316	0.880550679715
0.475025780989	0.916421632146
0.486828240253	0.93252510516
0.483952955248	0.909671522978
0.476803721873	0.924101063907
0.493876910194	0.923945989024
0.483599915445	0.943038212416
0.493507577972	0.819407052536
0.48938009385	0.853531928402
0.477545559103	0.880808128739
0.474368265195	0.877186101769
0.497745060141	0.886528499689
0.496251834593	0.865709586342
0.485499135854	0.887867933951
0.486583114724	0.88736927308
0.486459851247	0.888587094865
0.481588167517	0.859687070518
0.46592984647	0.81652446689
0.472550188089	0.936730056068
0.47876658029	0.885031499859
0.458559056569	0.843165314145
0.45607920392	0.878099984384
0.470993594608	0.878145335536
0.474538118496	0.851563631059
0.457260447447	0.876886427676
0.475619547182	0.821448114027
0.481409946885	0.843818063659
0.484208194906	0.836798839404
0.466535512105	0.872500136048
0.452415302722	0.883855240137
0.472900635664	0.820495459291
0.474033788475	0.840670909978
0.481024280759	0.837544036685
0.460079740486	0.888744665225
0.528894221156	0.909450430941
0.513100485534	0.903317592554
0.539945808359	0.871452942492
0.547221165384	0.875610231488
0.536256021318	0.872671390192
0.544566683768	0.799525990568
0.551862856584	0.810223796951
0.503031454908	0.95763849335
0.503669112742	0.968376277113
0.523166699086	0.899328179238
0.528848431525	0.873174174822
0.528034164486	0.911341899195
0.524353665245	0.892778376054
0.517264984011	0.888038519429
0.51539198074	0.892004390893
0.520216103172	0.881083963663
0.514390341592	0.903798585281
0.516279069767	0.935567354666
0.520055857851	0.926821204964
0.538566807664	0.856403431937
0.523197001207	0.846125965004
0.521492113329	0.751711572271
0.581742494323	0.774089149338
0.521725849872	0.79836982664
0.518543818058	0.895112082375
0.527619468876	0.88286104514
0.546404740797	0.753485572304
0.526103136629	0.893490812273
0.513062098501	0.919375570859
0.507772246965	0.914119738373
0.515912916371	0.918977611164
0.509212567882	0.913573620229
0.554661827456	0.856633166213
0.564922297635	0.783161933733
0.557293353693	0.789578142591
0.533624715544	0.799161703346
0.556939732681	0.787425198898
0.534164768945	0.80006310996
0.535629559759	0.79766003148
0.55998482505	0.814424398501
0.502746522548	0.815375868942
0.529519805603	0.861085247913
0.552535775616	0.839354747236
0.548282445711	0.817724134013
0.561850079745	0.802666726283
0.56074520692	0.799216250019
0.565864434368	0.764951717407
0.542948549333	0.833158050952
0.54097342692	0.832185605619
0.567125502107	0.792378421797
0.558964700164	0.805734869406
0.53540297098	0.824944478574
0.547031658261	0.826769866135
0.544344454783	0.825106488817
0.531301108486	0.832757186214
0.541178407071	0.860906591767
0.546200758867	0.867842770711
0.521588435446	0.913575487775
0.510639363966	0.943915989109
0.509582103191	0.946750695985
0.523950525175	0.878905804754
0.512678085691	0.948960124212
0.60679031751	0.683467598154
0.584381553768	0.713597528855
0.546298470762	0.727154101523
0.618588338448	0.663806712844
0.566529831167	0.694870794525
0.513167362824	0.910748874449
0.515600803393	0.901260791448
0.516760631091	0.885294022671
0.516396829925	0.895482968172
0.520855819546	0.881491903929
0.516867061376	0.89523719554
0.541682227478	0.737019085894
0.534322083259	0.751797763364
0.525303127568	0.743899015042
0.534452584225	0.742055811343
0.525237873588	0.91326584017
0.511392053348	0.923976266615
0.522874786493	0.902910305143
0.558990536278	0.773293499765
0.548548140601	0.647896990865
0.550088619505	0.742728141228
0.531517835979	0.75564727555
0.516987226995	0.777333688174
0.528411827025	0.611921664178
0.520106515852	0.910153322454
0.533001899056	0.889786836419
0.533230627855	0.865345181193
0.53561893882	0.862331449659
0.53967960707	0.851006519477
0.550185873605	0.804973158001
0.535390214558	0.86869748491
0.535744019231	0.869546947531
0.536190541	0.86801638398
0.535339530828	0.867291705028
0.522369657116	0.877619587315
0.515066847878	0.885036196297
0.50528195209	0.929419559476
0.511227598286	0.939660982743
0.53591373622	0.87404145244
0.548024786987	0.806781234138
0.538747161616	0.708638708989
0.529993931189	0.702423646262
0.5763814363	0.698709349065
0.570692670016	0.714332893162
0.543531412777	0.720479161403
0.560138398328	0.706873242609
0.534231579928	0.694319651648
0.543237028891	0.699595886656
0.538309823243	0.694976579621
0.580298775164	0.756422719697
0.519633692735	0.899563446411
0.534541617945	0.87709942406
0.544152668847	0.887442457649
0.5255388958	0.902262446276
0.54778798571	0.871127354248
0.53493394078	0.872602857383
0.532214302138	0.874349536676
0.529240334176	0.893796125339
0.556244523078	0.838866811303
0.528173618841	0.862325711192
0.508144884689	0.950355395393
0.52612312812	0.920694576468
0.518338035393	0.836608480504
0.541814946619	0.867476476039
0.541724160589	0.84557652485
0.555380091484	0.741719718774
0.557009901832	0.783031141347
0.540333382944	0.744030462234
0.546882111971	0.891905490078
0.529240986373	0.886661756361
0.561952720071	0.787165991719
0.549265329292	0.805085201977
0.553681188963	0.804164767902
0.551580663149	0.790185063847
0.529216804515	0.891001835875
0.524259577479	0.890666887768
0.52287691106	0.881264291311
0.524702172299	0.875928365896
0.514765474638	0.896259873523
0.515558521058	0.899091153019
0.520747295735	0.889261158312
0.519900366304	0.890833458058
0.517892484621	0.761716063476
0.52892325315	0.778650997081
0.550595436098	0.866186511305
0.545741808431	0.69502770742
0.551843312933	0.842531731053
0.506171964113	0.897397995177
0.5046611277	0.939997999622
0.505308713214	0.938665570197
0.52167202852	0.938553684218
0.538103608727	0.898610439722
0.571213125242	0.788566047927
0.5374228267	0.839245566284
0.573653285535	0.778724252267
0.535423697074	0.84089951561
0.579812206573	0.782146666724
0.530203224297	0.819439060444
0.569709894959	0.749715049027
0.536685472525	0.782623539021
0.536447138177	0.78268472275
0.523645989841	0.867641952515
0.521036176864	0.93404354208
0.521148570923	0.876098494876
0.516472432767	0.896946238468
0.568204891555	0.782191582559
0.552458341905	0.837407406678
0.554162862124	0.836478343767
0.592592592593	0.769465642484
0.553382520799	0.77959420451
0.542008704755	0.820559313576
0.542400124777	0.841875662599
0.541385623434	0.81004960052
0.56287977977	0.797682515118
0.567128601463	0.794072612875
0.549679567906	0.800942050931
0.571568841371	0.812725723303
0.499108021654	0.930376220029
0.546813776036	0.821689708968
0.522735771445	0.79364936916
0.536750288488	0.809367412362
0.534934180677	0.809783158529
0.546859098999	0.793073969621
0.570169194547	0.769655402523
0.54958168242	0.792137115318
0.598387591465	0.75147920125
0.542141301947	0.842840591161
0.558942389022	0.806154684245
0.514848026741	0.894138547354
0.527489533937	0.899720506752
0.534156578868	0.924798985424
0.548011723289	0.889639643317
0.503475175833	0.952270962841
0.550901663022	0.822702201436
0.615644872004	0.753862850369
0.516693942245	0.92411569899
0.53800421914	0.895234567497
0.518535808846	0.925664646714
0.539188117385	0.89445232818
0.511253982522	0.898217664898
0.51322338989	0.892332827272
0.521055576614	0.920664689213
0.529803843988	0.88419358878
0.511648140433	0.900325176197
0.511203749998	0.897828228755
0.565275350832	0.902687784192
0.637233551112	0.693553474284
0.677859560522	0.731553415746
0.557451272708	0.707021150602
0.57293711235	0.706176735884
0.577649195422	0.735971623932
0.574506560358	0.760809367484
0.546806413059	0.775814070547
0.641300438754	0.701373478338
0.615639300702	0.786624933579
0.567853433353	0.709983417322
0.576837615316	0.691080740259
0.557163299304	0.823125700706
0.570216403355	0.742923928015
0.521179451077	0.946657259482
0.551476709851	0.828800415082
0.56006958634	0.813774082496
0.533313074656	0.85790881802
0.533202047917	0.860790996917
0.516819655706	0.90404080631
0.501525085019	0.956023524313
0.539764470057	0.873453972911
0.531524142234	0.859140464572
0.520723488949	0.897345696334
0.539943701866	0.805606575217
0.561722794471	0.789542234294
0.579315638052	0.800151226783
0.519499132534	0.902425758807
0.543532809357	0.85820205181
0.510629795396	0.908094061232
0.534887526001	0.850912266039
0.529307507279	0.916230124518
0.540628350499	0.837988465571
0.530747588424	0.904570396075
0.55294324836	0.824899814577
0.542526137327	0.874108948694
0.548696088265	0.857310156868
0.529152784388	0.865038451938
0.529233972471	0.885768370957
0.534789587549	0.882447060985
0.524927528662	0.862772484768
0.516178244519	0.895891725772
0.544209140943	0.865543611022
0.528753899582	0.888140208259
0.550234509997	0.883846523818
0.570938250803	0.811057461997
0.524869398069	0.864825419841
0.515392811081	0.81788977999
0.49878003944	0.922818287397
0.519128949286	0.808397749425
0.531111873657	0.748899401571
0.545695822756	0.829086323248
0.537015321573	0.84578254959
0.536189981158	0.868671992901
0.506194033255	0.931123793091
0.49360726383	0.971601269305
0.521922873745	0.948471667629
0.515835123737	0.93914904267
0.511019197426	0.917987752806
0.513908304598	0.916342642735
0.504520214332	0.945439450027
0.526209501671	0.903289834991
0.516956214134	0.890916369246
0.526450717819	0.901807016522
0.516947283288	0.909861163465
0.506198052198	0.934177649446
0.521664626683	0.908276720756
0.531404107733	0.907392700019
0.552564169585	0.88112984633
0.529054886719	0.907653146303
0.528822505474	0.945395754217
0.547632311977	0.903248264068
0.511942786773	0.926395416373
0.519410833869	0.932804766073
0.515237873289	0.894472782193
0.513628424343	0.888023400574
0.51567742329	0.884776108069
0.512379213608	0.893910498572
0.508564499014	0.914243099555
0.510385953288	0.903655418658
0.514491314838	0.915992232533
0.508873731493	0.93401062166
0.546268197211	0.871652229227
0.52369559807	0.900937974045
0.526211493424	0.904185927773
0.516646565506	0.902089596549
0.5186210833	0.912181969795
0.496118984426	0.957102503714
0.504612213347	0.897051136675
0.540267260067	0.757611842676
0.537266170176	0.755828996006
0.533457660031	0.749813692517
0.541346741863	0.727647376996
0.528316850158	0.746078578193
0.496140851182	0.943179556419
0.516878120277	0.925888294578
0.520069054813	0.932315950632
0.532085745795	0.871904241646
0.535249876994	0.896015799136
0.541445657826	0.844274873201
0.516887195412	0.898084036777
0.514804784919	0.901863825107
0.52178515578	0.888608929016
0.536894616504	0.865078311502
0.537825832444	0.843945115471
0.525890236074	0.882751445625
0.515973890505	0.900832334741
0.533728687916	0.872676738132
0.534902067619	0.865878803482
0.530186727103	0.864417335624
0.515047910387	0.85172389715
0.519326065412	0.830039027842
0.520525209309	0.83841376491
0.532271839922	0.853335474742
0.53060234283	0.869351441981
0.514606044245	0.904074569974
0.514447535596	0.901866781
0.510768926079	0.843608973137
0.505658813403	0.922595514362
0.509027615004	0.899801518939
0.519959575543	0.908837394488
0.501741456767	0.92553394241
0.511849536103	0.89804986382
0.510334127556	0.893593368938
0.5521598461	0.733932865868
0.555534581697	0.760632304749
0.565123885927	0.767418143878
0.554214983614	0.77853330007
0.554784858327	0.779051362965
0.553919447839	0.779473506326
0.56192139738	0.791978293587
0.584722222222	0.757009634113
0.553537126953	0.786535381663
0.574675972084	0.767675603781
0.573680398756	0.779214440021
0.527138391588	0.88083764772
0.514038812751	0.954000169513
0.548179789608	0.782312352158
0.544844618036	0.805859069057
0.54776574587	0.808130413516
0.577088623552	0.798486736015
0.571903895158	0.795697259449
0.545653661405	0.81512845677
0.57176369751	0.794744567835
0.53981919203	0.832061570484
0.542238627093	0.831110325765
0.612916455239	0.800154672516
0.547159087614	0.819798588452
0.54825754536	0.816157914654
0.547665749089	0.817759278924
0.547520233381	0.816098396799
0.565603541229	0.79337713214
0.564104544472	0.796087056288
0.532255703083	0.803354611329
0.507866756806	0.931376125564
0.523092788567	0.953083200459
0.521864735446	0.928274339683
0.526115819799	0.943009185922
0.524267785168	0.928241780117
0.508361970217	0.924496149108
0.528570662567	0.931563553443
0.532326203208	0.928828711866
0.52297392454	0.932211062414
0.51483357453	0.936839368639
0.513493253373	0.939146993694
0.511209869992	0.942343707645
0.504382552772	0.944181377785
0.508580343214	0.934410930023
0.52646595696	0.926542319203
0.509767241069	0.942598279939
0.524078786165	0.931763198836
0.51587771002	0.951689065616
0.536291489772	0.900285620219
0.512409676406	0.951686416638
0.521325526485	0.950585981693
0.537047898338	0.924294490479
0.528844136773	0.927032131828
0.53783514532	0.929620389857
0.515800855162	0.944335843072
0.510560604175	0.953379928308
0.518918445667	0.901791579417
0.517189224543	0.91957164835
0.510202257235	0.899200435082
0.497494008004	0.951666958047
0.524005218526	0.872522825752
0.522714723242	0.885300451008
0.522064071882	0.892406306309
0.524579334078	0.74739769218
0.509464764544	0.957311324004
0.507146153234	0.805361922223
0.516841162695	0.803312993631
0.514834320107	0.940218419264
0.504411844314	0.965944468328
0.483967532264	1.0
0.501750875438	0.9333834854
0.558489103282	0.764722936051
0.5451229413	0.774510812674
0.518349198396	0.852480089028
0.507962507962	0.912851137909
0.507470462939	0.844899010564
0.504975703545	0.845425518302
0.56832910316	0.749331341158
0.530766141627	0.852212192462
0.535234725399	0.852585061287
0.527632984973	0.892147052753
0.561630847029	0.810384765129
0.550772921109	0.85386997765
0.536709514598	0.864392269535
0.540986037316	0.856072781301
0.534024866903	0.876443482804
0.532227868927	0.874889016334
0.520570763255	0.927162021021
0.515145668532	0.903907131218
0.527772438978	0.928285317393
0.535517072616	0.688839490876
0.532718312751	0.766110762219
0.512921517978	0.86457408605
0.51630573282	0.933605241586
0.507347447073	0.927789240743
0.525764975581	0.917284511994
0.516617294125	0.937068992136
0.544588653967	0.935157505369
0.514761837655	0.946439622727
0.550206671955	0.852242397889
0.547172141269	0.842158442286
0.512547458098	0.900188527093
0.511786432977	0.899167242539
0.527913634403	0.872463162533
0.531818271566	0.870752886307
0.517618379198	0.884761407044
0.518952464279	0.882473730098
0.517812962553	0.884453802111
0.52006960284	0.844831556286
0.53422187469	0.845686205312
0.510726656487	0.92046027314
0.525457621904	0.89077017811
0.519992629446	0.871186628849
0.519472647371	0.87394898995
0.511611669348	0.90570573114
0.532172435762	0.810832404701
0.519681300127	0.885405551102
0.551999143606	0.726857589291
0.530178657653	0.790607862431
0.550963455149	0.759063287481
0.515076083029	0.887508697659
0.512412317795	0.859255041886
0.550853128136	0.727650596669
0.549895857441	0.734414659462
0.548102428076	0.754717661092
0.517712962831	0.887213782645
0.511397720456	0.716885856894
0.477009822567	0.737565662323
0.461532145496	0.858836449485
0.46135385876	0.842257145009
0.451137644768	0.830955764067
0.479317486557	0.875226337783
0.470660161648	0.836899196581
0.500940796351	0.677410730224
0.531090902707	0.655305875614
0.487327368216	0.757512767815
0.487530032825	0.71694062109
0.480966156955	0.650366527395
0.502807443617	0.779503168976
0.498531506599	0.79043082609
0.501304042606	0.759684220577
0.500557685605	0.806636709688
0.539909595469	0.739650637425
0.537644054931	0.681613300444
0.503876342274	0.75110462407
0.505623289375	0.84773322012
0.502477598911	0.832978618203
0.4364057711	0.812773570272
0.401003560115	0.83275447361
0.550656316563	0.643345696106
0.560031341664	0.771007252374
0.544614756469	0.805180887974
0.537399094769	0.72736503756
0.551869572923	0.707434979416
0.519093504639	0.715820353324
0.522312461793	0.755565665921
0.540419029057	0.712287077404
0.575518813034	0.639509341976
0.47937613419	0.782580800497
0.485375959477	0.772209824837
0.483550043959	0.733265567762
0.485411576187	0.789573811336
0.486309623121	0.849108215895
0.484991806223	0.786491683349
0.484180654102	0.785832361316
0.476405871538	0.852413069873
0.457296004253	0.842834306122
0.470246097925	0.772794103235
0.49859187178	0.759323216837
0.492029244214	0.780272436841
0.463987240829	0.813174507685
0.484368069132	0.812492828961
0.47645622602	0.852741857584
0.480875407748	0.766476614979
0.4802231858	0.764235969725
0.47686391692	0.866889286633
0.475028859591	0.820872483771
0.453619293212	0.790208315092
0.508871604789	0.742152168196
0.466868667304	0.802348983742
0.393240050881	0.794057951899
0.464643182446	0.821877455729
0.537458370506	0.797070981781
0.507301815415	0.736485756528
0.529825843545	0.716695518066
0.52947427471	0.719136067556
0.530490434944	0.664805109927
0.53401387573	0.719053859759
0.512794718642	0.752910850124
0.493192112304	0.70314561139
0.468630132571	0.715785291118
0.570207302561	0.712345148782
0.501435229483	0.753937884647
0.509484333287	0.782612010621
0.523863932798	0.758022956161
0.47143918535	0.78926285671
0.477357208186	0.746758918739
0.490265462544	0.745513102881
0.477454790482	0.745912124811
0.490194613884	0.811962458623
0.483156657383	0.819202673176
0.484374156312	0.847182294729
0.48673390399	0.810600054973
0.503967265996	0.756332450002
0.468046679633	0.836953315605
0.485428984365	0.784284144002
0.457728706625	0.741897127237
0.482289013415	0.667420406556
0.471158180346	0.696221047671
0.453060688755	0.71384467774
0.44455575603	0.870845281002
0.482952903785	0.628971182542
0.53063278825	0.719742625119
0.540582686161	0.65976501749
0.452732956747	1.0
0.460449753518	0.997212186678
0.464552694859	0.971857579646
0.4811372711	0.964787028324
0.469663377082	0.957372541006
0.470177479559	0.957569258973
0.470549166383	0.95915027818
0.470458096505	0.961169577097
0.535521371536	0.721150783557
0.521737412687	0.733382833142
0.446858106433	0.758539689122
0.519997889254	0.716672503064
0.459209785145	0.774761201517
0.429124709528	0.870398941207
0.477410265363	0.685971354137
0.499136361514	0.707391249322
0.454313497886	0.791525870979
0.489531971203	0.779286997171
0.500318911448	0.698419892073
0.501737187342	0.747179637794
0.506011342595	0.690509166598
0.48545436369	0.724055761076
0.517574448619	0.672551120659
0.487787034196	0.839693143946
0.526978671312	0.731866051033
0.498647903982	0.830789987009
0.52217953196	0.771285312303
0.53415769503	0.74949523119
0.518580699852	0.793523823716
0.516112505657	0.833402386912
0.553276615314	0.812993467978
0.585454309954	0.767082874453
0.496211911127	0.830685551324
0.474003628746	0.895163720833
0.528537201132	0.654330990313
0.51495127169	0.745371118267
0.464631956912	0.767414879148
0.583021165012	0.746830140806
0.496320388988	0.794314637285
0.500381180571	0.894795239107
0.472249373168	0.947206093225
0.490437565114	0.915736569307
0.496565564613	0.746562298731
0.458456569469	0.757829797884
0.504003202563	0.786971079956
0.493929717764	0.840709503498
0.496053083171	0.758697867326
0.498820400635	0.840036204333
0.45822758353	0.727796076412
0.459061963004	0.768195314454
0.451065729271	0.699437324452
0.448995565034	0.767571253012
0.448323843027	0.767661965993
0.448599049077	0.758738748938
0.447147703312	0.75623472176
0.447307265329	0.756799850039
0.541374699118	0.597721683668
0.456840124366	0.6935668483
0.500166322932	0.923937972088
0.504963555182	0.713237832457
0.494936193855	0.779540467923
0.53173083741	0.70981070985
0.523659174253	0.768862526214
0.501731102135	0.68456374009
0.446482914529	0.776195529894
0.568331437631	0.815479685444
0.487580833124	0.817610618288
0.475885418395	0.871278889051
0.477712939233	0.869513375558
0.474423012983	0.857743680593
0.511160530434	0.827369273174
0.438598684704	0.736938006399
0.490125240848	0.728299060626
0.478989420953	0.777200256145
0.480468079868	0.777068289103
0.460470773414	0.771092583419
0.483072800358	0.694707665165
0.471993628882	0.725070780314
0.469060720147	0.752604864874
0.449561605906	0.84065159161
0.451107453885	0.809198671598
0.544865941728	0.747829794967
0.457667955399	0.805385459051
0.445360055273	0.787886957092
0.449121260536	0.840768320379
0.444458284412	0.859630730957
0.483474657931	0.818049007135
0.473117467352	0.79290794194
0.461934796126	0.797973620923
0.461991716341	0.821376767898
0.460833515165	0.738491916052
0.549489419291	0.707763314484
0.466823056301	0.864026581693
0.461807892703	0.920288023494
0.481967448694	0.912836215565
0.482014335654	0.914223893617
0.498902221972	0.766741937614
0.497672890544	0.782110617872
0.498526777753	0.77193808193
0.501161109408	0.804868123733
0.474677353191	0.840383397617
0.500375928072	0.822421509234
0.52457004422	0.763962529694
0.56185393147	0.709619244476
0.522477036316	0.734764210602
0.47295492777	0.893679446138
0.538434407353	0.6946345895
0.452440886394	0.749627472825
0.508356432414	0.634173136739
0.531023285182	0.773777262946
0.551300901361	0.724764554397
0.530059535522	0.751374022299
0.527867906842	0.727155123916
0.513584600993	0.780460850106
0.486147674819	0.823919812618
0.534232234076	0.736706818304
0.513635049381	0.775443287971
0.51206022442	0.787673192838
0.514106785461	0.781184954831
0.597449154221	0.828011074759
0.541938889989	0.764094085517
0.608230806425	0.651062511066
0.491634918005	0.72788569289
0.50274789982	0.702987748366
0.490623812139	0.868881709149
0.486747425346	0.823855573805
0.465194666431	0.754247161394
0.585964659906	0.80562722878
0.505978616167	0.78424955658
0.488577611079	0.765944994458
0.487089574447	0.874868346152
0.490385573733	0.816047280009
0.507648540094	0.749543816901
0.485994275407	0.706749786242
0.581585898335	0.81439139376
0.5322715785	0.785670426418
0.560057923973	0.790453440837
0.560072439594	0.794042593403
0.461257592335	0.756471773898
0.48995547453	0.692686249666
0.489250814332	0.851072171935
0.491995870691	0.867943840145
0.524162854848	0.763732161445
0.482748671282	0.78453469855
0.448791161872	0.795536076647
0.525142084917	0.814971371051
0.449102361017	0.788805499697
0.469994100366	0.910436399464
0.519948849105	0.766250961195
0.473485158367	0.866614574708
0.442144575262	0.744901656926
0.46122356152	0.756123934351
0.441559485531	0.758635492272
0.473473341259	0.859961880019
0.445676744843	0.885808526777
0.455523713999	0.803010634156
0.438958939667	0.813120498385
0.508403403107	0.896901412963
0.477109358643	0.785180391648
0.427541719986	0.74826169453
0.452919889307	0.758799250141
0.501016989711	0.824576636437
0.480075342869	0.817103033906
0.52061219452	0.747131081239
0.474294569773	0.805471230454
0.492339053465	0.779729859714
0.460045982167	0.895598271498
0.469271578717	0.77503246818
0.477126627821	0.839354275498
0.486359959803	0.822632432883
0.460304638818	0.841514471126
0.465677873278	0.811707505965
0.460333961406	0.842265499847
0.506788224622	0.746455633817
0.558197274134	0.671719234272
0.51354614746	0.711083589586
0.539667382828	0.697988340699
0.514695744814	0.756876875304
0.511372058243	0.723090533522
0.518047871222	0.701920427804
0.506770303647	0.733104434401
0.504897413726	0.769249995528
0.523072747014	0.710246615672
0.504227630322	0.73814142965
0.522623714	0.705928974989
0.490403916769	0.765284048866
0.488430065572	0.753896428625
0.491034554864	0.807745323334
0.490947009195	0.705923564644
0.485821775507	0.704878311896
0.488950789229	0.716980553169
0.492609490822	0.726213472504
0.514640114223	0.728264995607
0.503012950694	0.793961293116
0.516834436477	0.76187899264
0.528731775758	0.747391680388
0.511087856793	0.767208422548
0.520590167248	0.750945864998
0.514437634586	0.766311027908
0.470647340903	0.728754801821
0.512274164033	0.723430857671
0.54840128425	0.759578144748
0.542232998017	0.795817935044
0.568411097099	0.772142353396
0.543544722744	0.804086274144
0.511557145948	0.75035844997
0.507136060894	0.625953235016
0.524890492141	0.767362069007
0.469059242265	0.784317880663
0.469477511289	0.793295935927
0.456740397525	0.77913137417
0.462016715364	0.774052503617
0.444299309573	0.79559942234
0.549672979759	0.755975807436
0.483060810089	0.763897517137
0.531598742216	0.716299705483
0.43417424869	0.822888926472
0.457580656498	0.760613409573
0.44420176807	0.807556381622
0.445448213815	0.760899016786
0.443810924025	0.758685625722
0.464068326717	0.796799937984
0.450841820827	0.804925179194
0.455511173858	0.810352868717
0.453248030313	0.756406295655
0.444928881208	0.758061192468
0.462218927601	0.824465309183
0.479184757624	0.780489731066
0.475384117287	0.824141041396
0.450672544874	0.745341689622
0.430366699703	0.860446755264
0.453546269317	0.827074626542
0.455066773149	0.811101971498
0.463332640188	0.78845096112
0.448345892925	0.74843407261
0.448927015167	0.752849604421
0.424122394415	0.86633661127
0.494149902764	0.831450521482
0.527635311463	0.744827673709
0.448430745045	0.799103040817
0.515925495937	0.731274828593
0.493949173053	0.71686133529
0.511885631961	0.758018801354
0.495234347674	0.789864803505
0.484332527937	0.781581824665
0.492861501264	0.780843738717
0.488832333731	0.7940011951
0.488887162528	0.791617172882
0.488378153408	0.793263127548
0.505502183406	0.819937644001
0.498821059431	0.788155949308
0.484233855838	0.762798047186
0.503356596876	0.76451200442
0.496698334256	0.798076603146
0.510656436487	0.694759000477
0.459695021456	0.770312707798
0.453879502709	0.826141177189
0.453398248323	0.807422670583
0.45402048208	0.811165833282
0.450051326381	0.92057050233
0.417662904987	0.836425098971
0.415110493723	0.796806642865
0.452340547109	0.835655113653
0.458475902137	0.782169521726
0.458555319442	0.801489353557
0.498901732899	0.885462952257
0.458976842374	0.810897064027
0.460415155876	0.806409296426
0.46070761218	0.807263020766
0.460373536473	0.806943724036
0.451875602974	0.826432379255
0.454339028082	0.776023952708
0.44601173101	0.813276441945
0.536291561674	0.707550359477
0.560782773099	0.714446659241
0.575369029246	0.691448195918
0.552970648407	0.718703098188
0.556705631545	0.724608226437
0.548178694158	0.756186031178
0.557221755527	0.706735443463
0.573663101604	0.710878554938
0.57389903214	0.702737559311
0.575615050651	0.667078832167
0.534212060637	0.703224192496
0.553064473335	0.692243987617
0.597012603081	0.67919991931
0.566444475961	0.763632893016
0.576140936436	0.713842441713
0.561931143649	0.707990427923
0.527314422141	0.741028798776
0.564071709734	0.696370870901
0.582955422617	0.722540981058
0.55491225708	0.705700636254
0.568125673886	0.703657966732
0.593157380254	0.741029461121
0.610177110492	0.704138725426
0.572031879413	0.716581664654
0.568830785865	0.741908918732
0.482523479536	0.815302160379
0.496563598955	0.768899719433
0.489719167722	0.810303197671
0.482020337468	0.860599728317
0.475393233275	0.726867110678
0.493542074364	0.860468440571
0.47804151962	0.846502998867
0.561195784524	0.693537833937
0.489064542436	0.671451459474
0.46819155254	0.787771228687
0.526924974143	0.647421036337
0.536850805896	0.634666885603
0.530175656668	0.616373253709
0.541933787535	0.630634964991
0.54392077183	0.665134168421
0.529820465788	0.746832372846
0.485528469291	0.798261018724
0.499490571549	0.823473701906
0.381387775551	0.822906065849
0.415631540631	0.876724980856
0.433053159048	0.856945638799
0.431417906524	0.858161878853
0.468836294454	0.75941551357
0.486680647897	0.798726432254
0.452305098099	0.84097623161
0.458966033581	0.810372806602
0.468745610339	0.850277117745
0.488006396589	0.786730874141
0.48519107302	0.810838141716
0.485777832695	0.804264393764
0.475811554584	0.804123876461
0.474507056748	0.812669293178
0.509254931289	0.747125534435
0.486494308316	0.746903336881
0.528284963803	0.754257221591
0.51916868941	0.807590307104
0.479918453551	0.738665386557
0.479868585787	0.719492863589
0.502015604596	0.755957657446
0.486943193792	0.758683786854
0.49870427589	0.719161351651
0.500828289353	0.744134111951
0.463261461169	0.705845735007
0.477927705749	0.750720088821
0.446494927143	0.822171335555
0.476784391207	0.7703798823
0.468153921928	0.836416405975
0.460971505377	0.832824225863
0.447251214306	0.8149604882
0.455769015604	0.801247712036
0.444654867783	0.8131446763
0.446544040049	0.814458496104
0.445930144855	0.81460501427
0.440426082254	0.855318571578
0.435054590441	0.87488675075
0.502085738762	0.765889786256
0.502680061056	0.806788646493
0.47658006265	0.805577851843
0.479618123959	0.858517899924
0.482195440332	0.767286399295
0.445997026969	0.841723573097
0.457102152807	0.840462766046
0.484076433121	0.737230615256
0.447302576708	0.780820048509
0.472203765227	0.791478109152
0.494318866182	0.850530425091
0.447117058853	0.851768459107
0.481654957065	0.738074381834
0.481994908586	0.779338415528
0.465007141399	0.810201235233
0.479257470312	0.872241895076
0.504115843498	0.920067396197
0.490651034092	0.909962159841
0.493896597969	0.879427498578
0.494990586009	0.8726173183
0.490878343754	0.875793286015
0.4987966077	0.820295405065
0.493949435294	0.820538528456
0.483898761443	0.973776573761
0.484954882202	0.981731207979
0.503997276794	0.904525291076
0.502363146199	0.881539668525
0.502655707092	0.911160145542
0.502838579776	0.900996468618
0.500015755201	0.903076061531
0.497919879488	0.908417951865
0.498605785989	0.895978284061
0.510880967367	0.904481395046
0.495378740828	0.956934552028
0.490393412626	0.948386951321
0.507870946338	0.863367252533
0.496709372085	0.85327659041
0.457770800628	0.778762767983
0.477289079509	0.786128044706
0.519100990889	0.862417187262
0.517331672493	0.917494022299
0.512881146402	0.897791670041
0.538985581635	0.783666167964
0.514466300431	0.909790262486
0.504223173923	0.930518125381
0.499563356912	0.930763725412
0.509999557052	0.92980671548
0.522793024308	0.907926381818
0.506776529828	0.877325008466
0.518204606971	0.824728940537
0.514635036684	0.828719426092
0.495902378428	0.848854437029
0.507869417719	0.820909442219
0.496654475768	0.848644388234
0.496697282718	0.846276484079
0.503214949271	0.824605273459
0.476255869584	0.867023827615
0.490238096956	0.890696946603
0.512898301851	0.865800200953
0.504079805866	0.84729425337
0.500946305156	0.821558404924
0.501963232515	0.816832556718
0.509126845715	0.797280106009
0.503367911508	0.86812662959
0.502243662449	0.868721192475
0.508010842233	0.805310899648
0.512860238573	0.837019213415
0.493202096878	0.844074796406
0.51890786089	0.853718814305
0.499249052018	0.842191996928
0.463565328003	0.83888662579
0.496318792721	0.877424509706
0.515916648113	0.881570136851
0.499911941445	0.919214770264
0.505203836359	0.959791549948
0.504955994375	0.961897680323
0.504898132065	0.882602194641
0.508306954311	0.96100819069
0.535911139055	0.739609948642
0.529789958193	0.761434150274
0.508680723437	0.779132475875
0.562514352519	0.726074113152
0.522824778543	0.767801710936
0.502071437999	0.922232794071
0.505990768818	0.923615553979
0.488629576213	0.895912137196
0.490899390542	0.906891795825
0.496805250047	0.891106721193
0.490996007843	0.907516673231
0.51412921698	0.798337653632
0.511054160621	0.803725897233
0.509506296534	0.807427525676
0.5124415226	0.798561442269
0.503653348632	0.931693637151
0.478682350035	0.939205466944
0.495291902072	0.932145537714
0.4938170347	0.794223701279
0.504703684836	0.707630883387
0.507616901162	0.775076027806
0.490683838208	0.787576435652
0.486667314091	0.823712021875
0.526935054095	0.714539676551
0.505100861662	0.925059002577
0.516172860473	0.916566676278
0.483715776102	0.876960385387
0.486386119148	0.875115770883
0.493007748325	0.863605649137
0.500091789435	0.826465616169
0.495313186568	0.878763493021
0.495579092074	0.87935278042
0.495968243167	0.877713822801
0.495713835686	0.877449469984
0.518729450446	0.898995902377
0.510408040709	0.906066920105
0.480550182678	0.930714421379
0.505164671442	0.952608996089
0.498361095464	0.885474379249
0.491497915975	0.835809129677
0.503310119298	0.771997521951
0.501875106982	0.771211032599
0.514093606956	0.734160728069
0.51370794541	0.758198655317
0.50287020304	0.775263566013
0.509940171556	0.753818306803
0.502306172437	0.764601298061
0.517028224866	0.76647474235
0.514603086517	0.773606985308
0.510899236149	0.779634846961
0.507533311361	0.906458993152
0.496535981972	0.887170589639
0.511468156944	0.891605421652
0.510028937188	0.916113653163
0.506193566617	0.874866042563
0.501955684093	0.885406165979
0.525714723691	0.884586926531
0.535457548087	0.903903287511
0.512743434164	0.853689733487
0.494175015412	0.879947304703
0.509536622569	0.955866683956
0.508628476349	0.932081054419
0.487560913055	0.866089954534
0.530779796466	0.872614158715
0.504150513613	0.848587768466
0.512542655921	0.773024649451
0.490381482583	0.793100602716
0.504539365977	0.788131714088
0.510227445138	0.899973088029
0.49197679834	0.902774130204
0.517024145633	0.825413570517
0.502202957085	0.840430208069
0.512655441268	0.834138847101
0.509157980526	0.834720710039
0.499562071402	0.898969879384
0.494925705044	0.906747143323
0.496335974407	0.888138739006
0.489350607539	0.890554871703
0.486326601045	0.910026251001
0.48612128516	0.912945121784
0.487678970575	0.903039000344
0.487338010955	0.904949398387
0.513684585896	0.832355893966
0.491245295369	0.81268491525
0.508881644601	0.86235167314
0.507835481214	0.763786417266
0.502885166438	0.854897514307
0.50682792588	0.915298179669
0.501216014186	0.942120956162
0.496383919984	0.957014683285
0.488203924296	0.947149799977
0.522455451005	0.916133853487
0.51487938822	0.802756825361
0.494375892057	0.859468657772
0.509573894962	0.786009288042
0.491253950723	0.856811339634
0.528237652033	0.797438577677
0.492575115115	0.837596217582
0.520701902956	0.772728362491
0.500378993903	0.81284952171
0.500562764185	0.812970114699
0.494741360807	0.881246744577
0.501667411046	0.937201189147
0.498547326195	0.89637201502
0.496035986254	0.910868686522
0.498215659129	0.789729217947
0.494914169467	0.853975917014
0.522578235245	0.844441577916
0.508796996694	0.768290973985
0.494043766646	0.801412286522
0.492479753181	0.850788531022
0.489451778424	0.867725482481
0.503822187962	0.845283384823
0.505975761238	0.817549523809
0.50449103274	0.816200031488
0.495211242642	0.824881599549
0.505164011928	0.825871135025
0.500481873359	0.950596289901
0.499271757063	0.844437375635
0.48503394577	0.830507862232
0.499176593855	0.839435593567
0.499145094097	0.841091422636
0.506974968351	0.832731095032
0.522276369344	0.807348762399
0.508591534917	0.832814635424
0.52247002293	0.780976499489
0.502934587107	0.853488820967
0.508609797103	0.818550138525
0.503513670583	0.914474783002
0.517489732346	0.910685882507
0.514467627795	0.915918478641
0.5035175647	0.888226701168
0.497956389137	0.961962663214
0.49633419992	0.833000278512
0.542237349856	0.740073415435
0.505216722721	0.930719429108
0.517302733918	0.907345355639
0.501862605531	0.946401785025
0.509517629245	0.906783039374
0.490102813031	0.919508628522
0.483928620416	0.915122839478
0.504987876271	0.938915724076
0.501011976322	0.90216354718
0.49044010269	0.921019494296
0.490343734814	0.919298843517
0.551103985396	0.914209073593
0.557667348599	0.734586188074
0.602428410251	0.731691894793
0.51302155228	0.756391603491
0.52361885321	0.744968102092
0.523384156213	0.768831684773
0.522497468443	0.789685722196
0.510432328929	0.803116324283
0.57396085577	0.753323685422
0.545379137757	0.799651667922
0.521569532602	0.756495670944
0.517249446153	0.733329276333
0.517228368431	0.837777539905
0.530659617138	0.780938127128
0.493555122757	0.962141828951
0.53024195561	0.829021924015
0.520654829988	0.822570598123
0.521822782977	0.871770081902
0.521386360387	0.875323665945
0.492724401232	0.91734396628
0.481073753345	0.976773624161
0.502898187589	0.877547700687
0.502116774732	0.873411111677
0.505499493698	0.903538578027
0.497616751466	0.848427590487
0.498941488321	0.811269580523
0.544419488353	0.82076867073
0.488559503155	0.910175891992
0.501500559032	0.870071488661
0.498753196931	0.934031426526
0.49175941709	0.868570995282
0.495358062202	0.930827309832
0.499702177892	0.849339930994
0.495484994641	0.922749483753
0.509018330178	0.849564499059
0.492559103325	0.887274141409
0.502474088933	0.859320142743
0.486506122074	0.875287415742
0.499976879892	0.892799631411
0.511456952101	0.889231271594
0.48625873791	0.874327230922
0.491768963315	0.908592497844
0.52448751695	0.88092336128
0.499970569192	0.89124361515
0.516477412984	0.894569273363
0.507545737257	0.814987283261
0.503479617831	0.878553651938
0.482027701452	0.834692865536
0.485988431391	0.919415975665
0.49471371811	0.840833456352
0.502322360842	0.797779512715
0.49972305562	0.837994929472
0.498842398704	0.860210868321
0.49249561432	0.876255377512
0.49900799181	0.935646629938
0.514872779689	0.9675257523
0.514149875481	0.942754238947
0.521126760563	0.938927527429
0.502756714225	0.923892419931
0.503711543952	0.92223394494
0.505044637466	0.94996432461
0.508891471742	0.903502247612
0.496826769384	0.896112018064
0.510556158764	0.918212662111
0.502683626204	0.910402915926
0.508079244302	0.939264548945
0.501872705019	0.913687080643
0.507866832854	0.909653371857
0.514437067629	0.888834536898
0.508278825797	0.914236534941
0.503434592996	0.943989870198
0.516991643454	0.907818657597
0.499968188514	0.934696802289
0.505446803962	0.95337743643
0.49957496865	0.908386735796
0.502145002145	0.907295741115
0.506435673763	0.899400140346
0.501677279541	0.913306369088
0.50502753777	0.919104367164
0.500103804318	0.91977762722
0.483645501786	0.945699833749
0.497969278544	0.954707448212
0.516742167686	0.889270283612
0.508080508032	0.912742007935
0.513706239116	0.9073288969
0.507839452501	0.915245238575
0.502257319589	0.937366395372
0.494199342314	0.982197489639
0.4951129434	0.913044062854
0.50502933459	0.807201463736
0.504857405344	0.810178951096
0.49987877079	0.801683620264
0.500498289959	0.779149791453
0.492769173353	0.799858119504
0.505016376843	0.957663934843
0.493666569973	0.929295113337
0.493187002898	0.939453000125
0.484850312472	0.886504377176
0.504229048054	0.907255525605
0.496602530768	0.861905440956
0.485787784174	0.914254568477
0.484534777638	0.918240753706
0.492890653193	0.901250412983
0.493403014916	0.876905532654
0.497606831721	0.862798798119
0.49235646789	0.899771210972
0.485355772209	0.917216176641
0.499415204678	0.881946809532
0.502585233239	0.878450874594
0.494909170251	0.875006893103
0.480978301618	0.868947951426
0.478704988437	0.851810599171
0.491535425811	0.861941239503
0.498238238904	0.869628966864
0.502830341258	0.87823396997
0.486661267766	0.916487601726
0.486782315544	0.914615578419
0.469549933158	0.871193097964
0.493905484532	0.942703385625
0.502784597294	0.919227560702
0.488930061947	0.929551154612
0.498090286541	0.943055644579
0.491503630496	0.913517108604
0.495761068321	0.897133772113
0.508452838988	0.784203598063
0.512320044297	0.8042640241
0.516151588723	0.80188613662
0.506992132845	0.817770207918
0.507623942501	0.817263599174
0.507017552737	0.818275485986
0.507234352256	0.816350675618
0.528052325581	0.780929908153
0.509695457625	0.819249735222
0.527129721946	0.794445177018
0.512532129113	0.796178341404
0.50819361561	0.902785917191
0.478933119522	0.959783092078
0.496780363404	0.813606271284
0.492310333871	0.828581958335
0.493678866629	0.830106545845
0.497625779651	0.811436896914
0.490406504065	0.796696977073
0.480758011812	0.825078033116
0.501436559051	0.810961835228
0.490534784533	0.847075680207
0.490593496017	0.846252773452
0.524862774537	0.780156811664
0.494323845905	0.836828274841
0.495171607333	0.833877723883
0.49549941119	0.835610221056
0.495054269668	0.834524896283
0.496784140135	0.799003944112
0.498882675811	0.814480017806
0.487070267105	0.827199735476
0.495994919386	0.94082170726
0.511691670554	0.955477088691
0.516970728297	0.931371102917
0.50966695893	0.947003272922
0.512297000926	0.93855396879
0.50298587247	0.936847501707
0.518108753806	0.937341159014
0.521934046345	0.935810448918
0.516526912548	0.938948982492
0.517676245606	0.937938129552
0.499236492864	0.939222530695
0.505151675953	0.948620970872
0.517919195063	0.944905177274
0.511499550891	0.945590947075
0.520005921699	0.927320565433
0.50819632814	0.950559561705
0.498120399167	0.943913179576
0.511254784389	0.952651981901
0.526851762512	0.908862022494
0.512529359843	0.9575061288
0.514910808119	0.950030095905
0.528201368523	0.924774164609
0.52805498117	0.926907568613
0.525800955805	0.928421861995
0.513834963386	0.949126006757
0.495702910679	0.948460848335
0.4991269158	0.899089567509
0.49345269727	0.90731891536
0.490371363653	0.905641266655
0.488923224194	0.946899100087
0.495433789955	0.875627544329
0.493340432757	0.891093585725
0.52200808946	0.899030626886
0.496542620951	0.821884685139
0.493382506061	0.949243312533
0.506049805076	0.867038796409
0.511457041833	0.851568499466
0.507746993338	0.94558411336
0.508005248329	0.96920050751
0.49985012681	1.0
0.503140459119	0.930964838269
0.505268900566	0.798615644337
0.508063075598	0.813846804109
0.446900745936	0.869300689043
0.461635878303	0.920770560487
0.473932553851	0.870019344196
0.472224934345	0.870450888739
0.515411142748	0.778646232099
0.494147219371	0.874799682054
0.488987636575	0.863896169603
0.489606649549	0.90264296369
0.504413072997	0.820828026055
0.504342128643	0.863975453475
0.498900697528	0.880138927396
0.502162362535	0.865157629863
0.495668983611	0.888478082819
0.494832210633	0.88773141654
0.50319120909	0.936710904591
0.492282461895	0.929765710071
0.51331496786	0.935796873863
0.525046593139	0.77424576713
0.502807192514	0.815217822407
0.496826551027	0.881075508869
0.497782372801	0.940444587423
0.493706293706	0.941502577934
0.502807402239	0.92676966388
0.498083101783	0.945185919768
0.50057567511	0.943563103279
0.492096486283	0.957685230015
0.496736392356	0.853946192195
0.504445542109	0.857365996824
0.486082313043	0.906597968098
0.482375401183	0.904726366114
0.490969969617	0.889046484416
0.494613040588	0.88121665742
0.482590794278	0.897978764964
0.484026539684	0.89624500782
0.483400986219	0.89800155959
0.480694617537	0.861709707633
0.478402103867	0.848838618528
0.495120861112	0.937794763941
0.502301421083	0.901208164697
0.485043916221	0.874446823454
0.485056658416	0.887705897672
0.48826690143	0.909132543182
0.484235860409	0.835502798832
0.47801463346	0.89514527402
0.503898374637	0.767147323961
0.486297060416	0.818652179455
0.502458471761	0.794651879376
0.491976820439	0.895287140606
0.470648226456	0.879291606462
0.501802906955	0.767402386054
0.5019748515	0.77871118771
0.498044616745	0.791997066777
0.485683391209	0.900339165175
