# Supplementary material for: Do universal codon-usage patterns minimize the effects of mutation and translation error?
Source: Genome Biol. 2005 Oct 19;6(11):R91. doi: 10.1186/gb-2005-6-11-r91 (PMC1297647; doi:10.1186/gb-2005-6-11-r91)
Supplement: Additional data file 1 — A tar archive containing the used CUTG records, separated for archaea, bacteria, and eukaryotes, the data used to produce the histograms in Figure 1, the kinemages used to produce Figures 2 and 4, and the data used to produce the scatterplots in Figures 3 and 5. [file gb-2005-6-11-r91-S1.tgz › CodeError/data/scatterplots/bac_p_AGUC_kZ.dat]

0.340381923615	0.905674247626
0.369610453539	0.886650665392
0.459705230315	0.857295546839
0.454622611138	0.826860891713
0.461258583581	0.843648911604
0.530116475707	0.827456983316
0.504530281354	0.805478237826
0.255896607432	0.971012250944
0.200203644535	0.973100736596
0.40887959541	0.877751139095
0.395113532537	0.86315055939
0.366533498645	0.874599178026
0.381199987546	0.880503948956
0.388112537772	0.897313880168
0.368928046973	0.906186965122
0.392122690833	0.889742575747
0.367797676947	0.868142764948
0.261376026499	0.966011250216
0.302017624115	0.956676215215
0.462702164718	0.83964080735
0.458163239107	0.830517944493
0.430843985946	0.802076173183
0.449219297508	0.775805603872
0.495579077695	0.968571287722
0.342267047053	0.92793779643
0.361290212824	0.89162078042
0.555877000606	0.815511206477
0.342902711323	0.908354713803
0.346002855104	0.917043274811
0.341323901843	0.928568144205
0.32373981219	0.915732841136
0.341628685027	0.859642180583
0.450962120097	0.884810929348
0.550114970618	0.879682136716
0.560270232752	0.879040213139
0.518442318479	0.920730250313
0.527649556013	0.856578690315
0.520536579777	0.918143105549
0.519848106131	0.91592526439
0.472378673359	0.808828135855
0.502259236289	0.941648175361
0.456225964025	0.917682813909
0.467750429308	0.886716942513
0.49018207783	0.875115616831
0.517384370016	0.825839535882
0.474987267739	0.818438735844
0.530839437275	0.830919290288
0.476056539254	0.907595066936
0.476934801873	0.911669822133
0.53304105026	0.795770892804
0.555683820402	0.868029499235
0.511894817129	0.848795018736
0.488940876223	0.876399921271
0.498570068771	0.84220780837
0.45084499364	0.815044262759
0.446556682462	0.874909152922
0.380064240595	0.873323152571
0.335376291819	0.89348259287
0.308145897659	0.955985409613
0.308428780864	0.956385120922
0.314988167543	0.854989289571
0.309870629997	0.948699419572
0.567494498585	0.829161030992
0.593444970148	0.833191516512
0.624369724681	0.859302454356
0.566480866788	0.830281612582
0.59427760116	0.893577124474
0.360353570835	0.9083341242
0.351725456018	0.934115533564
0.384248940169	0.880626406032
0.368864168422	0.893951815908
0.37614252729	0.87463766294
0.368988426964	0.896494757363
0.629104942114	0.896595417966
0.625999428142	0.881033199058
0.645312246893	0.909593858455
0.63668285897	0.886249527425
0.351912189736	0.933384818018
0.350050940076	0.932002344046
0.349625541979	0.957032217458
0.484479495269	0.805146813421
0.545118016641	0.807651566955
0.593011093849	0.812549125242
0.573111936951	0.823451919968
0.612439751184	0.887239031611
0.80482519503	0.909562617689
0.318235068613	0.919920938356
0.327564112462	0.939013475443
0.493929265355	0.859982274401
0.484494555027	0.86081428355
0.503194833692	0.849707910428
0.504509155996	0.83321212993
0.491727621277	0.859212730125
0.490646347582	0.85921066995
0.49137529772	0.857341302497
0.493117856205	0.858054851889
0.410286519493	0.908718796979
0.405809286008	0.914599994391
0.356940931409	0.89467828676
0.336616873986	0.942539407852
0.431721252112	0.872541980731
0.509018479584	0.860859142192
0.581493204641	0.878008022184
0.564352737967	0.888745236723
0.665597144046	0.777512298359
0.59340884387	0.819722632119
0.524130966302	0.86206466394
0.57686152959	0.822892501039
0.588700492599	0.885937995644
0.668149555134	0.879581997684
0.596800077992	0.913464602831
0.51110376891	0.793920688369
0.360304157446	0.883905055835
0.381468489174	0.87004000847
0.362334487029	0.862592430859
0.342114261187	0.908262417213
0.373177296923	0.8448764886
0.38484932408	0.874278405169
0.398666360082	0.868254681738
0.369211838611	0.88775268999
0.487837073355	0.847853368889
0.490906222335	0.878282113525
0.301842409042	0.930638738141
0.346945566913	0.91849282103
0.457963580405	0.893513754787
0.383358306799	0.846725482274
0.447171299034	0.817635814219
0.589577434111	0.804146041577
0.548404232714	0.77590264418
0.578806369995	0.84660550227
0.38097405553	0.879856246205
0.38975885032	0.900059307977
0.532548143778	0.872738990522
0.512337216916	0.879881837599
0.513494399434	0.863623374414
0.519452665895	0.894555267129
0.413991818697	0.879047119483
0.408693015263	0.903648208648
0.413514116728	0.866665735851
0.427242263941	0.884672989616
0.417257241379	0.901764256568
0.411122414842	0.9049877293
0.415979108116	0.895212747116
0.415648000656	0.897807928841
0.468307033966	0.954711589346
0.523359515628	0.852986225073
0.458585589781	0.813308621393
0.600836342018	0.881321612119
0.444315631522	0.8446813261
0.366227131431	0.917199106032
0.341044636949	0.907409483402
0.314772071552	0.959386172518
0.342274584819	0.926407405105
0.320580429463	0.914998999732
0.522084866211	0.797069057379
0.497058286587	0.864533258799
0.527860714052	0.764467184176
0.489929718223	0.852733930078
0.535375998682	0.794104863205
0.523305243679	0.841438068471
0.559973040586	0.789052962844
0.556069354881	0.843036293461
0.554016279459	0.843287358285
0.432496243829	0.873275421757
0.357704332291	0.906423359165
0.406379966375	0.903652193233
0.408846546898	0.903240631435
0.520996769727	0.769247329633
0.471679352671	0.852418555482
0.454345480202	0.825452804865
0.516249229562	0.729898866107
0.533201539167	0.813158987397
0.503424971994	0.878721993557
0.470976504789	0.885208517412
0.522788591251	0.884838017453
0.528779333266	0.82449627884
0.519795090462	0.828050332449
0.514664315899	0.840019568263
0.516473925377	0.818943238851
0.293460875985	0.956765448406
0.508133120231	0.85558267396
0.573205693915	0.871891573778
0.548449956326	0.865806867755
0.552996549912	0.870121892956
0.50149834792	0.883394706775
0.526529047801	0.854005214755
0.498469593468	0.885614361781
0.513560881567	0.809781625461
0.493878388186	0.838269225487
0.493499577081	0.808418115901
0.356222086864	0.920637349188
0.322255510804	0.897443631722
0.288460368635	0.858348995233
0.487054090145	0.844494776457
0.271167451607	0.944949339389
0.487682086411	0.819397972112
0.47751915865	0.678163568443
0.326727059521	0.906051707143
0.316467429521	0.896393895049
0.302699522711	0.952911355505
0.323527291081	0.896280149501
0.320339963817	0.927305632607
0.357158025326	0.925429297758
0.314922113319	0.940443852652
0.347343752378	0.903187768938
0.321827066098	0.927316563221
0.321022270869	0.927481473009
0.33759074778	0.899653538286
0.577641391143	0.790777949189
0.502068446784	0.70029404958
0.58914471868	0.831138541072
0.619062573604	0.797232360026
0.569244414411	0.804016116667
0.588932156545	0.81651447125
0.583211706973	0.827585927491
0.60241194946	0.832216509839
0.547544233325	0.792169540433
0.646255049048	0.824162451638
0.64275369507	0.789936776016
0.524731963607	0.832264016568
0.612180238219	0.829632535975
0.301538034626	0.957622349917
0.438071622374	0.792002675993
0.445818312988	0.805178048158
0.427333595904	0.864198901963
0.425708566799	0.869067305734
0.408125574799	0.908111620215
0.273533639519	0.983768739955
0.462240040091	0.847082297308
0.473382261911	0.86509711604
0.353888054751	0.878851853712
0.511558918403	0.905295037984
0.523296151999	0.822412702958
0.605613707958	0.828830369766
0.410141811873	0.888232299865
0.528076070572	0.855677197632
0.343510230179	0.951986194355
0.485340761414	0.86786159334
0.39789846816	0.92434613931
0.44650573443	0.837514315563
0.418689710611	0.92406857673
0.524281248624	0.864885057696
0.463337100876	0.875812240036
0.467925204184	0.825717275088
0.466211770091	0.859209779936
0.404190919372	0.867471044337
0.425116895806	0.865758854981
0.438980439268	0.862488884929
0.417725111757	0.898204382552
0.444663795166	0.87576010004
0.39996468303	0.858960036609
0.372068625031	0.880418783577
0.460544790789	0.786663555305
0.453742888589	0.870742451443
0.508888016598	0.832345160568
0.385674654901	0.872982759059
0.518643061249	0.873900300315
0.585972286903	0.868455996829
0.492637895222	0.819309527025
0.470935401982	0.853736101503
0.453349360015	0.853684363693
0.359642877052	0.906841640116
0.31340490939	0.920548975661
0.355331673082	0.89196706446
0.359791517466	0.900601971973
0.368682500888	0.898205932481
0.363819325177	0.897258246079
0.344815479092	0.921728199188
0.385209937527	0.866288180736
0.372470717711	0.869301539889
0.346754735191	0.916742763867
0.377582530696	0.873637488024
0.357521657499	0.912449070503
0.378751529988	0.886993162687
0.392348127676	0.876363720456
0.401118720267	0.866931040013
0.374395677315	0.891338387337
0.35074400584	0.902789079137
0.383240482823	0.880421556739
0.367943511427	0.914650001232
0.323007125027	0.959829207156
0.378433265639	0.899946385936
0.37146074646	0.911338908935
0.365247361679	0.893709784177
0.376987130961	0.917361363545
0.360770046991	0.891363583922
0.359751532218	0.916485249903
0.322400919358	0.972436918268
0.312287472966	0.961499308222
0.333201389805	0.890169536042
0.337414397996	0.899511211398
0.330976400649	0.875661515138
0.340083583429	0.904755636907
0.339896317808	0.953909718905
0.276879162703	1.0
0.339448595723	0.909613236453
0.573574143394	0.879997151851
0.577845540374	0.893191238053
0.585649238499	0.879742593714
0.555683902969	0.857066593733
0.576973315917	0.881824613974
0.310219770001	0.950036602176
0.347837371563	0.897831506883
0.267340773167	0.91693026501
0.470921215881	0.879521163156
0.41625079075	0.893647744252
0.454030161206	0.862521798294
0.409858349636	0.911318134713
0.406424190692	0.91570499623
0.412799230122	0.89012875537
0.435549484811	0.864430509096
0.462725112772	0.866026869852
0.416763437991	0.899157655236
0.406562707936	0.914734085058
0.438102297999	0.863314199042
0.43233840164	0.868082045312
0.45083650645	0.859457865632
0.437311619956	0.869781049443
0.531813676908	0.860698003847
0.48434330395	0.875130848567
0.482757664493	0.867036867968
0.459566553453	0.85958594384
0.407384888629	0.905483868751
0.4105620902	0.904306116489
0.48712680101	0.892267849416
0.369432843434	0.946263862194
0.352795093667	0.923664331326
0.412834765032	0.935441957328
0.325879561859	0.942987846392
0.344165994352	0.909962181918
0.3734138638	0.866887291413
0.573058761805	0.858956692236
0.582829960737	0.864077399866
0.557433084166	0.841606566158
0.543718521419	0.867318009638
0.54428487929	0.864618248789
0.543743532526	0.866868774532
0.506113537118	0.832683599601
0.571398578812	0.797808003762
0.544461898602	0.855051300387
0.598737121967	0.817746236736
0.532995356367	0.797161659274
0.355661105021	0.914219022968
0.309418105689	0.932656273995
0.555078100096	0.845112150434
0.517967694416	0.841238728974
0.517011694767	0.841004434852
0.494588218344	0.800672739434
0.517903167091	0.761740250264
0.507598914834	0.809930289321
0.510813778575	0.80915621752
0.486838566729	0.842828469195
0.487771880529	0.841908886636
0.483751902852	0.698386609351
0.496086266459	0.836678093493
0.497126891632	0.83541272449
0.497702340752	0.83737298121
0.497799928747	0.837587993056
0.504823789796	0.774379703615
0.494701720782	0.81860844208
0.532713230786	0.842239677117
0.28037612931	0.923526444889
0.256193679869	0.922154605934
0.270964422811	0.900672000998
0.266030645902	0.917325640517
0.285739995476	0.922869605839
0.296449026346	0.925040262168
0.29033584157	0.912077035885
0.292245989305	0.913148819939
0.273416898393	0.915840939391
0.268606574323	0.903182250056
0.26111944028	0.901435070545
0.274807641285	0.924475128273
0.268761993673	0.908899726185
0.29772372713	0.930833894774
0.284779887757	0.891156609329
0.269489513257	0.929745868718
0.276233258987	0.931800196179
0.262425812241	0.916624529427
0.309279718256	0.890140301979
0.285355235403	0.931853522151
0.257503173239	0.91057468275
0.279325513196	0.887454212425
0.266055320806	0.88896772856
0.283666132455	0.887823325554
0.286233842827	0.920667460501
0.368486935834	0.897132696585
0.38702193168	0.854831002118
0.379062257287	0.840979655879
0.427444407196	0.87944412359
0.342249441748	0.897771954527
0.440378343119	0.842839028484
0.442112266911	0.864125146416
0.364991392703	0.876857725816
0.529481501966	0.951443061806
0.373780429803	0.89153498623
0.477173999523	0.967776465077
0.470725995316	0.923417873016
0.319682051618	0.92107716311
0.301041674722	0.939167064518
0.277867866841	0.961319477825
0.334333833583	0.886991959143
0.510207597554	0.836791223514
0.542061770787	0.863100810858
0.418858550434	0.867632660319
0.398000273	0.897116885621
0.453441776361	0.885895302894
0.454133401428	0.886081940056
0.619971569802	0.808048178048
0.431930748293	0.886186497569
0.472799082246	0.849863795981
0.433929885407	0.886483881798
0.518120522545	0.805766665537
0.441497867804	0.848409818005
0.448943553816	0.876086884317
0.455628320771	0.846953661264
0.439587113512	0.876187618383
0.445271458348	0.877060601038
0.337940969006	0.918926827953
0.347192745514	0.948053601226
0.340636812095	0.913404320727
0.690834128424	0.926206480949
0.550954797454	0.887696027671
0.452799955433	0.880550679715
0.328464324525	0.916421632146
0.344170897596	0.93252510516
0.351515000499	0.909671522978
0.324337925351	0.924101063907
0.333106552229	0.923945989024
0.331718573845	0.943038212416
0.469291470085	0.819407052536
0.436280563102	0.853531928402
0.399370043657	0.880808128739
0.398814872677	0.877186101769
0.454422203174	0.886528499689
0.441539808215	0.865709586342
0.434765595811	0.887867933951
0.43676070355	0.88736927308
0.436396716212	0.888587094865
0.486996496343	0.859687070518
0.442220497528	0.81652446689
0.344575216954	0.936730056068
0.390389644197	0.885031499859
0.392297770408	0.843165314145
0.39551447189	0.878099984384
0.381287756898	0.878145335536
0.506859205776	0.851563631059
0.39932460954	0.876886427676
0.52828774822	0.821448114027
0.509942495939	0.843818063659
0.553975636766	0.836798839404
0.402015497651	0.872500136048
0.414208248346	0.883855240137
0.526932084309	0.820495459291
0.552117565378	0.840670909978
0.551290552949	0.837544036685
0.397416293925	0.888744665225
0.540441911618	0.909450430941
0.551607634305	0.903317592554
0.616060431891	0.871452942492
0.619508911586	0.875610231488
0.619632059034	0.872671390192
0.642868000532	0.799525990568
0.635828962009	0.810223796951
0.4924641262	0.95763849335
0.45226642323	0.968376277113
0.583942812682	0.899328179238
0.568982437143	0.873174174822
0.56949993112	0.911341899195
0.552770599163	0.892778376054
0.551032182986	0.888038519429
0.553041810467	0.892004390893
0.558173579645	0.881083963663
0.561938547806	0.903798585281
0.503305499965	0.935567354666
0.514734915972	0.926821204964
0.60711619806	0.856403431937
0.603199055175	0.846125965004
0.527756597145	0.751711572271
0.558391500575	0.774089149338
0.676348167486	0.79836982664
0.510005223611	0.895112082375
0.520780524319	0.88286104514
0.640567402362	0.753485572304
0.54371788056	0.893490812273
0.546823697359	0.919375570859
0.538904899136	0.914119738373
0.525115166548	0.918977611164
0.562209076804	0.913573620229
0.61930452695	0.856633166213
0.668351421303	0.783161933733
0.690080668795	0.789578142591
0.662104222222	0.799161703346
0.637543332777	0.787425198898
0.663204854732	0.80006310996
0.662703992356	0.79766003148
0.588554586045	0.814424398501
0.638212102419	0.815375868942
0.639396031103	0.861085247913
0.633188322839	0.839354747236
0.64667898111	0.817724134013
0.645422647528	0.802666726283
0.610162808655	0.799216250019
0.626642250901	0.764951717407
0.639406701018	0.833158050952
0.641092069854	0.832185605619
0.628534339179	0.792378421797
0.668114709277	0.805734869406
0.64645153089	0.824944478574
0.635535030686	0.826769866135
0.634860037956	0.825106488817
0.606441940759	0.832757186214
0.607301975554	0.860906591767
0.556081292534	0.867842770711
0.526914216877	0.913575487775
0.523059644355	0.943915989109
0.524459484078	0.946750695985
0.490434944801	0.878905804754
0.527771980457	0.948960124212
0.656900345803	0.683467598154
0.700921026668	0.713597528855
0.723754069448	0.727154101523
0.646395691113	0.663806712844
0.684897682027	0.694870794525
0.531544189968	0.910748874449
0.532599402582	0.901260791448
0.552292294917	0.885294022671
0.556692986062	0.895482968172
0.555531266651	0.881491903929
0.558599089693	0.89523719554
0.701929540644	0.737019085894
0.693992311684	0.751797763364
0.693716664967	0.743899015042
0.700853741993	0.742055811343
0.537664671306	0.91326584017
0.537093637121	0.923976266615
0.518079096045	0.902910305143
0.626687697161	0.773293499765
0.616505348956	0.647896990865
0.704334697271	0.742728141228
0.69553165105	0.75564727555
0.680107540621	0.777333688174
0.796253491284	0.611921664178
0.519373601052	0.910153322454
0.536105235529	0.889786836419
0.61611875396	0.865345181193
0.607676356276	0.862331449659
0.620695928009	0.851006519477
0.597859011427	0.804973158001
0.619317107394	0.86869748491
0.619025433775	0.869546947531
0.617929908132	0.86801638398
0.618193339092	0.867291705028
0.597052606858	0.877619587315
0.589645690446	0.885036196297
0.54471060854	0.929419559476
0.548286873159	0.939660982743
0.590359700652	0.87404145244
0.611928737413	0.806781234138
0.681987330811	0.708638708989
0.664674851781	0.702423646262
0.71624433299	0.698709349065
0.683155059153	0.714332893162
0.645423620708	0.720479161403
0.667916096014	0.706873242609
0.692824119901	0.694319651648
0.732580225932	0.699595886656
0.697822223222	0.694976579621
0.608972694877	0.756422719697
0.550331936531	0.899563446411
0.557003077832	0.87709942406
0.548121804845	0.887442457649
0.539181603806	0.902262446276
0.564136579566	0.871127354248
0.562498668528	0.872602857383
0.532858128305	0.874349536676
0.53312609287	0.893796125339
0.631141085512	0.838866811303
0.627045552157	0.862325711192
0.520740077899	0.950355395393
0.538935108153	0.920694576468
0.610618107207	0.836608480504
0.565133920209	0.867476476039
0.598396740916	0.84557652485
0.65884338924	0.741719718774
0.646615103481	0.783031141347
0.636887929752	0.744030462234
0.564426697563	0.891905490078
0.563063635209	0.886661756361
0.665753655556	0.787165991719
0.653104047305	0.805085201977
0.654210564632	0.804164767902
0.643031784841	0.790185063847
0.582902869427	0.891001835875
0.569928232083	0.890666887768
0.573540899454	0.881264291311
0.591723314944	0.875928365896
0.591605648519	0.896259873523
0.592798307591	0.899091153019
0.589416655434	0.889261158312
0.591194059211	0.890833458058
0.626745119016	0.761716063476
0.666830306005	0.778650997081
0.590113764885	0.866186511305
0.702982468092	0.69502770742
0.609249156762	0.842531731053
0.561278004943	0.897397995177
0.542570816956	0.939997999622
0.528563185228	0.938665570197
0.526497695853	0.938553684218
0.483886533622	0.898610439722
0.639398578708	0.788566047927
0.636766853652	0.839245566284
0.625724398705	0.778724252267
0.638194075541	0.84089951561
0.643068939956	0.782146666724
0.663502859572	0.819439060444
0.671767201193	0.749715049027
0.676705823795	0.782623539021
0.675464356138	0.78268472275
0.581383701796	0.867641952515
0.57119249665	0.93404354208
0.571940536236	0.876098494876
0.580105255799	0.896946238468
0.642685740655	0.782191582559
0.633065898649	0.837407406678
0.6374616087	0.836478343767
0.649829102931	0.769465642484
0.661668910866	0.77959420451
0.637008061999	0.820559313576
0.614961029058	0.841875662599
0.659327423395	0.81004960052
0.669843388055	0.797682515118
0.65976725593	0.794072612875
0.655506114796	0.800942050931
0.686068077679	0.812725723303
0.508858267717	0.930376220029
0.633461796247	0.821689708968
0.661556104006	0.79364936916
0.651369809057	0.809367412362
0.653843894127	0.809783158529
0.652190575998	0.793073969621
0.639544434102	0.769655402523
0.646091308764	0.792137115318
0.640757130964	0.75147920125
0.625351046038	0.842840591161
0.632201372137	0.806154684245
0.53740333209	0.894138547354
0.522787246284	0.899720506752
0.440841900359	0.924798985424
0.641988796975	0.889639643317
0.502437809913	0.952270962841
0.634712994677	0.822702201436
0.615135333442	0.753862850369
0.512892542814	0.92411569899
0.501086748067	0.895234567497
0.502720286183	0.925664646714
0.509842093879	0.89445232818
0.498703560121	0.898217664898
0.529231266314	0.892332827272
0.525333477735	0.920664689213
0.517165553239	0.88419358878
0.497801968077	0.900325176197
0.498897191855	0.897828228755
0.492695141504	0.902687784192
0.682439120966	0.693553474284
0.605060978885	0.731553415746
0.688310971233	0.707021150602
0.717633665698	0.706176735884
0.639016767327	0.735971623932
0.691760765255	0.760809367484
0.697235731162	0.775814070547
0.710326308471	0.701373478338
0.687024188616	0.786624933579
0.724665320254	0.709983417322
0.693105842674	0.691080740259
0.658906781713	0.823125700706
0.720936372728	0.742923928015
0.518497011804	0.946657259482
0.583748105822	0.828800415082
0.586226105379	0.813774082496
0.594613681737	0.85790881802
0.595728855332	0.860790996917
0.587808148505	0.90404080631
0.509834168916	0.956023524313
0.616036081182	0.873453972911
0.611058935826	0.859140464572
0.530640036314	0.897345696334
0.662822496562	0.805606575217
0.655761327854	0.789542234294
0.724663681353	0.800151226783
0.578034246059	0.902425758807
0.657226749634	0.85820205181
0.536141304347	0.908094061232
0.635271223742	0.850912266039
0.577668059248	0.916230124518
0.584814321453	0.837988465571
0.595418006431	0.904570396075
0.650244353454	0.824899814577
0.610836394461	0.874108948694
0.608941109042	0.857310156868
0.615564927448	0.865038451938
0.548726600614	0.885768370957
0.55610998674	0.882447060985
0.580293019247	0.862772484768
0.575072731143	0.895891725772
0.556712132089	0.865543611022
0.545117428925	0.888140208259
0.551839052086	0.883846523818
0.5966488814	0.811057461997
0.612844719342	0.864825419841
0.60931980037	0.81788977999
0.562451953608	0.922818287397
0.619904442019	0.808397749425
0.662150624607	0.748899401571
0.615716593585	0.829086323248
0.611973763901	0.84578254959
0.600643233059	0.868671992901
0.560307256483	0.931123793091
0.54911158981	0.971601269305
0.557806957965	0.948471667629
0.566603007878	0.93914904267
0.559988301895	0.917987752806
0.562576276001	0.916342642735
0.562525438436	0.945439450027
0.567470579689	0.903289834991
0.545570316799	0.890916369246
0.537217999759	0.901807016522
0.563304168811	0.909861163465
0.56520306993	0.934177649446
0.550917992656	0.908276720756
0.571072454344	0.907392700019
0.546970568247	0.88112984633
0.560716655607	0.907653146303
0.574361278005	0.945395754217
0.562163416898	0.903248264068
0.56846694517	0.926395416373
0.525298819551	0.932804766073
0.542044811399	0.894472782193
0.551847766133	0.888023400574
0.548099798694	0.884776108069
0.55831143964	0.893910498572
0.540548734273	0.914243099555
0.542256087461	0.903655418658
0.52539364512	0.915992232533
0.520818499418	0.93401062166
0.498152790605	0.871652229227
0.512504114516	0.900937974045
0.530444964871	0.904185927773
0.504137099262	0.902089596549
0.53209537758	0.912181969795
0.515398868246	0.957102503714
0.530739500129	0.897051136675
0.674739668685	0.757611842676
0.678707558788	0.755828996006
0.679602410913	0.749813692517
0.647210708704	0.727647376996
0.668548236611	0.746078578193
0.512755339264	0.943179556419
0.536160857418	0.925888294578
0.493885771832	0.932315950632
0.629333815826	0.871904241646
0.569761720672	0.896015799136
0.581747269891	0.844274873201
0.5888530917	0.898084036777
0.588143717668	0.901863825107
0.569565740407	0.888608929016
0.580603973038	0.865078311502
0.593841465514	0.843945115471
0.586862180805	0.882751445625
0.588013946905	0.900832334741
0.574153694094	0.872676738132
0.588752107064	0.865878803482
0.609542578425	0.864417335624
0.613522875523	0.85172389715
0.650822596631	0.830039027842
0.599822963154	0.83841376491
0.611478991969	0.853335474742
0.590466948546	0.869351441981
0.590940779443	0.904074569974
0.591136390492	0.901866781
0.61845818686	0.843608973137
0.544999521791	0.922595514362
0.543726814393	0.899801518939
0.587951266072	0.908837394488
0.522790368987	0.92553394241
0.536481444131	0.89804986382
0.557100903197	0.893593368938
0.675673312347	0.733932865868
0.691558441558	0.760632304749
0.67716637825	0.767418143878
0.676023268408	0.77853330007
0.676347856968	0.779051362965
0.676078502809	0.779473506326
0.651790393013	0.791978293587
0.676259689922	0.757009634113
0.681704776466	0.786535381663
0.713193752077	0.767675603781
0.670174242747	0.779214440021
0.529817724191	0.88083764772
0.519978024915	0.954000169513
0.671310168951	0.782312352158
0.660260216248	0.805859069057
0.660537816997	0.808130413516
0.609361211663	0.798486736015
0.646880232981	0.795697259449
0.659207581035	0.81512845677
0.637835660857	0.794744567835
0.655690207786	0.832061570484
0.652422627979	0.831110325765
0.589585230393	0.800154672516
0.649320195406	0.819798588452
0.649228622859	0.816157914654
0.649665474187	0.817759278924
0.649363294343	0.816098396799
0.63946427558	0.79337713214
0.640350335197	0.796087056288
0.666087131576	0.803354611329
0.500660684653	0.931376125564
0.478969725243	0.953083200459
0.478531006371	0.928274339683
0.483324287086	0.943009185922
0.490567848253	0.928241780117
0.489667812142	0.924496149108
0.494664783999	0.931563553443
0.507700534759	0.928828711866
0.48650815891	0.932211062414
0.479946247674	0.936839368639
0.466495918707	0.939146993694
0.50039798355	0.942343707645
0.496654737824	0.944181377785
0.493795206354	0.934410930023
0.488647833869	0.926542319203
0.484872468252	0.942598279939
0.488277364161	0.931763198836
0.486712488018	0.951689065616
0.496212852181	0.900285620219
0.502176742516	0.951686416638
0.473542698823	0.950585981693
0.475464320626	0.924294490479
0.482154095118	0.927032131828
0.47938233638	0.929620389857
0.499631395291	0.944335843072
0.558937438622	0.953379928308
0.57279187521	0.901791579417
0.564444262764	0.91957164835
0.59553022684	0.899200435082
0.543921740982	0.951666958047
0.600652315721	0.872522825752
0.602423749798	0.885300451008
0.558886509636	0.892406306309
0.67332152921	0.74739769218
0.572481354555	0.957311324004
0.655754634418	0.805361922223
0.642926022868	0.803312993631
0.574596840143	0.940218419264
0.566394196936	0.965944468328
0.550260036177	1.0
0.530932132733	0.9333834854
0.634852269791	0.764722936051
0.658126361255	0.774510812674
0.577404809619	0.852480089028
0.56476078351	0.912851137909
0.577256079807	0.844899010564
0.576993848903	0.845425518302
0.728341299801	0.749331341158
0.608049618491	0.852212192462
0.61831639035	0.852585061287
0.613646771878	0.892147052753
0.642611321815	0.810384765129
0.617004264392	0.85386997765
0.620854735359	0.864392269535
0.618781663166	0.856072781301
0.617480207955	0.876443482804
0.618341215354	0.874889016334
0.533616052079	0.927162021021
0.529953694771	0.903907131218
0.535460311359	0.928285317393
0.718256106544	0.688839490876
0.663814496494	0.766110762219
0.631277872744	0.86457408605
0.523811598738	0.933605241586
0.524897020787	0.927789240743
0.554196152696	0.917284511994
0.52505470886	0.937068992136
0.540140255391	0.935157505369
0.534914036076	0.946439622727
0.607824307962	0.852242397889
0.58082242529	0.842158442286
0.559969991854	0.900188527093
0.562160446833	0.899167242539
0.604038163107	0.872463162533
0.591321631423	0.870752886307
0.597497471037	0.884761407044
0.597001341359	0.882473730098
0.597857773496	0.884453802111
0.61540903426	0.844831556286
0.578839566544	0.845686205312
0.537003240345	0.92046027314
0.554234259818	0.89077017811
0.554818500092	0.871186628849
0.551194625448	0.87394898995
0.57238699493	0.90570573114
0.6390741134	0.810832404701
0.570071760236	0.885405551102
0.631376117326	0.726857589291
0.641280014047	0.790607862431
0.660775193798	0.759063287481
0.564700686554	0.887508697659
0.564374906721	0.859255041886
0.632151221144	0.727650596669
0.655426984495	0.734414659462
0.655529483779	0.754717661092
0.557854723695	0.887213782645
0.235902819436	0.716885856894
0.325241089209	0.737565662323
0.619180556696	0.858836449485
0.630600837016	0.842257145009
0.648816234498	0.830955764067
0.652121453951	0.875226337783
0.667021263588	0.836899196581
0.084329563813	0.677410730224
0.02587690039	0.655305875614
0.335255786812	0.757512767815
0.337315150079	0.71694062109
0.322220691556	0.650366527395
0.338159437888	0.779503168976
0.355496011761	0.79043082609
0.285347813519	0.759684220577
0.345590798188	0.806636709688
0.155747553928	0.739650637425
0.059844041129	0.681613300444
0.143641354071	0.75110462407
0.608708633989	0.84773322012
0.605150324783	0.832978618203
0.498811392689	0.812773570272
0.671558321419	0.83275447361
0.52065676456	0.643345696106
0.238759191546	0.771007252374
0.334580901992	0.805180887974
0.754654472493	0.72736503756
0.099202551835	0.707434979416
0.183547466096	0.715820353324
0.180857567024	0.755565665921
0.115919560595	0.712287077404
0.147873836307	0.639509341976
0.487828404204	0.782580800497
0.744909634204	0.772209824837
0.733561612142	0.733265567762
0.738203179374	0.789573811336
0.744767625086	0.849108215895
0.736067682017	0.786491683349
0.741205271898	0.785832361316
0.430268188053	0.852413069873
0.670727385488	0.842834306122
0.574742914774	0.772794103235
0.486262163709	0.759323216837
0.689163807957	0.780272436841
0.672472089314	0.813174507685
0.574906766991	0.812492828961
0.73552493896	0.852741857584
0.553502258553	0.766476614979
0.554353804	0.764235969725
0.746120309591	0.866889286633
0.751959414303	0.820872483771
0.56507645371	0.790208315092
0.429999392356	0.742152168196
0.550038497119	0.802348983742
0.702253316373	0.794057951899
0.415844514265	0.821877455729
0.238144838721	0.797070981781
0.184098738297	0.736485756528
0.114239570992	0.716695518066
0.114571013831	0.719136067556
0.146675837306	0.664805109927
0.119430824379	0.719053859759
0.806035837787	0.752910850124
0.794850143867	0.70314561139
0.789051743589	0.715785291118
0.801277635123	0.712345148782
0.781783388377	0.753937884647
0.238592188571	0.782612010621
0.175810517999	0.758022956161
0.353786984834	0.78926285671
0.325932226856	0.746758918739
0.331916986597	0.745513102881
0.326340083735	0.745912124811
0.863347026848	0.811962458623
0.857104279406	0.819202673176
0.849651125817	0.847182294729
0.873273724716	0.810600054973
0.188859181	0.756332450002
0.23099008984	0.836953315605
0.171909078965	0.784284144002
0.625552050473	0.741897127237
0.763355408389	0.667420406556
0.799330430406	0.696221047671
0.806449906652	0.71384467774
0.840442225027	0.870845281002
0.931378214389	0.628971182542
0.132092846867	0.719742625119
0.117123932745	0.65976501749
0.671558690775	1.0
0.660280878646	0.997212186678
0.682443763537	0.971857579646
0.661159300564	0.964787028324
0.650247061435	0.957372541006
0.650063680923	0.957569258973
0.650079618918	0.95915027818
0.65025224147	0.961169577097
0.260685767967	0.721150783557
0.274716331111	0.733382833142
0.367554431384	0.758539689122
0.143771018321	0.716672503064
0.452015772109	0.774761201517
0.626811995131	0.870398941207
0.788777620329	0.685971354137
0.823070818355	0.707391249322
0.859556713901	0.791525870979
0.824335607051	0.779286997171
0.814765600085	0.698419892073
0.822172565415	0.747179637794
0.836262533334	0.690509166598
0.838698390483	0.724055761076
0.832950872535	0.672551120659
0.594293535978	0.839693143946
0.199232543905	0.731866051033
0.438755157722	0.830789987009
0.283301051028	0.771285312303
0.205145713101	0.74949523119
0.404679991413	0.793523823716
0.41016574689	0.833402386912
0.387997240745	0.812993467978
0.282494657082	0.767082874453
0.603210169605	0.830685551324
0.595924234588	0.895163720833
0.15989552623	0.654330990313
0.204777751367	0.745371118267
0.45196204155	0.767414879148
0.176016107885	0.746830140806
0.502201195874	0.794314637285
0.792583315182	0.894795239107
0.790574136246	0.947206093225
0.785607977378	0.915736569307
0.272520379029	0.746562298731
0.372974542288	0.757829797884
0.697846698412	0.786971079956
0.696193244495	0.840709503498
0.653919356013	0.758697867326
0.675931883498	0.840036204333
0.42159087516	0.727796076412
0.320287071667	0.768195314454
0.413067737976	0.699437324452
0.47209557431	0.767571253012
0.44943067649	0.767661965993
0.442144314921	0.758738748938
0.448978949575	0.75623472176
0.448263515488	0.756799850039
0.530462690559	0.597721683668
0.790582556046	0.6935668483
0.625507284944	0.923937972088
0.874366008781	0.713237832457
0.456250027342	0.779540467923
0.224079807903	0.70981070985
0.230487310515	0.768862526214
0.154241200231	0.68456374009
0.23824015303	0.776195529894
0.199875917692	0.815479685444
0.732148161689	0.817610618288
0.704027948352	0.871278889051
0.721705024344	0.869513375558
0.709150389245	0.857743680593
0.713985668396	0.827369273174
0.723405623408	0.736938006399
0.62063172043	0.728299060626
0.580486865002	0.777200256145
0.573428111837	0.777068289103
0.448665665021	0.771092583419
0.265029030818	0.694707665165
0.383505884435	0.725070780314
0.386084397708	0.752604864874
0.709690816797	0.84065159161
0.561749982857	0.809198671598
0.36482111729	0.747829794967
0.668291589623	0.805385459051
0.756582563834	0.787886957092
0.601013718252	0.840768320379
0.54834541382	0.859630730957
0.663494893043	0.818049007135
0.736911236446	0.79290794194
0.715155014657	0.797973620923
0.746826462934	0.821376767898
0.716943050404	0.738491916052
0.103377214567	0.707763314484
0.660877242731	0.864026581693
0.721785954678	0.920288023494
0.699866944954	0.912836215565
0.700633060133	0.914223893617
0.712247911623	0.766741937614
0.732519301319	0.782110617872
0.702325752701	0.77193808193
0.733382990843	0.804868123733
0.607033542646	0.840383397617
0.684799974938	0.822421509234
0.214945683539	0.763962529694
0.100831332712	0.709619244476
0.202262911369	0.734764210602
0.673880998214	0.893679446138
0.057034378307	0.6946345895
0.583873230718	0.749627472825
0.632072395238	0.634173136739
0.189180830638	0.773777262946
0.154318225404	0.724764554397
0.105004132338	0.751374022299
0.193056456846	0.727155123916
0.203864694523	0.780460850106
0.31659931945	0.823919812618
0.135972274869	0.736706818304
0.202517005767	0.775443287971
0.207310580482	0.787673192838
0.203276293604	0.781184954831
0.281385671308	0.828011074759
0.827162938032	0.764094085517
0.823510449685	0.651062511066
0.904146651206	0.72788569289
0.807293711235	0.702987748366
0.77300756008	0.868881709149
0.763450361496	0.823855573805
0.767567895047	0.754247161394
0.857057229854	0.80562722878
0.819439465193	0.78424955658
0.905100980958	0.765944994458
0.869444995536	0.874868346152
0.57390756482	0.816047280009
0.852808095076	0.749543816901
0.106310926572	0.706749786242
0.397924041232	0.81439139376
0.427944577493	0.785670426418
0.386116241801	0.790453440837
0.380015114276	0.794042593403
0.456984450199	0.756471773898
0.092066051958	0.692686249666
0.641142570784	0.851072171935
0.644744126068	0.867943840145
0.240458814903	0.763732161445
0.742664908736	0.78453469855
0.679084165021	0.795536076647
0.799155259849	0.814971371051
0.419646224636	0.788805499697
0.731820150192	0.910436399464
0.128724424553	0.766250961195
0.657605087716	0.866614574708
0.401823015571	0.744901656926
0.442574482602	0.756123934351
0.411615755627	0.758635492272
0.672038039889	0.859961880019
0.640647075445	0.885808526777
0.560803840091	0.803010634156
0.593567856056	0.813120498385
0.383355596341	0.896901412963
0.492986251657	0.785180391648
0.471050638531	0.74826169453
0.419144256014	0.758799250141
0.523151471644	0.824576636437
0.436282300312	0.817103033906
0.275610960257	0.747131081239
0.486744256191	0.805471230454
0.452398890077	0.779729859714
0.719901306566	0.895598271498
0.486761225005	0.77503246818
0.750317176913	0.839354275498
0.801155257073	0.822632432883
0.683683360258	0.841514471126
0.554024973261	0.811707505965
0.542752257813	0.842265499847
0.253128056474	0.746455633817
0.123258536962	0.671719234272
0.280695796543	0.711083589586
0.214052677648	0.697988340699
0.244223016022	0.756876875304
0.263419028727	0.723090533522
0.222231291847	0.701920427804
0.330713351736	0.733104434401
0.293561826901	0.769249995528
0.221226927253	0.710246615672
0.326483346813	0.73814142965
0.234581727549	0.705928974989
0.332178702571	0.765284048866
0.349374085515	0.753896428625
0.388520048095	0.807745323334
0.341928144848	0.705923564644
0.313111348195	0.704878311896
0.344428969359	0.716980553169
0.28557818185	0.726213472504
0.125722531447	0.728264995607
0.312987315644	0.793961293116
0.272522522522	0.76187899264
0.256298420058	0.747391680388
0.272164581199	0.767208422548
0.290333990198	0.750945864998
0.268915024018	0.766311027908
0.162054836555	0.728754801821
0.1199800366	0.723430857671
0.204886308659	0.759578144748
0.263505647926	0.795817935044
0.182489641506	0.772142353396
0.220121728887	0.804086274144
0.162075400098	0.75035844997
0.082177374931	0.625953235016
0.181448080391	0.767362069007
0.764226941057	0.784317880663
0.77018706386	0.793295935927
0.815749757275	0.77913137417
0.765135557519	0.774052503617
0.804534428065	0.79559942234
0.0859241809	0.755975807436
0.279118765172	0.763897517137
0.073206321803	0.716299705483
0.543338158257	0.822888926472
0.40915161313	0.760613409573
0.485127405096	0.807556381622
0.41155680869	0.760899016786
0.406683151024	0.758685625722
0.431348490317	0.796799937984
0.48003088161	0.804925179194
0.498605419924	0.810352868717
0.422992866571	0.756406295655
0.404682271983	0.758061192468
0.447887323944	0.824465309183
0.405282843246	0.780489731066
0.535383835754	0.824141041396
0.559134463989	0.745341689622
0.642338949455	0.860446755264
0.563161583004	0.827074626542
0.566845246018	0.811101971498
0.519962570181	0.78845096112
0.435884692267	0.74843407261
0.440093790216	0.752849604421
0.582215180472	0.86633661127
0.330506583352	0.831450521482
0.22272521082	0.744827673709
0.396496547078	0.799103040817
0.151986270254	0.731274828593
0.189617789431	0.71686133529
0.266803346817	0.758018801354
0.867567331235	0.789864803505
0.854990939293	0.781581824665
0.77243114789	0.780843738717
0.775381810878	0.7940011951
0.773239912499	0.791617172882
0.77467634163	0.793263127548
0.747903930131	0.819937644001
0.776033591731	0.788155949308
0.786699932237	0.762798047186
0.789099368561	0.76451200442
0.778937502662	0.798076603146
0.234847562213	0.694759000477
0.177315179142	0.770312707798
0.749282754224	0.826141177189
0.740061363279	0.807422670583
0.740171106719	0.811165833282
0.640679309164	0.92057050233
0.71429923553	0.836425098971
0.709319157861	0.796806642865
0.660879697359	0.835655113653
0.641563845172	0.782169521726
0.643427364803	0.801489353557
0.719636042624	0.885462952257
0.680160299721	0.810897064027
0.677880562621	0.806409296426
0.677828052618	0.807263020766
0.677733861326	0.806943724036
0.689887066568	0.826432379255
0.663427971207	0.776023952708
0.699143508139	0.813276441945
0.106800442505	0.707550359477
0.077835342648	0.714446659241
0.072025010883	0.691448195918
0.102434136362	0.718703098188
0.089401869282	0.724608226437
0.149140893471	0.756186031178
0.080859354055	0.706735443463
0.067860962567	0.710878554938
0.071617698835	0.702737559311
0.08853628282	0.667078832167
0.10998667333	0.703224192496
0.078203767578	0.692243987617
0.067838805041	0.67919991931
0.098248475393	0.763632893016
0.083011453104	0.713842441713
0.082526891391	0.707990427923
0.136692530812	0.741028798776
0.093940568212	0.696370870901
0.080712080278	0.722540981058
0.092859386921	0.705700636254
0.079487914397	0.703657966732
0.087194525904	0.741029461121
0.061224489796	0.704138725426
0.108069476329	0.716581664654
0.082075981717	0.741908918732
0.397423129591	0.815302160379
0.411142402708	0.768899719433
0.372848792053	0.810303197671
0.455827466756	0.860599728317
0.307356642516	0.726867110678
0.482257012394	0.860468440571
0.507565858293	0.846502998867
0.17848595541	0.693537833937
0.663099824218	0.671451459474
0.41748185588	0.787771228687
0.473670140823	0.647421036337
0.44837443174	0.634666885603
0.119132511203	0.616373253709
0.078438802576	0.630634964991
0.083381020258	0.665134168421
0.188983380579	0.746832372846
0.634206219313	0.798261018724
0.651637185747	0.823473701906
0.449169171677	0.822906065849
0.458887865138	0.876724980856
0.577118163569	0.856945638799
0.575168798395	0.858161878853
0.875272169757	0.75941551357
0.556869394494	0.798726432254
0.579360197925	0.84097623161
0.50967038697	0.810372806602
0.736023317882	0.850277117745
0.555303837953	0.786730874141
0.542638977868	0.810838141716
0.5121957247	0.804264393764
0.507061103711	0.804123876461
0.511973875878	0.812669293178
0.196333721434	0.747125534435
0.281545437006	0.746903336881
0.208021013517	0.754257221591
0.881547139404	0.807590307104
0.721246076677	0.738665386557
0.448810909549	0.719492863589
0.195818000082	0.755957657446
0.218047705718	0.758683786854
0.210879098973	0.719161351651
0.183058907382	0.744134111951
0.215197822902	0.705845735007
0.232225901916	0.750720088821
0.557680263872	0.822171335555
0.443072363546	0.7703798823
0.427256415315	0.836416405975
0.444061166483	0.832824225863
0.546597421805	0.8149604882
0.49153947914	0.801247712036
0.500585337556	0.8131446763
0.499858823667	0.814458496104
0.499844172472	0.81460501427
0.596856114939	0.855318571578
0.553478791133	0.87488675075
0.235185667996	0.765889786256
0.330126726066	0.806788646493
0.467256311038	0.805577851843
0.42354902258	0.858517899924
0.399896785161	0.767286399295
0.717859418135	0.841723573097
0.480054875474	0.840462766046
0.784617031526	0.737230615256
0.723848821386	0.780820048509
0.726866002215	0.791478109152
0.468141486329	0.850530425091
0.449256255907	0.851768459107
0.784264525483	0.738074381834
0.795070585513	0.779338415528
0.759691899612	0.810201235233
0.443717221373	0.872241895076
0.372242218223	0.920067396197
0.415486392351	0.909962159841
0.564982072967	0.879427498578
0.568244119914	0.8726173183
0.576568959038	0.875793286015
0.608368643396	0.820295405065
0.602460168984	0.820538528456
0.277563432481	0.973776573761
0.226115656051	0.981731207979
0.442692731635	0.904525291076
0.433803706586	0.881539668525
0.419418040441	0.911160145542
0.424043341532	0.900996468618
0.43154691084	0.903076061531
0.402439223653	0.908417951865
0.431962356222	0.895978284061
0.361827926227	0.904481395046
0.274841855865	0.956934552028
0.320131298053	0.948386951321
0.559508998922	0.863367252533
0.555504206355	0.85327659041
0.485803991926	0.778762767983
0.559723039834	0.786128044706
0.564194669914	0.862417187262
0.36367715407	0.917494022299
0.405550546379	0.897791670041
0.650366291821	0.783666167964
0.328607714573	0.909790262486
0.358791339519	0.930518125381
0.353695456001	0.930763725412
0.321591513112	0.92980671548
0.350570532712	0.907926381818
0.519365017084	0.877325008466
0.654458675376	0.824728940537
0.66130417123	0.828719426092
0.639583240025	0.848854437029
0.636653504625	0.820909442219
0.639936372176	0.848644388234
0.641252456795	0.846276484079
0.497067149153	0.824605273459
0.603732908065	0.867023827615
0.5567883033	0.890696946603
0.529066971952	0.865800200953
0.608674955632	0.84729425337
0.611759702286	0.821558404924
0.553352281128	0.816832556718
0.631002209045	0.797280106009
0.556321832942	0.86812662959
0.557460225242	0.868721192475
0.635898566343	0.805310899648
0.658585981327	0.837019213415
0.574474267243	0.844074796406
0.518158433089	0.853718814305
0.561156201282	0.842191996928
0.586513416924	0.83888662579
0.489901057426	0.877424509706
0.39143012395	0.881570136851
0.348796415665	0.919214770264
0.315148371002	0.959791549948
0.315819759591	0.961897680323
0.317366316551	0.882602194641
0.319024478277	0.96100819069
0.676810227392	0.739609948642
0.696405380227	0.761434150274
0.712391845907	0.779132475875
0.671384731008	0.726074113152
0.686986223855	0.767801710936
0.376829983125	0.922232794071
0.353378458866	0.923615553979
0.43010940664	0.895912137196
0.417163127113	0.906891795825
0.421196926846	0.891106721193
0.417975866797	0.907516673231
0.731460503202	0.798337653632
0.725698673077	0.803725897233
0.729560012559	0.807427525676
0.736936775226	0.798561442269
0.359478680681	0.931693637151
0.372711555679	0.939205466944
0.346537905663	0.932145537714
0.578906414301	0.794223701279
0.641659591328	0.707630883387
0.698892073842	0.775076027806
0.691697831551	0.787576435652
0.710996505611	0.823712021875
0.844152300234	0.714539676551
0.323233838844	0.925059002577
0.326931093579	0.916566676278
0.593868903363	0.876960385387
0.58415059665	0.875115770883
0.602111508413	0.863605649137
0.587842489329	0.826465616169
0.587097263369	0.878763493021
0.586578487427	0.87935278042
0.586461608257	0.877713822801
0.587187812256	0.877449469984
0.422674964772	0.898995902377
0.423390435854	0.906066920105
0.423068657111	0.930714421379
0.342891588488	0.952608996089
0.491365574958	0.885474379249
0.582586404043	0.835809129677
0.684086051927	0.771997521951
0.684032802701	0.771211032599
0.747132730313	0.734160728069
0.700299836691	0.758198655317
0.661440062365	0.775263566013
0.688983397006	0.753818306803
0.705929048611	0.764601298061
0.746476057183	0.76647474235
0.709191057917	0.773606985308
0.571456666588	0.779634846961
0.369956212628	0.906458993152
0.459075574909	0.887170589639
0.3979191143	0.891605421652
0.362147192698	0.916113653163
0.4473312893	0.874866042563
0.452504579832	0.885406165979
0.439840576377	0.884586926531
0.394944196188	0.903903287511
0.574062776157	0.853689733487
0.571292003027	0.879947304703
0.327492671057	0.955866683956
0.363552808811	0.932081054419
0.50684790972	0.866089954534
0.374836111631	0.872614158715
0.515923078608	0.848587768466
0.680334712844	0.773024649451
0.661864490814	0.793100602716
0.667100759041	0.788131714088
0.405973710707	0.899973088029
0.441932342605	0.902774130204
0.632049499249	0.825413570517
0.620544836239	0.840430208069
0.607208106694	0.834138847101
0.612805444745	0.834720710039
0.472828521095	0.898969879384
0.432969439671	0.906747143323
0.466707584719	0.888138739006
0.497020384398	0.890554871703
0.486097855462	0.910026251001
0.482021679118	0.912945121784
0.484791571042	0.903039000344
0.485035191785	0.904949398387
0.54183828118	0.832355893966
0.660257459227	0.81268491525
0.55806887987	0.86235167314
0.726061606297	0.763786417266
0.503271605208	0.854897514307
0.383861648093	0.915298179669
0.37136758814	0.942120956162
0.33252548567	0.957014683285
0.369004144567	0.947149799977
0.334780960259	0.916133853487
0.631210535537	0.802756825361
0.612617696197	0.859468657772
0.625096712367	0.786009288042
0.612424727669	0.856811339634
0.630810202344	0.797438577677
0.636737908887	0.837596217582
0.617457320736	0.772728362491
0.604420681225	0.81284952171
0.600969582479	0.812970114699
0.487515203549	0.881246744577
0.397975286586	0.937201189147
0.453942129015	0.89637201502
0.458345400135	0.910868686522
0.624457775726	0.789729217947
0.555498411393	0.853975917014
0.485542735397	0.844441577916
0.611456640705	0.768290973985
0.650484337956	0.801412286522
0.580482250748	0.850788531022
0.544760982556	0.867725482481
0.615203635896	0.845283384823
0.645177985923	0.817549523809
0.631572453683	0.816200031488
0.638998964543	0.824881599549
0.639828351153	0.825871135025
0.301898786089	0.950596289901
0.600824053069	0.844437375635
0.6521825842	0.830507862232
0.633228903446	0.839435593567
0.635824501391	0.841091422636
0.62197894518	0.832731095032
0.632864261074	0.807348762399
0.615628884978	0.832814635424
0.629233667791	0.780976499489
0.57542099229	0.853488820967
0.603500308052	0.818550138525
0.369523700831	0.914474783002
0.315291363266	0.910685882507
0.310521726788	0.915918478641
0.600974628444	0.888226701168
0.276879879942	0.961962663214
0.568756103935	0.833000278512
0.574908962444	0.740073415435
0.342933477658	0.930719429108
0.323957467664	0.907345355639
0.303474647078	0.946401785025
0.342141947268	0.906783039374
0.340969406153	0.919508628522
0.400996203696	0.915122839478
0.325409288641	0.938915724076
0.355675437129	0.90216354718
0.342313204885	0.921019494296
0.34106525211	0.919298843517
0.370557186864	0.914209073593
0.695747816714	0.734586188074
0.643546625119	0.731691894793
0.727200780373	0.756391603491
0.714663316846	0.744968102092
0.660422913939	0.768831684773
0.681381094432	0.789685722196
0.682671777728	0.803116324283
0.723265162595	0.753323685422
0.684669295711	0.799651667922
0.75867378342	0.756495670944
0.735101511093	0.733329276333
0.585848770046	0.837777539905
0.728641568674	0.780938127128
0.308781991001	0.962141828951
0.473247923143	0.829021924015
0.48666299862	0.822570598123
0.469354506481	0.871770081902
0.467150845469	0.875323665945
0.484306057834	0.91734396628
0.291811286798	0.976773624161
0.573139564019	0.877547700687
0.576395107936	0.873411111677
0.374995635323	0.903538578027
0.639015441234	0.848427590487
0.619380548292	0.811269580523
0.709810883053	0.82076867073
0.469274094189	0.910175891992
0.639040990133	0.870071488661
0.336125319693	0.934031426526
0.592739024291	0.868570995282
0.45912984766	0.930827309832
0.491298179495	0.849339930994
0.475241157557	0.922749483753
0.615521213989	0.849564499059
0.571606856927	0.887274141409
0.545890051105	0.859320142743
0.558448184531	0.875287415742
0.445424372109	0.892799631411
0.491404378067	0.889231271594
0.496774699015	0.874327230922
0.470647366305	0.908592497844
0.508175799633	0.88092336128
0.460454804089	0.89124361515
0.399839545791	0.894569273363
0.514645976127	0.814987283261
0.506328832669	0.878553651938
0.612703041178	0.834692865536
0.478295944505	0.919415975665
0.629621560061	0.840833456352
0.68309272286	0.797779512715
0.597345949689	0.837994929472
0.545644713048	0.860210868321
0.532248283629	0.876255377512
0.391026063336	0.935646629938
0.32859167872	0.9675257523
0.397944809197	0.942754238947
0.380149067664	0.938927527429
0.390964606268	0.923892419931
0.396604876634	0.92223394494
0.376524069792	0.94996432461
0.427797956318	0.903502247612
0.40386762047	0.896112018064
0.368399887401	0.918212662111
0.422456682107	0.910402915926
0.385768818326	0.939264548945
0.420616075072	0.913687080643
0.437598222511	0.909653371857
0.445536445537	0.888834536898
0.425680159257	0.914236534941
0.412738877347	0.943989870198
0.429944289694	0.907818657597
0.407329546149	0.934696802289
0.324676158675	0.95337743643
0.411155130894	0.908386735796
0.398610345039	0.907295741115
0.389881860143	0.899400140346
0.402487717267	0.913306369088
0.397217590488	0.919104367164
0.390307547899	0.91977762722
0.336616467011	0.945699833749
0.317695336327	0.954707448212
0.345413496357	0.889270283612
0.371141386813	0.912742007935
0.347970335676	0.9073288969
0.35478080386	0.915245238575
0.344689031829	0.937366395372
0.291485135293	0.982197489639
0.350545392081	0.913044062854
0.670846917712	0.807201463736
0.675580054341	0.810178951096
0.693667135562	0.801683620264
0.656010056397	0.779149791453
0.683351993531	0.799858119504
0.302966430055	0.957663934843
0.387705664717	0.929295113337
0.278144288934	0.939453000125
0.547864396655	0.886504377176
0.465054708184	0.907255525605
0.506968278731	0.861905440956
0.470089416675	0.914254568477
0.467083686461	0.918240753706
0.471237820281	0.901250412983
0.498728113154	0.876905532654
0.51839066607	0.862798798119
0.475539495122	0.899771210972
0.466419642275	0.917216176641
0.486714438679	0.881946809532
0.475457783983	0.878450874594
0.531920973543	0.875006893103
0.536656319823	0.868947951426
0.608325074331	0.851810599171
0.54910928337	0.861941239503
0.553693967493	0.869628966864
0.52333202406	0.87823396997
0.478070120113	0.916487601726
0.480597423636	0.914615578419
0.562600056114	0.871193097964
0.414979649525	0.942703385625
0.37308237296	0.919227560702
0.465760859394	0.929551154612
0.333552067034	0.943055644579
0.356755075971	0.913517108604
0.399106037938	0.897133772113
0.705433135129	0.784203598063
0.709793113863	0.8042640241
0.669010203436	0.80188613662
0.665041200235	0.817770207918
0.664624216253	0.817263599174
0.664832792322	0.818275485986
0.635269286754	0.816350675618
0.674563953488	0.780929908153
0.670955535768	0.819249735222
0.700343414202	0.794445177018
0.660702367259	0.796178341404
0.373442130475	0.902785917191
0.335570436582	0.959783092078
0.658557007757	0.813606271284
0.639429757981	0.828581958335
0.639240206161	0.830106545845
0.581542913057	0.811436896914
0.626360878534	0.796696977073
0.62537521791	0.825078033116
0.60317637893	0.810961835228
0.594697539896	0.847075680207
0.594540624437	0.846252773452
0.597657725289	0.780156811664
0.608522253862	0.836828274841
0.608078692371	0.833877723883
0.608398622519	0.835610221056
0.608299028139	0.834524896283
0.611391710648	0.799003944112
0.599493342395	0.814480017806
0.632647956834	0.827199735476
0.295945752156	0.94082170726
0.270999582586	0.955477088691
0.273840146688	0.931371102917
0.283929689783	0.947003272922
0.288569904337	0.93855396879
0.311752577319	0.936847501707
0.288619993208	0.937341159014
0.28926916221	0.935810448918
0.277180918713	0.938948982492
0.279029701605	0.937938129552
0.279200677439	0.939222530695
0.284469797471	0.948620970872
0.277751845513	0.944905177274
0.296589136293	0.945590947075
0.28547972491	0.927320565433
0.278962957633	0.950559561705
0.30040105132	0.943913179576
0.281026289491	0.952651981901
0.295401550238	0.908862022494
0.29346378828	0.9575061288
0.27017792882	0.950030095905
0.280661453242	0.924774164609
0.269811301907	0.926907568613
0.290372648388	0.928421861995
0.289313739946	0.949126006757
0.441615834682	0.948460848335
0.4569854032	0.899089567509
0.438785104034	0.90731891536
0.492934033598	0.905641266655
0.397842608415	0.946899100087
0.507762557078	0.875627544329
0.517367291668	0.891093585725
0.36745461925	0.899030626886
0.621967618465	0.821884685139
0.454581213413	0.949243312533
0.535532924921	0.867038796409
0.520675483308	0.851568499466
0.337803800988	0.94558411336
0.315291558079	0.96920050751
0.303836307759	1.0
0.351416448965	0.930964838269
0.593088695553	0.798615644337
0.617275105929	0.813846804109
0.48181084391	0.869300689043
0.473882973883	0.920770560487
0.535938673246	0.870019344196
0.535432016242	0.870450888739
0.74119501312	0.778646232099
0.532283253759	0.874799682054
0.556825223507	0.863896169603
0.519082348085	0.90264296369
0.632251720748	0.820828026055
0.537935323383	0.863975453475
0.537479089015	0.880138927396
0.528868569545	0.865157629863
0.521376141726	0.888478082819
0.525195516527	0.88773141654
0.35596358084	0.936710904591
0.386230625764	0.929765710071
0.361372712324	0.935796873863
0.763545791457	0.77424576713
0.645338456875	0.815217822407
0.510962912575	0.881075508869
0.349364641115	0.940444587423
0.362371874701	0.941502577934
0.372196750722	0.92676966388
0.344150513864	0.945185919768
0.36281487684	0.943563103279
0.366286170612	0.957685230015
0.544932013973	0.853946192195
0.486725117313	0.857365996824
0.462198816942	0.906597968098
0.468345495331	0.904726366114
0.535019262696	0.889046484416
0.508133639593	0.88121665742
0.510949468135	0.897978764964
0.511206956192	0.89624500782
0.511366220727	0.89800155959
0.566420548514	0.861709707633
0.524846285068	0.848838618528
0.372254708431	0.937794763941
0.424916876694	0.901208164697
0.471457527179	0.874446823454
0.456752706639	0.887705897672
0.45119051233	0.909132543182
0.621264245771	0.835502798832
0.483150415083	0.89514527402
0.648093632358	0.767147323961
0.625023777125	0.818652179455
0.647205610926	0.794651879376
0.478285890178	0.895287140606
0.475946470325	0.879291606462
0.647782610312	0.767402386054
0.667538378462	0.77871118771
0.65550397878	0.791997066777
0.466329412997	0.900339165175
