# Supplementary material for: Do universal codon-usage patterns minimize the effects of mutation and translation error?
Source: Genome Biol. 2005 Oct 19;6(11):R91. doi: 10.1186/gb-2005-6-11-r91 (PMC1297647; doi:10.1186/gb-2005-6-11-r91)
Supplement: Additional data file 1 — A tar archive containing the used CUTG records, separated for archaea, bacteria, and eukaryotes, the data used to produce the histograms in Figure 1, the kinemages used to produce Figures 2 and 4, and the data used to produce the scatterplots in Figures 3 and 5. [file gb-2005-6-11-r91-S1.tgz › CodeError/data/scatterplots/bac_p_AUGC_kX.dat]

0.340381923615	0.694839206158
0.369610453539	0.766292651057
0.459705230315	0.855594474136
0.454622611138	0.860875571212
0.461258583581	0.881867319087
0.530116475707	0.8425528859
0.504530281354	0.863612858382
0.255896607432	0.609388738817
0.200203644535	0.598342880577
0.40887959541	0.73819193942
0.395113532537	0.75325371771
0.366533498645	0.745211721204
0.381199987546	0.772221486794
0.388112537772	0.788584765725
0.368928046973	0.724106586465
0.392122690833	0.765549880118
0.367797676947	0.633818622558
0.261376026499	0.582138892127
0.302017624115	0.63289202272
0.462702164718	0.889226195641
0.458163239107	0.904044468963
0.430843985946	0.913928568097
0.449219297508	0.939911422475
0.495579077695	0.713061590867
0.342267047053	0.748530827133
0.361290212824	0.808783398036
0.555877000606	0.985309710571
0.342902711323	0.594053701689
0.346002855104	0.658029702078
0.341323901843	0.661882461961
0.32373981219	0.628906600664
0.341628685027	0.635717546286
0.450962120097	0.756582034857
0.550114970618	0.843838035509
0.560270232752	0.810661757385
0.518442318479	0.838951457675
0.527649556013	0.895413911857
0.520536579777	0.83931082368
0.519848106131	0.840470935715
0.472378673359	0.784164361258
0.502259236289	0.8471633506
0.456225964025	0.780569181193
0.467750429308	0.742918668589
0.49018207783	0.84001932439
0.517384370016	0.842317221245
0.474987267739	0.833355518024
0.530839437275	0.904315128369
0.476056539254	0.767999325427
0.476934801873	0.76555630353
0.53304105026	0.939080014881
0.555683820402	0.857077831433
0.511894817129	0.797414423515
0.488940876223	0.726278717763
0.498570068771	0.799233802842
0.45084499364	0.920597437037
0.446556682462	0.732463796965
0.380064240595	0.682424132104
0.335376291819	0.676039994827
0.308145897659	0.621151650365
0.308428780864	0.620496622084
0.314988167543	0.691966166864
0.309870629997	0.623004602837
0.567494498585	0.851957994063
0.593444970148	0.797525669694
0.624369724681	0.774637753028
0.566480866788	0.885764305483
0.59427760116	0.807830648531
0.360353570835	0.723607064037
0.351725456018	0.665134917418
0.384248940169	0.778239317264
0.368864168422	0.747483201697
0.37614252729	0.759667458473
0.368988426964	0.743519472407
0.629104942114	0.856516335903
0.625999428142	0.89321341115
0.645312246893	0.895421203108
0.63668285897	0.886932484299
0.351912189736	0.660452977979
0.350050940076	0.684284673087
0.349625541979	0.659153638117
0.484479495269	0.836374097751
0.545118016641	0.977731279481
0.593011093849	0.841598908052
0.573111936951	0.857914547334
0.612439751184	0.914386624158
0.80482519503	0.720165771867
0.318235068613	0.641094159296
0.327564112462	0.609563618108
0.493929265355	0.879367638742
0.484494555027	0.883885503624
0.503194833692	0.884607417263
0.504509155996	0.911937207963
0.491727621277	0.873199474292
0.490646347582	0.872921371742
0.49137529772	0.875720643494
0.493117856205	0.87644721308
0.410286519493	0.663700656013
0.405809286008	0.682631331505
0.356940931409	0.805544469823
0.336616873986	0.621260859344
0.431721252112	0.800664453559
0.509018479584	0.865750203908
0.581493204641	0.87057421117
0.564352737967	0.920360159128
0.665597144046	0.827920556545
0.59340884387	0.857307957614
0.524130966302	0.936465263677
0.57686152959	0.908212394961
0.588700492599	0.869733806069
0.668149555134	0.797108178981
0.596800077992	0.861683377075
0.51110376891	0.848246753247
0.360304157446	0.671620557676
0.381468489174	0.811868439761
0.362334487029	0.724033856999
0.342114261187	0.679028077099
0.373177296923	0.776074759182
0.38484932408	0.785284614192
0.398666360082	0.861743850133
0.369211838611	0.775187456511
0.487837073355	0.827174274321
0.490906222335	0.836231868435
0.301842409042	0.670775044031
0.346945566913	0.677781905601
0.457963580405	0.769894180386
0.383358306799	0.645848677726
0.447171299034	0.833869573103
0.589577434111	0.904257838768
0.548404232714	0.901750650592
0.578806369995	0.948432497756
0.38097405553	0.693732420023
0.38975885032	0.767138106671
0.532548143778	0.810068724021
0.512337216916	0.819420418237
0.513494399434	0.825353543493
0.519452665895	0.829910684702
0.413991818697	0.801391301533
0.408693015263	0.732756953973
0.413514116728	0.822045161194
0.427242263941	0.812151572345
0.417257241379	0.79984496584
0.411122414842	0.788417208169
0.415979108116	0.799799975248
0.415648000656	0.795586496813
0.468307033966	0.808182293397
0.523359515628	0.902317733619
0.458585589781	0.92056103433
0.600836342018	0.849953529979
0.444315631522	0.763242440209
0.366227131431	0.679975990015
0.341044636949	0.707247616716
0.314772071552	0.643909404759
0.342274584819	0.70649761091
0.320580429463	0.737944689695
0.522084866211	0.894651734892
0.497058286587	0.873255563331
0.527860714052	0.916702631474
0.489929718223	0.874204604518
0.535375998682	0.881785302885
0.523305243679	0.877706326645
0.559973040586	0.789830525415
0.556069354881	0.756019643955
0.554016279459	0.753673225814
0.432496243829	0.824464237425
0.357704332291	0.689702588001
0.406379966375	0.781645255529
0.408846546898	0.776843314205
0.520996769727	0.854696224396
0.471679352671	0.772797001216
0.454345480202	0.672818876296
0.516249229562	0.804712792497
0.533201539167	0.856027266152
0.503424971994	0.80059104305
0.470976504789	0.792479565067
0.522788591251	0.80619258549
0.528779333266	0.823142673784
0.519795090462	0.816936410054
0.514664315899	0.846449889031
0.516473925377	0.773729324916
0.293460875985	0.628522287443
0.508133120231	0.852867099619
0.573205693915	0.856028959194
0.548449956326	0.855356151172
0.552996549912	0.853468168854
0.50149834792	0.837076350437
0.526529047801	0.883242505011
0.498469593468	0.838792838442
0.513560881567	0.832006658534
0.493878388186	0.85870884357
0.493499577081	0.872503878024
0.356222086864	0.690844936452
0.322255510804	0.622456021505
0.288460368635	0.80002562145
0.487054090145	0.849389251049
0.271167451607	0.593886796485
0.487682086411	0.824877794969
0.47751915865	0.890951199356
0.326727059521	0.700889468407
0.316467429521	0.680468926346
0.302699522711	0.627363136204
0.323527291081	0.693265259175
0.320339963817	0.712887962793
0.357158025326	0.760738125355
0.314922113319	0.631906448917
0.347343752378	0.693838251422
0.321827066098	0.71719465198
0.321022270869	0.712492716871
0.33759074778	0.798528728763
0.577641391143	0.787956785926
0.502068446784	1.0
0.58914471868	0.899133212579
0.619062573604	0.798358712532
0.569244414411	0.911943166665
0.588932156545	0.796470835086
0.583211706973	0.824071065815
0.60241194946	0.726737462625
0.547544233325	0.793776712157
0.646255049048	0.815576451051
0.64275369507	0.850507503504
0.524731963607	0.770903440109
0.612180238219	0.792756618146
0.301538034626	0.60205505491
0.438071622374	0.793267025986
0.445818312988	0.793882136391
0.427333595904	0.758432437315
0.425708566799	0.750089645728
0.408125574799	0.811728390683
0.273533639519	0.596237782367
0.462240040091	0.889398645075
0.473382261911	0.903853496754
0.353888054751	0.726863143956
0.511558918403	0.834891051153
0.523296151999	0.814021471846
0.605613707958	0.751192744675
0.410141811873	0.799356074073
0.528076070572	0.857810210307
0.343510230179	0.617492017955
0.485340761414	0.845939051237
0.39789846816	0.774345197667
0.44650573443	0.81220362734
0.418689710611	0.753419528217
0.524281248624	0.826063573117
0.463337100876	0.865587419929
0.467925204184	0.857025559561
0.466211770091	0.862453869728
0.404190919372	0.809771784984
0.425116895806	0.911920827329
0.438980439268	0.848900147887
0.417725111757	0.817762959381
0.444663795166	0.928665902996
0.39996468303	0.867709226362
0.372068625031	0.711504318809
0.460544790789	0.801116265841
0.453742888589	0.781393484566
0.508888016598	0.980085623104
0.385674654901	0.901413633406
0.518643061249	0.986202539567
0.585972286903	0.927678261702
0.492637895222	0.921703677639
0.470935401982	0.839872803694
0.453349360015	0.847722060177
0.359642877052	0.703354902332
0.31340490939	0.625038406969
0.355331673082	0.736647976688
0.359791517466	0.676528356611
0.368682500888	0.69763507172
0.363819325177	0.707556062618
0.344815479092	0.677896155413
0.385209937527	0.759584126218
0.372470717711	0.751821007212
0.346754735191	0.693098334801
0.377582530696	0.762859297338
0.357521657499	0.688670778308
0.378751529988	0.775821938587
0.392348127676	0.760482581498
0.401118720267	0.810226189552
0.374395677315	0.76694702111
0.35074400584	0.715337469484
0.383240482823	0.759907618742
0.367943511427	0.713774974603
0.323007125027	0.622795276702
0.378433265639	0.768558595056
0.37146074646	0.720024473169
0.365247361679	0.7174457273
0.376987130961	0.711949555329
0.360770046991	0.765823371835
0.359751532218	0.729883296953
0.322400919358	0.63372899331
0.312287472966	0.623538178539
0.333201389805	0.719418461229
0.337414397996	0.75782211957
0.330976400649	0.678767268402
0.340083583429	0.739937846913
0.339896317808	0.644382728871
0.276879162703	0.593205649164
0.339448595723	0.674021984027
0.573574143394	0.852069207448
0.577845540374	0.839703443904
0.585649238499	0.878217593913
0.555683902969	0.900761499433
0.576973315917	0.885778541927
0.310219770001	0.620348178902
0.347837371563	0.7423607077
0.267340773167	0.605666369088
0.470921215881	0.7915343608
0.41625079075	0.807724281203
0.454030161206	0.834648343364
0.409858349636	0.76919468168
0.406424190692	0.766280524101
0.412799230122	0.820885391123
0.435549484811	0.83328651642
0.462725112772	0.829685480751
0.416763437991	0.779829073258
0.406562707936	0.764570128776
0.438102297999	0.831295425906
0.43233840164	0.772409695645
0.45083650645	0.825373396724
0.437311619956	0.833306224638
0.531813676908	0.835378969112
0.48434330395	0.886077278611
0.482757664493	0.866274018734
0.459566553453	0.883117466711
0.407384888629	0.790626685029
0.4105620902	0.794573040923
0.48712680101	0.839433960114
0.369432843434	0.766279518486
0.352795093667	0.691711127878
0.412834765032	0.751621382339
0.325879561859	0.657112893339
0.344165994352	0.666463328959
0.3734138638	0.719813478906
0.573058761805	0.891831359207
0.582829960737	0.858876878336
0.557433084166	0.837526271512
0.543718521419	0.828174748822
0.54428487929	0.828472879156
0.543743532526	0.828818737348
0.506113537118	0.849809800123
0.571398578812	0.84791588749
0.544461898602	0.837382661848
0.598737121967	0.786797426831
0.532995356367	0.842086692613
0.355661105021	0.712433098668
0.309418105689	0.65850514359
0.555078100096	0.832472674864
0.517967694416	0.843184462866
0.517011694767	0.83896047279
0.494588218344	0.844709130622
0.517903167091	0.842256303368
0.507598914834	0.823922929665
0.510813778575	0.826076893809
0.486838566729	0.796659551574
0.487771880529	0.798782246508
0.483751902852	0.971822802174
0.496086266459	0.823546132355
0.497126891632	0.823119062582
0.497702340752	0.82313877671
0.497799928747	0.823104160184
0.504823789796	0.847137623384
0.494701720782	0.826702314717
0.532713230786	0.823298450937
0.28037612931	0.636769792221
0.256193679869	0.637808228189
0.270964422811	0.642154372561
0.266030645902	0.650610745742
0.285739995476	0.636709556368
0.296449026346	0.69032262355
0.29033584157	0.629341222107
0.292245989305	0.607033963661
0.273416898393	0.63074879138
0.268606574323	0.657676294955
0.26111944028	0.676614028177
0.274807641285	0.617244769268
0.268761993673	0.628577151491
0.29772372713	0.650098668564
0.284779887757	0.643786212302
0.269489513257	0.639866708598
0.276233258987	0.662519279547
0.262425812241	0.647085933794
0.309279718256	0.636289183439
0.285355235403	0.632700730734
0.257503173239	0.649165176105
0.279325513196	0.66349607727
0.266055320806	0.639525983011
0.283666132455	0.67227740417
0.286233842827	0.628607361989
0.368486935834	0.815974751413
0.38702193168	0.807417418761
0.379062257287	0.792916675111
0.427444407196	0.798843153486
0.342249441748	0.775530316199
0.440378343119	0.807939209387
0.442112266911	0.825609673637
0.364991392703	0.654797776345
0.529481501966	0.789950922562
0.373780429803	0.815033918921
0.477173999523	0.720911386609
0.470725995316	0.735798435334
0.319682051618	0.572816142415
0.301041674722	0.553720119015
0.277867866841	0.577867690859
0.334333833583	0.695569564477
0.510207597554	0.822371027756
0.542061770787	0.808776233199
0.418858550434	0.785486770051
0.398000273	0.827215149464
0.453441776361	0.91175366302
0.454133401428	0.913649562322
0.619971569802	0.78363395942
0.431930748293	0.815227178014
0.472799082246	0.837710050185
0.433929885407	0.791475797271
0.518120522545	0.884199648043
0.441497867804	0.80558315238
0.448943553816	0.797418487112
0.455628320771	0.792684502907
0.439587113512	0.781967371022
0.445271458348	0.786300223382
0.337940969006	0.676630328318
0.347192745514	0.735723613613
0.340636812095	0.687260134205
0.690834128424	0.855566704563
0.550954797454	0.869772745193
0.452799955433	0.753451381304
0.328464324525	0.686825223204
0.344170897596	0.707310361636
0.351515000499	0.662257108991
0.324337925351	0.672916230251
0.333106552229	0.661216749975
0.331718573845	0.694864813344
0.469291470085	0.848981951806
0.436280563102	0.805252096802
0.399370043657	0.831955674209
0.398814872677	0.83939085238
0.454422203174	0.844895338176
0.441539808215	0.831841785854
0.434765595811	0.8226383625
0.43676070355	0.823297170605
0.436396716212	0.822354017326
0.486996496343	0.868339971022
0.442220497528	0.875465136732
0.344575216954	0.70008467548
0.390389644197	0.763027258609
0.392297770408	0.864996960951
0.39551447189	0.823107109066
0.381287756898	0.792809001951
0.506859205776	0.875266449782
0.39932460954	0.831872667623
0.52828774822	0.954224186825
0.509942495939	0.890020860717
0.553975636766	0.856974117179
0.402015497651	0.850123529193
0.414208248346	0.820332419877
0.526932084309	0.950802219292
0.552117565378	0.900427523046
0.551290552949	0.876692806045
0.397416293925	0.827253449436
0.540441911618	0.911291787271
0.551607634305	0.899928446445
0.616060431891	0.823908052667
0.619508911586	0.834546382239
0.619632059034	0.828120910924
0.642868000532	0.753539654276
0.635828962009	0.779313907176
0.4924641262	0.970078833813
0.45226642323	1.0
0.583942812682	0.872758381335
0.568982437143	0.866514465006
0.56949993112	0.916852894723
0.552770599163	0.881437563016
0.551032182986	0.871718164351
0.553041810467	0.871701472971
0.558173579645	0.860501921659
0.561938547806	0.891794081152
0.503305499965	0.943801824488
0.514734915972	0.924719047388
0.60711619806	0.822106043616
0.603199055175	0.819416197165
0.527756597145	0.786365615059
0.558391500575	0.785975201607
0.676348167486	0.759314612104
0.510005223611	0.894723029662
0.520780524319	0.885705571794
0.640567402362	0.729157553395
0.54371788056	0.894362523028
0.546823697359	0.912134524247
0.538904899136	0.898192384912
0.525115166548	0.920414556762
0.562209076804	0.917957157603
0.61930452695	0.821294949422
0.668351421303	0.737917338626
0.690080668795	0.738539237661
0.662104222222	0.747774574452
0.637543332777	0.747989825877
0.663204854732	0.748757605627
0.662703992356	0.747263447116
0.588554586045	0.805335867451
0.638212102419	0.754777367099
0.639396031103	0.811866146596
0.633188322839	0.803680314072
0.64667898111	0.77710285755
0.645422647528	0.768181541173
0.610162808655	0.784410830393
0.626642250901	0.733740918534
0.639406701018	0.788751343716
0.641092069854	0.786874872641
0.628534339179	0.76431275612
0.668114709277	0.749639589095
0.64645153089	0.781561907274
0.635535030686	0.795432472375
0.634860037956	0.788484300252
0.606441940759	0.806593747782
0.607301975554	0.821585562604
0.556081292534	0.85455243771
0.526914216877	0.921690025503
0.523059644355	0.933100195488
0.524459484078	0.934417076313
0.490434944801	0.930151491425
0.527771980457	0.935452689042
0.656900345803	0.668295511954
0.700921026668	0.678509840395
0.723754069448	0.669913523335
0.646395691113	0.659419514223
0.684897682027	0.659103777905
0.531544189968	0.902678614912
0.532599402582	0.887125597457
0.552292294917	0.869432938642
0.556692986062	0.877962423546
0.555531266651	0.869259913653
0.558599089693	0.875780027836
0.701929540644	0.671320049572
0.693992311684	0.684487053441
0.693716664967	0.671126757508
0.700853741993	0.674253884056
0.537664671306	0.902331978224
0.537093637121	0.905664468718
0.518079096045	0.893856006604
0.626687697161	0.761247265036
0.616505348956	0.65824313131
0.704334697271	0.699115721332
0.69553165105	0.708439406308
0.680107540621	0.702514151592
0.796253491284	0.547196782747
0.519373601052	0.910893946408
0.536105235529	0.881094406664
0.61611875396	0.799807536967
0.607676356276	0.802754706277
0.620695928009	0.789412329837
0.597859011427	0.76763616539
0.619317107394	0.804432726816
0.619025433775	0.805250497464
0.617929908132	0.804645530102
0.618193339092	0.803466272555
0.597052606858	0.842378476111
0.589645690446	0.85218519926
0.54471060854	0.915358523048
0.548286873159	0.923847592705
0.590359700652	0.848164870357
0.611928737413	0.767059078293
0.681987330811	0.68027205117
0.664674851781	0.679380010839
0.71624433299	0.646790032267
0.683155059153	0.679253083462
0.645423620708	0.707901893862
0.667916096014	0.685555985863
0.692824119901	0.665901088844
0.732580225932	0.639838551887
0.697822223222	0.663946774371
0.608972694877	0.74917994269
0.550331936531	0.896188009905
0.557003077832	0.857354083528
0.548121804845	0.881623407173
0.539181603806	0.886859499057
0.564136579566	0.856036821891
0.562498668528	0.848231295175
0.532858128305	0.877499789949
0.53312609287	0.890446811952
0.631141085512	0.798115008494
0.627045552157	0.803531248154
0.520740077899	0.953625282782
0.538935108153	0.911192028708
0.610618107207	0.806603622577
0.565133920209	0.867422632552
0.598396740916	0.830704251847
0.65884338924	0.695251153116
0.646615103481	0.736668954693
0.636887929752	0.700273008799
0.564426697563	0.881246317106
0.563063635209	0.869266186334
0.665753655556	0.742426085079
0.653104047305	0.755119736995
0.654210564632	0.767088665903
0.643031784841	0.744929337823
0.582902869427	0.871832358898
0.569928232083	0.868811012724
0.573540899454	0.875384350177
0.591723314944	0.847507837419
0.591605648519	0.861509486932
0.592798307591	0.863549688332
0.589416655434	0.860715282165
0.591194059211	0.860126258386
0.626745119016	0.758790094969
0.666830306005	0.743153923737
0.590113764885	0.834295349629
0.702982468092	0.658484558897
0.609249156762	0.828572331399
0.561278004943	0.880322255598
0.542570816956	0.926293467391
0.528563185228	0.93075582872
0.526497695853	0.920233727784
0.483886533622	0.906571264399
0.639398578708	0.757937315303
0.636766853652	0.785764734661
0.625724398705	0.753333570049
0.638194075541	0.789412937018
0.643068939956	0.750594135092
0.663502859572	0.769949093887
0.671767201193	0.722188879219
0.676705823795	0.733974880623
0.675464356138	0.734787149076
0.581383701796	0.846939486498
0.57119249665	0.911147749283
0.571940536236	0.85790358533
0.580105255799	0.86944714423
0.642685740655	0.746021816766
0.633065898649	0.792520249327
0.6374616087	0.810200024838
0.649829102931	0.742031329055
0.661668910866	0.736971815115
0.637008061999	0.769627240243
0.614961029058	0.793750976878
0.659327423395	0.753162895259
0.669843388055	0.749797423051
0.65976725593	0.749471731433
0.655506114796	0.750738237688
0.686068077679	0.764415479763
0.508858267717	0.935247412364
0.633461796247	0.773316847514
0.661556104006	0.725635672033
0.651369809057	0.746782335263
0.653843894127	0.74484659196
0.652190575998	0.751574913305
0.639544434102	0.738852236991
0.646091308764	0.752116439619
0.640757130964	0.727711766957
0.625351046038	0.801153126334
0.632201372137	0.775631461817
0.53740333209	0.882113873208
0.522787246284	0.906280604891
0.440841900359	0.988348237919
0.641988796975	0.822184020799
0.502437809913	0.962344447794
0.634712994677	0.799226014227
0.615135333442	0.771493330884
0.512892542814	0.930849212761
0.501086748067	0.913666527746
0.502720286183	0.928128810123
0.509842093879	0.911843944481
0.498703560121	0.911211998419
0.529231266314	0.882980872534
0.525333477735	0.91262159761
0.517165553239	0.894264588737
0.497801968077	0.912734436551
0.498897191855	0.910549082467
0.492695141504	0.894971677958
0.682439120966	0.669095630019
0.605060978885	0.75404743391
0.688310971233	0.672097392552
0.717633665698	0.667712091521
0.639016767327	0.701696857722
0.691760765255	0.703124524946
0.697235731162	0.715143004932
0.710326308471	0.659978346818
0.687024188616	0.735318637453
0.724665320254	0.652809547758
0.693105842674	0.643222045411
0.658906781713	0.769499009655
0.720936372728	0.682827627878
0.518497011804	0.944361627852
0.583748105822	0.828428254461
0.586226105379	0.812486408406
0.594613681737	0.834994345296
0.595728855332	0.835710841937
0.587808148505	0.870185958395
0.509834168916	0.955242046943
0.616036081182	0.832017418031
0.611058935826	0.815053035142
0.530640036314	0.900898439178
0.662822496562	0.754321062501
0.655761327854	0.748348819731
0.724663681353	0.716522007522
0.578034246059	0.873698364901
0.657226749634	0.782796758138
0.536141304347	0.890771499795
0.635271223742	0.797006580355
0.577668059248	0.884131171209
0.584814321453	0.828998690405
0.595418006431	0.861602432051
0.650244353454	0.764280781677
0.610836394461	0.819642304563
0.608941109042	0.828563608443
0.615564927448	0.824732554778
0.548726600614	0.874235585752
0.55610998674	0.873057775778
0.580293019247	0.851340479354
0.575072731143	0.87690349325
0.556712132089	0.847846735064
0.545117428925	0.883388324723
0.551839052086	0.88262470961
0.5966488814	0.80073258177
0.612844719342	0.828486057921
0.60931980037	0.78001466545
0.562451953608	0.90769185043
0.619904442019	0.770161680707
0.662150624607	0.702348083453
0.615716593585	0.793860902461
0.611973763901	0.809875648968
0.600643233059	0.837219366239
0.560307256483	0.911733514704
0.54911158981	0.958086881913
0.557806957965	0.94020230295
0.566603007878	0.919425341423
0.559988301895	0.90105512044
0.562576276001	0.902414599256
0.562525438436	0.923977226672
0.567470579689	0.895239345618
0.545570316799	0.893795588486
0.537217999759	0.899414691751
0.563304168811	0.902958552837
0.56520306993	0.914345965362
0.550917992656	0.89863405724
0.571072454344	0.886443784974
0.546970568247	0.873471655584
0.560716655607	0.896627227364
0.574361278005	0.921328042375
0.562163416898	0.890419919147
0.56846694517	0.90150142932
0.525298819551	0.91881713088
0.542044811399	0.883822078212
0.551847766133	0.869152257453
0.548099798694	0.87112056394
0.55831143964	0.868058037037
0.540548734273	0.910405335593
0.542256087461	0.889735842995
0.52539364512	0.902806018679
0.520818499418	0.921447535556
0.498152790605	0.89354593187
0.512504114516	0.908069663473
0.530444964871	0.910882289227
0.504137099262	0.913250315666
0.53209537758	0.894052062075
0.515398868246	0.945935729488
0.530739500129	0.887236590176
0.674739668685	0.705235938394
0.678707558788	0.698233487696
0.679602410913	0.695194386083
0.647210708704	0.695094810544
0.668548236611	0.693431582919
0.512755339264	0.934140070596
0.536160857418	0.920362551789
0.493885771832	0.961628153396
0.629333815826	0.820075042807
0.569761720672	0.876634301283
0.581747269891	0.821484636722
0.5888530917	0.863723669775
0.588143717668	0.86654748577
0.569565740407	0.867228265895
0.580603973038	0.845085296727
0.593841465514	0.816346572366
0.586862180805	0.853920601368
0.588013946905	0.865953714834
0.574153694094	0.850082676185
0.588752107064	0.842271105483
0.609542578425	0.825545344442
0.613522875523	0.818030385046
0.650822596631	0.766822077298
0.599822963154	0.804973827335
0.611478991969	0.816359030387
0.590466948546	0.847476716823
0.590940779443	0.870994018464
0.591136390492	0.868812192836
0.61845818686	0.792735198163
0.544999521791	0.887815042369
0.543726814393	0.885065909795
0.587951266072	0.863447921719
0.522790368987	0.915929549035
0.536481444131	0.898856062277
0.557100903197	0.891064813908
0.675673312347	0.691137487239
0.691558441558	0.704831023355
0.67716637825	0.722049991507
0.676023268408	0.727252404493
0.676347856968	0.72809775262
0.676078502809	0.727980161676
0.651790393013	0.753344122253
0.676259689922	0.717688649021
0.681704776466	0.734037937925
0.713193752077	0.708934211955
0.670174242747	0.739325880272
0.529817724191	0.88542080605
0.519978024915	0.951902956015
0.671310168951	0.726127441892
0.660260216248	0.753663311368
0.660537816997	0.755064345908
0.609361211663	0.766497813224
0.646880232981	0.756049224199
0.659207581035	0.76355074872
0.637835660857	0.759175057538
0.655690207786	0.781976429237
0.652422627979	0.780544709579
0.589585230393	0.807624385104
0.649320195406	0.770328048519
0.649228622859	0.76854840323
0.649665474187	0.769113324119
0.649363294343	0.768015244848
0.63946427558	0.75881298923
0.640350335197	0.76530696607
0.666087131576	0.745433214466
0.500660684653	0.948064971571
0.478969725243	0.972440777907
0.478531006371	0.961493378213
0.483324287086	0.964214957725
0.490567848253	0.944774912723
0.489667812142	0.940432765539
0.494664783999	0.948584427548
0.507700534759	0.938612457331
0.48650815891	0.954504270774
0.479946247674	0.97137601672
0.466495918707	0.98224789723
0.50039798355	0.960630682429
0.496654737824	0.966586090513
0.493795206354	0.942348764871
0.488647833869	0.95382915802
0.484872468252	0.961993660671
0.488277364161	0.945176744376
0.486712488018	0.975554620723
0.496212852181	0.923829160692
0.502176742516	0.959512415944
0.473542698823	0.981352138722
0.475464320626	0.952945518267
0.482154095118	0.953973774267
0.47938233638	0.960036056216
0.499631395291	0.953390526022
0.558937438622	0.921675480363
0.57279187521	0.882075408993
0.564444262764	0.903591043699
0.59553022684	0.848615551718
0.543921740982	0.944500327094
0.600652315721	0.832796941891
0.602423749798	0.843793046966
0.558886509636	0.891681684205
0.67332152921	0.716661317912
0.572481354555	0.919445518268
0.655754634418	0.770531940574
0.642926022868	0.786463233858
0.574596840143	0.929956326301
0.566394196936	0.94688705371
0.550260036177	0.974976243197
0.530932132733	0.931680934101
0.634852269791	0.737374635377
0.658126361255	0.728575624012
0.577404809619	0.842630826034
0.56476078351	0.883782164783
0.577256079807	0.813080558263
0.576993848903	0.814015633945
0.728341299801	0.68299849289
0.608049618491	0.813532224804
0.61831639035	0.811645725829
0.613646771878	0.844446931107
0.642611321815	0.767424399534
0.617004264392	0.820653031652
0.620854735359	0.82070866461
0.618781663166	0.819724001594
0.617480207955	0.833088907812
0.618341215354	0.830114931631
0.533616052079	0.920622279105
0.529953694771	0.895183767763
0.535460311359	0.919220067932
0.718256106544	0.623914931851
0.663814496494	0.727063776459
0.631277872744	0.822121306933
0.523811598738	0.932914936244
0.524897020787	0.921449393761
0.554196152696	0.905363023194
0.52505470886	0.933769422952
0.540140255391	0.927991339079
0.534914036076	0.93189680551
0.607824307962	0.824591605156
0.58082242529	0.832339304244
0.559969991854	0.878723123989
0.562160446833	0.878032623994
0.604038163107	0.831657946555
0.591321631423	0.842822793182
0.597497471037	0.846143418474
0.597001341359	0.844449906369
0.597857773496	0.845388105487
0.61540903426	0.801440590053
0.578839566544	0.82272404074
0.537003240345	0.906462603875
0.554234259818	0.877780279971
0.554818500092	0.868798956082
0.551194625448	0.858685602323
0.57238699493	0.888049100122
0.6390741134	0.761127204954
0.570071760236	0.862303545377
0.631376117326	0.715658841896
0.641280014047	0.751719820967
0.660775193798	0.72122220515
0.564700686554	0.862348008116
0.564374906721	0.841263817695
0.632151221144	0.716131676135
0.655426984495	0.704421764148
0.655529483779	0.715440242833
0.557854723695	0.862038146059
0.235902819436	0.683757260961
0.325241089209	0.60875010042
0.619180556696	0.490080775724
0.630600837016	0.486774004961
0.648816234498	0.472093562278
0.652121453951	0.428604358422
0.667021263588	0.451652847066
0.084329563813	0.835529566678
0.02587690039	1.0
0.335255786812	0.529710692384
0.337315150079	0.5890218132
0.322220691556	0.568945305495
0.338159437888	0.621506463842
0.355496011761	0.617141873381
0.285347813519	0.653670180387
0.345590798188	0.6227855775
0.155747553928	0.608768136087
0.059844041129	0.869797614334
0.143641354071	0.789542103973
0.608708633989	0.494347374553
0.605150324783	0.501945992323
0.498811392689	0.700457809751
0.671558321419	0.667643357653
0.52065676456	0.409311676205
0.238759191546	0.738579391148
0.334580901992	0.71045862045
0.754654472493	0.388524049148
0.099202551835	0.695472158734
0.183547466096	0.64245824788
0.180857567024	0.686426189806
0.115919560595	0.710928546249
0.147873836307	0.61104036466
0.487828404204	0.50873942116
0.744909634204	0.384172166671
0.733561612142	0.339784198558
0.738203179374	0.423677254563
0.744767625086	0.447869607591
0.736067682017	0.417185566503
0.741205271898	0.421690901833
0.430268188053	0.532689833658
0.670727385488	0.454821877916
0.574742914774	0.474648195119
0.486262163709	0.481080435562
0.689163807957	0.461158905907
0.672472089314	0.433535979142
0.574906766991	0.53404435578
0.73552493896	0.476306804339
0.553502258553	0.473389493306
0.554353804	0.471120806553
0.746120309591	0.431555914746
0.751959414303	0.362390545583
0.56507645371	0.405004588252
0.429999392356	0.43966024516
0.550038497119	0.439175231505
0.702253316373	0.532256922872
0.415844514265	0.524323347341
0.238144838721	0.686069951399
0.184098738297	0.691040941375
0.114239570992	0.724046448048
0.114571013831	0.718272467288
0.146675837306	0.775470779958
0.119430824379	0.710742469117
0.806035837787	0.479437673914
0.794850143867	0.356766334022
0.789051743589	0.284304406719
0.801277635123	0.504292705061
0.781783388377	0.39327511809
0.238592188571	0.649430017811
0.175810517999	0.691155840661
0.353786984834	0.629151855483
0.325932226856	0.640061958209
0.331916986597	0.64222274305
0.326340083735	0.641048016634
0.863347026848	0.29827536296
0.857104279406	0.290120715336
0.849651125817	0.273597119955
0.873273724716	0.279711117674
0.188859181	0.668814522524
0.23099008984	0.673580755857
0.171909078965	0.713163642212
0.625552050473	0.518679453849
0.763355408389	0.527982544738
0.799330430406	0.311661088446
0.806449906652	0.334097910271
0.840442225027	0.299718149906
0.931378214389	0.121192909562
0.132092846867	0.75572026395
0.117123932745	0.762898033111
0.671558690775	0.466714336239
0.660280878646	0.491154674928
0.682443763537	0.457920468034
0.661159300564	0.514631822275
0.650247061435	0.455834584915
0.650063680923	0.457335458521
0.650079618918	0.458106872526
0.65025224147	0.455666707195
0.260685767967	0.550503680356
0.274716331111	0.55078466873
0.367554431384	0.616573453221
0.143771018321	0.639330346037
0.452015772109	0.523440369818
0.626811995131	0.475453985894
0.788777620329	0.362721256512
0.823070818355	0.407866476909
0.859556713901	0.271429697395
0.824335607051	0.373956783701
0.814765600085	0.472030562318
0.822172565415	0.396041746752
0.836262533334	0.356990740845
0.838698390483	0.245063876478
0.832950872535	0.341431039439
0.594293535978	0.525064907322
0.199232543905	0.639247892272
0.438755157722	0.674495021725
0.283301051028	0.6892593735
0.205145713101	0.717645035086
0.404679991413	0.696014632605
0.41016574689	0.674807886108
0.387997240745	0.61945888528
0.282494657082	0.656303569295
0.603210169605	0.461563169639
0.595924234588	0.44171569922
0.15989552623	0.699397459935
0.204777751367	0.664121218754
0.45196204155	0.497640931003
0.176016107885	0.636566010749
0.502201195874	0.520438719792
0.792583315182	0.386472233033
0.790574136246	0.431455860073
0.785607977378	0.410384458644
0.272520379029	0.620603050447
0.372974542288	0.608892169564
0.697846698412	0.416675765909
0.696193244495	0.451506790858
0.653919356013	0.42128570876
0.675931883498	0.460369750056
0.42159087516	0.523112196136
0.320287071667	0.552440944474
0.413067737976	0.52184307825
0.47209557431	0.525179460556
0.44943067649	0.518384905333
0.442144314921	0.526617178218
0.448978949575	0.528072981765
0.448263515488	0.527015044293
0.530462690559	0.502239441842
0.790582556046	0.397203756256
0.625507284944	0.519490585819
0.874366008781	0.348343184281
0.456250027342	0.526231421579
0.224079807903	0.620844693591
0.230487310515	0.637920523681
0.154241200231	0.697222998819
0.23824015303	0.670185082956
0.199875917692	0.83249513178
0.732148161689	0.447987764517
0.704027948352	0.449865878803
0.721705024344	0.463948689139
0.709150389245	0.455499221673
0.713985668396	0.433834876945
0.723405623408	0.372791056891
0.62063172043	0.381813443135
0.580486865002	0.360744021309
0.573428111837	0.364278864457
0.448665665021	0.524261896082
0.265029030818	0.588184360384
0.383505884435	0.565891700557
0.386084397708	0.534167501909
0.709690816797	0.466438037863
0.561749982857	0.495529700846
0.36482111729	0.499210298552
0.668291589623	0.487870239818
0.756582563834	0.420654949556
0.601013718252	0.455656133223
0.54834541382	0.511256177659
0.663494893043	0.417859911336
0.736911236446	0.411766768918
0.715155014657	0.441332222092
0.746826462934	0.446573507591
0.716943050404	0.399194493179
0.103377214567	0.772733571046
0.660877242731	0.450699702241
0.721785954678	0.362836501931
0.699866944954	0.394257370351
0.700633060133	0.385338569041
0.712247911623	0.465652752307
0.732519301319	0.45824555529
0.702325752701	0.479234745969
0.733382990843	0.527331701968
0.607033542646	0.442170004843
0.684799974938	0.483858978296
0.214945683539	0.686626180433
0.100831332712	0.755027026319
0.202262911369	0.824281629032
0.673880998214	0.421526709953
0.057034378307	0.793893901425
0.583873230718	0.444120252306
0.632072395238	0.549488810514
0.189180830638	0.714680853308
0.154318225404	0.800618533785
0.105004132338	0.791496236713
0.193056456846	0.777632065082
0.203864694523	0.785829632929
0.31659931945	0.706980615508
0.135972274869	0.756804668639
0.202517005767	0.734380629437
0.207310580482	0.78111050392
0.203276293604	0.784835413711
0.281385671308	0.806307653353
0.827162938032	0.455536705185
0.823510449685	0.566970088067
0.904146651206	0.370572809364
0.807293711235	0.309109846161
0.77300756008	0.438734269958
0.763450361496	0.352772084357
0.767567895047	0.320100594562
0.857057229854	0.406179410439
0.819439465193	0.404235160412
0.905100980958	0.284239075095
0.869444995536	0.340903364305
0.57390756482	0.399637053609
0.852808095076	0.305529061039
0.106310926572	0.73890015063
0.397924041232	0.571716618303
0.427944577493	0.576642704278
0.386116241801	0.552910759881
0.380015114276	0.554604475313
0.456984450199	0.528792239644
0.092066051958	0.788982003064
0.641142570784	0.474308736721
0.644744126068	0.475352588165
0.240458814903	0.677869666098
0.742664908736	0.430387092087
0.679084165021	0.436062685589
0.799155259849	0.285002734181
0.419646224636	0.535634553199
0.731820150192	0.382237823801
0.128724424553	0.699904153186
0.657605087716	0.457346369975
0.401823015571	0.544046232385
0.442574482602	0.52782937849
0.411615755627	0.515006882949
0.672038039889	0.416766178472
0.640647075445	0.495330372047
0.560803840091	0.470095562199
0.593567856056	0.463035541792
0.383355596341	0.6071991914
0.492986251657	0.535165058763
0.471050638531	0.504140974358
0.419144256014	0.512426190152
0.523151471644	0.534927846105
0.436282300312	0.593090543579
0.275610960257	0.660371461242
0.486744256191	0.559122352298
0.452398890077	0.476991049228
0.719901306566	0.449012777505
0.486761225005	0.546423718792
0.750317176913	0.427191017422
0.801155257073	0.358409502777
0.683683360258	0.465667834337
0.554024973261	0.481158978697
0.542752257813	0.496339135107
0.253128056474	0.594213482902
0.123258536962	0.615976772225
0.280695796543	0.570796199217
0.214052677648	0.570024241164
0.244223016022	0.595655924747
0.263419028727	0.600074609031
0.222231291847	0.596430459878
0.330713351736	0.569450526774
0.293561826901	0.627911615732
0.221226927253	0.684296491139
0.326483346813	0.574902199777
0.234581727549	0.58137890461
0.332178702571	0.596963188067
0.349374085515	0.564810267843
0.388520048095	0.614970057766
0.341928144848	0.594883546397
0.313111348195	0.594634882425
0.344428969359	0.594514743091
0.28557818185	0.581407791299
0.125722531447	0.71515612571
0.312987315644	0.630433210728
0.272522522522	0.652171964381
0.256298420058	0.668465148991
0.272164581199	0.630729846122
0.290333990198	0.621323659476
0.268915024018	0.656920634783
0.162054836555	0.746722943815
0.1199800366	0.735863211184
0.204886308659	0.812292824341
0.263505647926	0.739763496497
0.182489641506	0.729201603405
0.220121728887	0.727322755419
0.162075400098	0.71066760532
0.082177374931	0.764023055766
0.181448080391	0.721731893291
0.764226941057	0.366742377498
0.77018706386	0.364600794588
0.815749757275	0.349599525149
0.765135557519	0.436218134882
0.804534428065	0.375423439701
0.0859241809	0.721685602671
0.279118765172	0.649902221072
0.073206321803	0.848871681441
0.543338158257	0.449318252046
0.40915161313	0.53008949596
0.485127405096	0.529465173825
0.41155680869	0.533667521522
0.406683151024	0.535706101198
0.431348490317	0.552590684944
0.48003088161	0.536404345581
0.498605419924	0.505483239041
0.422992866571	0.541091515
0.404682271983	0.537108806597
0.447887323944	0.526877965143
0.405282843246	0.532966514365
0.535383835754	0.502161284174
0.559134463989	0.51684052535
0.642338949455	0.382792913848
0.563161583004	0.462429561184
0.566845246018	0.444105493649
0.519962570181	0.464354367521
0.435884692267	0.523759677147
0.440093790216	0.520516425038
0.582215180472	0.458332042862
0.330506583352	0.634161033571
0.22272521082	0.674915196682
0.396496547078	0.532487885116
0.151986270254	0.704070176055
0.189617789431	0.683788204962
0.266803346817	0.609233345888
0.867567331235	0.393201192048
0.854990939293	0.346074225693
0.77243114789	0.387059809956
0.775381810878	0.403436849223
0.773239912499	0.400903867199
0.77467634163	0.402040834878
0.747903930131	0.473065414943
0.776033591731	0.378062808919
0.786699932237	0.382524113546
0.789099368561	0.307312252543
0.778937502662	0.425370529367
0.234847562213	0.693321162352
0.177315179142	0.71239825283
0.749282754224	0.387726423228
0.740061363279	0.426722366851
0.740171106719	0.428586303342
0.640679309164	0.541405007148
0.71429923553	0.455661067218
0.709319157861	0.433115598746
0.660879697359	0.474481977479
0.641563845172	0.447358454901
0.643427364803	0.454977862654
0.719636042624	0.545620218762
0.680160299721	0.458968019067
0.677880562621	0.459674119374
0.677828052618	0.456878423061
0.677733861326	0.458486041791
0.689887066568	0.481547743375
0.663427971207	0.484107083541
0.699143508139	0.398205479238
0.106800442505	0.808553138637
0.077835342648	0.870646645854
0.072025010883	0.84940456256
0.102434136362	0.859055617018
0.089401869282	0.826708925783
0.149140893471	0.799282730855
0.080859354055	0.799908233715
0.067860962567	0.800550662139
0.071617698835	0.845023012716
0.08853628282	0.82493314937
0.10998667333	0.855043651961
0.078203767578	0.799966490952
0.067838805041	0.800594483773
0.098248475393	0.781851095489
0.083011453104	0.817633898966
0.082526891391	0.831969034522
0.136692530812	0.862267849137
0.093940568212	0.830350549091
0.080712080278	0.804375975155
0.092859386921	0.767399982704
0.079487914397	0.857288898895
0.087194525904	0.865050787444
0.061224489796	0.879442528279
0.108069476329	0.830972699524
0.082075981717	0.789771606107
0.397423129591	0.573054994793
0.411142402708	0.58013080646
0.372848792053	0.58068553402
0.455827466756	0.520011295133
0.307356642516	0.59675077548
0.482257012394	0.523687741506
0.507565858293	0.498909743892
0.17848595541	0.620729600285
0.663099824218	0.410699601551
0.41748185588	0.54446103921
0.473670140823	0.439495249517
0.44837443174	0.446929665606
0.119132511203	0.628942173387
0.078438802576	0.645301549793
0.083381020258	0.661766256407
0.188983380579	0.653289180755
0.634206219313	0.498588838719
0.651637185747	0.419639984175
0.449169171677	0.579226169363
0.458887865138	0.571962424993
0.577118163569	0.535295799801
0.575168798395	0.531405108415
0.875272169757	0.288780435732
0.556869394494	0.560698925509
0.579360197925	0.473839449118
0.50967038697	0.501368060009
0.736023317882	0.438678437754
0.555303837953	0.532084872186
0.542638977868	0.504885567748
0.5121957247	0.496325316713
0.507061103711	0.506781033066
0.511973875878	0.498108386906
0.196333721434	0.674205698245
0.281545437006	0.696587137376
0.208021013517	0.672950330578
0.881547139404	0.242915833091
0.721246076677	0.378627910372
0.448810909549	0.45293684728
0.195818000082	0.688957767128
0.218047705718	0.657788048229
0.210879098973	0.641784308696
0.183058907382	0.693460871522
0.215197822902	0.678370725444
0.232225901916	0.664427865271
0.557680263872	0.478806219187
0.443072363546	0.557496866992
0.427256415315	0.576430789412
0.444061166483	0.576521511478
0.546597421805	0.485672348798
0.49153947914	0.5109090389
0.500585337556	0.507303080327
0.499858823667	0.50691688604
0.499844172472	0.504702078577
0.596856114939	0.453766206139
0.553478791133	0.568147627129
0.235185667996	0.672872302775
0.330126726066	0.608788940972
0.467256311038	0.621500287529
0.42354902258	0.637894101121
0.399896785161	0.581338539516
0.717859418135	0.454279260862
0.480054875474	0.600507202499
0.784617031526	0.477759299932
0.723848821386	0.449244710083
0.726866002215	0.401967311834
0.468141486329	0.595322129387
0.449256255907	0.601837005643
0.784264525483	0.478729827293
0.795070585513	0.429864239126
0.759691899612	0.420117175663
0.443717221373	0.619225217547
0.372242218223	0.909093714719
0.415486392351	0.917849573091
0.564982072967	0.880138314127
0.568244119914	0.889772183979
0.576568959038	0.89008441879
0.608368643396	0.820617998521
0.602460168984	0.846779314919
0.277563432481	0.935060385066
0.226115656051	0.958665146761
0.442692731635	0.887615459997
0.433803706586	0.887944459651
0.419418040441	0.924618495465
0.424043341532	0.905278897337
0.43154691084	0.901991852352
0.402439223653	0.885474283509
0.431962356222	0.887210976132
0.361827926227	0.876122580934
0.274841855865	0.907984342334
0.320131298053	0.905092495316
0.559508998922	0.887803114861
0.555504206355	0.889815992951
0.485803991926	0.870622584213
0.559723039834	0.876612364604
0.564194669914	0.790143615333
0.36367715407	0.911609940838
0.405550546379	0.920126031275
0.650366291821	0.838968345211
0.328607714573	0.869210840518
0.358791339519	0.899102153447
0.353695456001	0.890136415776
0.321591513112	0.899123545133
0.350570532712	0.897058219259
0.519365017084	0.852019725718
0.654458675376	0.807913623981
0.66130417123	0.798659680936
0.639583240025	0.815067158012
0.636653504625	0.830795770506
0.639936372176	0.815800987564
0.641252456795	0.81503568275
0.497067149153	0.847427009814
0.603732908065	0.823331102367
0.5567883033	0.850409410086
0.529066971952	0.834100560125
0.608674955632	0.838941286202
0.611759702286	0.832059742533
0.553352281128	0.844292349775
0.631002209045	0.822633362198
0.556321832942	0.829017962599
0.557460225242	0.826858619587
0.635898566343	0.854856323775
0.658585981327	0.820153689321
0.574474267243	0.82992593926
0.518158433089	0.822412396707
0.561156201282	0.836479198631
0.586513416924	0.884846025249
0.489901057426	0.846110444041
0.39143012395	0.861617337389
0.348796415665	0.912316469927
0.315148371002	0.907193913038
0.315819759591	0.907931008703
0.317366316551	0.924828749201
0.319024478277	0.909259317391
0.676810227392	0.757719915392
0.696405380227	0.748716781975
0.712391845907	0.734475705881
0.671384731008	0.760326152933
0.686986223855	0.737070680061
0.376829983125	0.909391345287
0.353378458866	0.882476506877
0.43010940664	0.897684595914
0.417163127113	0.896328706702
0.421196926846	0.892846219057
0.417975866797	0.893588968262
0.731460503202	0.757720634153
0.725698673077	0.777621609658
0.729560012559	0.767476541231
0.736936775226	0.767765742311
0.359478680681	0.892632282257
0.372711555679	0.901689164998
0.346537905663	0.886556365994
0.578906414301	0.82674905454
0.641659591328	0.784445526926
0.698892073842	0.775655012971
0.691697831551	0.787720275297
0.710996505611	0.797512084221
0.844152300234	0.621098330643
0.323233838844	0.895845456576
0.326931093579	0.864347101052
0.593868903363	0.867251718638
0.58415059665	0.871236859366
0.602111508413	0.860379188698
0.587842489329	0.851833157141
0.587097263369	0.868992778751
0.586578487427	0.869585210743
0.586461608257	0.869876913843
0.587187812256	0.869104127751
0.422674964772	0.84445671565
0.423390435854	0.857159883264
0.423068657111	0.940511353338
0.342891588488	0.898343403613
0.491365574958	0.885020370316
0.582586404043	0.838272096578
0.684086051927	0.769721796159
0.684032802701	0.783217416517
0.747132730313	0.73044063607
0.700299836691	0.765605517898
0.661440062365	0.811006730722
0.688983397006	0.784550620346
0.705929048611	0.758187902296
0.746476057183	0.716273302412
0.709191057917	0.754207750389
0.571456666588	0.820645146038
0.369956212628	0.890245717738
0.459075574909	0.898152295639
0.3979191143	0.893886982887
0.362147192698	0.886503191847
0.4473312893	0.887988360272
0.452504579832	0.883949183948
0.439840576377	0.926086146872
0.394944196188	0.913776680256
0.574062776157	0.85188822414
0.571292003027	0.858136199139
0.327492671057	0.935955399401
0.363552808811	0.904071883284
0.50684790972	0.843911150903
0.374836111631	0.860896994734
0.515923078608	0.880228291462
0.680334712844	0.79085887677
0.661864490814	0.82334480646
0.667100759041	0.807044131402
0.405973710707	0.884144041061
0.441932342605	0.894189414012
0.632049499249	0.803046165112
0.620544836239	0.816121038531
0.607208106694	0.826434873893
0.612805444745	0.811159001122
0.472828521095	0.903647299685
0.432969439671	0.883536503635
0.466707584719	0.911907201213
0.497020384398	0.887611520095
0.486097855462	0.895098455927
0.482021679118	0.893797469378
0.484791571042	0.894658773022
0.485035191785	0.8930533858
0.54183828118	0.816979078893
0.660257459227	0.827873086247
0.55806887987	0.906166671037
0.726061606297	0.746954924931
0.503271605208	0.859813829667
0.383861648093	0.879753900732
0.37136758814	0.923192179707
0.33252548567	0.91091797775
0.369004144567	0.918907122758
0.334780960259	0.919865288506
0.631210535537	0.83834453049
0.612617696197	0.854345885812
0.625096712367	0.840963411748
0.612424727669	0.857552833189
0.630810202344	0.828907112461
0.636737908887	0.841692697602
0.617457320736	0.781185241491
0.604420681225	0.780919624294
0.600969582479	0.780995347435
0.487515203549	0.890439900451
0.397975286586	0.905724093004
0.453942129015	0.888364207464
0.458345400135	0.895449160347
0.624457775726	0.818751200247
0.555498411393	0.833672694449
0.485542735397	0.820810770616
0.611456640705	0.802712108139
0.650484337956	0.811152897843
0.580482250748	0.822475419653
0.544760982556	0.840199870779
0.615203635896	0.810399025502
0.645177985923	0.812184962556
0.631572453683	0.810856418032
0.638998964543	0.819830938301
0.639828351153	0.810125256187
0.301898786089	0.911796189054
0.600824053069	0.839217547273
0.6521825842	0.801180945866
0.633228903446	0.818096249627
0.635824501391	0.81590783097
0.62197894518	0.818355023396
0.632864261074	0.820629841661
0.615628884978	0.819503381669
0.629233667791	0.799625628843
0.57542099229	0.862297010148
0.603500308052	0.84692080522
0.369523700831	0.88535087663
0.315291363266	0.887258446616
0.310521726788	1.0
0.600974628444	0.875785199723
0.276879879942	0.92407201667
0.568756103935	0.851796246675
0.574908962444	0.849919483052
0.342933477658	0.926557083233
0.323957467664	0.909409990205
0.303474647078	0.906310550828
0.342141947268	0.910955104815
0.340969406153	0.915866581809
0.400996203696	0.905099526506
0.325409288641	0.894758391543
0.355675437129	0.896559050066
0.342313204885	0.918110135962
0.34106525211	0.915224907805
0.370557186864	0.926496339391
0.695747816714	0.74077417229
0.643546625119	0.865804232998
0.727200780373	0.771137252339
0.714663316846	0.739586826787
0.660422913939	0.798964667757
0.681381094432	0.767533384595
0.682671777728	0.783625770522
0.723265162595	0.716342872146
0.684669295711	0.792911050144
0.75867378342	0.732085399032
0.735101511093	0.735065214385
0.585848770046	0.813339615994
0.728641568674	0.74979606157
0.308781991001	0.911159052427
0.473247923143	0.868619722576
0.48666299862	0.856460997227
0.469354506481	0.864058467344
0.467150845469	0.862421351889
0.484306057834	0.905238147405
0.291811286798	0.919069739043
0.573139564019	0.895175826683
0.576395107936	0.885841101725
0.374995635323	0.909435239529
0.639015441234	0.819215126133
0.619380548292	0.809098907248
0.709810883053	0.764538689968
0.469274094189	0.904804396813
0.639040990133	0.84657342214
0.336125319693	0.872761964112
0.592739024291	0.855954411134
0.45912984766	0.906416912346
0.491298179495	0.873257307344
0.475241157557	0.882701869092
0.615521213989	0.824347798418
0.571606856927	0.879588013472
0.545890051105	0.883753535895
0.558448184531	0.882079672411
0.445424372109	0.909417070769
0.491404378067	0.934367275978
0.496774699015	0.899999762848
0.470647366305	0.911761037303
0.508175799633	0.919194174125
0.460454804089	0.931747387023
0.399839545791	0.890750063166
0.514645976127	0.848890626177
0.506328832669	0.863624326309
0.612703041178	0.878388426386
0.478295944505	0.958765641902
0.629621560061	0.871915688018
0.68309272286	0.802091195694
0.597345949689	0.873907983705
0.545644713048	0.864829771632
0.532248283629	0.888529457913
0.391026063336	0.909946545232
0.32859167872	0.925567578815
0.397944809197	0.940558647761
0.380149067664	0.908295474627
0.390964606268	0.900127481384
0.396604876634	0.903924156146
0.376524069792	0.912728091468
0.427797956318	0.91162897738
0.40386762047	0.909583412156
0.368399887401	0.899385895474
0.422456682107	0.918625458132
0.385768818326	0.907805926563
0.420616075072	0.919154334474
0.437598222511	0.904924887383
0.445536445537	0.909096569093
0.425680159257	0.915178903486
0.412738877347	0.920631002842
0.429944289694	0.908454996489
0.407329546149	0.904505864034
0.324676158675	0.896329771662
0.411155130894	0.906334215155
0.398610345039	0.88236812937
0.389881860143	0.883534109146
0.402487717267	0.878935499888
0.397217590488	0.92613471516
0.390307547899	0.901132115803
0.336616467011	0.887399143894
0.317695336327	0.898986017986
0.345413496357	0.904369615936
0.371141386813	0.924513727735
0.347970335676	0.905377513085
0.35478080386	0.923526844342
0.344689031829	0.882713888713
0.291485135293	0.910516893823
0.350545392081	0.885540237457
0.670846917712	0.784306821813
0.675580054341	0.775505539091
0.693667135562	0.783130789237
0.656010056397	0.790784276032
0.683351993531	0.784286651167
0.302966430055	0.907742862965
0.387705664717	0.928188091137
0.278144288934	0.927745257193
0.547864396655	0.859234592552
0.465054708184	0.909217927454
0.506968278731	0.873431425189
0.470089416675	0.888936865092
0.467083686461	0.890398592285
0.471237820281	0.905849503305
0.498728113154	0.891591656079
0.51839066607	0.867629531189
0.475539495122	0.884286714087
0.466419642275	0.889506731316
0.486714438679	0.894765271051
0.475457783983	0.873068324629
0.531920973543	0.873578769471
0.536656319823	0.870132671277
0.608325074331	0.828146157575
0.54910928337	0.872984687005
0.553693967493	0.876203041446
0.52333202406	0.90534575165
0.478070120113	0.900131200304
0.480597423636	0.899421630214
0.562600056114	0.850908231062
0.414979649525	0.90890979979
0.37308237296	0.887651194715
0.465760859394	0.884004126709
0.333552067034	0.903029212861
0.356755075971	0.891825209555
0.399106037938	0.898536767627
0.705433135129	0.784466984014
0.709793113863	0.785402316932
0.669010203436	0.793922245552
0.665041200235	0.795800236384
0.664624216253	0.796488524344
0.664832792322	0.796511731107
0.635269286754	0.823281310211
0.674563953488	0.793122422457
0.670955535768	0.8031341664
0.700343414202	0.768578776953
0.660702367259	0.809355785658
0.373442130475	0.89382654133
0.335570436582	0.931592129017
0.658557007757	0.795762068794
0.639429757981	0.820845940129
0.639240206161	0.82084582373
0.581542913057	0.833514663719
0.626360878534	0.823027655333
0.62537521791	0.823529661271
0.60317637893	0.821511955725
0.594697539896	0.83088266043
0.594540624437	0.830484576652
0.597657725289	0.899597230645
0.608522253862	0.829219102546
0.608078692371	0.827732427202
0.608398622519	0.828122675825
0.608299028139	0.827289630088
0.611391710648	0.826995531237
0.599493342395	0.826646230486
0.632647956834	0.808558947126
0.295945752156	0.924692117305
0.270999582586	0.945185400915
0.273840146688	0.93739838855
0.283929689783	0.941968211297
0.288569904337	0.922470879216
0.311752577319	0.932869465901
0.288619993208	0.922941789686
0.28926916221	0.909226052743
0.277180918713	0.928819826995
0.279029701605	0.948761825666
0.279200677439	0.962885124976
0.284469797471	0.929096600269
0.277751845513	0.936776217837
0.296589136293	0.923272705503
0.28547972491	0.931236493972
0.278962957633	0.936833100228
0.30040105132	0.93038030762
0.281026289491	0.949295042169
0.295401550238	0.905599324723
0.29346378828	0.931711987517
0.27017792882	0.95489868113
0.280661453242	0.936748763553
0.269811301907	0.931430236014
0.290372648388	0.94394667379
0.289313739946	0.926290205454
0.441615834682	0.947360870849
0.4569854032	0.914362156512
0.438785104034	0.927262012298
0.492934033598	0.884817302555
0.397842608415	0.954806432236
0.507762557078	0.874995591212
0.517367291668	0.887794451765
0.36745461925	0.881875449232
0.621967618465	0.77748068781
0.454581213413	0.944808162542
0.535532924921	0.801575395047
0.520675483308	0.818111048996
0.337803800988	0.889955971509
0.315291558079	0.898367884023
0.303836307759	0.927027731148
0.351416448965	0.924572931691
0.593088695553	0.804012850891
0.617275105929	0.791968522072
0.48181084391	0.877754540645
0.473882973883	0.92081964444
0.535938673246	0.88759723182
0.535432016242	0.888755482811
0.74119501312	0.747161733547
0.532283253759	0.862663538559
0.556825223507	0.865486681513
0.519082348085	0.879233652668
0.632251720748	0.842760013494
0.537935323383	0.865070550616
0.537479089015	0.862396230277
0.528868569545	0.860195568239
0.521376141726	0.86795130375
0.525195516527	0.866620729089
0.35596358084	0.911310223792
0.386230625764	0.907719207009
0.361372712324	0.913032715364
0.763545791457	0.719441874757
0.645338456875	0.806276657807
0.510962912575	0.85072648963
0.349364641115	0.923901884309
0.362371874701	0.91982683391
0.372196750722	0.894942550344
0.344150513864	0.920940703214
0.36281487684	0.913015903344
0.366286170612	0.924772555224
0.544932013973	0.878681967315
0.486725117313	0.874588081641
0.462198816942	0.918232720309
0.468345495331	0.919682822395
0.535019262696	0.883231032454
0.508133639593	0.888940101397
0.510949468135	0.888997399844
0.511206956192	0.88784637284
0.511366220727	0.888281672649
0.566420548514	0.865322623712
0.524846285068	0.886064092164
0.372254708431	0.906517920999
0.424916876694	0.899722471324
0.471457527179	0.920216690564
0.456752706639	0.901470087598
0.45119051233	0.915137473841
0.621264245771	0.835775157421
0.483150415083	0.905893036876
0.648093632358	0.82190735621
0.625023777125	0.832288184028
0.647205610926	0.798766785161
0.478285890178	0.91070104608
0.475946470325	0.886444384531
0.647782610312	0.82138071795
0.667538378462	0.79783631031
0.65550397878	0.799887860034
0.466329412997	0.904821472884
