# Supplementary material for: Do universal codon-usage patterns minimize the effects of mutation and translation error?
Source: Genome Biol. 2005 Oct 19;6(11):R91. doi: 10.1186/gb-2005-6-11-r91 (PMC1297647; doi:10.1186/gb-2005-6-11-r91)
Supplement: Additional data file 1 — A tar archive containing the used CUTG records, separated for archaea, bacteria, and eukaryotes, the data used to produce the histograms in Figure 1, the kinemages used to produce Figures 2 and 4, and the data used to produce the scatterplots in Figures 3 and 5. [file gb-2005-6-11-r91-S1.tgz › CodeError/data/scatterplots/bac_p_AUGC_kY.dat]

0.472055588882	0.694839206158
0.481842794174	0.766292651057
0.480211840053	0.855594474136
0.476396733881	0.860875571212
0.485241365174	0.881867319087
0.472505652777	0.8425528859
0.459325287651	0.863612858382
0.447724033071	0.609388738817
0.420104631158	0.598342880577
0.501497763082	0.73819193942
0.490710974248	0.75325371771
0.498966799834	0.745211721204
0.481354630466	0.772221486794
0.484250774993	0.788584765725
0.477063615117	0.724106586465
0.475043569188	0.765549880118
0.47834296504	0.633818622558
0.432213097785	0.582138892127
0.447248037752	0.63289202272
0.479422741976	0.889226195641
0.464453516136	0.904044468963
0.415414517455	0.913928568097
0.449121184089	0.939911422475
0.484920806232	0.713061590867
0.473419857757	0.748530827133
0.466409213862	0.808783398036
0.533152909337	0.985309710571
0.465426191742	0.594053701689
0.48051391863	0.658029702078
0.468605361977	0.661882461961
0.473666725727	0.628906600664
0.483647692009	0.635717546286
0.486291627838	0.756582034857
0.5043155638	0.843838035509
0.503061712399	0.810661757385
0.468670843556	0.838951457675
0.480358897355	0.895413911857
0.470806852135	0.83931082368
0.470281634294	0.840470935715
0.473254151224	0.784164361258
0.468725081953	0.8471633506
0.47094838734	0.780569181193
0.487567258157	0.742918668589
0.471927727675	0.84001932439
0.477001594897	0.842317221245
0.460776421496	0.833355518024
0.485059876759	0.904315128369
0.486279777443	0.767999325427
0.485534374628	0.76555630353
0.480043107671	0.939080014881
0.504587155963	0.857077831433
0.490584026441	0.797414423515
0.500820319621	0.726278717763
0.486534033969	0.799233802842
0.466154824642	0.920597437037
0.483134788646	0.732463796965
0.464090814965	0.682424132104
0.470845573472	0.676039994827
0.475146301566	0.621151650365
0.475811605224	0.620496622084
0.460253436076	0.691966166864
0.478228901512	0.623004602837
0.488148381012	0.851957994063
0.511796208509	0.797525669694
0.511113566978	0.774637753028
0.498747416547	0.885764305483
0.500509274977	0.807830648531
0.483562617888	0.723607064037
0.478507570263	0.665134917418
0.477688912198	0.778239317264
0.478944133516	0.747483201697
0.47929446805	0.759667458473
0.478666171671	0.743519472407
0.510510809577	0.856516335903
0.515683741223	0.89321341115
0.518841605721	0.895421203108
0.516138079586	0.886932484299
0.481754906312	0.660452977979
0.456608317125	0.684284673087
0.477571935357	0.659153638117
0.464731861199	0.836374097751
0.483273900493	0.977731279481
0.501603903635	0.841598908052
0.487472989889	0.857914547334
0.498458959248	0.914386624158
0.569440431474	0.720165771867
0.464563280886	0.641094159296
0.474933996202	0.609563618108
0.465183743704	0.879367638742
0.463089665106	0.883885503624
0.474790943044	0.884607417263
0.468952223599	0.911937207963
0.480885968062	0.873199474292
0.480815777431	0.872921371742
0.481165022116	0.875720643494
0.481343879726	0.87644721308
0.498297322687	0.663700656013
0.494419861564	0.682631331505
0.489510489511	0.805544469823
0.484268526785	0.621260859344
0.499959765028	0.800664453559
0.497344251411	0.865750203908
0.493772930913	0.87057421117
0.476495028243	0.920360159128
0.511585886682	0.827920556545
0.48089919501	0.857307957614
0.464760284895	0.936465263677
0.467944928999	0.908212394961
0.466675594787	0.869733806069
0.522393282016	0.797108178981
0.487924987688	0.861683377075
0.464611899087	0.848246753247
0.475987570036	0.671620557676
0.456418423988	0.811868439761
0.468072270029	0.724033856999
0.470390220734	0.679028077099
0.45221201429	0.776074759182
0.454820605842	0.785284614192
0.491653253621	0.861743850133
0.491678000129	0.775187456511
0.485773868288	0.827174274321
0.480347798648	0.836231868435
0.491927781884	0.670775044031
0.484811029237	0.677781905601
0.479712746858	0.769894180386
0.467503277767	0.645848677726
0.474406991261	0.833869573103
0.481866695709	0.904257838768
0.441885172751	0.901750650592
0.482847149873	0.948432497756
0.487234658832	0.693732420023
0.488232839179	0.767138106671
0.485116514264	0.810068724021
0.4634138242	0.819420418237
0.488232051669	0.825353543493
0.477072877794	0.829910684702
0.511241826162	0.801391301533
0.501455574649	0.732756953973
0.515065282892	0.822045161194
0.494354085282	0.812151572345
0.49589048547	0.79984496584
0.494206285344	0.788417208169
0.495141912678	0.799799975248
0.494806401229	0.795586496813
0.48178657395	0.808182293397
0.487972508591	0.902317733619
0.475883174773	0.92056103433
0.47280108003	0.849953529979
0.461875992528	0.763242440209
0.482580976117	0.679975990015
0.475327740604	0.707247616716
0.482111944605	0.643909404759
0.496456829841	0.70649761091
0.460931306656	0.737944689695
0.485844206293	0.894651734892
0.469819431075	0.873255563331
0.477355460116	0.916702631474
0.463915142112	0.874204604518
0.493740219092	0.881785302885
0.508923436344	0.877706326645
0.502270573062	0.789830525415
0.485462088233	0.756019643955
0.484773074509	0.753673225814
0.500107319167	0.824464237425
0.500893255918	0.689702588001
0.502499778781	0.781645255529
0.50257480585	0.776843314205
0.476880479926	0.854696224396
0.481176712611	0.772797001216
0.468705901884	0.672818876296
0.476130442091	0.804712792497
0.483388723866	0.856027266152
0.486309294254	0.80059104305
0.481496926083	0.792479565067
0.486606282521	0.80619258549
0.481930036593	0.823142673784
0.48440970063	0.816936410054
0.47396244368	0.846449889031
0.48308967925	0.773729324916
0.452848179134	0.628522287443
0.484178438854	0.852867099619
0.470558173161	0.856028959194
0.478812044382	0.855356151172
0.480486765958	0.853468168854
0.475163584083	0.837076350437
0.498987022942	0.883242505011
0.477666144577	0.838792838442
0.467861367918	0.832006658534
0.491985106182	0.85870884357
0.466511074214	0.872503878024
0.471122940789	0.690844936452
0.463125731633	0.622456021505
0.486769268204	0.80002562145
0.489586043043	0.849389251049
0.451959584224	0.593886796485
0.485660050344	0.824877794969
0.50271074515	0.890951199356
0.467932940737	0.700889468407
0.462603081251	0.680468926346
0.456992472224	0.627363136204
0.461496863509	0.693265259175
0.445469855581	0.712887962793
0.452414796541	0.760738125355
0.459675818126	0.631906448917
0.459597035594	0.693838251422
0.447611943217	0.71719465198
0.445720668982	0.712492716871
0.490587451136	0.798528728763
0.493829604698	0.787956785926
0.521194863804	1.0
0.489978466126	0.899133212579
0.49517154746	0.798358712532
0.501879461081	0.911943166665
0.506238419623	0.796470835086
0.519295907296	0.824071065815
0.494617468652	0.726737462625
0.514519496405	0.793776712157
0.508277553376	0.815576451051
0.487821148696	0.850507503504
0.504136232255	0.770903440109
0.514113907967	0.792756618146
0.473491641787	0.60205505491
0.457663258644	0.793267025986
0.469623325122	0.793882136391
0.472097350301	0.758432437315
0.47088459365	0.750089645728
0.500095955656	0.811728390683
0.451740700487	0.596237782367
0.479679278377	0.889398645075
0.482830311269	0.903853496754
0.471612137296	0.726863143956
0.47015788125	0.834891051153
0.486310508619	0.814021471846
0.528800742091	0.751192744675
0.497077015916	0.799356074073
0.490974767371	0.857810210307
0.465680946292	0.617492017955
0.466905566903	0.845939051237
0.514622104063	0.774345197667
0.497254621658	0.81220362734
0.514147909968	0.753419528217
0.500638400915	0.826063573117
0.489474427805	0.865587419929
0.503202464537	0.857025559561
0.491406642166	0.862453869728
0.462293264097	0.809771784984
0.522471910113	0.911920827329
0.506306965083	0.848900147887
0.50620875612	0.817762959381
0.528236420196	0.928665902996
0.491082465124	0.867709226362
0.478585534436	0.711504318809
0.477404391192	0.801116265841
0.493230401959	0.781393484566
0.470644311108	0.980085623104
0.489913676016	0.901413633406
0.487885577224	0.986202539567
0.489495249067	0.927678261702
0.493168705285	0.921703677639
0.493834001263	0.839872803694
0.480962900396	0.847722060177
0.484041717555	0.703354902332
0.492813801105	0.625038406969
0.506980605238	0.736647976688
0.507877775125	0.676528356611
0.482555200435	0.69763507172
0.485854269015	0.707556062618
0.492565826844	0.677896155413
0.493694609909	0.759584126218
0.468626680293	0.751821007212
0.482145011461	0.693098334801
0.486875965003	0.762859297338
0.49541596671	0.688670778308
0.493549571604	0.775821938587
0.503766325259	0.760482581498
0.499712478436	0.810226189552
0.504834581477	0.76694702111
0.495659498007	0.715337469484
0.514391829155	0.759907618742
0.495352287947	0.713774974603
0.482289463795	0.622795276702
0.480474081966	0.768558595056
0.475972145615	0.720024473169
0.474897822241	0.7174457273
0.481564768223	0.711949555329
0.485927947047	0.765823371835
0.475487825079	0.729883296953
0.465797849618	0.63372899331
0.47275994011	0.623538178539
0.455557021594	0.719418461229
0.45831292801	0.75782211957
0.446496126824	0.678767268402
0.463327069251	0.739937846913
0.476593729517	0.644382728871
0.479342981622	0.593205649164
0.45583612471	0.674021984027
0.505761501441	0.852069207448
0.507828534569	0.839703443904
0.509438254812	0.878217593913
0.498131412652	0.900761499433
0.505691360328	0.885778541927
0.469235299588	0.620348178902
0.481060779554	0.7423607077
0.427893211665	0.605666369088
0.488290942928	0.7915343608
0.51985661067	0.807724281203
0.504160166406	0.834648343364
0.495027943295	0.76919468168
0.494988623971	0.766280524101
0.492818477084	0.820885391123
0.492472607417	0.83328651642
0.49948348886	0.829685480751
0.497931137285	0.779829073258
0.495164544915	0.764570128776
0.502297998517	0.831295425906
0.493668874473	0.772409695645
0.479156666361	0.825373396724
0.477214449593	0.833306224638
0.486422200199	0.835378969112
0.500534798805	0.886077278611
0.507376103643	0.866274018734
0.514556040757	0.883117466711
0.497031866128	0.790626685029
0.496972395871	0.794573040923
0.473758478982	0.839433960114
0.481907737431	0.766279518486
0.471690865415	0.691711127878
0.498399865251	0.751621382339
0.47660390692	0.657112893339
0.468712182331	0.666463328959
0.465063445448	0.719813478906
0.47796432319	0.891831359207
0.497093023256	0.858876878336
0.490469378977	0.837526271512
0.477929081188	0.828174748822
0.479199806647	0.828472879156
0.478755056965	0.828818737348
0.454279475983	0.849809800123
0.500613695091	0.84791588749
0.491315390086	0.837382661848
0.503356596876	0.786797426831
0.467217654326	0.842086692613
0.486786018755	0.712433098668
0.463065524359	0.65850514359
0.488281797896	0.832472674864
0.478688135256	0.843184462866
0.479250371938	0.83896047279
0.465737389018	0.844709130622
0.48165271205	0.842256303368
0.481509880309	0.823922929665
0.480205432534	0.826076893809
0.473309259431	0.796659551574
0.470986541515	0.798782246508
0.462770135476	0.971822802174
0.476835607726	0.823546132355
0.476842120763	0.823119062582
0.478124872301	0.82313877671
0.47726903915	0.823104160184
0.472873276205	0.847137623384
0.47820445488	0.826702314717
0.482943367221	0.823298450937
0.443826439678	0.636769792221
0.451199449997	0.637808228189
0.453678420199	0.642154372561
0.449914408585	0.650610745742
0.455917586066	0.636709556368
0.452416953035	0.69032262355
0.468533843322	0.629341222107
0.459812834225	0.607033963661
0.452707780963	0.63074879138
0.462580111639	0.657676294955
0.450004164585	0.676614028177
0.451180684532	0.617244769268
0.452362429335	0.628577151491
0.459473833498	0.650098668564
0.457410871701	0.643786212302
0.452890599705	0.639866708598
0.442967989194	0.662519279547
0.453814933409	0.647085933794
0.461308375145	0.636289183439
0.470266146044	0.632700730734
0.455281223983	0.649165176105
0.454398826979	0.66349607727
0.445143696245	0.639525983011
0.467535842682	0.67227740417
0.456873249128	0.628607361989
0.494024648326	0.815974751413
0.481898702777	0.807417418761
0.473449699546	0.792916675111
0.478891496256	0.798843153486
0.493882431303	0.775530316199
0.468754076974	0.807939209387
0.479265055406	0.825609673637
0.482764411975	0.654797776345
0.475983986337	0.789950922562
0.502491201098	0.815033918921
0.484078287852	0.720911386609
0.480679156909	0.735798435334
0.478231003239	0.572816142415
0.477670113138	0.553720119015
0.471662076335	0.577867690859
0.477850036129	0.695569564477
0.471789129124	0.822371027756
0.479575713947	0.808776233199
0.440965263861	0.785486770051
0.461313586314	0.827215149464
0.481274039567	0.91175366302
0.480281192967	0.913649562322
0.509068030629	0.78363395942
0.464994868591	0.815227178014
0.479423086226	0.837710050185
0.482220930093	0.791475797271
0.482862761624	0.884199648043
0.47424706823	0.80558315238
0.474801504964	0.797418487112
0.479723217596	0.792684502907
0.477170529348	0.781967371022
0.477761706224	0.786300223382
0.479747932725	0.676630328318
0.475207408836	0.735723613613
0.4838875008	0.687260134205
0.520454017392	0.855566704563
0.49578481124	0.869772745193
0.497689549316	0.753451381304
0.475025780989	0.686825223204
0.486828240253	0.707310361636
0.483952955248	0.662257108991
0.476803721873	0.672916230251
0.493876910194	0.661216749975
0.483599915445	0.694864813344
0.493507577972	0.848981951806
0.48938009385	0.805252096802
0.477545559103	0.831955674209
0.474368265195	0.83939085238
0.497745060141	0.844895338176
0.496251834593	0.831841785854
0.485499135854	0.8226383625
0.486583114724	0.823297170605
0.486459851247	0.822354017326
0.481588167517	0.868339971022
0.46592984647	0.875465136732
0.472550188089	0.70008467548
0.47876658029	0.763027258609
0.458559056569	0.864996960951
0.45607920392	0.823107109066
0.470993594608	0.792809001951
0.474538118496	0.875266449782
0.457260447447	0.831872667623
0.475619547182	0.954224186825
0.481409946885	0.890020860717
0.484208194906	0.856974117179
0.466535512105	0.850123529193
0.452415302722	0.820332419877
0.472900635664	0.950802219292
0.474033788475	0.900427523046
0.481024280759	0.876692806045
0.460079740486	0.827253449436
0.528894221156	0.911291787271
0.513100485534	0.899928446445
0.539945808359	0.823908052667
0.547221165384	0.834546382239
0.536256021318	0.828120910924
0.544566683768	0.753539654276
0.551862856584	0.779313907176
0.503031454908	0.970078833813
0.503669112742	1.0
0.523166699086	0.872758381335
0.528848431525	0.866514465006
0.528034164486	0.916852894723
0.524353665245	0.881437563016
0.517264984011	0.871718164351
0.51539198074	0.871701472971
0.520216103172	0.860501921659
0.514390341592	0.891794081152
0.516279069767	0.943801824488
0.520055857851	0.924719047388
0.538566807664	0.822106043616
0.523197001207	0.819416197165
0.521492113329	0.786365615059
0.581742494323	0.785975201607
0.521725849872	0.759314612104
0.518543818058	0.894723029662
0.527619468876	0.885705571794
0.546404740797	0.729157553395
0.526103136629	0.894362523028
0.513062098501	0.912134524247
0.507772246965	0.898192384912
0.515912916371	0.920414556762
0.509212567882	0.917957157603
0.554661827456	0.821294949422
0.564922297635	0.737917338626
0.557293353693	0.738539237661
0.533624715544	0.747774574452
0.556939732681	0.747989825877
0.534164768945	0.748757605627
0.535629559759	0.747263447116
0.55998482505	0.805335867451
0.502746522548	0.754777367099
0.529519805603	0.811866146596
0.552535775616	0.803680314072
0.548282445711	0.77710285755
0.561850079745	0.768181541173
0.56074520692	0.784410830393
0.565864434368	0.733740918534
0.542948549333	0.788751343716
0.54097342692	0.786874872641
0.567125502107	0.76431275612
0.558964700164	0.749639589095
0.53540297098	0.781561907274
0.547031658261	0.795432472375
0.544344454783	0.788484300252
0.531301108486	0.806593747782
0.541178407071	0.821585562604
0.546200758867	0.85455243771
0.521588435446	0.921690025503
0.510639363966	0.933100195488
0.509582103191	0.934417076313
0.523950525175	0.930151491425
0.512678085691	0.935452689042
0.60679031751	0.668295511954
0.584381553768	0.678509840395
0.546298470762	0.669913523335
0.618588338448	0.659419514223
0.566529831167	0.659103777905
0.513167362824	0.902678614912
0.515600803393	0.887125597457
0.516760631091	0.869432938642
0.516396829925	0.877962423546
0.520855819546	0.869259913653
0.516867061376	0.875780027836
0.541682227478	0.671320049572
0.534322083259	0.684487053441
0.525303127568	0.671126757508
0.534452584225	0.674253884056
0.525237873588	0.902331978224
0.511392053348	0.905664468718
0.522874786493	0.893856006604
0.558990536278	0.761247265036
0.548548140601	0.65824313131
0.550088619505	0.699115721332
0.531517835979	0.708439406308
0.516987226995	0.702514151592
0.528411827025	0.547196782747
0.520106515852	0.910893946408
0.533001899056	0.881094406664
0.533230627855	0.799807536967
0.53561893882	0.802754706277
0.53967960707	0.789412329837
0.550185873605	0.76763616539
0.535390214558	0.804432726816
0.535744019231	0.805250497464
0.536190541	0.804645530102
0.535339530828	0.803466272555
0.522369657116	0.842378476111
0.515066847878	0.85218519926
0.50528195209	0.915358523048
0.511227598286	0.923847592705
0.53591373622	0.848164870357
0.548024786987	0.767059078293
0.538747161616	0.68027205117
0.529993931189	0.679380010839
0.5763814363	0.646790032267
0.570692670016	0.679253083462
0.543531412777	0.707901893862
0.560138398328	0.685555985863
0.534231579928	0.665901088844
0.543237028891	0.639838551887
0.538309823243	0.663946774371
0.580298775164	0.74917994269
0.519633692735	0.896188009905
0.534541617945	0.857354083528
0.544152668847	0.881623407173
0.5255388958	0.886859499057
0.54778798571	0.856036821891
0.53493394078	0.848231295175
0.532214302138	0.877499789949
0.529240334176	0.890446811952
0.556244523078	0.798115008494
0.528173618841	0.803531248154
0.508144884689	0.953625282782
0.52612312812	0.911192028708
0.518338035393	0.806603622577
0.541814946619	0.867422632552
0.541724160589	0.830704251847
0.555380091484	0.695251153116
0.557009901832	0.736668954693
0.540333382944	0.700273008799
0.546882111971	0.881246317106
0.529240986373	0.869266186334
0.561952720071	0.742426085079
0.549265329292	0.755119736995
0.553681188963	0.767088665903
0.551580663149	0.744929337823
0.529216804515	0.871832358898
0.524259577479	0.868811012724
0.52287691106	0.875384350177
0.524702172299	0.847507837419
0.514765474638	0.861509486932
0.515558521058	0.863549688332
0.520747295735	0.860715282165
0.519900366304	0.860126258386
0.517892484621	0.758790094969
0.52892325315	0.743153923737
0.550595436098	0.834295349629
0.545741808431	0.658484558897
0.551843312933	0.828572331399
0.506171964113	0.880322255598
0.5046611277	0.926293467391
0.505308713214	0.93075582872
0.52167202852	0.920233727784
0.538103608727	0.906571264399
0.571213125242	0.757937315303
0.5374228267	0.785764734661
0.573653285535	0.753333570049
0.535423697074	0.789412937018
0.579812206573	0.750594135092
0.530203224297	0.769949093887
0.569709894959	0.722188879219
0.536685472525	0.733974880623
0.536447138177	0.734787149076
0.523645989841	0.846939486498
0.521036176864	0.911147749283
0.521148570923	0.85790358533
0.516472432767	0.86944714423
0.568204891555	0.746021816766
0.552458341905	0.792520249327
0.554162862124	0.810200024838
0.592592592593	0.742031329055
0.553382520799	0.736971815115
0.542008704755	0.769627240243
0.542400124777	0.793750976878
0.541385623434	0.753162895259
0.56287977977	0.749797423051
0.567128601463	0.749471731433
0.549679567906	0.750738237688
0.571568841371	0.764415479763
0.499108021654	0.935247412364
0.546813776036	0.773316847514
0.522735771445	0.725635672033
0.536750288488	0.746782335263
0.534934180677	0.74484659196
0.546859098999	0.751574913305
0.570169194547	0.738852236991
0.54958168242	0.752116439619
0.598387591465	0.727711766957
0.542141301947	0.801153126334
0.558942389022	0.775631461817
0.514848026741	0.882113873208
0.527489533937	0.906280604891
0.534156578868	0.988348237919
0.548011723289	0.822184020799
0.503475175833	0.962344447794
0.550901663022	0.799226014227
0.615644872004	0.771493330884
0.516693942245	0.930849212761
0.53800421914	0.913666527746
0.518535808846	0.928128810123
0.539188117385	0.911843944481
0.511253982522	0.911211998419
0.51322338989	0.882980872534
0.521055576614	0.91262159761
0.529803843988	0.894264588737
0.511648140433	0.912734436551
0.511203749998	0.910549082467
0.565275350832	0.894971677958
0.637233551112	0.669095630019
0.677859560522	0.75404743391
0.557451272708	0.672097392552
0.57293711235	0.667712091521
0.577649195422	0.701696857722
0.574506560358	0.703124524946
0.546806413059	0.715143004932
0.641300438754	0.659978346818
0.615639300702	0.735318637453
0.567853433353	0.652809547758
0.576837615316	0.643222045411
0.557163299304	0.769499009655
0.570216403355	0.682827627878
0.521179451077	0.944361627852
0.551476709851	0.828428254461
0.56006958634	0.812486408406
0.533313074656	0.834994345296
0.533202047917	0.835710841937
0.516819655706	0.870185958395
0.501525085019	0.955242046943
0.539764470057	0.832017418031
0.531524142234	0.815053035142
0.520723488949	0.900898439178
0.539943701866	0.754321062501
0.561722794471	0.748348819731
0.579315638052	0.716522007522
0.519499132534	0.873698364901
0.543532809357	0.782796758138
0.510629795396	0.890771499795
0.534887526001	0.797006580355
0.529307507279	0.884131171209
0.540628350499	0.828998690405
0.530747588424	0.861602432051
0.55294324836	0.764280781677
0.542526137327	0.819642304563
0.548696088265	0.828563608443
0.529152784388	0.824732554778
0.529233972471	0.874235585752
0.534789587549	0.873057775778
0.524927528662	0.851340479354
0.516178244519	0.87690349325
0.544209140943	0.847846735064
0.528753899582	0.883388324723
0.550234509997	0.88262470961
0.570938250803	0.80073258177
0.524869398069	0.828486057921
0.515392811081	0.78001466545
0.49878003944	0.90769185043
0.519128949286	0.770161680707
0.531111873657	0.702348083453
0.545695822756	0.793860902461
0.537015321573	0.809875648968
0.536189981158	0.837219366239
0.506194033255	0.911733514704
0.49360726383	0.958086881913
0.521922873745	0.94020230295
0.515835123737	0.919425341423
0.511019197426	0.90105512044
0.513908304598	0.902414599256
0.504520214332	0.923977226672
0.526209501671	0.895239345618
0.516956214134	0.893795588486
0.526450717819	0.899414691751
0.516947283288	0.902958552837
0.506198052198	0.914345965362
0.521664626683	0.89863405724
0.531404107733	0.886443784974
0.552564169585	0.873471655584
0.529054886719	0.896627227364
0.528822505474	0.921328042375
0.547632311977	0.890419919147
0.511942786773	0.90150142932
0.519410833869	0.91881713088
0.515237873289	0.883822078212
0.513628424343	0.869152257453
0.51567742329	0.87112056394
0.512379213608	0.868058037037
0.508564499014	0.910405335593
0.510385953288	0.889735842995
0.514491314838	0.902806018679
0.508873731493	0.921447535556
0.546268197211	0.89354593187
0.52369559807	0.908069663473
0.526211493424	0.910882289227
0.516646565506	0.913250315666
0.5186210833	0.894052062075
0.496118984426	0.945935729488
0.504612213347	0.887236590176
0.540267260067	0.705235938394
0.537266170176	0.698233487696
0.533457660031	0.695194386083
0.541346741863	0.695094810544
0.528316850158	0.693431582919
0.496140851182	0.934140070596
0.516878120277	0.920362551789
0.520069054813	0.961628153396
0.532085745795	0.820075042807
0.535249876994	0.876634301283
0.541445657826	0.821484636722
0.516887195412	0.863723669775
0.514804784919	0.86654748577
0.52178515578	0.867228265895
0.536894616504	0.845085296727
0.537825832444	0.816346572366
0.525890236074	0.853920601368
0.515973890505	0.865953714834
0.533728687916	0.850082676185
0.534902067619	0.842271105483
0.530186727103	0.825545344442
0.515047910387	0.818030385046
0.519326065412	0.766822077298
0.520525209309	0.804973827335
0.532271839922	0.816359030387
0.53060234283	0.847476716823
0.514606044245	0.870994018464
0.514447535596	0.868812192836
0.510768926079	0.792735198163
0.505658813403	0.887815042369
0.509027615004	0.885065909795
0.519959575543	0.863447921719
0.501741456767	0.915929549035
0.511849536103	0.898856062277
0.510334127556	0.891064813908
0.5521598461	0.691137487239
0.555534581697	0.704831023355
0.565123885927	0.722049991507
0.554214983614	0.727252404493
0.554784858327	0.72809775262
0.553919447839	0.727980161676
0.56192139738	0.753344122253
0.584722222222	0.717688649021
0.553537126953	0.734037937925
0.574675972084	0.708934211955
0.573680398756	0.739325880272
0.527138391588	0.88542080605
0.514038812751	0.951902956015
0.548179789608	0.726127441892
0.544844618036	0.753663311368
0.54776574587	0.755064345908
0.577088623552	0.766497813224
0.571903895158	0.756049224199
0.545653661405	0.76355074872
0.57176369751	0.759175057538
0.53981919203	0.781976429237
0.542238627093	0.780544709579
0.612916455239	0.807624385104
0.547159087614	0.770328048519
0.54825754536	0.76854840323
0.547665749089	0.769113324119
0.547520233381	0.768015244848
0.565603541229	0.75881298923
0.564104544472	0.76530696607
0.532255703083	0.745433214466
0.507866756806	0.948064971571
0.523092788567	0.972440777907
0.521864735446	0.961493378213
0.526115819799	0.964214957725
0.524267785168	0.944774912723
0.508361970217	0.940432765539
0.528570662567	0.948584427548
0.532326203208	0.938612457331
0.52297392454	0.954504270774
0.51483357453	0.97137601672
0.513493253373	0.98224789723
0.511209869992	0.960630682429
0.504382552772	0.966586090513
0.508580343214	0.942348764871
0.52646595696	0.95382915802
0.509767241069	0.961993660671
0.524078786165	0.945176744376
0.51587771002	0.975554620723
0.536291489772	0.923829160692
0.512409676406	0.959512415944
0.521325526485	0.981352138722
0.537047898338	0.952945518267
0.528844136773	0.953973774267
0.53783514532	0.960036056216
0.515800855162	0.953390526022
0.510560604175	0.921675480363
0.518918445667	0.882075408993
0.517189224543	0.903591043699
0.510202257235	0.848615551718
0.497494008004	0.944500327094
0.524005218526	0.832796941891
0.522714723242	0.843793046966
0.522064071882	0.891681684205
0.524579334078	0.716661317912
0.509464764544	0.919445518268
0.507146153234	0.770531940574
0.516841162695	0.786463233858
0.514834320107	0.929956326301
0.504411844314	0.94688705371
0.483967532264	0.974976243197
0.501750875438	0.931680934101
0.558489103282	0.737374635377
0.5451229413	0.728575624012
0.518349198396	0.842630826034
0.507962507962	0.883782164783
0.507470462939	0.813080558263
0.504975703545	0.814015633945
0.56832910316	0.68299849289
0.530766141627	0.813532224804
0.535234725399	0.811645725829
0.527632984973	0.844446931107
0.561630847029	0.767424399534
0.550772921109	0.820653031652
0.536709514598	0.82070866461
0.540986037316	0.819724001594
0.534024866903	0.833088907812
0.532227868927	0.830114931631
0.520570763255	0.920622279105
0.515145668532	0.895183767763
0.527772438978	0.919220067932
0.535517072616	0.623914931851
0.532718312751	0.727063776459
0.512921517978	0.822121306933
0.51630573282	0.932914936244
0.507347447073	0.921449393761
0.525764975581	0.905363023194
0.516617294125	0.933769422952
0.544588653967	0.927991339079
0.514761837655	0.93189680551
0.550206671955	0.824591605156
0.547172141269	0.832339304244
0.512547458098	0.878723123989
0.511786432977	0.878032623994
0.527913634403	0.831657946555
0.531818271566	0.842822793182
0.517618379198	0.846143418474
0.518952464279	0.844449906369
0.517812962553	0.845388105487
0.52006960284	0.801440590053
0.53422187469	0.82272404074
0.510726656487	0.906462603875
0.525457621904	0.877780279971
0.519992629446	0.868798956082
0.519472647371	0.858685602323
0.511611669348	0.888049100122
0.532172435762	0.761127204954
0.519681300127	0.862303545377
0.551999143606	0.715658841896
0.530178657653	0.751719820967
0.550963455149	0.72122220515
0.515076083029	0.862348008116
0.512412317795	0.841263817695
0.550853128136	0.716131676135
0.549895857441	0.704421764148
0.548102428076	0.715440242833
0.517712962831	0.862038146059
0.511397720456	0.683757260961
0.477009822567	0.60875010042
0.461532145496	0.490080775724
0.46135385876	0.486774004961
0.451137644768	0.472093562278
0.479317486557	0.428604358422
0.470660161648	0.451652847066
0.500940796351	0.835529566678
0.531090902707	1.0
0.487327368216	0.529710692384
0.487530032825	0.5890218132
0.480966156955	0.568945305495
0.502807443617	0.621506463842
0.498531506599	0.617141873381
0.501304042606	0.653670180387
0.500557685605	0.6227855775
0.539909595469	0.608768136087
0.537644054931	0.869797614334
0.503876342274	0.789542103973
0.505623289375	0.494347374553
0.502477598911	0.501945992323
0.4364057711	0.700457809751
0.401003560115	0.667643357653
0.550656316563	0.409311676205
0.560031341664	0.738579391148
0.544614756469	0.71045862045
0.537399094769	0.388524049148
0.551869572923	0.695472158734
0.519093504639	0.64245824788
0.522312461793	0.686426189806
0.540419029057	0.710928546249
0.575518813034	0.61104036466
0.47937613419	0.50873942116
0.485375959477	0.384172166671
0.483550043959	0.339784198558
0.485411576187	0.423677254563
0.486309623121	0.447869607591
0.484991806223	0.417185566503
0.484180654102	0.421690901833
0.476405871538	0.532689833658
0.457296004253	0.454821877916
0.470246097925	0.474648195119
0.49859187178	0.481080435562
0.492029244214	0.461158905907
0.463987240829	0.433535979142
0.484368069132	0.53404435578
0.47645622602	0.476306804339
0.480875407748	0.473389493306
0.4802231858	0.471120806553
0.47686391692	0.431555914746
0.475028859591	0.362390545583
0.453619293212	0.405004588252
0.508871604789	0.43966024516
0.466868667304	0.439175231505
0.393240050881	0.532256922872
0.464643182446	0.524323347341
0.537458370506	0.686069951399
0.507301815415	0.691040941375
0.529825843545	0.724046448048
0.52947427471	0.718272467288
0.530490434944	0.775470779958
0.53401387573	0.710742469117
0.512794718642	0.479437673914
0.493192112304	0.356766334022
0.468630132571	0.284304406719
0.570207302561	0.504292705061
0.501435229483	0.39327511809
0.509484333287	0.649430017811
0.523863932798	0.691155840661
0.47143918535	0.629151855483
0.477357208186	0.640061958209
0.490265462544	0.64222274305
0.477454790482	0.641048016634
0.490194613884	0.29827536296
0.483156657383	0.290120715336
0.484374156312	0.273597119955
0.48673390399	0.279711117674
0.503967265996	0.668814522524
0.468046679633	0.673580755857
0.485428984365	0.713163642212
0.457728706625	0.518679453849
0.482289013415	0.527982544738
0.471158180346	0.311661088446
0.453060688755	0.334097910271
0.44455575603	0.299718149906
0.482952903785	0.121192909562
0.53063278825	0.75572026395
0.540582686161	0.762898033111
0.452732956747	0.466714336239
0.460449753518	0.491154674928
0.464552694859	0.457920468034
0.4811372711	0.514631822275
0.469663377082	0.455834584915
0.470177479559	0.457335458521
0.470549166383	0.458106872526
0.470458096505	0.455666707195
0.535521371536	0.550503680356
0.521737412687	0.55078466873
0.446858106433	0.616573453221
0.519997889254	0.639330346037
0.459209785145	0.523440369818
0.429124709528	0.475453985894
0.477410265363	0.362721256512
0.499136361514	0.407866476909
0.454313497886	0.271429697395
0.489531971203	0.373956783701
0.500318911448	0.472030562318
0.501737187342	0.396041746752
0.506011342595	0.356990740845
0.48545436369	0.245063876478
0.517574448619	0.341431039439
0.487787034196	0.525064907322
0.526978671312	0.639247892272
0.498647903982	0.674495021725
0.52217953196	0.6892593735
0.53415769503	0.717645035086
0.518580699852	0.696014632605
0.516112505657	0.674807886108
0.553276615314	0.61945888528
0.585454309954	0.656303569295
0.496211911127	0.461563169639
0.474003628746	0.44171569922
0.528537201132	0.699397459935
0.51495127169	0.664121218754
0.464631956912	0.497640931003
0.583021165012	0.636566010749
0.496320388988	0.520438719792
0.500381180571	0.386472233033
0.472249373168	0.431455860073
0.490437565114	0.410384458644
0.496565564613	0.620603050447
0.458456569469	0.608892169564
0.504003202563	0.416675765909
0.493929717764	0.451506790858
0.496053083171	0.42128570876
0.498820400635	0.460369750056
0.45822758353	0.523112196136
0.459061963004	0.552440944474
0.451065729271	0.52184307825
0.448995565034	0.525179460556
0.448323843027	0.518384905333
0.448599049077	0.526617178218
0.447147703312	0.528072981765
0.447307265329	0.527015044293
0.541374699118	0.502239441842
0.456840124366	0.397203756256
0.500166322932	0.519490585819
0.504963555182	0.348343184281
0.494936193855	0.526231421579
0.53173083741	0.620844693591
0.523659174253	0.637920523681
0.501731102135	0.697222998819
0.446482914529	0.670185082956
0.568331437631	0.83249513178
0.487580833124	0.447987764517
0.475885418395	0.449865878803
0.477712939233	0.463948689139
0.474423012983	0.455499221673
0.511160530434	0.433834876945
0.438598684704	0.372791056891
0.490125240848	0.381813443135
0.478989420953	0.360744021309
0.480468079868	0.364278864457
0.460470773414	0.524261896082
0.483072800358	0.588184360384
0.471993628882	0.565891700557
0.469060720147	0.534167501909
0.449561605906	0.466438037863
0.451107453885	0.495529700846
0.544865941728	0.499210298552
0.457667955399	0.487870239818
0.445360055273	0.420654949556
0.449121260536	0.455656133223
0.444458284412	0.511256177659
0.483474657931	0.417859911336
0.473117467352	0.411766768918
0.461934796126	0.441332222092
0.461991716341	0.446573507591
0.460833515165	0.399194493179
0.549489419291	0.772733571046
0.466823056301	0.450699702241
0.461807892703	0.362836501931
0.481967448694	0.394257370351
0.482014335654	0.385338569041
0.498902221972	0.465652752307
0.497672890544	0.45824555529
0.498526777753	0.479234745969
0.501161109408	0.527331701968
0.474677353191	0.442170004843
0.500375928072	0.483858978296
0.52457004422	0.686626180433
0.56185393147	0.755027026319
0.522477036316	0.824281629032
0.47295492777	0.421526709953
0.538434407353	0.793893901425
0.452440886394	0.444120252306
0.508356432414	0.549488810514
0.531023285182	0.714680853308
0.551300901361	0.800618533785
0.530059535522	0.791496236713
0.527867906842	0.777632065082
0.513584600993	0.785829632929
0.486147674819	0.706980615508
0.534232234076	0.756804668639
0.513635049381	0.734380629437
0.51206022442	0.78111050392
0.514106785461	0.784835413711
0.597449154221	0.806307653353
0.541938889989	0.455536705185
0.608230806425	0.566970088067
0.491634918005	0.370572809364
0.50274789982	0.309109846161
0.490623812139	0.438734269958
0.486747425346	0.352772084357
0.465194666431	0.320100594562
0.585964659906	0.406179410439
0.505978616167	0.404235160412
0.488577611079	0.284239075095
0.487089574447	0.340903364305
0.490385573733	0.399637053609
0.507648540094	0.305529061039
0.485994275407	0.73890015063
0.581585898335	0.571716618303
0.5322715785	0.576642704278
0.560057923973	0.552910759881
0.560072439594	0.554604475313
0.461257592335	0.528792239644
0.48995547453	0.788982003064
0.489250814332	0.474308736721
0.491995870691	0.475352588165
0.524162854848	0.677869666098
0.482748671282	0.430387092087
0.448791161872	0.436062685589
0.525142084917	0.285002734181
0.449102361017	0.535634553199
0.469994100366	0.382237823801
0.519948849105	0.699904153186
0.473485158367	0.457346369975
0.442144575262	0.544046232385
0.46122356152	0.52782937849
0.441559485531	0.515006882949
0.473473341259	0.416766178472
0.445676744843	0.495330372047
0.455523713999	0.470095562199
0.438958939667	0.463035541792
0.508403403107	0.6071991914
0.477109358643	0.535165058763
0.427541719986	0.504140974358
0.452919889307	0.512426190152
0.501016989711	0.534927846105
0.480075342869	0.593090543579
0.52061219452	0.660371461242
0.474294569773	0.559122352298
0.492339053465	0.476991049228
0.460045982167	0.449012777505
0.469271578717	0.546423718792
0.477126627821	0.427191017422
0.486359959803	0.358409502777
0.460304638818	0.465667834337
0.465677873278	0.481158978697
0.460333961406	0.496339135107
0.506788224622	0.594213482902
0.558197274134	0.615976772225
0.51354614746	0.570796199217
0.539667382828	0.570024241164
0.514695744814	0.595655924747
0.511372058243	0.600074609031
0.518047871222	0.596430459878
0.506770303647	0.569450526774
0.504897413726	0.627911615732
0.523072747014	0.684296491139
0.504227630322	0.574902199777
0.522623714	0.58137890461
0.490403916769	0.596963188067
0.488430065572	0.564810267843
0.491034554864	0.614970057766
0.490947009195	0.594883546397
0.485821775507	0.594634882425
0.488950789229	0.594514743091
0.492609490822	0.581407791299
0.514640114223	0.71515612571
0.503012950694	0.630433210728
0.516834436477	0.652171964381
0.528731775758	0.668465148991
0.511087856793	0.630729846122
0.520590167248	0.621323659476
0.514437634586	0.656920634783
0.470647340903	0.746722943815
0.512274164033	0.735863211184
0.54840128425	0.812292824341
0.542232998017	0.739763496497
0.568411097099	0.729201603405
0.543544722744	0.727322755419
0.511557145948	0.71066760532
0.507136060894	0.764023055766
0.524890492141	0.721731893291
0.469059242265	0.366742377498
0.469477511289	0.364600794588
0.456740397525	0.349599525149
0.462016715364	0.436218134882
0.444299309573	0.375423439701
0.549672979759	0.721685602671
0.483060810089	0.649902221072
0.531598742216	0.848871681441
0.43417424869	0.449318252046
0.457580656498	0.53008949596
0.44420176807	0.529465173825
0.445448213815	0.533667521522
0.443810924025	0.535706101198
0.464068326717	0.552590684944
0.450841820827	0.536404345581
0.455511173858	0.505483239041
0.453248030313	0.541091515
0.444928881208	0.537108806597
0.462218927601	0.526877965143
0.479184757624	0.532966514365
0.475384117287	0.502161284174
0.450672544874	0.51684052535
0.430366699703	0.382792913848
0.453546269317	0.462429561184
0.455066773149	0.444105493649
0.463332640188	0.464354367521
0.448345892925	0.523759677147
0.448927015167	0.520516425038
0.424122394415	0.458332042862
0.494149902764	0.634161033571
0.527635311463	0.674915196682
0.448430745045	0.532487885116
0.515925495937	0.704070176055
0.493949173053	0.683788204962
0.511885631961	0.609233345888
0.495234347674	0.393201192048
0.484332527937	0.346074225693
0.492861501264	0.387059809956
0.488832333731	0.403436849223
0.488887162528	0.400903867199
0.488378153408	0.402040834878
0.505502183406	0.473065414943
0.498821059431	0.378062808919
0.484233855838	0.382524113546
0.503356596876	0.307312252543
0.496698334256	0.425370529367
0.510656436487	0.693321162352
0.459695021456	0.71239825283
0.453879502709	0.387726423228
0.453398248323	0.426722366851
0.45402048208	0.428586303342
0.450051326381	0.541405007148
0.417662904987	0.455661067218
0.415110493723	0.433115598746
0.452340547109	0.474481977479
0.458475902137	0.447358454901
0.458555319442	0.454977862654
0.498901732899	0.545620218762
0.458976842374	0.458968019067
0.460415155876	0.459674119374
0.46070761218	0.456878423061
0.460373536473	0.458486041791
0.451875602974	0.481547743375
0.454339028082	0.484107083541
0.44601173101	0.398205479238
0.536291561674	0.808553138637
0.560782773099	0.870646645854
0.575369029246	0.84940456256
0.552970648407	0.859055617018
0.556705631545	0.826708925783
0.548178694158	0.799282730855
0.557221755527	0.799908233715
0.573663101604	0.800550662139
0.57389903214	0.845023012716
0.575615050651	0.82493314937
0.534212060637	0.855043651961
0.553064473335	0.799966490952
0.597012603081	0.800594483773
0.566444475961	0.781851095489
0.576140936436	0.817633898966
0.561931143649	0.831969034522
0.527314422141	0.862267849137
0.564071709734	0.830350549091
0.582955422617	0.804375975155
0.55491225708	0.767399982704
0.568125673886	0.857288898895
0.593157380254	0.865050787444
0.610177110492	0.879442528279
0.572031879413	0.830972699524
0.568830785865	0.789771606107
0.482523479536	0.573054994793
0.496563598955	0.58013080646
0.489719167722	0.58068553402
0.482020337468	0.520011295133
0.475393233275	0.59675077548
0.493542074364	0.523687741506
0.47804151962	0.498909743892
0.561195784524	0.620729600285
0.489064542436	0.410699601551
0.46819155254	0.54446103921
0.526924974143	0.439495249517
0.536850805896	0.446929665606
0.530175656668	0.628942173387
0.541933787535	0.645301549793
0.54392077183	0.661766256407
0.529820465788	0.653289180755
0.485528469291	0.498588838719
0.499490571549	0.419639984175
0.381387775551	0.579226169363
0.415631540631	0.571962424993
0.433053159048	0.535295799801
0.431417906524	0.531405108415
0.468836294454	0.288780435732
0.486680647897	0.560698925509
0.452305098099	0.473839449118
0.458966033581	0.501368060009
0.468745610339	0.438678437754
0.488006396589	0.532084872186
0.48519107302	0.504885567748
0.485777832695	0.496325316713
0.475811554584	0.506781033066
0.474507056748	0.498108386906
0.509254931289	0.674205698245
0.486494308316	0.696587137376
0.528284963803	0.672950330578
0.51916868941	0.242915833091
0.479918453551	0.378627910372
0.479868585787	0.45293684728
0.502015604596	0.688957767128
0.486943193792	0.657788048229
0.49870427589	0.641784308696
0.500828289353	0.693460871522
0.463261461169	0.678370725444
0.477927705749	0.664427865271
0.446494927143	0.478806219187
0.476784391207	0.557496866992
0.468153921928	0.576430789412
0.460971505377	0.576521511478
0.447251214306	0.485672348798
0.455769015604	0.5109090389
0.444654867783	0.507303080327
0.446544040049	0.50691688604
0.445930144855	0.504702078577
0.440426082254	0.453766206139
0.435054590441	0.568147627129
0.502085738762	0.672872302775
0.502680061056	0.608788940972
0.47658006265	0.621500287529
0.479618123959	0.637894101121
0.482195440332	0.581338539516
0.445997026969	0.454279260862
0.457102152807	0.600507202499
0.484076433121	0.477759299932
0.447302576708	0.449244710083
0.472203765227	0.401967311834
0.494318866182	0.595322129387
0.447117058853	0.601837005643
0.481654957065	0.478729827293
0.481994908586	0.429864239126
0.465007141399	0.420117175663
0.479257470312	0.619225217547
0.504115843498	0.909093714719
0.490651034092	0.917849573091
0.493896597969	0.880138314127
0.494990586009	0.889772183979
0.490878343754	0.89008441879
0.4987966077	0.820617998521
0.493949435294	0.846779314919
0.483898761443	0.935060385066
0.484954882202	0.958665146761
0.503997276794	0.887615459997
0.502363146199	0.887944459651
0.502655707092	0.924618495465
0.502838579776	0.905278897337
0.500015755201	0.901991852352
0.497919879488	0.885474283509
0.498605785989	0.887210976132
0.510880967367	0.876122580934
0.495378740828	0.907984342334
0.490393412626	0.905092495316
0.507870946338	0.887803114861
0.496709372085	0.889815992951
0.457770800628	0.870622584213
0.477289079509	0.876612364604
0.519100990889	0.790143615333
0.517331672493	0.911609940838
0.512881146402	0.920126031275
0.538985581635	0.838968345211
0.514466300431	0.869210840518
0.504223173923	0.899102153447
0.499563356912	0.890136415776
0.509999557052	0.899123545133
0.522793024308	0.897058219259
0.506776529828	0.852019725718
0.518204606971	0.807913623981
0.514635036684	0.798659680936
0.495902378428	0.815067158012
0.507869417719	0.830795770506
0.496654475768	0.815800987564
0.496697282718	0.81503568275
0.503214949271	0.847427009814
0.476255869584	0.823331102367
0.490238096956	0.850409410086
0.512898301851	0.834100560125
0.504079805866	0.838941286202
0.500946305156	0.832059742533
0.501963232515	0.844292349775
0.509126845715	0.822633362198
0.503367911508	0.829017962599
0.502243662449	0.826858619587
0.508010842233	0.854856323775
0.512860238573	0.820153689321
0.493202096878	0.82992593926
0.51890786089	0.822412396707
0.499249052018	0.836479198631
0.463565328003	0.884846025249
0.496318792721	0.846110444041
0.515916648113	0.861617337389
0.499911941445	0.912316469927
0.505203836359	0.907193913038
0.504955994375	0.907931008703
0.504898132065	0.924828749201
0.508306954311	0.909259317391
0.535911139055	0.757719915392
0.529789958193	0.748716781975
0.508680723437	0.734475705881
0.562514352519	0.760326152933
0.522824778543	0.737070680061
0.502071437999	0.909391345287
0.505990768818	0.882476506877
0.488629576213	0.897684595914
0.490899390542	0.896328706702
0.496805250047	0.892846219057
0.490996007843	0.893588968262
0.51412921698	0.757720634153
0.511054160621	0.777621609658
0.509506296534	0.767476541231
0.5124415226	0.767765742311
0.503653348632	0.892632282257
0.478682350035	0.901689164998
0.495291902072	0.886556365994
0.4938170347	0.82674905454
0.504703684836	0.784445526926
0.507616901162	0.775655012971
0.490683838208	0.787720275297
0.486667314091	0.797512084221
0.526935054095	0.621098330643
0.505100861662	0.895845456576
0.516172860473	0.864347101052
0.483715776102	0.867251718638
0.486386119148	0.871236859366
0.493007748325	0.860379188698
0.500091789435	0.851833157141
0.495313186568	0.868992778751
0.495579092074	0.869585210743
0.495968243167	0.869876913843
0.495713835686	0.869104127751
0.518729450446	0.84445671565
0.510408040709	0.857159883264
0.480550182678	0.940511353338
0.505164671442	0.898343403613
0.498361095464	0.885020370316
0.491497915975	0.838272096578
0.503310119298	0.769721796159
0.501875106982	0.783217416517
0.514093606956	0.73044063607
0.51370794541	0.765605517898
0.50287020304	0.811006730722
0.509940171556	0.784550620346
0.502306172437	0.758187902296
0.517028224866	0.716273302412
0.514603086517	0.754207750389
0.510899236149	0.820645146038
0.507533311361	0.890245717738
0.496535981972	0.898152295639
0.511468156944	0.893886982887
0.510028937188	0.886503191847
0.506193566617	0.887988360272
0.501955684093	0.883949183948
0.525714723691	0.926086146872
0.535457548087	0.913776680256
0.512743434164	0.85188822414
0.494175015412	0.858136199139
0.509536622569	0.935955399401
0.508628476349	0.904071883284
0.487560913055	0.843911150903
0.530779796466	0.860896994734
0.504150513613	0.880228291462
0.512542655921	0.79085887677
0.490381482583	0.82334480646
0.504539365977	0.807044131402
0.510227445138	0.884144041061
0.49197679834	0.894189414012
0.517024145633	0.803046165112
0.502202957085	0.816121038531
0.512655441268	0.826434873893
0.509157980526	0.811159001122
0.499562071402	0.903647299685
0.494925705044	0.883536503635
0.496335974407	0.911907201213
0.489350607539	0.887611520095
0.486326601045	0.895098455927
0.48612128516	0.893797469378
0.487678970575	0.894658773022
0.487338010955	0.8930533858
0.513684585896	0.816979078893
0.491245295369	0.827873086247
0.508881644601	0.906166671037
0.507835481214	0.746954924931
0.502885166438	0.859813829667
0.50682792588	0.879753900732
0.501216014186	0.923192179707
0.496383919984	0.91091797775
0.488203924296	0.918907122758
0.522455451005	0.919865288506
0.51487938822	0.83834453049
0.494375892057	0.854345885812
0.509573894962	0.840963411748
0.491253950723	0.857552833189
0.528237652033	0.828907112461
0.492575115115	0.841692697602
0.520701902956	0.781185241491
0.500378993903	0.780919624294
0.500562764185	0.780995347435
0.494741360807	0.890439900451
0.501667411046	0.905724093004
0.498547326195	0.888364207464
0.496035986254	0.895449160347
0.498215659129	0.818751200247
0.494914169467	0.833672694449
0.522578235245	0.820810770616
0.508796996694	0.802712108139
0.494043766646	0.811152897843
0.492479753181	0.822475419653
0.489451778424	0.840199870779
0.503822187962	0.810399025502
0.505975761238	0.812184962556
0.50449103274	0.810856418032
0.495211242642	0.819830938301
0.505164011928	0.810125256187
0.500481873359	0.911796189054
0.499271757063	0.839217547273
0.48503394577	0.801180945866
0.499176593855	0.818096249627
0.499145094097	0.81590783097
0.506974968351	0.818355023396
0.522276369344	0.820629841661
0.508591534917	0.819503381669
0.52247002293	0.799625628843
0.502934587107	0.862297010148
0.508609797103	0.84692080522
0.503513670583	0.88535087663
0.517489732346	0.887258446616
0.514467627795	1.0
0.5035175647	0.875785199723
0.497956389137	0.92407201667
0.49633419992	0.851796246675
0.542237349856	0.849919483052
0.505216722721	0.926557083233
0.517302733918	0.909409990205
0.501862605531	0.906310550828
0.509517629245	0.910955104815
0.490102813031	0.915866581809
0.483928620416	0.905099526506
0.504987876271	0.894758391543
0.501011976322	0.896559050066
0.49044010269	0.918110135962
0.490343734814	0.915224907805
0.551103985396	0.926496339391
0.557667348599	0.74077417229
0.602428410251	0.865804232998
0.51302155228	0.771137252339
0.52361885321	0.739586826787
0.523384156213	0.798964667757
0.522497468443	0.767533384595
0.510432328929	0.783625770522
0.57396085577	0.716342872146
0.545379137757	0.792911050144
0.521569532602	0.732085399032
0.517249446153	0.735065214385
0.517228368431	0.813339615994
0.530659617138	0.74979606157
0.493555122757	0.911159052427
0.53024195561	0.868619722576
0.520654829988	0.856460997227
0.521822782977	0.864058467344
0.521386360387	0.862421351889
0.492724401232	0.905238147405
0.481073753345	0.919069739043
0.502898187589	0.895175826683
0.502116774732	0.885841101725
0.505499493698	0.909435239529
0.497616751466	0.819215126133
0.498941488321	0.809098907248
0.544419488353	0.764538689968
0.488559503155	0.904804396813
0.501500559032	0.84657342214
0.498753196931	0.872761964112
0.49175941709	0.855954411134
0.495358062202	0.906416912346
0.499702177892	0.873257307344
0.495484994641	0.882701869092
0.509018330178	0.824347798418
0.492559103325	0.879588013472
0.502474088933	0.883753535895
0.486506122074	0.882079672411
0.499976879892	0.909417070769
0.511456952101	0.934367275978
0.48625873791	0.899999762848
0.491768963315	0.911761037303
0.52448751695	0.919194174125
0.499970569192	0.931747387023
0.516477412984	0.890750063166
0.507545737257	0.848890626177
0.503479617831	0.863624326309
0.482027701452	0.878388426386
0.485988431391	0.958765641902
0.49471371811	0.871915688018
0.502322360842	0.802091195694
0.49972305562	0.873907983705
0.498842398704	0.864829771632
0.49249561432	0.888529457913
0.49900799181	0.909946545232
0.514872779689	0.925567578815
0.514149875481	0.940558647761
0.521126760563	0.908295474627
0.502756714225	0.900127481384
0.503711543952	0.903924156146
0.505044637466	0.912728091468
0.508891471742	0.91162897738
0.496826769384	0.909583412156
0.510556158764	0.899385895474
0.502683626204	0.918625458132
0.508079244302	0.907805926563
0.501872705019	0.919154334474
0.507866832854	0.904924887383
0.514437067629	0.909096569093
0.508278825797	0.915178903486
0.503434592996	0.920631002842
0.516991643454	0.908454996489
0.499968188514	0.904505864034
0.505446803962	0.896329771662
0.49957496865	0.906334215155
0.502145002145	0.88236812937
0.506435673763	0.883534109146
0.501677279541	0.878935499888
0.50502753777	0.92613471516
0.500103804318	0.901132115803
0.483645501786	0.887399143894
0.497969278544	0.898986017986
0.516742167686	0.904369615936
0.508080508032	0.924513727735
0.513706239116	0.905377513085
0.507839452501	0.923526844342
0.502257319589	0.882713888713
0.494199342314	0.910516893823
0.4951129434	0.885540237457
0.50502933459	0.784306821813
0.504857405344	0.775505539091
0.49987877079	0.783130789237
0.500498289959	0.790784276032
0.492769173353	0.784286651167
0.505016376843	0.907742862965
0.493666569973	0.928188091137
0.493187002898	0.927745257193
0.484850312472	0.859234592552
0.504229048054	0.909217927454
0.496602530768	0.873431425189
0.485787784174	0.888936865092
0.484534777638	0.890398592285
0.492890653193	0.905849503305
0.493403014916	0.891591656079
0.497606831721	0.867629531189
0.49235646789	0.884286714087
0.485355772209	0.889506731316
0.499415204678	0.894765271051
0.502585233239	0.873068324629
0.494909170251	0.873578769471
0.480978301618	0.870132671277
0.478704988437	0.828146157575
0.491535425811	0.872984687005
0.498238238904	0.876203041446
0.502830341258	0.90534575165
0.486661267766	0.900131200304
0.486782315544	0.899421630214
0.469549933158	0.850908231062
0.493905484532	0.90890979979
0.502784597294	0.887651194715
0.488930061947	0.884004126709
0.498090286541	0.903029212861
0.491503630496	0.891825209555
0.495761068321	0.898536767627
0.508452838988	0.784466984014
0.512320044297	0.785402316932
0.516151588723	0.793922245552
0.506992132845	0.795800236384
0.507623942501	0.796488524344
0.507017552737	0.796511731107
0.507234352256	0.823281310211
0.528052325581	0.793122422457
0.509695457625	0.8031341664
0.527129721946	0.768578776953
0.512532129113	0.809355785658
0.50819361561	0.89382654133
0.478933119522	0.931592129017
0.496780363404	0.795762068794
0.492310333871	0.820845940129
0.493678866629	0.82084582373
0.497625779651	0.833514663719
0.490406504065	0.823027655333
0.480758011812	0.823529661271
0.501436559051	0.821511955725
0.490534784533	0.83088266043
0.490593496017	0.830484576652
0.524862774537	0.899597230645
0.494323845905	0.829219102546
0.495171607333	0.827732427202
0.49549941119	0.828122675825
0.495054269668	0.827289630088
0.496784140135	0.826995531237
0.498882675811	0.826646230486
0.487070267105	0.808558947126
0.495994919386	0.924692117305
0.511691670554	0.945185400915
0.516970728297	0.93739838855
0.50966695893	0.941968211297
0.512297000926	0.922470879216
0.50298587247	0.932869465901
0.518108753806	0.922941789686
0.521934046345	0.909226052743
0.516526912548	0.928819826995
0.517676245606	0.948761825666
0.499236492864	0.962885124976
0.505151675953	0.929096600269
0.517919195063	0.936776217837
0.511499550891	0.923272705503
0.520005921699	0.931236493972
0.50819632814	0.936833100228
0.498120399167	0.93038030762
0.511254784389	0.949295042169
0.526851762512	0.905599324723
0.512529359843	0.931711987517
0.514910808119	0.95489868113
0.528201368523	0.936748763553
0.52805498117	0.931430236014
0.525800955805	0.94394667379
0.513834963386	0.926290205454
0.495702910679	0.947360870849
0.4991269158	0.914362156512
0.49345269727	0.927262012298
0.490371363653	0.884817302555
0.488923224194	0.954806432236
0.495433789955	0.874995591212
0.493340432757	0.887794451765
0.52200808946	0.881875449232
0.496542620951	0.77748068781
0.493382506061	0.944808162542
0.506049805076	0.801575395047
0.511457041833	0.818111048996
0.507746993338	0.889955971509
0.508005248329	0.898367884023
0.49985012681	0.927027731148
0.503140459119	0.924572931691
0.505268900566	0.804012850891
0.508063075598	0.791968522072
0.446900745936	0.877754540645
0.461635878303	0.92081964444
0.473932553851	0.88759723182
0.472224934345	0.888755482811
0.515411142748	0.747161733547
0.494147219371	0.862663538559
0.488987636575	0.865486681513
0.489606649549	0.879233652668
0.504413072997	0.842760013494
0.504342128643	0.865070550616
0.498900697528	0.862396230277
0.502162362535	0.860195568239
0.495668983611	0.86795130375
0.494832210633	0.866620729089
0.50319120909	0.911310223792
0.492282461895	0.907719207009
0.51331496786	0.913032715364
0.525046593139	0.719441874757
0.502807192514	0.806276657807
0.496826551027	0.85072648963
0.497782372801	0.923901884309
0.493706293706	0.91982683391
0.502807402239	0.894942550344
0.498083101783	0.920940703214
0.50057567511	0.913015903344
0.492096486283	0.924772555224
0.496736392356	0.878681967315
0.504445542109	0.874588081641
0.486082313043	0.918232720309
0.482375401183	0.919682822395
0.490969969617	0.883231032454
0.494613040588	0.888940101397
0.482590794278	0.888997399844
0.484026539684	0.88784637284
0.483400986219	0.888281672649
0.480694617537	0.865322623712
0.478402103867	0.886064092164
0.495120861112	0.906517920999
0.502301421083	0.899722471324
0.485043916221	0.920216690564
0.485056658416	0.901470087598
0.48826690143	0.915137473841
0.484235860409	0.835775157421
0.47801463346	0.905893036876
0.503898374637	0.82190735621
0.486297060416	0.832288184028
0.502458471761	0.798766785161
0.491976820439	0.91070104608
0.470648226456	0.886444384531
0.501802906955	0.82138071795
0.5019748515	0.79783631031
0.498044616745	0.799887860034
0.485683391209	0.904821472884
