# Supplementary material for: Do universal codon-usage patterns minimize the effects of mutation and translation error?
Source: Genome Biol. 2005 Oct 19;6(11):R91. doi: 10.1186/gb-2005-6-11-r91 (PMC1297647; doi:10.1186/gb-2005-6-11-r91)
Supplement: Additional data file 1 — A tar archive containing the used CUTG records, separated for archaea, bacteria, and eukaryotes, the data used to produce the histograms in Figure 1, the kinemages used to produce Figures 2 and 4, and the data used to produce the scatterplots in Figures 3 and 5. [file gb-2005-6-11-r91-S1.tgz › CodeError/data/scatterplots/bac_p_AUGC_kZ.dat]

0.607878424315	0.694839206158
0.600698095899	0.766292651057
0.598017078578	0.855594474136
0.596710468553	0.860875571212
0.598083427283	0.881867319087
0.624883619298	0.8425528859
0.627612095423	0.863612858382
0.594469257817	0.609388738817
0.59499315333	0.598342880577
0.594602217468	0.73819193942
0.620960373591	0.75325371771
0.605547136887	0.745211721204
0.602640346234	0.772221486794
0.603956619955	0.788584765725
0.613042030308	0.724106586465
0.608609271523	0.765549880118
0.600846827259	0.633818622558
0.614298530122	0.582138892127
0.603264795107	0.63289202272
0.604876835034	0.889226195641
0.612955403219	0.904044468963
0.686028257457	0.913928568097
0.672427325989	0.939911422475
0.668575408187	0.713061590867
0.608148832724	0.748530827133
0.609244483762	0.808783398036
0.662871541225	0.985309710571
0.620450115187	0.594053701689
0.59875089222	0.658029702078
0.602174482578	0.661882461961
0.601778437279	0.628906600664
0.61016291699	0.635717546286
0.620988441479	0.756582034857
0.6457905202	0.843838035509
0.639951876359	0.810661757385
0.643856340229	0.838951457675
0.640453812358	0.895413911857
0.64237090456	0.83931082368
0.644782302145	0.840470935715
0.627688446611	0.784164361258
0.63085850979	0.8471633506
0.620614599443	0.780569181193
0.631493989697	0.742918668589
0.639880167021	0.84001932439
0.634130781499	0.842317221245
0.649493173865	0.833355518024
0.655941169632	0.904315128369
0.635372951581	0.767999325427
0.636325137125	0.76555630353
0.626976584697	0.939080014881
0.620147032019	0.857077831433
0.619102531508	0.797414423515
0.631068846084	0.726278717763
0.622504040994	0.799233802842
0.634699254952	0.920597437037
0.612808008652	0.732463796965
0.624412049082	0.682424132104
0.598495255405	0.676039994827
0.590676418271	0.621151650365
0.588474873274	0.620496622084
0.625849547103	0.691966166864
0.586548663293	0.623004602837
0.722099968563	0.851957994063
0.691807130499	0.797525669694
0.663160148641	0.774637753028
0.742124381537	0.885764305483
0.700422852557	0.807830648531
0.590451373365	0.723607064037
0.607097621033	0.665134917418
0.607884270793	0.778239317264
0.611651157522	0.747483201697
0.618488106786	0.759667458473
0.612833344421	0.743519472407
0.645080708743	0.856516335903
0.632263393661	0.89321341115
0.626803616532	0.895421203108
0.636133143364	0.886932484299
0.597871856768	0.660452977979
0.583726961193	0.684284673087
0.601865720668	0.659153638117
0.675520504732	0.836374097751
0.754695194431	0.977731279481
0.663180236756	0.841598908052
0.65880573682	0.857914547334
0.610615036264	0.914386624158
0.670519117788	0.720165771867
0.611044836413	0.641094159296
0.637125785484	0.609563618108
0.577436026799	0.879367638742
0.582816981859	0.883885503624
0.587869296056	0.884607417263
0.620026159989	0.911937207963
0.579729726027	0.873199474292
0.579534991427	0.872921371742
0.579979584892	0.875720643494
0.579630045845	0.87644721308
0.621007515266	0.663700656013
0.613699864092	0.682631331505
0.583742498636	0.805544469823
0.588038774969	0.621260859344
0.607338858936	0.800664453559
0.627918557043	0.865750203908
0.694705580772	0.87057421117
0.702908360954	0.920360159128
0.65923476204	0.827920556545
0.67913798264	0.857307957614
0.706654618901	0.936465263677
0.690780653067	0.908212394961
0.700059391412	0.869733806069
0.662901129662	0.797108178981
0.700529445732	0.861683377075
0.666863332783	0.848246753247
0.606619897358	0.671620557676
0.615946937624	0.811868439761
0.614390499476	0.724033856999
0.612671599119	0.679028077099
0.628110774109	0.776074759182
0.619776146352	0.785284614192
0.600459875833	0.861743850133
0.60151544589	0.775187456511
0.615711417511	0.827174274321
0.589764131511	0.836231868435
0.58945670318	0.670775044031
0.593914903732	0.677781905601
0.630571941523	0.769894180386
0.624040082412	0.645848677726
0.619718772587	0.833869573103
0.645937704204	0.904257838768
0.623539161107	0.901750650592
0.644701592498	0.948432497756
0.609177804444	0.693732420023
0.611456877937	0.767138106671
0.648350259154	0.810068724021
0.636540618848	0.819420418237
0.641782196753	0.825353543493
0.645004932871	0.829910684702
0.602430503717	0.801391301533
0.599100374002	0.732756953973
0.608414239482	0.822045161194
0.609479758183	0.812151572345
0.597947488025	0.79984496584
0.599875506958	0.788417208169
0.604086220584	0.799799975248
0.603668128449	0.795586496813
0.70516180797	0.808182293397
0.663762068401	0.902317733619
0.588716652252	0.92056103433
0.695543328152	0.849953529979
0.628003832306	0.763242440209
0.614320742544	0.679975990015
0.577971914429	0.707247616716
0.597114829775	0.643909404759
0.577754108338	0.70649761091
0.602385137697	0.737944689695
0.643260288372	0.894651734892
0.609872373618	0.873255563331
0.64087446441	0.916702631474
0.612242558119	0.874204604518
0.642492381188	0.881785302885
0.628030592597	0.877706326645
0.667474672136	0.789830525415
0.637205493638	0.756019643955
0.637920281914	0.753673225814
0.609429777492	0.824464237425
0.592228673515	0.689702588001
0.617401114946	0.781645255529
0.5985400002	0.776843314205
0.648177203507	0.854696224396
0.628574367414	0.772797001216
0.63667303063	0.672818876296
0.665546030145	0.804712792497
0.651908745989	0.856027266152
0.626173029952	0.80059104305
0.619015176788	0.792479565067
0.631239159762	0.80619258549
0.640917178635	0.823142673784
0.647478605904	0.816936410054
0.641144040523	0.846449889031
0.641719397775	0.773729324916
0.603038877953	0.628522287443
0.619580068055	0.852867099619
0.608343928402	0.856028959194
0.60877055233	0.855356151172
0.606583074658	0.853468168854
0.657886246811	0.837076350437
0.662870284181	0.883242505011
0.659294093929	0.838792838442
0.683696271305	0.832006658534
0.606260452494	0.85870884357
0.639375332853	0.872503878024
0.611259798643	0.690844936452
0.617428225631	0.622456021505
0.573210049273	0.80002562145
0.573695437282	0.849389251049
0.591194838067	0.593886796485
0.632360830273	0.824877794969
0.70083971955	0.890951199356
0.58687164156	0.700889468407
0.616250079908	0.680468926346
0.598541671473	0.627363136204
0.617023577764	0.693265259175
0.60939764529	0.712887962793
0.606764051725	0.760738125355
0.606207469179	0.631906448917
0.614315280082	0.693838251422
0.606159001253	0.71719465198
0.609452019213	0.712492716871
0.594801030426	0.798528728763
0.714643964891	0.787956785926
0.711814323322	1.0
0.692010380432	0.899133212579
0.681871712334	0.798358712532
0.663597584154	0.911943166665
0.644925525976	0.796470835086
0.639840940259	0.824071065815
0.697811024	0.726737462625
0.650477656636	0.793776712157
0.664053664166	0.815576451051
0.669325959726	0.850507503504
0.617807868096	0.770903440109
0.657266195598	0.792756618146
0.590306219457	0.60205505491
0.629998981786	0.793267025986
0.645230664564	0.793882136391
0.619830641985	0.758432437315
0.618541540431	0.750089645728
0.596442911369	0.811728390683
0.594748098026	0.596237782367
0.59348534202	0.889398645075
0.599014952638	0.903853496754
0.603320646671	0.726863143956
0.643049684375	0.834891051153
0.647702407002	0.814021471846
0.612752091839	0.751192744675
0.589575318699	0.799356074073
0.582479445585	0.857810210307
0.605802429667	0.617492017955
0.605479327127	0.845939051237
0.590581086213	0.774345197667
0.627668215342	0.81220362734
0.595136655949	0.753419528217
0.615154316911	0.826063573117
0.594094376943	0.865587419929
0.604986387735	0.857025559561
0.601857559371	0.862453869728
0.586380397951	0.809771784984
0.592504710727	0.911920827329
0.610561228487	0.848900147887
0.591925069183	0.817762959381
0.59757118928	0.928665902996
0.592088998764	0.867709226362
0.616144161935	0.711504318809
0.643514618241	0.801116265841
0.608360073788	0.781393484566
0.610048785958	0.980085623104
0.577987839895	0.901413633406
0.622214338325	0.986202539567
0.646294435322	0.927678261702
0.617055158089	0.921703677639
0.614950452947	0.839872803694
0.597621986875	0.847722060177
0.584672903353	0.703354902332
0.572460302739	0.625038406969
0.571919100446	0.736647976688
0.582716638815	0.676528356611
0.589797580999	0.69763507172
0.597238309524	0.707556062618
0.584759190264	0.677896155413
0.597137875926	0.759584126218
0.603270183162	0.751821007212
0.61234768971	0.693098334801
0.593301963091	0.762859297338
0.588029908759	0.688670778308
0.590832313342	0.775821938587
0.592803338211	0.760482581498
0.600397302525	0.810226189552
0.602142383164	0.76694702111
0.586366443933	0.715337469484
0.601439182916	0.759907618742
0.591084372688	0.713774974603
0.5944552425	0.622795276702
0.598914671905	0.768558595056
0.614416712631	0.720024473169
0.618587201854	0.7174457273
0.609186445206	0.711949555329
0.590773583952	0.765823371835
0.602859035945	0.729883296953
0.611168270128	0.63372899331
0.597211778406	0.623538178539
0.626599815279	0.719418461229
0.601626538428	0.75782211957
0.605611601513	0.678767268402
0.59498499425	0.739937846913
0.605527207951	0.644382728871
0.602033151385	0.593205649164
0.612754444731	0.674021984027
0.654307038577	0.852069207448
0.654606227643	0.839703443904
0.655640683027	0.878217593913
0.683223483047	0.900761499433
0.660197798097	0.885778541927
0.582220017979	0.620348178902
0.585764668163	0.7423607077
0.602564893026	0.605666369088
0.597446236559	0.7915343608
0.59218387573	0.807724281203
0.617992719708	0.834648343364
0.600238512979	0.76919468168
0.598989675001	0.766280524101
0.59672801636	0.820885391123
0.607655076164	0.83328651642
0.61647326194	0.829685480751
0.609188106624	0.779829073258
0.599749410587	0.764570128776
0.596590066716	0.831295425906
0.611846100583	0.772409695645
0.607046079997	0.825373396724
0.631337442081	0.833306224638
0.602338949455	0.835378969112
0.610555821931	0.886077278611
0.602904964728	0.866274018734
0.595111018692	0.883117466711
0.597423664845	0.790626685029
0.597341110065	0.794573040923
0.606575233946	0.839433960114
0.583192527179	0.766279518486
0.611524088076	0.691711127878
0.589242602885	0.751621382339
0.596688708293	0.657112893339
0.614411052843	0.666463328959
0.60392308971	0.719813478906
0.671869534803	0.891831359207
0.649992449411	0.858876878336
0.654255448365	0.837526271512
0.650873455151	0.828174748822
0.650319253619	0.828472879156
0.650156737433	0.828818737348
0.650436681223	0.849809800123
0.655410206719	0.84791588749
0.647522163046	0.837382661848
0.639415088069	0.786797426831
0.652536957355	0.842086692613
0.62529939512	0.712433098668
0.574544536668	0.65850514359
0.638820529168	0.832472674864
0.636923234924	0.843184462866
0.635728579957	0.83896047279
0.636897365246	0.844709130622
0.640036403349	0.842256303368
0.634500792557	0.823922929665
0.643308813153	0.826076893809
0.630361869646	0.796659551574
0.62886272614	0.798782246508
0.63245935369	0.971822802174
0.633893377101	0.823546132355
0.636521422235	0.823119062582
0.635078959979	0.82313877671
0.636302761141	0.823104160184
0.646785085977	0.847137623384
0.654391547468	0.826702314717
0.631086262273	0.823298450937
0.60242148608	0.636769792221
0.585729368724	0.637808228189
0.59915311251	0.642154372561
0.591399106509	0.650610745742
0.598101045088	0.636709556368
0.594501718213	0.69032262355
0.59459507766	0.629341222107
0.600828877006	0.607033963661
0.598852148046	0.63074879138
0.594945213976	0.657676294955
0.588643178411	0.676614028177
0.595582382595	0.617244769268
0.59400446035	0.628577151491
0.586087079846	0.650098668564
0.596099753712	0.643786212302
0.591826456092	0.639866708598
0.599817799139	0.662519279547
0.587077563174	0.647085933794
0.610924835971	0.636289183439
0.583950451057	0.632700730734
0.583657481336	0.649165176105
0.593939393939	0.66349607727
0.602385447571	0.639525983011
0.590418850435	0.67227740417
0.585098540325	0.628607361989
0.559110336528	0.815974751413
0.598079701157	0.807417418761
0.578424559539	0.792916675111
0.584042909822	0.798843153486
0.571140963415	0.775530316199
0.598630136987	0.807939209387
0.589765684751	0.825609673637
0.61485493555	0.654797776345
0.689144431513	0.789950922562
0.560051058053	0.815033918921
0.667252764739	0.720911386609
0.667343986775	0.735798435334
0.609270223415	0.572816142415
0.593893790938	0.553720119015
0.569766836952	0.577867690859
0.581790895448	0.695569564477
0.669911275734	0.822371027756
0.647933192426	0.808776233199
0.620637107549	0.785486770051
0.576081763582	0.827215149464
0.613708107942	0.91175366302
0.612387060917	0.913649562322
0.647551438473	0.78363395942
0.630404711972	0.815227178014
0.606930843602	0.837710050185
0.596175583216	0.791475797271
0.625719904481	0.884199648043
0.625766257996	0.80558315238
0.613143737612	0.797418487112
0.614605214383	0.792684502907
0.60695055819	0.781967371022
0.60499344532	0.786300223382
0.590207959751	0.676630328318
0.609010225738	0.735723613613
0.588058171567	0.687260134205
0.652303950406	0.855566704563
0.657170514212	0.869772745193
0.618661287343	0.753451381304
0.584402534658	0.686825223204
0.584404636459	0.707310361636
0.601041562843	0.662257108991
0.585438394762	0.672916230251
0.592631358593	0.661216749975
0.579868940248	0.694864813344
0.606362991107	0.848981951806
0.628303284762	0.805252096802
0.586479424424	0.831955674209
0.588363538722	0.83939085238
0.600402247657	0.844895338176
0.60333945413	0.831841785854
0.596720502723	0.8226383625
0.597450905472	0.823297170605
0.596225987437	0.822354017326
0.604439532532	0.868339971022
0.61426062194	0.875465136732
0.594919736303	0.70008467548
0.598251156627	0.763027258609
0.612308826239	0.864996960951
0.60665757438	0.823107109066
0.597613915788	0.792809001951
0.631301762582	0.875266449782
0.602258336851	0.831872667623
0.69469571268	0.954224186825
0.650234844826	0.890020860717
0.6569213732	0.856974117179
0.59678002168	0.850123529193
0.614049052286	0.820332419877
0.694490911119	0.950802219292
0.678083776903	0.900427523046
0.660349928586	0.876692806045
0.596853251783	0.827253449436
0.470855828834	0.911291787271
0.475868704271	0.899928446445
0.475613761392	0.823908052667
0.489537299892	0.834546382239
0.482422875884	0.828120910924
0.489720496304	0.753539654276
0.509152268809	0.779313907176
0.43673857265	0.970078833813
0.413644183842	1.0
0.48314530247	0.872758381335
0.481709586816	0.866514465006
0.507048721128	0.916852894723
0.466409274424	0.881437563016
0.457016008371	0.871718164351
0.446171515693	0.871701472971
0.453990937609	0.860501921659
0.476740859416	0.891794081152
0.432530536194	0.943801824488
0.439230509943	0.924719047388
0.484523513312	0.822106043616
0.484248632828	0.819416197165
0.475921357554	0.786365615059
0.484876517254	0.785975201607
0.498729315744	0.759314612104
0.439124844297	0.894723029662
0.451659549855	0.885705571794
0.504829452663	0.729157553395
0.469679248627	0.894362523028
0.470663811564	0.912134524247
0.445506942625	0.898192384912
0.459702781715	0.920414556762
0.49301784329	0.917957157603
0.49073847009	0.821294949422
0.509025471268	0.737917338626
0.522419138402	0.738539237661
0.4821399246	0.747774574452
0.489906011902	0.747989825877
0.485096722617	0.748757605627
0.484353875905	0.747263447116
0.504742171769	0.805335867451
0.445291042793	0.754777367099
0.480652167116	0.811866146596
0.497344018317	0.803680314072
0.491936109775	0.77710285755
0.511578947369	0.768181541173
0.498135339829	0.784410830393
0.484682013719	0.733740918534
0.482583175219	0.788751343716
0.48146836542	0.786874872641
0.516498481434	0.76431275612
0.507108572817	0.749639589095
0.503813605492	0.781561907274
0.512335176521	0.795432472375
0.502383397067	0.788484300252
0.471106669089	0.806593747782
0.474706020817	0.821585562604
0.457065764869	0.85455243771
0.470761037259	0.921690025503
0.446230011665	0.933100195488
0.446562876815	0.934417076313
0.482414520698	0.930151491425
0.449177192806	0.935452689042
0.507387613957	0.668295511954
0.521428669766	0.678509840395
0.508795074758	0.669913523335
0.513997620091	0.659419514223
0.487854563412	0.659103777905
0.45878626081	0.902678614912
0.444261950249	0.887125597457
0.453738910012	0.869432938642
0.452879960059	0.877962423546
0.456286803383	0.869259913653
0.451189599933	0.875780027836
0.48898294535	0.671320049572
0.491400946743	0.684487053441
0.483360231343	0.671126757508
0.492461043114	0.674253884056
0.460754917136	0.902331978224
0.449059924053	0.905664468718
0.444054657732	0.893856006604
0.499747634069	0.761247265036
0.482051282051	0.65824313131
0.526443622678	0.699115721332
0.506818399983	0.708439406308
0.481750295174	0.702514151592
0.511509197727	0.547196782747
0.44625195286	0.910893946408
0.439932683845	0.881094406664
0.459555963975	0.799807536967
0.457482026002	0.802754706277
0.464635123843	0.789412329837
0.46540685667	0.76763616539
0.464028786836	0.804432726816
0.463784576536	0.805250497464
0.464016332086	0.804645530102
0.463777691726	0.803466272555
0.468412400188	0.842378476111
0.4685072221	0.85218519926
0.457669989584	0.915358523048
0.467928074915	0.923847592705
0.483592178322	0.848164870357
0.471893327432	0.767059078293
0.506805989041	0.68027205117
0.491106857756	0.679380010839
0.530454017828	0.646790032267
0.515855637297	0.679253083462
0.495428935899	0.707901893862
0.52281409933	0.685555985863
0.509567840133	0.665901088844
0.510546835949	0.639838551887
0.509716504059	0.663946774371
0.510749769901	0.74917994269
0.474928198126	0.896188009905
0.445707834361	0.857354083528
0.463341059918	0.881623407173
0.441039743338	0.886859499057
0.452878068114	0.856036821891
0.44219798697	0.848231295175
0.474453897447	0.877499789949
0.463376724306	0.890446811952
0.49633392863	0.798115008494
0.475414807738	0.803531248154
0.461168021726	0.953625282782
0.464107439981	0.911192028708
0.479712746858	0.806603622577
0.488761940438	0.867422632552
0.499540048623	0.830704251847
0.491396209976	0.695251153116
0.497492669245	0.736668954693
0.475628813812	0.700273008799
0.481483014028	0.881246317106
0.464789243526	0.869266186334
0.500960768615	0.742426085079
0.483149635389	0.755119736995
0.508897463365	0.767088665903
0.478145240852	0.744929337823
0.488997043982	0.871832358898
0.477650864248	0.868811012724
0.496596362014	0.875384350177
0.476358250285	0.847507837419
0.472295325937	0.861509486932
0.470564422351	0.863549688332
0.476737412705	0.860715282165
0.475157042835	0.860126258386
0.492859053223	0.758790094969
0.497913598429	0.743153923737
0.481471625307	0.834295349629
0.505940474495	0.658484558897
0.509246094417	0.828572331399
0.460755657452	0.880322255598
0.462426925744	0.926293467391
0.452106174264	0.93075582872
0.446439440049	0.920233727784
0.427877158515	0.906571264399
0.507437789914	0.757937315303
0.478912188402	0.785764734661
0.507071541138	0.753333570049
0.480232055981	0.789412937018
0.513384399967	0.750594135092
0.498128150263	0.769949093887
0.529531046056	0.722188879219
0.508231827862	0.733974880623
0.507698735143	0.734787149076
0.480503684625	0.846939486498
0.475167485484	0.911147749283
0.470976019821	0.85790358533
0.474772894468	0.86944714423
0.491093677896	0.746021816766
0.47778234931	0.792520249327
0.50838383	0.810200024838
0.505266991652	0.742031329055
0.492649617477	0.736971815115
0.474096927626	0.769627240243
0.462246493915	0.793750976878
0.479909423781	0.753162895259
0.502052069695	0.749797423051
0.493574368541	0.749471731433
0.479223686788	0.750738237688
0.51718306786	0.764415479763
0.442267470473	0.935247412364
0.480659672097	0.773316847514
0.477837608755	0.725635672033
0.479928771833	0.746782335263
0.479762149564	0.74484659196
0.480431619471	0.751574913305
0.494551826097	0.738852236991
0.477159239818	0.752116439619
0.496604302677	0.727711766957
0.493578618535	0.801153126334
0.497243194135	0.775631461817
0.446631791503	0.882113873208
0.455943334457	0.906280604891
0.463835999757	0.988348237919
0.486620536566	0.822184020799
0.44679350194	0.962344447794
0.518466553873	0.799226014227
0.5434738301	0.771493330884
0.459183278997	0.930849212761
0.452822348655	0.913666527746
0.439517907477	0.928128810123
0.459081404572	0.911843944481
0.440595150149	0.911211998419
0.440344116	0.882980872534
0.441905380769	0.91262159761
0.458957892655	0.894264588737
0.44092309821	0.912734436551
0.440527936555	0.910549082467
0.42240276702	0.894971677958
0.522536791394	0.669095630019
0.569386987589	0.75404743391
0.503285296229	0.672097392552
0.53772473895	0.667712091521
0.487604003885	0.701696857722
0.501412763159	0.703124524946
0.500762803813	0.715143004932
0.520846819631	0.659978346818
0.515194331386	0.735318637453
0.513442008079	0.652809547758
0.502222001786	0.643222045411
0.500174419433	0.769499009655
0.510539638745	0.682827627878
0.454714566879	0.944361627852
0.505303697315	0.828428254461
0.500450895741	0.812486408406
0.482210278279	0.834994345296
0.480385482125	0.835710841937
0.470747232863	0.870185958395
0.438733653543	0.955242046943
0.488649461287	0.832017418031
0.476321644032	0.815053035142
0.465100038409	0.900898439178
0.484176664248	0.754321062501
0.495436836207	0.748348819731
0.509297321223	0.716522007522
0.473787433055	0.873698364901
0.482876727831	0.782796758138
0.442647058823	0.890771499795
0.478935517053	0.797006580355
0.472971262185	0.884131171209
0.495955034276	0.828998690405
0.472548231511	0.861602432051
0.479769295118	0.764280781677
0.463337100876	0.819642304563
0.499792233845	0.828563608443
0.485232116894	0.824732554778
0.472170952241	0.874235585752
0.483460115849	0.873057775778
0.495077172181	0.851340479354
0.48797275243	0.87690349325
0.472780569514	0.847846735064
0.474601212549	0.883388324723
0.479017526537	0.88262470961
0.496895378951	0.80073258177
0.487094823979	0.828486057921
0.476756574889	0.78001466545
0.473615124472	0.90769185043
0.481827401771	0.770161680707
0.493384233274	0.702348083453
0.485991230095	0.793860902461
0.482867930364	0.809875648968
0.488727178221	0.837219366239
0.470825077156	0.911733514704
0.474716417494	0.958086881913
0.493132593766	0.94020230295
0.483329354659	0.919425341423
0.472987821437	0.90105512044
0.475085761961	0.902414599256
0.471154491254	0.923977226672
0.490280400988	0.895239345618
0.478437229777	0.893795588486
0.462450235252	0.899414691751
0.487353871039	0.902958552837
0.475542672684	0.914345965362
0.474785801713	0.89863405724
0.478783937571	0.886443784974
0.474881070626	0.873471655584
0.477486017632	0.896627227364
0.477241844011	0.921328042375
0.480919220055	0.890419919147
0.469501950745	0.90150142932
0.446030600288	0.91881713088
0.459786263608	0.883822078212
0.447370840228	0.869152257453
0.448026596718	0.87112056394
0.447277018302	0.868058037037
0.469708453337	0.910405335593
0.451283750207	0.889735842995
0.433993369554	0.902806018679
0.438116785893	0.921447535556
0.452346395742	0.89354593187
0.451215889658	0.908069663473
0.464240677355	0.910882289227
0.454407763722	0.913250315666
0.43926688599	0.894052062075
0.432169863288	0.945935729488
0.436640041226	0.887236590176
0.483549245888	0.705235938394
0.473641001584	0.698233487696
0.479721610736	0.695194386083
0.471223754841	0.695094810544
0.466225041985	0.693431582919
0.441430829794	0.934140070596
0.464800989329	0.920362551789
0.455289064267	0.961628153396
0.485085814723	0.820075042807
0.485836789204	0.876634301283
0.476703068123	0.821484636722
0.470177469352	0.863723669775
0.468469870991	0.86654748577
0.473451220979	0.867228265895
0.48279241025	0.845085296727
0.481190386006	0.816346572366
0.472948508039	0.853920601368
0.468781581746	0.865953714834
0.480207561156	0.850082676185
0.483475506973	0.842271105483
0.476741812654	0.825545344442
0.46740744073	0.818030385046
0.480872150645	0.766822077298
0.479806734777	0.804973827335
0.491825280625	0.816359030387
0.500011552414	0.847476716823
0.47420763566	0.870994018464
0.474667879906	0.868812192836
0.465910778829	0.792735198163
0.434883795072	0.887815042369
0.446907191019	0.885065909795
0.462523159845	0.863447921719
0.443188127808	0.915929549035
0.461249495764	0.898856062277
0.480024380783	0.891064813908
0.491649178035	0.691137487239
0.500717305949	0.704831023355
0.506203942001	0.722049991507
0.49211208091	0.727252404493
0.493825790365	0.72809775262
0.492352883134	0.727980161676
0.494061135371	0.753344122253
0.522835917312	0.717688649021
0.498157513035	0.734037937925
0.528880026587	0.708934211955
0.511566480637	0.739325880272
0.460885803597	0.88542080605
0.457542057046	0.951902956015
0.486152374881	0.726127441892
0.482841068466	0.753663311368
0.483017689069	0.755064345908
0.476975165235	0.766497813224
0.494808882417	0.756049224199
0.482620490938	0.76355074872
0.493965763539	0.759175057538
0.485177636642	0.781976429237
0.48270438668	0.780544709579
0.540552470058	0.807624385104
0.479029772986	0.770328048519
0.480670477845	0.76854840323
0.480335231642	0.769113324119
0.48005946441	0.768015244848
0.490352420407	0.75881298923
0.494269208193	0.76530696607
0.479694920527	0.745433214466
0.446300165939	0.948064971571
0.436958283202	0.972440777907
0.451462266017	0.961493378213
0.441856289925	0.964214957725
0.444368012499	0.944774912723
0.441282932417	0.940432765539
0.453091208064	0.948584427548
0.452593582887	0.938612457331
0.445687381892	0.954504270774
0.455395906554	0.97137601672
0.451919873396	0.98224789723
0.453369594056	0.960630682429
0.45381463617	0.966586090513
0.44153311587	0.942348764871
0.456630284107	0.95382915802
0.441234665611	0.961993660671
0.432507146672	0.945176744376
0.449205604618	0.975554620723
0.458884118101	0.923829160692
0.450563260176	0.959512415944
0.447392485226	0.981352138722
0.446529814272	0.952945518267
0.443435523989	0.953973774267
0.455689348984	0.960036056216
0.447535263183	0.953390526022
0.461104886787	0.921675480363
0.470371072945	0.882075408993
0.476924334709	0.903591043699
0.455894513353	0.848615551718
0.472899525554	0.944500327094
0.468819308545	0.832796941891
0.475647607974	0.843793046966
0.485451568208	0.891681684205
0.492048860364	0.716661317912
0.464845527535	0.919445518268
0.485943193572	0.770531940574
0.510641961703	0.786463233858
0.485492787282	0.929956326301
0.472860004176	0.94688705371
0.457509092719	0.974976243197
0.465343783003	0.931680934101
0.483547247825	0.737374635377
0.486026941061	0.728575624012
0.479312792251	0.842630826034
0.461316430066	0.883782164783
0.450104969582	0.813080558263
0.451170510788	0.814015633945
0.512739906635	0.68299849289
0.45749854982	0.813532224804
0.484108610169	0.811645725829
0.473683443193	0.844446931107
0.496347801658	0.767424399534
0.482476012793	0.820653031652
0.476705903887	0.82070866461
0.48701346843	0.819724001594
0.47779367905	0.833088907812
0.477860777447	0.830114931631
0.462729567338	0.920622279105
0.445253714065	0.895183767763
0.463002114165	0.919220067932
0.494436012912	0.623914931851
0.500378398991	0.727063776459
0.4851785175	0.822121306933
0.461677764706	0.932914936244
0.457879107194	0.921449393761
0.470621947573	0.905363023194
0.459345609649	0.933769422952
0.471059242202	0.927991339079
0.456877113867	0.93189680551
0.499561604943	0.824591605156
0.490182761175	0.832339304244
0.464198912674	0.878723123989
0.464468302268	0.878032623994
0.475867941758	0.831657946555
0.482331957799	0.842822793182
0.471753144231	0.846143418474
0.472356207322	0.844449906369
0.472096917831	0.845388105487
0.478249112328	0.801440590053
0.465346303548	0.82272404074
0.450985139112	0.906462603875
0.46992770343	0.877780279971
0.470167680118	0.868798956082
0.452947416275	0.858685602323
0.472875747548	0.888049100122
0.469059248248	0.761127204954
0.460268045589	0.862303545377
0.497992827704	0.715658841896
0.476274088056	0.751719820967
0.501085271317	0.72122220515
0.455092945759	0.862348008116
0.45771354659	0.841263817695
0.497490799598	0.716131676135
0.493774589216	0.704421764148
0.487757600489	0.715440242833
0.44969061263	0.862038146059
0.47325534893	0.683757260961
0.462980779988	0.60875010042
0.470728302816	0.490080775724
0.465158476982	0.486774004961
0.465281336476	0.472093562278
0.46146611184	0.428604358422
0.483523470648	0.451652847066
0.485393899078	0.835529566678
0.466977985323	1.0
0.446197237892	0.529710692384
0.441338702582	0.5890218132
0.492629838821	0.568945305495
0.445112142063	0.621506463842
0.447611783152	0.617141873381
0.424386473131	0.653670180387
0.434158243291	0.6227855775
0.398867082451	0.608768136087
0.46467462563	0.869797614334
0.481244281793	0.789542103973
0.461781537696	0.494347374553
0.449613597268	0.501945992323
0.457755849593	0.700457809751
0.501009166596	0.667643357653
0.540676150641	0.409311676205
0.443022461526	0.738579391148
0.450366615063	0.71045862045
0.454155195744	0.388524049148
0.437249689882	0.695472158734
0.457744468237	0.64245824788
0.432014671207	0.686426189806
0.43555102764	0.710928546249
0.401025504267	0.61104036466
0.502623963902	0.50873942116
0.541317218933	0.384172166671
0.540064473339	0.339784198558
0.537205617117	0.423677254563
0.514042600523	0.447869607591
0.53748862333	0.417185566503
0.536619495302	0.421690901833
0.462485773485	0.532689833658
0.491893328609	0.454821877916
0.513603650623	0.474648195119
0.501854607899	0.481080435562
0.512844791457	0.461158905907
0.505071770335	0.433535979142
0.479784455141	0.53404435578
0.49055342402	0.476306804339
0.504243381567	0.473389493306
0.504930127962	0.471120806553
0.507612422847	0.431555914746
0.525730603317	0.362390545583
0.475311444448	0.405004588252
0.495351522149	0.43966024516
0.475428992745	0.439175231505
0.44848264583	0.532256922872
0.456031903607	0.524323347341
0.410794163853	0.686069951399
0.454931631338	0.691040941375
0.458111342565	0.724046448048
0.457914650967	0.718272467288
0.43947960504	0.775470779958
0.453022053591	0.710742469117
0.541402074819	0.479437673914
0.511924702513	0.356766334022
0.48681429499	0.284304406719
0.551418550761	0.504292705061
0.523781598198	0.39327511809
0.448482293782	0.649430017811
0.437409056571	0.691155840661
0.429745203444	0.629151855483
0.431388816634	0.640061958209
0.417348653559	0.64222274305
0.430683030149	0.641048016634
0.513183119631	0.29827536296
0.498930413327	0.290120715336
0.508924339599	0.273597119955
0.50381996253	0.279711117674
0.47577965166	0.668814522524
0.475456145225	0.673580755857
0.48482459598	0.713163642212
0.466624605678	0.518679453849
0.459670572254	0.527982544738
0.480287083434	0.311661088446
0.464632672291	0.334097910271
0.498361845569	0.299718149906
0.495714148126	0.121192909562
0.429128622837	0.75572026395
0.422640460714	0.762898033111
0.468865524894	0.466714336239
0.470460556542	0.491154674928
0.462835898106	0.457920468034
0.463720225802	0.514631822275
0.459202661631	0.455834584915
0.459056750454	0.457335458521
0.458338210275	0.458106872526
0.458202112709	0.455666707195
0.426667449507	0.550503680356
0.43952716584	0.55078466873
0.449833854089	0.616573453221
0.471904976511	0.639330346037
0.472229822162	0.523440369818
0.480967135111	0.475453985894
0.523988791194	0.362721256512
0.526025862471	0.407866476909
0.479051227578	0.271429697395
0.5133351187	0.373956783701
0.527373232699	0.472030562318
0.532055071001	0.396041746752
0.543848330635	0.356990740845
0.505298410476	0.245063876478
0.557446611722	0.341431039439
0.492058622236	0.525064907322
0.432553321719	0.639247892272
0.43376476755	0.674495021725
0.423014638174	0.6892593735
0.410956569275	0.717645035086
0.409502000913	0.696014632605
0.421551720107	0.674807886108
0.459461945275	0.61945888528
0.430088724824	0.656303569295
0.486084458298	0.461563169639
0.476031869856	0.44171569922
0.455617333676	0.699397459935
0.464107439981	0.664121218754
0.474788407284	0.497640931003
0.406068552163	0.636566010749
0.45183652014	0.520438719792
0.460357220649	0.386472233033
0.465619820662	0.431455860073
0.48359130823	0.410384458644
0.46346257293	0.620603050447
0.471884015895	0.608892169564
0.519181661119	0.416675765909
0.509608988521	0.451506790858
0.514212020676	0.42128570876
0.514820057479	0.460369750056
0.476217491266	0.523112196136
0.476731021935	0.552440944474
0.474333221739	0.52184307825
0.472133141198	0.525179460556
0.472342761657	0.518384905333
0.471542581968	0.526617178218
0.477977244805	0.528072981765
0.476445901745	0.527015044293
0.544370152447	0.502239441842
0.486908852888	0.397203756256
0.45419466436	0.519490585819
0.5393740285	0.348343184281
0.498112283065	0.526231421579
0.431409830497	0.620844693591
0.44258932178	0.637920523681
0.473744950952	0.697222998819
0.462264150943	0.670185082956
0.431013683521	0.83249513178
0.479857413797	0.447987764517
0.488963388323	0.449865878803
0.459058571191	0.463948689139
0.47904349521	0.455499221673
0.480479367432	0.433834876945
0.461900356152	0.372791056891
0.460887485238	0.381813443135
0.466056128563	0.360744021309
0.464975750347	0.364278864457
0.464334263433	0.524261896082
0.455292541314	0.588184360384
0.467834704893	0.565891700557
0.468458212249	0.534167501909
0.427457314259	0.466438037863
0.458239045464	0.495529700846
0.43164273263	0.499210298552
0.406062643582	0.487870239818
0.460961862063	0.420654949556
0.479312434576	0.455656133223
0.47316875566	0.511256177659
0.486148583542	0.417859911336
0.480255648438	0.411766768918
0.476962482603	0.441332222092
0.468936277391	0.446573507591
0.488271874319	0.399194493179
0.45626230315	0.772733571046
0.47958986389	0.450699702241
0.484693241593	0.362836501931
0.483220953616	0.394257370351
0.484472972135	0.385338569041
0.500928889101	0.465652752307
0.511964080381	0.45824555529
0.500975040514	0.479234745969
0.500679139465	0.527331701968
0.467403994825	0.442170004843
0.467842486138	0.483858978296
0.434104140449	0.686626180433
0.409178389318	0.755027026319
0.463714337855	0.824281629032
0.468636734128	0.421526709953
0.452996950144	0.793893901425
0.487021829736	0.444120252306
0.404206750366	0.549488810514
0.453732458796	0.714680853308
0.434251741993	0.800618533785
0.46580337671	0.791496236713
0.456593842382	0.777632065082
0.46379765017	0.785829632929
0.470800231253	0.706980615508
0.446147181459	0.756804668639
0.461970995084	0.734380629437
0.465921105468	0.78111050392
0.463366350013	0.784835413711
0.413395543225	0.806307653353
0.526166435689	0.455536705185
0.574007414172	0.566970088067
0.500027607531	0.370572809364
0.492659181911	0.309109846161
0.467753516071	0.438734269958
0.464732294224	0.352772084357
0.449850468422	0.320100594562
0.553022129517	0.406179410439
0.487462831355	0.404235160412
0.490626081939	0.284239075095
0.473814601726	0.340903364305
0.450443523699	0.399637053609
0.478212799382	0.305529061039
0.494118674813	0.73890015063
0.417306045197	0.571716618303
0.437206775079	0.576642704278
0.440188235934	0.552910759881
0.44144239214	0.554604475313
0.476494602806	0.528792239644
0.493496476528	0.788982003064
0.479679278376	0.474308736721
0.477196867237	0.475352588165
0.431684067181	0.677869666098
0.528093316406	0.430387092087
0.468484816139	0.436062685589
0.461904291035	0.285002734181
0.466847703101	0.535634553199
0.475511993156	0.382237823801
0.448289641944	0.699904153186
0.484792238603	0.457346369975
0.499493606785	0.544046232385
0.459761525716	0.52782937849
0.490795819936	0.515006882949
0.475982917272	0.416766178472
0.479513987002	0.495330372047
0.465718584324	0.470095562199
0.474316159623	0.463035541792
0.468364129174	0.6071991914
0.481087305464	0.535165058763
0.485100937557	0.504140974358
0.496132831903	0.512426190152
0.480497726729	0.534927846105
0.463770675143	0.593090543579
0.468649716119	0.660371461242
0.431193901006	0.559122352298
0.454970624254	0.476991049228
0.461335725901	0.449012777505
0.455174425494	0.546423718792
0.501341976484	0.427191017422
0.50738580194	0.358409502777
0.458366028156	0.465667834337
0.460922902465	0.481158978697
0.481742576831	0.496339135107
0.449495000684	0.594213482902
0.43435329035	0.615976772225
0.477511131235	0.570796199217
0.442508156282	0.570024241164
0.444820454972	0.595655924747
0.448287645396	0.600074609031
0.451409233425	0.596430459878
0.454976027895	0.569450526774
0.449886015251	0.627911615732
0.459826275787	0.684296491139
0.457723696787	0.574902199777
0.448620398125	0.58137890461
0.462729498164	0.596963188067
0.450279087411	0.564810267843
0.472685451409	0.614970057766
0.464783391791	0.594883546397
0.468639451962	0.594634882425
0.467363045496	0.594514743091
0.456298566434	0.581407791299
0.467415820056	0.71515612571
0.45252188967	0.630433210728
0.427020132377	0.652171964381
0.405904959434	0.668465148991
0.428663668344	0.630729846122
0.445960284978	0.621323659476
0.443442107006	0.656920634783
0.478053946078	0.746722943815
0.454400266179	0.735863211184
0.446694814619	0.812292824341
0.451537022615	0.739763496497
0.420509818051	0.729201603405
0.453874849241	0.727322755419
0.453288757726	0.71066760532
0.469577845661	0.764023055766
0.402344756506	0.721731893291
0.490247997562	0.366742377498
0.485603706093	0.364600794588
0.486325665452	0.349599525149
0.471495549365	0.436218134882
0.475368538906	0.375423439701
0.435758345991	0.721685602671
0.460388708225	0.649902221072
0.467373656411	0.848871681441
0.483767576509	0.449318252046
0.49567723343	0.53008949596
0.467654706188	0.529465173825
0.476140994523	0.533667521522
0.476277411065	0.535706101198
0.477011909058	0.552590684944
0.480090269323	0.536404345581
0.47212561551	0.505483239041
0.474217955468	0.541091515
0.475996688591	0.537108806597
0.465085248333	0.526877965143
0.45878099584	0.532966514365
0.455077104991	0.502161284174
0.445004273697	0.51684052535
0.46089197225	0.382792913848
0.477446243499	0.462429561184
0.485120236035	0.444105493649
0.488805711513	0.464354367521
0.475729755594	0.523759677147
0.475974898175	0.520516425038
0.477694707135	0.458332042862
0.45927248382	0.634161033571
0.431472873603	0.674915196682
0.488686766605	0.532487885116
0.441118570491	0.704070176055
0.447181323114	0.683788204962
0.434421233446	0.609233345888
0.514078349073	0.393201192048
0.514270613108	0.346074225693
0.502998726774	0.387059809956
0.507156967683	0.403436849223
0.506175442751	0.400903867199
0.506327688762	0.402040834878
0.496200873363	0.473065414943
0.493588501292	0.378062808919
0.494434737319	0.382524113546
0.494782319707	0.307312252543
0.483789886252	0.425370529367
0.459749117038	0.693321162352
0.492375536386	0.71239825283
0.473445967485	0.387726423228
0.467232265788	0.426722366851
0.468584039319	0.428586303342
0.457939380841	0.541405007148
0.428198034219	0.455661067218
0.434513514722	0.433115598746
0.468713533832	0.474481977479
0.454034351823	0.447358454901
0.454800439105	0.454977862654
0.494307083823	0.545620218762
0.453275879067	0.458968019067
0.454598998001	0.459674119374
0.454917956662	0.456878423061
0.455286979197	0.458486041791
0.427614777822	0.481547743375
0.470481015787	0.484107083541
0.447718309343	0.398205479238
0.442336058017	0.808553138637
0.433913619957	0.870646645854
0.425026712573	0.84940456256
0.443204876623	0.859055617018
0.440686561839	0.826708925783
0.445635738831	0.799282730855
0.436701281524	0.799908233715
0.428475935829	0.800550662139
0.429728467447	0.845023012716
0.430742195575	0.82493314937
0.452211394303	0.855043651961
0.447665163173	0.799966490952
0.415642342202	0.800594483773
0.434583746986	0.781851095489
0.42127504946	0.817633898966
0.43785300572	0.831969034522
0.453606844051	0.862267849137
0.442658726112	0.830350549091
0.417912967967	0.804375975155
0.445940487411	0.767399982704
0.439490098131	0.857288898895
0.409579667644	0.865050787444
0.38907369115	0.879442528279
0.430870186686	0.830972699524
0.432250454612	0.789771606107
0.453179246719	0.573054994793
0.422159314763	0.58013080646
0.421044025671	0.58068553402
0.425321264946	0.520011295133
0.456725230807	0.59675077548
0.419243313764	0.523687741506
0.452888298985	0.498909743892
0.42549439476	0.620729600285
0.553268986778	0.410699601551
0.444982762122	0.54446103921
0.518055533456	0.439495249517
0.523109243698	0.446929665606
0.458898956527	0.628942173387
0.447804131125	0.645301549793
0.44820456873	0.661766256407
0.418264687899	0.653289180755
0.467826686192	0.498588838719
0.478226821006	0.419639984175
0.498350868404	0.579226169363
0.488605082355	0.571962424993
0.461088465605	0.535295799801
0.461933051439	0.531405108415
0.46587732069	0.288780435732
0.460309669359	0.560698925509
0.467660900754	0.473839449118
0.470062622531	0.501368060009
0.468429554713	0.438678437754
0.462486673774	0.532084872186
0.47119518271	0.504885567748
0.453330038305	0.496325316713
0.467044174925	0.506781033066
0.467881429004	0.498108386906
0.464153076053	0.674205698245
0.485095504534	0.696587137376
0.458709718752	0.672950330578
0.535111699945	0.242915833091
0.517036754568	0.378627910372
0.442704927886	0.45293684728
0.467217541372	0.688957767128
0.473531947504	0.657788048229
0.459658128177	0.641784308696
0.467660521085	0.693460871522
0.502930709651	0.678370725444
0.488373731679	0.664427865271
0.466201828733	0.478806219187
0.475549518399	0.557496866992
0.457499419565	0.576430789412
0.457514375466	0.576521511478
0.482192978033	0.485672348798
0.469932407974	0.5109090389
0.471394790697	0.507303080327
0.472297536638	0.50691688604
0.472014983947	0.504702078577
0.466303759965	0.453766206139
0.42790618964	0.568147627129
0.466907519834	0.672872302775
0.457610071824	0.608788940972
0.445107794362	0.621500287529
0.452139213013	0.637894101121
0.453113141677	0.581338539516
0.461754087916	0.454279260862
0.465439003799	0.600507202499
0.497243483381	0.477759299932
0.458583907642	0.449244710083
0.490276854928	0.401967311834
0.439836190629	0.595322129387
0.467290184568	0.601837005643
0.495650719304	0.478729827293
0.500254570701	0.429864239126
0.480820240767	0.420117175663
0.456435686011	0.619225217547
0.517329867359	0.909093714719
0.513182526719	0.917849573091
0.514786380928	0.880138314127
0.517135415143	0.889772183979
0.515262546548	0.89008441879
0.52535674248	0.820617998521
0.54009594496	0.846779314919
0.505533909848	0.935060385066
0.491871774165	0.958665146761
0.507981585943	0.887615459997
0.514669554329	0.887944459651
0.535075232279	0.924618495465
0.504720587574	0.905278897337
0.502861470493	0.901991852352
0.494533339711	0.885474283509
0.498919484141	0.887210976132
0.492151589708	0.876122580934
0.503834563983	0.907984342334
0.507913195615	0.905092495316
0.51706062868	0.887803114861
0.515605877772	0.889815992951
0.539901821534	0.870622584213
0.552771003279	0.876612364604
0.569326958191	0.790143615333
0.496765379515	0.911609940838
0.503756882893	0.920126031275
0.540618729878	0.838968345211
0.509126351232	0.869210840518
0.50905305734	0.899102153447
0.493232032137	0.890136415776
0.499010748878	0.899123545133
0.501402088182	0.897058219259
0.53811695849	0.852019725718
0.565377736801	0.807913623981
0.567478496034	0.798659680936
0.554400627315	0.815067158012
0.548134141594	0.830795770506
0.554985416836	0.815800987564
0.555251891117	0.81503568275
0.531638797288	0.847427009814
0.522680960397	0.823331102367
0.53829013906	0.850409410086
0.543564205305	0.834100560125
0.548220356084	0.838941286202
0.550260499734	0.832059742533
0.542470989611	0.844292349775
0.54372553579	0.822633362198
0.540733169456	0.829017962599
0.540907876835	0.826858619587
0.550362496326	0.854856323775
0.550995402718	0.820153689321
0.532742527149	0.82992593926
0.546251848251	0.822412396707
0.533438810268	0.836479198631
0.518096189957	0.884846025249
0.514515311025	0.846110444041
0.497423992601	0.861617337389
0.508062641334	0.912316469927
0.498339257501	0.907193913038
0.497650800352	0.907931008703
0.515914557614	0.924828749201
0.49624930323	0.909259317391
0.590296552447	0.757719915392
0.575053500926	0.748716781975
0.552923172796	0.734475705881
0.602513517463	0.760326152933
0.570686338056	0.737070680061
0.499239975986	0.909391345287
0.496256209284	0.882476506877
0.497122794749	0.897684595914
0.498639978071	0.896328706702
0.497374521243	0.892846219057
0.498235324834	0.893588968262
0.549082257908	0.757720634153
0.54086491791	0.777621609658
0.539696062491	0.767476541231
0.544138049668	0.767765742311
0.511468808521	0.892632282257
0.502747676824	0.901689164998
0.510248324793	0.886556365994
0.547297581493	0.82674905454
0.565472349578	0.784445526926
0.556636980956	0.775655012971
0.543418936365	0.787720275297
0.530242392336	0.797512084221
0.559247487881	0.621098330643
0.49547513737	0.895845456576
0.499899643348	0.864347101052
0.501952505223	0.867251718638
0.503586521468	0.871236859366
0.505113439336	0.860379188698
0.516384414154	0.851833157141
0.500987058165	0.868992778751
0.500792106139	0.869585210743
0.500778042418	0.869876913843
0.50053661676	0.869104127751
0.505362454986	0.84445671565
0.507244750677	0.857159883264
0.497082114103	0.940511353338
0.509290608798	0.898343403613
0.521053619806	0.885020370316
0.526926339862	0.838272096578
0.575166787003	0.769721796159
0.573347027061	0.783217416517
0.556246669149	0.73044063607
0.569442912879	0.765605517898
0.576485595833	0.811006730722
0.581883274466	0.784550620346
0.58449185406	0.758187902296
0.559582125363	0.716273302412
0.589230853838	0.754207750389
0.556557241639	0.820645146038
0.504700472401	0.890245717738
0.498473179845	0.898152295639
0.500248732522	0.893886982887
0.488222637244	0.886503191847
0.496830281045	0.887988360272
0.494508617809	0.883949183948
0.511458572852	0.926086146872
0.498326965007	0.913776680256
0.532709934813	0.85188822414
0.513736936369	0.858136199139
0.502080686194	0.935955399401
0.507376594564	0.904071883284
0.528357698555	0.843911150903
0.506290191671	0.860896994734
0.523698447117	0.880228291462
0.532563711609	0.79085887677
0.528883883671	0.82334480646
0.534640571514	0.807044131402
0.518041130467	0.884144041061
0.516043379119	0.894189414012
0.55616422963	0.803046165112
0.543099747586	0.816121038531
0.554963893598	0.826434873893
0.545990077067	0.811159001122
0.522548346321	0.903647299685
0.517827420061	0.883536503635
0.526447941078	0.911907201213
0.519323716555	0.887611520095
0.514195191873	0.895098455927
0.513994170426	0.893797469378
0.519600292699	0.894658773022
0.51842369101	0.8930533858
0.580797004546	0.816979078893
0.54952817324	0.827873086247
0.508127647307	0.906166671037
0.580285943715	0.746954924931
0.545120736596	0.859813829667
0.502162076831	0.879753900732
0.494329387318	0.923192179707
0.50765531833	0.91091797775
0.495485899777	0.918907122758
0.487091993244	0.919865288506
0.543518497361	0.83834453049
0.525915983448	0.854345885812
0.535668192247	0.840963411748
0.52383936977	0.857552833189
0.545452049529	0.828907112461
0.529353033004	0.841692697602
0.55263106781	0.781185241491
0.537164483354	0.780919624294
0.536864922468	0.780995347435
0.51808924185	0.890439900451
0.507562900104	0.905724093004
0.518737279886	0.888364207464
0.513923702305	0.895449160347
0.522242731887	0.818751200247
0.52153192073	0.833672694449
0.525566531086	0.820810770616
0.525625221793	0.802712108139
0.53517340851	0.811152897843
0.526527464051	0.822475419653
0.518143475454	0.840199870779
0.532432389028	0.810399025502
0.541074965589	0.812184962556
0.539338485683	0.810856418032
0.529768001567	0.819830938301
0.549058113317	0.810125256187
0.500522883858	0.911796189054
0.526609868014	0.839217547273
0.52362492625	0.801180945866
0.523973425927	0.818096249627
0.523606065452	0.81590783097
0.546415585127	0.818355023396
0.556462063552	0.820629841661
0.545809458087	0.819503381669
0.560326571149	0.799625628843
0.522414355285	0.862297010148
0.534820337709	0.84692080522
0.497331910198	0.88535087663
0.494183316468	0.887258446616
0.500253462295	1.0
0.509650902658	0.875785199723
0.496995096717	0.92407201667
0.545949737961	0.851796246675
0.549506766672	0.849919483052
0.499929126451	0.926557083233
0.501108056852	0.909409990205
0.501287651887	0.906310550828
0.510899608239	0.910955104815
0.504596815202	0.915866581809
0.505969466326	0.905099526506
0.498086677136	0.894758391543
0.511748055941	0.896559050066
0.504334401643	0.918110135962
0.504448768594	0.915224907805
0.47686644689	0.926496339391
0.587782397325	0.74077417229
0.618402908362	0.865804232998
0.565107761397	0.771137252339
0.570751877732	0.739586826787
0.53965170137	0.798964667757
0.537023527787	0.767533384595
0.530151404165	0.783625770522
0.590559991049	0.716342872146
0.551044939792	0.792911050144
0.556040584728	0.732085399032
0.548454187746	0.735065214385
0.522808603743	0.813339615994
0.548672877908	0.74979606157
0.51304648705	0.911159052427
0.517536241433	0.868619722576
0.527629445128	0.856460997227
0.5140763854	0.864058467344
0.513456471566	0.862421351889
0.514561582346	0.905238147405
0.508992742699	0.919069739043
0.520604693894	0.895175826683
0.517511154636	0.885841101725
0.500034917421	0.909435239529
0.551773221676	0.819215126133
0.537208019783	0.809098907248
0.527984568032	0.764538689968
0.510070151618	0.904804396813
0.513622722191	0.84657342214
0.498913043478	0.872761964112
0.523069027595	0.855954411134
0.521015318394	0.906416912346
0.527794925111	0.873257307344
0.519493569132	0.882701869092
0.523635509767	0.824347798418
0.51231515494	0.879588013472
0.523499068634	0.883753535895
0.520468611963	0.882079672411
0.508971826455	0.909417070769
0.519017377346	0.934367275978
0.530246446075	0.899999762848
0.525343551172	0.911761037303
0.516949828507	0.919194174125
0.510153628819	0.931747387023
0.521270468197	0.890750063166
0.523867966066	0.848890626177
0.51680850734	0.863624326309
0.516047028916	0.878388426386
0.502259129954	0.958765641902
0.535127905527	0.871915688018
0.549021490178	0.802091195694
0.520470805447	0.873907983705
0.519580428592	0.864829771632
0.522697247309	0.888529457913
0.501664327064	0.909946545232
0.493843336861	0.925567578815
0.514187608482	0.940558647761
0.502851383253	0.908295474627
0.502535285803	0.900127481384
0.506870572294	0.903924156146
0.502440971648	0.912728091468
0.514131434936	0.91162897738
0.51053114273	0.909583412156
0.511541400249	0.899385895474
0.512793176973	0.918625458132
0.504064326522	0.907805926563
0.509449204407	0.919154334474
0.507288787731	0.904924887383
0.51598794152	0.909096569093
0.514803930862	0.915178903486
0.510749246635	0.920631002842
0.516573816156	0.908454996489
0.505628296623	0.904505864034
0.502633887615	0.896329771662
0.503740941728	0.906334215155
0.496269228412	0.88236812937
0.490839586002	0.883534109146
0.495042377284	0.878935499888
0.502147440756	0.92613471516
0.499194964387	0.901132115803
0.507738528587	0.887399143894
0.496576276825	0.898986017986
0.508547008547	0.904369615936
0.501459816901	0.924513727735
0.49678736564	0.905377513085
0.501089202405	0.923526844342
0.499360950556	0.882713888713
0.501260286777	0.910516893823
0.483913080821	0.885540237457
0.542701427342	0.784306821813
0.537950311773	0.775505539091
0.540562653072	0.783130789237
0.541980929084	0.790784276032
0.533930459662	0.784286651167
0.486469731254	0.907742862965
0.503651455238	0.928188091137
0.508409204568	0.927745257193
0.522099875931	0.859234592552
0.52456596612	0.909217927454
0.520783498007	0.873431425189
0.515518992285	0.888936865092
0.514578985685	0.890398592285
0.515730382132	0.905849503305
0.523512585246	0.891591656079
0.523263087819	0.867629531189
0.51878485671	0.884286714087
0.514842560308	0.889506731316
0.513960958735	0.894765271051
0.518034201132	0.873068324629
0.512954999214	0.873578769471
0.514583052169	0.870132671277
0.514701024116	0.828146157575
0.522602933403	0.872984687005
0.526616827129	0.876203041446
0.527976094206	0.90534575165
0.515787018699	0.900131200304
0.515994629382	0.899421630214
0.516726906636	0.850908231062
0.492449602023	0.90890979979
0.496634717566	0.887651194715
0.513484176445	0.884004126709
0.493665135531	0.903029212861
0.507613957241	0.891825209555
0.506122901313	0.898536767627
0.559199020637	0.784466984014
0.554993456156	0.785402316932
0.554486039047	0.793922245552
0.550047501248	0.795800236384
0.550106828912	0.796488524344
0.549612436443	0.796511731107
0.546899563318	0.823281310211
0.557278208441	0.793122422457
0.546704804467	0.8031341664
0.554359144788	0.768578776953
0.549297774748	0.809355785658
0.515311438585	0.89382654133
0.508154043366	0.931592129017
0.532806290511	0.795762068794
0.528998856392	0.820845940129
0.529110102782	0.82084582373
0.523937303774	0.833514663719
0.521014439995	0.823027655333
0.517211599406	0.823529661271
0.535329370175	0.821511955725
0.523191286037	0.83088266043
0.522122517308	0.830484576652
0.55577296919	0.899597230645
0.522066343051	0.829219102546
0.52393029936	0.827732427202
0.523444049427	0.828122675825
0.523883068249	0.827289630088
0.521584094735	0.826995531237
0.539713923816	0.826646230486
0.519499830715	0.808558947126
0.497019236678	0.924692117305
0.485533757294	0.945185400915
0.491880697033	0.93739838855
0.492153424353	0.941968211297
0.494385206475	0.922470879216
0.493806796487	0.932869465901
0.49479585575	0.922941789686
0.493966131907	0.909226052743
0.491422665795	0.928819826995
0.493694438701	0.948761825666
0.497591482037	0.962885124976
0.498872379942	0.929096600269
0.487820479574	0.936776217837
0.487401314234	0.923272705503
0.491335029093	0.931236493972
0.490304709141	0.936833100228
0.495310596621	0.93038030762
0.492980631302	0.949295042169
0.495907307346	0.905599324723
0.493484732881	0.931711987517
0.490180021565	0.95489868113
0.483349625285	0.936748763553
0.478298220903	0.931430236014
0.492326128701	0.94394667379
0.488294752708	0.926290205454
0.491131490011	0.947360870849
0.496870029622	0.914362156512
0.492130973306	0.927262012298
0.488419562707	0.884817302555
0.500255239925	0.954806432236
0.495564253099	0.874995591212
0.506100530571	0.887794451765
0.508600299506	0.881875449232
0.578154092886	0.77748068781
0.48995978257	0.944808162542
0.557083830589	0.801575395047
0.567031730725	0.818111048996
0.517887322408	0.889955971509
0.50485264208	0.898367884023
0.491826832801	0.927027731148
0.48846645545	0.924572931691
0.540428403251	0.804012850891
0.537395651497	0.791968522072
0.532766922734	0.877754540645
0.508667758668	0.92081964444
0.508300514377	0.88759723182
0.508496874381	0.888755482811
0.542056221934	0.747161733547
0.51607097705	0.862663538559
0.519566784842	0.865486681513
0.513307216314	0.879233652668
0.530165753617	0.842760013494
0.523576314854	0.865070550616
0.520348274737	0.862396230277
0.518316240372	0.860195568239
0.517262804055	0.86795130375
0.516911883924	0.866620729089
0.505696867714	0.911310223792
0.513119814779	0.907719207009
0.503256668162	0.913032715364
0.560617221088	0.719441874757
0.558195222591	0.806276657807
0.51551491091	0.85072648963
0.504432613578	0.923901884309
0.505271897053	0.91982683391
0.510440546197	0.894942550344
0.504148175165	0.920940703214
0.522207103482	0.913015903344
0.508373261931	0.924772555224
0.524042141595	0.878681967315
0.531345188112	0.874588081641
0.502725918887	0.918232720309
0.503448738818	0.919682822395
0.519487722483	0.883231032454
0.518534606635	0.888940101397
0.513289479217	0.888997399844
0.514034883144	0.88784637284
0.513445963072	0.888281672649
0.516330801609	0.865322623712
0.502504371709	0.886064092164
0.504270798415	0.906517920999
0.508596310627	0.899722471324
0.509194766906	0.920216690564
0.503914734555	0.901470087598
0.507867601672	0.915137473841
0.520705032916	0.835775157421
0.509321795413	0.905893036876
0.563310674589	0.82190735621
0.528364280175	0.832288184028
0.549427833149	0.798766785161
0.497236386023	0.91070104608
0.513017594481	0.886444384531
0.562544143341	0.82138071795
0.55737097894	0.79783631031
0.542975923281	0.799887860034
0.500993183474	0.904821472884
