# Supplementary material for: Do universal codon-usage patterns minimize the effects of mutation and translation error?
Source: Genome Biol. 2005 Oct 19;6(11):R91. doi: 10.1186/gb-2005-6-11-r91 (PMC1297647; doi:10.1186/gb-2005-6-11-r91)
Supplement: Additional data file 1 — A tar archive containing the used CUTG records, separated for archaea, bacteria, and eukaryotes, the data used to produce the histograms in Figure 1, the kinemages used to produce Figures 2 and 4, and the data used to produce the scatterplots in Figures 3 and 5. [file gb-2005-6-11-r91-S1.tgz › CodeError/data/scatterplots/bac_p_CGUA_kX.dat]

0.659618076385	0.827113431298
0.630389546462	0.787346568349
0.540294769686	0.63699540498
0.545377388861	0.62204526394
0.538741416419	0.61774824104
0.469883524293	0.627468806426
0.495469718645	0.601017967851
0.744103392569	0.891565477722
0.799796355465	0.868390603993
0.591120404591	0.815364092162
0.604886467463	0.788398699549
0.633466501354	0.796599762772
0.618800012454	0.778474411153
0.611887462228	0.775794612461
0.631071953028	0.830617441621
0.607877309167	0.7855251527
0.632202323053	0.911050722726
0.738623973501	0.908480494427
0.697982375884	0.867664267013
0.537297835283	0.637372293264
0.541836760892	0.637023322127
0.569156014054	0.613580455392
0.550780702492	0.523489976162
0.504420922305	0.794833555498
0.657732952947	0.813793773379
0.638709787176	0.747345726954
0.444122999394	0.571808808082
0.657097288677	0.918554682419
0.653997144897	0.885194341226
0.658676098157	0.888889387422
0.676260187811	0.901042425253
0.658371314973	0.921035705153
0.549037879902	0.727363641908
0.449885029381	0.592042029075
0.439729767248	0.614515592854
0.481557681521	0.604842573665
0.472350443988	0.56751834591
0.479463420223	0.606344962559
0.480151893869	0.601928474659
0.527621326641	0.703232893579
0.497740763711	0.64784186911
0.543774035976	0.700671502
0.532249570693	0.743571841117
0.50981792217	0.617129224796
0.482615629984	0.607391317382
0.525012732261	0.641582746463
0.469160562726	0.560481600891
0.523943460746	0.713110600156
0.523065198127	0.715541368309
0.46695894974	0.543017574314
0.444316179598	0.583255077431
0.488105182871	0.69405404378
0.511059123777	0.782143848731
0.50142993123	0.690598282801
0.549155006361	0.564312101198
0.553443317539	0.768800563096
0.619935759405	0.830696540529
0.664623708181	0.842179551462
0.691854102341	0.918478412322
0.691571219135	0.921372475273
0.685011832457	0.797158068533
0.690129370003	0.920056493584
0.432505501415	0.533839885011
0.406555029852	0.571745227761
0.375630275318	0.599189447617
0.433519133212	0.534799349539
0.405722398839	0.586792876121
0.639646429164	0.832119811676
0.648274543982	0.883230887347
0.615751059832	0.772691541907
0.631135831578	0.801437494834
0.623857472709	0.790224633156
0.631011573036	0.804292684902
0.370895057886	0.538616138123
0.374000571858	0.535460580673
0.354687753106	0.546101594939
0.363317141031	0.528999453564
0.648087810265	0.866082142243
0.649949059924	0.837406162382
0.650374458022	0.858809211208
0.515520504732	0.622531062168
0.454881983359	0.546125631817
0.406988906151	0.568912921408
0.426888063049	0.562716238477
0.387560248816	0.53547562148
0.195174804969	0.545826281342
0.681764931387	0.88217948047
0.672435887539	0.918726801964
0.506070734644	0.599644068511
0.515505444973	0.601446544395
0.496805166307	0.595653084048
0.495490844004	0.588577212679
0.508272378724	0.620692900521
0.509353652418	0.620585781905
0.508624702279	0.619330957503
0.506882143795	0.61976881088
0.589713480508	0.89984304919
0.594190713993	0.88285064144
0.643059068591	0.764942715934
0.663383126014	0.923074267978
0.568278747888	0.732168067327
0.490981520416	0.626591685829
0.418506795359	0.578572861677
0.435647262033	0.550517279462
0.334402855954	0.519712522177
0.406591156131	0.537446456011
0.475869033699	0.537064546989
0.42313847041	0.532877959126
0.4112995074	0.555945149397
0.331850444867	0.572993682748
0.403199922008	0.567223555195
0.488896231091	0.613627562983
0.639695842553	0.86492935047
0.618531510826	0.711361522809
0.637665512971	0.791948211637
0.657885738813	0.862873611726
0.626822703078	0.729415201677
0.61515067592	0.738248325704
0.601333639917	0.721941137798
0.630788161388	0.802037968146
0.512162926646	0.654456897883
0.509093777665	0.668709885785
0.698157590958	0.885691500169
0.653054433087	0.856699500662
0.542036419595	0.759768606856
0.616641693201	0.8696820967
0.552828700966	0.687717234339
0.410422565889	0.543858463632
0.451595767286	0.523123829999
0.421193630004	0.543771897838
0.61902594447	0.815845291678
0.61024114968	0.766900163567
0.467451856222	0.622734206029
0.487662783084	0.616250835489
0.486505600566	0.642625593362
0.480547334106	0.627213839759
0.586008181302	0.751669797714
0.591306984737	0.810398337446
0.586485883272	0.745992359323
0.572757736058	0.727499726822
0.582742758621	0.752052323492
0.588877585158	0.759098901863
0.584020891883	0.744604695857
0.584351999344	0.748267648227
0.531692966034	0.740990046138
0.476640484372	0.56255126497
0.541414410219	0.602008239913
0.399163657982	0.533469418962
0.555684368478	0.721103367752
0.633772868569	0.88901830972
0.658955363051	0.855579295765
0.685227928448	0.902248874411
0.657725415181	0.830011687911
0.679419570537	0.788352511198
0.477915133789	0.563520033134
0.502941713413	0.59709386285
0.472139285948	0.550634224733
0.510070281777	0.592663337958
0.464624001318	0.577111031047
0.47669475632	0.602638034297
0.440026959413	0.65694898615
0.443930645119	0.708463131623
0.445983720541	0.712688728122
0.567503756171	0.73211534336
0.642295667709	0.860589047534
0.593620033626	0.778781356435
0.591153453103	0.78635388314
0.479003230272	0.573303747728
0.528320647329	0.685281712302
0.545654519798	0.812616445161
0.483750770438	0.589868777026
0.466798460833	0.567778486645
0.496575028006	0.6701740928
0.529023495211	0.689092493882
0.47721140875	0.649536261425
0.471220666734	0.587299261166
0.480204909537	0.594735798978
0.485335684102	0.576867762208
0.483526074624	0.607040360115
0.706539124016	0.905506641744
0.491866879769	0.62095984857
0.426794306085	0.604302410572
0.451550043674	0.611339741559
0.447003450087	0.613807445693
0.49850165208	0.611475272912
0.473470952198	0.578473213213
0.501530406531	0.614087619954
0.486439118433	0.562753083742
0.506121611814	0.648515640402
0.506500422919	0.593823726783
0.643777913137	0.858123813074
0.677744489197	0.893578784969
0.711539631365	0.714407670027
0.512945909855	0.615244638513
0.728832548393	0.918136519573
0.512317913589	0.657929061088
0.52248084135	0.571921409354
0.673272940479	0.832466623714
0.683532570479	0.823350182532
0.697300477289	0.88121440701
0.67647270892	0.806323129011
0.679660036183	0.807764456913
0.642841974674	0.775118891635
0.685077886681	0.891476922116
0.652656247622	0.813065437032
0.678172933903	0.804793868424
0.678977729131	0.80856420488
0.66240925222	0.75062905503
0.422358608856	0.528493332493
0.497931553215	0.478200913145
0.410855281321	0.495269436673
0.380937426396	0.567234878903
0.43075558559	0.541227909473
0.411067843455	0.583694134888
0.416788293027	0.592735446769
0.397588050541	0.53825688784
0.452455766676	0.536121518862
0.353744950952	0.50830420076
0.35724630493	0.507806334894
0.475268036393	0.69636166343
0.387819761781	0.546754442057
0.698461965375	0.89976349411
0.561928377626	0.729034223416
0.554181687012	0.711731723686
0.572666404096	0.782696587691
0.574291433201	0.789098893863
0.591874425201	0.746865176114
0.726466360481	0.914268998658
0.53775995991	0.621413456802
0.526617738088	0.622855709207
0.64611194525	0.814106228614
0.488441081597	0.598581715736
0.476703848001	0.614237165066
0.394386292043	0.585596799241
0.589858188127	0.752989289878
0.471923929427	0.588921276221
0.656489769821	0.919197697509
0.514659238586	0.627753662921
0.602101531839	0.772100178122
0.553494265571	0.718664762772
0.581310289389	0.783016709218
0.475718751376	0.629725576675
0.536662899124	0.622083814598
0.532074795816	0.65990144016
0.533788229908	0.655611908057
0.595809080628	0.729242760342
0.574883104195	0.677966839961
0.561019560732	0.706873303575
0.582274888243	0.75128393752
0.555336204834	0.662878827028
0.60003531697	0.698697526344
0.627931374969	0.797039933608
0.539455209211	0.675274678324
0.546257111411	0.759907520967
0.491111983401	0.56490808581
0.614325345099	0.69989940129
0.481356938752	0.561841695636
0.414027713098	0.553792284989
0.507362104778	0.586989652158
0.529064598018	0.679925117318
0.546650639984	0.671288652821
0.640357122948	0.859982841974
0.686595090611	0.956387979863
0.644668326919	0.828334098065
0.640208482533	0.896744155427
0.631317499112	0.859090287714
0.636180674823	0.848971574892
0.655184520908	0.894322019455
0.614790062473	0.793258006725
0.627529282289	0.790616230514
0.653245264809	0.844082361101
0.622417469304	0.796226996219
0.642478342502	0.885400005354
0.621248470013	0.782671320997
0.607651872324	0.789922215646
0.598881279733	0.723033523122
0.625604322685	0.789319891867
0.64925599416	0.825226792497
0.616759517177	0.778132696429
0.632056488573	0.850142791084
0.676992874973	0.909101821282
0.621566734361	0.791931038073
0.62853925354	0.839608471151
0.634752638321	0.842558665021
0.623012869038	0.851465144213
0.639229953009	0.808801371952
0.640248467782	0.830668121534
0.677599080643	0.884793278952
0.687712527034	0.914399949752
0.666798610195	0.778803103443
0.662585602004	0.781328141615
0.669023599351	0.840289538193
0.659916416571	0.801380837612
0.660103682192	0.893830883814
0.723120837298	0.957039204154
0.660551404277	0.874992819916
0.426425856607	0.590839919282
0.422154459626	0.593810776503
0.414350761501	0.557983394626
0.444316097031	0.570771831288
0.423026684083	0.561086439251
0.689780229999	0.931967422773
0.652162628437	0.803383216685
0.732659226832	0.860419886357
0.529078784119	0.702491259188
0.58374920925	0.747474019116
0.545969838793	0.69786887916
0.590141650364	0.776174610062
0.593575809308	0.781137686949
0.587200769878	0.735355703701
0.564450515188	0.698587887053
0.537274887228	0.701498832086
0.583236562009	0.760469268669
0.593437292064	0.7817095933
0.561897702001	0.71805443319
0.567661598361	0.760804749281
0.549163493549	0.693259807455
0.562688380045	0.690612335892
0.468186323093	0.651640810007
0.51565669605	0.672199573857
0.517242335507	0.673158594609
0.540433446547	0.685326052999
0.592615111372	0.761820082762
0.5894379098	0.75865456079
0.51287319899	0.675545088999
0.630567156566	0.807112365524
0.647204906333	0.867132679967
0.587165234967	0.791134151838
0.67412043814	0.897418582532
0.655834005647	0.862897864767
0.6265861362	0.824142039983
0.426941238195	0.515562415028
0.417170039263	0.530936079299
0.442566915834	0.573884005803
0.456281478582	0.577183379919
0.455715120709	0.578258373363
0.456256467475	0.577656113784
0.493886462882	0.571470545171
0.428601421189	0.559052635198
0.455538101398	0.571843984338
0.401262878033	0.578908026864
0.467004643633	0.554320153954
0.644338894978	0.82524590461
0.690581894312	0.84876367082
0.444921899904	0.586272953525
0.482032305584	0.584998489567
0.482988305234	0.584386739181
0.505411781656	0.592355938881
0.482096832909	0.566902162437
0.492401085167	0.596506875144
0.489186221426	0.605977318842
0.513161433271	0.650953651014
0.512228119471	0.645760299621
0.516248097148	0.504591150846
0.503913733541	0.617831220637
0.502873108369	0.618842588341
0.502297659248	0.619900535648
0.502200071253	0.619747825065
0.495176210204	0.585301727677
0.505298279218	0.612120380696
0.467286769214	0.621132386812
0.71962387069	0.873004105805
0.743806320132	0.860250277443
0.72903557719	0.852975215784
0.733969354098	0.844577028824
0.714260004524	0.864715232938
0.703550973654	0.837804660753
0.70966415843	0.872542927762
0.707754010696	0.894560833347
0.726583101607	0.869387917297
0.731393425677	0.854535451033
0.73888055972	0.815149546708
0.725192358716	0.890129695398
0.731238006328	0.898750340621
0.702276272869	0.880275236472
0.715220112243	0.854972285659
0.730510486743	0.874477389199
0.723766741013	0.833245586575
0.737574187758	0.861748628239
0.690720281745	0.857824693449
0.714644764597	0.895386002321
0.742496826761	0.847574676432
0.720674486803	0.830071930804
0.733944679194	0.861264953766
0.716333867545	0.823461692501
0.713766157173	0.889120254375
0.631513064166	0.761476817493
0.61297806832	0.751434791574
0.620937742713	0.758805426634
0.572555592803	0.752662552222
0.657750558252	0.808278505
0.559621656882	0.721403498879
0.557887733089	0.708880351759
0.635008607297	0.888451481612
0.470518498034	0.676700760483
0.626219570197	0.76276668604
0.522826000478	0.816446222626
0.529274004684	0.801419670675
0.680317948383	0.963422872774
0.698958325278	1.0
0.722132133158	0.999132501874
0.665666166417	0.866307006192
0.489792402446	0.635458315398
0.457938229213	0.651570988895
0.581141449566	0.702477401663
0.601999727	0.707581278955
0.546558223639	0.651145305649
0.545866598571	0.652359458998
0.380028430198	0.525584348626
0.568069251707	0.686367809108
0.527200917754	0.662683452342
0.566070114593	0.720277597469
0.481879477455	0.564658333119
0.558502132196	0.677972952921
0.551056446184	0.699747982748
0.544371679229	0.709836607764
0.560412886489	0.721111353274
0.554728541652	0.71898078962
0.662059030994	0.857085226468
0.652807254486	0.809181011851
0.659363187904	0.850273254766
0.309165871576	0.542462187385
0.449045202546	0.614190366709
0.547200044567	0.791692560652
0.671535675475	0.844725945822
0.655829102404	0.844933416405
0.648484999502	0.866980172761
0.675662074649	0.857792151172
0.66689344777	0.83768598113
0.668281426155	0.845714285741
0.530708529915	0.655611572863
0.563719436898	0.715568411243
0.600629956343	0.729433340359
0.601185127323	0.718880503039
0.545577796826	0.68694536635
0.558460191785	0.70596804149
0.565234404189	0.71465355866
0.56323929645	0.714262711589
0.563603283787	0.715744222048
0.513003503657	0.655092210721
0.557779502472	0.639903083343
0.655424783046	0.847004534819
0.609610355804	0.781736647696
0.607702229592	0.683764185265
0.60448552811	0.716911676409
0.618712243101	0.759495531458
0.493140794224	0.589673658205
0.60067539046	0.696176918474
0.47171225178	0.536594263627
0.49005750406	0.588783272582
0.446024363234	0.592533305462
0.597984502349	0.707858401428
0.585791751654	0.712013131087
0.473067915691	0.537015946383
0.447882434622	0.547552079642
0.448709447051	0.568989942796
0.602583706075	0.71564037616
0.459558088382	0.626837894995
0.448392365694	0.642179216394
0.383939568109	0.696687459805
0.380491088414	0.685224785344
0.380367940966	0.694918521057
0.357131999468	0.756491443041
0.364171037991	0.725944650229
0.5075358738	0.56419504205
0.54773357677	0.52179859291
0.416057187318	0.671194290326
0.431017562857	0.67213841289
0.43050006888	0.63593059353
0.447229400837	0.654151788814
0.448967817014	0.663541308528
0.446958189533	0.660341099717
0.441826420355	0.669315808659
0.438061452195	0.648385751666
0.496694500034	0.578298089703
0.485265084027	0.602239308672
0.392883801941	0.698342865663
0.396800944826	0.697721874829
0.472243402855	0.709416647979
0.441608499425	0.709131974142
0.323651832514	0.768195323237
0.48999477639	0.637611226705
0.479219475681	0.642800200055
0.359432597639	0.789716562547
0.45628211944	0.640856361922
0.453176302641	0.631144206428
0.461095100864	0.635034976957
0.474884833451	0.619499878474
0.437790923196	0.630433000297
0.38069547305	0.704001684904
0.331648578697	0.773122814778
0.309919331205	0.775421243945
0.337895777778	0.758927687245
0.362456667223	0.756412874167
0.336795145267	0.758876411806
0.337296007643	0.759448551187
0.411445413955	0.713478701578
0.361787897581	0.760316252205
0.360603968897	0.708237032373
0.366811677161	0.721341817695
0.353321018891	0.732079138216
0.354577352472	0.740217258052
0.389837191346	0.722965238602
0.373357749099	0.768528770994
0.360593298982	0.733593152545
0.358907930146	0.735467505271
0.371465660821	0.738410051255
0.331885290723	0.764576966729
0.35354846911	0.74320314747
0.364464969314	0.736457300733
0.365139962044	0.733708394637
0.39355805924	0.70501737814
0.392698024446	0.706061769437
0.443918707465	0.669219462267
0.473085783122	0.619011705307
0.476940355645	0.606122131358
0.475540515923	0.6052065431
0.509565055199	0.612256241433
0.472228019543	0.604897266169
0.343099654196	0.813370706668
0.299078973333	0.82282091094
0.276245930551	0.846754369184
0.353604308887	0.817281669398
0.315102317972	0.844989321399
0.468455810033	0.638370155167
0.467400597418	0.648169678226
0.447707705082	0.662958850057
0.443307013937	0.655805220436
0.444468733349	0.663403366084
0.441400910307	0.657251810914
0.298070459355	0.841174770666
0.306007688316	0.831553458734
0.306283335033	0.849514669449
0.299146258008	0.840894629556
0.462335328693	0.637339864429
0.462906362879	0.624560499465
0.481920903955	0.642087905371
0.373312302839	0.743264930868
0.383494651044	0.830483519533
0.295665302729	0.807997901225
0.30446834895	0.799520987209
0.319892459378	0.813506249207
0.203746508716	1.0
0.480626398949	0.621734433492
0.46389476447	0.650260598653
0.38388124604	0.712693868459
0.392323643724	0.708674082381
0.379304071992	0.724132671028
0.402140988572	0.738918680295
0.380682892605	0.714332377518
0.380974566225	0.713464132394
0.382070091868	0.714063275836
0.381806660908	0.715381860741
0.402947393142	0.698129302075
0.410354309555	0.688420939724
0.455289391459	0.629256710021
0.451713126842	0.621727427123
0.409640299349	0.688170249352
0.388071262587	0.752277170412
0.318012669189	0.823841966214
0.335325148219	0.816585265137
0.28375566701	0.850990680984
0.316844940846	0.811290912846
0.354576379292	0.781830467934
0.332083903986	0.798916270796
0.307175880099	0.824912723894
0.267419774068	0.877513323796
0.302177776778	0.834679352702
0.391027305124	0.74941502319
0.449668063468	0.642977338402
0.442996922167	0.659753697405
0.451878195155	0.646395100126
0.460818396194	0.642108334483
0.435863420434	0.658607249362
0.437501331473	0.667110055613
0.467141871694	0.660090544311
0.466873907131	0.648699138553
0.368858914488	0.720080983784
0.372954447843	0.718567112994
0.479259922102	0.598348563148
0.461064891847	0.630315779789
0.389381892793	0.721851777836
0.43486607979	0.663956822743
0.401603259084	0.692515813052
0.34115661076	0.803925342735
0.35338489652	0.752281915979
0.363112070249	0.80211101224
0.435573302437	0.656219874185
0.436936364791	0.666498751792
0.334246344444	0.766052776468
0.346895952696	0.749388116813
0.345789435368	0.747468510701
0.356968215158	0.763449687595
0.417097130573	0.673893247699
0.430071767917	0.67502677371
0.426459100547	0.674505096412
0.408276685056	0.687777054525
0.408394351481	0.67768861241
0.407201692409	0.674959739364
0.410583344566	0.677684587199
0.408805940789	0.678033723852
0.373254880984	0.762874712274
0.333169693995	0.766957111815
0.409886235114	0.684094334976
0.297017531908	0.831801898072
0.390750843239	0.691372432114
0.438721995058	0.659073244277
0.457429183044	0.615029104185
0.471436814772	0.613623756068
0.473502304148	0.624183290687
0.516113466377	0.618473970038
0.360601421292	0.746391285205
0.363233146347	0.725104403013
0.374275601295	0.74688277237
0.361805924459	0.719677060689
0.356931060044	0.754209544122
0.336497140428	0.754961333502
0.328232798807	0.79008499723
0.323294176206	0.786173402732
0.324535643862	0.785491562209
0.418616298204	0.69130393981
0.428807503349	0.637153606634
0.428059463764	0.683545254321
0.419894744201	0.674296127385
0.357314259345	0.757288056916
0.366934101351	0.725989444044
0.362538391301	0.713164064199
0.35017089707	0.757796669781
0.338331089134	0.769182384645
0.362991938002	0.749759737773
0.385038970942	0.726300714992
0.340672576605	0.763310778492
0.330156611945	0.756652295726
0.34023274407	0.757771801886
0.344493885204	0.754664740836
0.313931922322	0.744028411772
0.491141732284	0.59743330171
0.366538203753	0.741595947694
0.338443895993	0.785075888497
0.348630190943	0.765655466539
0.346156105872	0.768647354732
0.347809424002	0.755368829192
0.360455565899	0.767794550736
0.353908691236	0.755424101033
0.359242869036	0.762186296267
0.374648953962	0.721953642287
0.367798627862	0.728841784447
0.46259666791	0.65001693911
0.477212753715	0.626162075922
0.559158099642	0.571987684361
0.358011203025	0.699516193528
0.497562190087	0.573371028819
0.365287005324	0.721209137361
0.384864666558	0.729697876874
0.487107457186	0.608255214052
0.498913251934	0.618341823495
0.497279713817	0.603130728262
0.490157906122	0.620653875353
0.50129643988	0.615727826794
0.470768733686	0.641119978768
0.474666522265	0.616816650027
0.482834446761	0.636453937201
0.502198031923	0.615215388315
0.501102808145	0.616381543222
0.507304858497	0.631475163149
0.317560879034	0.808476319572
0.394939021114	0.7199590314
0.311689028768	0.819397816148
0.282366334302	0.828246415265
0.360983232673	0.799009032162
0.308239234745	0.806534656443
0.302764268837	0.806094338373
0.289673691529	0.819496673639
0.312975811384	0.764596823393
0.275334679747	0.847705533028
0.306894157326	0.847566987849
0.341093218288	0.755007800388
0.279063627273	0.824910966511
0.481502988197	0.597701134814
0.416251894178	0.688835152121
0.41377389462	0.705259242563
0.405386318263	0.690844168467
0.404271144668	0.689841192763
0.412191851495	0.670559384078
0.490165831084	0.578543361848
0.383963918817	0.689287504451
0.388941064174	0.705906218538
0.469359963686	0.635428652852
0.337177503438	0.752073318085
0.344238672146	0.762161831777
0.275336318647	0.802207139809
0.421965753942	0.667328067595
0.342773250366	0.735022115614
0.463858695652	0.640989628588
0.364728776258	0.716192016197
0.422331940752	0.662996693211
0.415185678547	0.703880585256
0.404581993569	0.682194317416
0.349755646546	0.755108941447
0.389163605539	0.70204374116
0.391058890959	0.701921250578
0.384435072551	0.703613946949
0.451273399386	0.653154735696
0.44389001326	0.67374959015
0.419706980753	0.690347339201
0.424927268857	0.670436539047
0.443287867911	0.693405847555
0.454882571075	0.655397966751
0.448160947914	0.651303669631
0.4033511186	0.715275552556
0.387155280659	0.705489980357
0.39068019963	0.73265852039
0.437548046392	0.63780798899
0.38009555798	0.745657651587
0.337849375393	0.803933931281
0.384283406416	0.724594554308
0.388026236099	0.716939798962
0.399356766941	0.689147448575
0.439692743517	0.632257189406
0.45088841019	0.596740721362
0.442193042034	0.617256889512
0.433396992122	0.634421633727
0.440011698105	0.641010297923
0.437423723999	0.64084421153
0.437474561565	0.624745273853
0.432529420311	0.649279028465
0.454429683201	0.642626768572
0.462782000241	0.639783527515
0.436695831189	0.641521688337
0.434796930071	0.634917533559
0.449082007344	0.645517115517
0.428927545656	0.657651012383
0.453029431753	0.663345709849
0.439283344393	0.650029049299
0.425638721994	0.624361169351
0.437836583101	0.655631188296
0.43153305483	0.644158148466
0.474701180449	0.620887222907
0.4579551886	0.652946839809
0.448152233867	0.662937388342
0.451900201305	0.660478359362
0.44168856036	0.66614473719
0.459451265726	0.634122850741
0.457743912539	0.645375269701
0.47460635488	0.628638333614
0.479181500583	0.614722671323
0.501847209394	0.632525517438
0.487495885484	0.621835502123
0.469555035128	0.616412107664
0.495862900737	0.621414308938
0.467904622419	0.639969870352
0.484601131754	0.595345173073
0.469260499871	0.639103500955
0.325260331315	0.810708799666
0.321292441213	0.820110407005
0.320397589088	0.820733719156
0.352789291296	0.813769948317
0.331451763388	0.822927900679
0.487244660735	0.603538633359
0.463839142583	0.622210230939
0.506114228169	0.567873347207
0.370666184174	0.708317394821
0.430238279328	0.67169986752
0.418252730109	0.710785536515
0.4111469083	0.675706618008
0.411856282332	0.673394866904
0.430434259593	0.67096036642
0.419396026962	0.687416473004
0.406158534486	0.714448646242
0.413137819195	0.684009570483
0.411986053095	0.673867065046
0.425846305905	0.68735921342
0.411247892936	0.692344743602
0.390457421576	0.698905563626
0.386477124477	0.705986207008
0.34917740337	0.75617406127
0.400177036846	0.72628492692
0.388521008031	0.717004819791
0.409533051455	0.694081060819
0.409059220557	0.670149342455
0.408863609509	0.672092217467
0.381541813141	0.729363162745
0.45500047821	0.646378617283
0.456273185608	0.647994946246
0.412048733928	0.675924026305
0.477209631013	0.623145262347
0.463518555869	0.638151574155
0.442899096803	0.64470336503
0.324326687653	0.802605631055
0.308441558441	0.799074228064
0.322833621751	0.781948127443
0.323976731592	0.776001636798
0.323652143031	0.775613012644
0.323921497191	0.775725392331
0.348209606987	0.741928100283
0.323740310077	0.782900846703
0.318295223535	0.773978144585
0.286806247923	0.797275815001
0.329825757253	0.755662039975
0.470182275809	0.654050378245
0.480021975085	0.588624877966
0.328689831049	0.784323636241
0.339739783752	0.75533205018
0.339462183002	0.753759402323
0.390638788337	0.735895013314
0.353119767019	0.749755595867
0.340792418965	0.748962595311
0.362164339143	0.748227393121
0.344309792214	0.732591994288
0.34757737202	0.732471226659
0.410414769607	0.688556065325
0.350679804594	0.7411078487
0.350771377141	0.742612180101
0.350334525813	0.742706006763
0.350636705657	0.743416755577
0.36053572442	0.745605005007
0.359649664803	0.743006888649
0.333912868424	0.7699970897
0.499339315346	0.583142097437
0.521030274756	0.560326325609
0.521468993628	0.575663958675
0.516675712914	0.568615845152
0.509432151747	0.588421138156
0.510332187858	0.59237755865
0.505335216	0.590769546608
0.49229946524	0.594796640365
0.51349184109	0.579004156762
0.520053752326	0.57218956687
0.533504081292	0.559915630047
0.49960201645	0.575856011937
0.503345262175	0.570833615908
0.506204793646	0.592119928157
0.511352166131	0.583446981836
0.515127531748	0.572896710906
0.511722635839	0.580992777894
0.513287511982	0.562738064278
0.503787147819	0.610279705537
0.497823257484	0.582271636997
0.526457301178	0.558173310653
0.524535679374	0.579763998862
0.517845904881	0.574542778848
0.52061766362	0.580854341209
0.500368604708	0.581267871927
0.441062561379	0.623238379583
0.42720812479	0.653068851314
0.435555737236	0.633221048426
0.404469773159	0.68082217756
0.456078259018	0.609955852057
0.399347684279	0.68995927798
0.397576250201	0.684486102529
0.441113490365	0.650532060041
0.32667847079	0.796259256706
0.427518645444	0.628245125188
0.344245365582	0.76091477069
0.357073977132	0.742838406413
0.425403159857	0.616773159139
0.433605803064	0.599014173189
0.449739963822	0.569038488419
0.469067867267	0.612901498168
0.365147730209	0.768071682496
0.341873638746	0.782960307785
0.42259519038	0.676216510524
0.435239216489	0.645766983555
0.422743920193	0.711927732973
0.423006151096	0.711330240329
0.271658700198	0.823589849096
0.391950381509	0.701700189493
0.38168360965	0.71024934949
0.386353228122	0.68403085123
0.357388678185	0.740224148995
0.382995735608	0.697500433923
0.379145264641	0.700412313561
0.381218336834	0.703943765268
0.382519792046	0.691750519695
0.381658784646	0.694914733286
0.46638394792	0.62099146993
0.470046305229	0.639812579478
0.464539688641	0.622024623785
0.281743893456	0.891480894324
0.336185503506	0.787449845692
0.368722127256	0.715824263262
0.476188401262	0.609410693973
0.475102979212	0.624605351057
0.445803847304	0.636216763532
0.47494529114	0.608698744629
0.459859744609	0.618058617245
0.465085963924	0.612083878859
0.392175692038	0.702053552504
0.419177574709	0.696806617984
0.440030008146	0.655640890983
0.437839553166	0.654970203395
0.395961836893	0.700652553277
0.408678368577	0.691211702786
0.402502528964	0.685910752853
0.402998658642	0.687676947756
0.402142226504	0.686963870083
0.384590965739	0.722171701007
0.421160433456	0.694701085223
0.462996759656	0.629844280328
0.445765740182	0.657015810673
0.445181499908	0.656128976737
0.448805374552	0.662990559512
0.427613005069	0.646118920587
0.3609258866	0.749412833323
0.429928239764	0.659896686661
0.368623882674	0.7781118186
0.358719985953	0.759929326245
0.339224806201	0.784730234624
0.435299313446	0.662894669449
0.435625093279	0.678826171654
0.367848778855	0.777183392558
0.344573015506	0.791440371174
0.344470516221	0.788147608643
0.442145276305	0.660667500939
0.764097180564	0.31713769684
0.674758910791	0.347927577782
0.380819443304	0.517097190448
0.369399162984	0.530709573721
0.351183765502	0.517750420099
0.347878546049	0.619577939792
0.332978736412	0.608348673378
0.915670436187	0.220130802354
0.97412309961	0.169078963022
0.664744213188	0.406335854735
0.662684849921	0.368189201142
0.677779308445	0.351531416439
0.661840562111	0.361299137188
0.644503988239	0.356932129623
0.714652186481	0.330581273107
0.654409201813	0.36958517587
0.844252446072	0.354337104328
0.940155958871	0.229979663721
0.856358645929	0.274308994447
0.391291366011	0.511817764484
0.394849675216	0.500983764158
0.501188607311	0.386901811273
0.32844167858	0.444733612868
0.479343235439	0.526287230858
0.761240808454	0.286162820645
0.665419098008	0.32500677564
0.245345527507	0.548796308486
0.900797448166	0.313529302303
0.816452533904	0.320103285619
0.819142432975	0.306534222746
0.884080439405	0.285601154089
0.852126163693	0.316420893623
0.512171595796	0.491605559094
0.255090365796	0.631355071376
0.266438387858	0.675336478158
0.261796820626	0.59340583866
0.255232374914	0.595210102803
0.263932317983	0.598268167622
0.258794728102	0.595368637413
0.569731811947	0.512389226132
0.329272614513	0.525834317115
0.425257085227	0.512437186524
0.513737836291	0.512163042966
0.310836192043	0.557779004722
0.327527910686	0.612847804627
0.425093233009	0.520690108734
0.264475061039	0.56963349041
0.446497741448	0.513057398742
0.445646196001	0.513598764774
0.253879690409	0.63296814639
0.248040585698	0.665634761346
0.43492354629	0.584969196734
0.570000607645	0.530714545375
0.449961502881	0.563602274247
0.297746683627	0.468544974986
0.584155485735	0.473467614671
0.761855161279	0.36304991327
0.815901261703	0.310106115818
0.885760429009	0.270714723687
0.885428986169	0.272615066388
0.853324162693	0.26100391491
0.880569175621	0.27735843775
0.193964162213	0.594357759053
0.205149856133	0.670292379042
0.210948256411	0.744382208837
0.198722364878	0.553355438818
0.218216611624	0.635174107565
0.761407811429	0.326469499031
0.824189482002	0.3039647018
0.646213015166	0.353901110434
0.674067773144	0.33534925263
0.668083013402	0.339260655062
0.673659916266	0.335366339187
0.136652973152	0.740678697425
0.142895720595	0.733673816098
0.150348874183	0.750717356298
0.126726275284	0.751159861958
0.811140819	0.322262746929
0.76900991016	0.342436174383
0.828090921036	0.301695884787
0.374447949527	0.510653650149
0.236644591612	0.462018601536
0.200669569594	0.705369441458
0.193550093347	0.668571039655
0.159557774973	0.726358797267
0.068621785611	1.0
0.867907153133	0.274268969328
0.882876067254	0.264115591071
0.328441309225	0.582881167963
0.339719121354	0.56137927237
0.317556236463	0.585544883472
0.338840699436	0.548311019089
0.349752938565	0.568451439479
0.349936319078	0.567258081671
0.349920381082	0.566856785277
0.349747758531	0.568642374607
0.739314232034	0.386848320653
0.72528366889	0.384852851633
0.632445568616	0.328047382205
0.856228981679	0.3151692068
0.547984227891	0.433895662518
0.373188004869	0.527970768168
0.211222379672	0.622852526239
0.176929181644	0.583991416122
0.140443286099	0.841756314188
0.175664392949	0.702581274645
0.185234399914	0.534154232416
0.177827434585	0.664243825919
0.163737466665	0.668615348646
0.161301609517	0.804089796436
0.167049127465	0.66019604946
0.405706464022	0.560899792236
0.800767456095	0.338592873454
0.561244842278	0.372132656835
0.716698948973	0.346456022915
0.794854286899	0.303079389598
0.595320008587	0.36876518437
0.58983425311	0.375666587614
0.612002759255	0.368597528113
0.717505342918	0.329815535213
0.396789830396	0.560332559447
0.404075765412	0.565387549061
0.840104473769	0.255041076208
0.795222248633	0.32031089134
0.54803795845	0.465696253638
0.823983892115	0.379676206216
0.497798804127	0.483485794067
0.207416684818	0.689373003539
0.209425863754	0.700947035429
0.214392022622	0.634940375196
0.727479620971	0.371558481976
0.627025457712	0.364142129721
0.302153301589	0.618370450379
0.303806755504	0.602305798623
0.346080643987	0.585214126185
0.324068116502	0.57686981365
0.57840912484	0.400253576147
0.679712928333	0.390942429142
0.586932262024	0.384058284096
0.52790442569	0.424406751242
0.55056932351	0.415484063624
0.557855685079	0.408577150027
0.551021050425	0.412308993734
0.551736484512	0.412703534057
0.469537309441	0.41694086158
0.209417443954	0.563561698934
0.374492715055	0.520470115611
0.125633991219	0.698795417755
0.543749972657	0.502665130219
0.775920192096	0.32794780715
0.769512689485	0.328472326827
0.845758799769	0.269424408195
0.76175984697	0.303596754092
0.800124082308	0.269317412664
0.267851838311	0.596930472267
0.295972051648	0.580904213037
0.278294975656	0.607981773332
0.290849610756	0.57617590451
0.286014331603	0.618186904834
0.276594376592	0.577437024733
0.37936827957	0.634605526321
0.419513134999	0.659095371368
0.426571888163	0.654583124223
0.551334334979	0.419069123813
0.734970969183	0.338665411197
0.616494115565	0.367999094787
0.613915602292	0.392893463178
0.290309183202	0.591107680921
0.438250017143	0.518177661227
0.635178882709	0.517791678664
0.331708410377	0.590635379748
0.243417436166	0.603406324693
0.398986281747	0.551767538336
0.45165458618	0.500310781205
0.336505106957	0.592933523865
0.263088763555	0.63026310932
0.284844985342	0.596121907506
0.253173537067	0.587674923349
0.283056949597	0.63600809855
0.896622785433	0.252233659062
0.33912275727	0.572185352159
0.278214045322	0.690863750219
0.300133055046	0.651472957252
0.299366939867	0.658794897441
0.287752088377	0.546304447627
0.267480698681	0.556971815449
0.2976742473	0.533144817917
0.266617009158	0.569017513493
0.392966457354	0.556709956426
0.315200025062	0.566697712867
0.785054316461	0.314780816594
0.899168667288	0.281573294891
0.797737088631	0.231466748982
0.326119001786	0.601251891303
0.942965621693	0.240627363005
0.416126769281	0.550891094942
0.367927604761	0.456229974263
0.810819169362	0.299864535936
0.845681774596	0.269710563422
0.894995867662	0.26401992331
0.806943543154	0.284284020482
0.796135305477	0.277087056111
0.68340068055	0.327824797488
0.864027725131	0.281133915382
0.797482994232	0.312403983113
0.792689419518	0.279069964791
0.796723706396	0.277535092197
0.718614328691	0.282264842352
0.172837061968	0.655378199077
0.176489550314	0.482109492243
0.095853348793	0.657780352552
0.192706288765	0.762990436534
0.226992439921	0.611631444268
0.236549638504	0.707723220742
0.232432104953	0.674513559632
0.142942770146	0.744834947561
0.180560534807	0.656646124183
0.094899019042	0.801174702468
0.130555004463	0.785154899688
0.42609243518	0.609900701168
0.147191904924	0.745619604666
0.893689073428	0.270082219102
0.602075958769	0.476360440506
0.572055422506	0.460292723544
0.6138837582	0.44560336302
0.619984885724	0.446030709519
0.543015549801	0.400580242639
0.907933948042	0.24087558805
0.358857429216	0.533294291324
0.355255873933	0.522320014281
0.759541185097	0.324436880585
0.257335091264	0.588996491527
0.320915834979	0.592292310083
0.20084474015	0.784353370956
0.580353775364	0.407939842693
0.268179849808	0.652590187143
0.871275575448	0.306329626908
0.342394912283	0.570302184748
0.598176984428	0.38026526087
0.557425517399	0.437247980412
0.588384244373	0.411939447164
0.327961960111	0.59690301372
0.359352924555	0.507237355158
0.439196159908	0.506034656435
0.406432143944	0.50680061949
0.616644403659	0.422030062829
0.507013748342	0.396232175327
0.528949361469	0.425597456589
0.580855743987	0.408484061188
0.476848528356	0.408980257151
0.563717699688	0.384074562024
0.724389039743	0.356567765582
0.513255743809	0.483269789964
0.547601109923	0.478036681283
0.280098693433	0.555168554585
0.513238774995	0.378581784038
0.249682823086	0.552047418002
0.198844742927	0.662262351449
0.316316639742	0.533249809337
0.445975026739	0.496642873349
0.457247742187	0.501070168496
0.746871943525	0.349108344853
0.876741463038	0.292819738966
0.719304203456	0.349594440363
0.785947322352	0.341577908981
0.755776983977	0.35838528672
0.736580971274	0.347211703105
0.777768708152	0.326127512086
0.669286648264	0.378655630173
0.7064381731	0.359654787253
0.778773072747	0.305136288884
0.673516653187	0.372359488069
0.765418272451	0.338223326603
0.667821297429	0.359202285397
0.650625914485	0.381023704357
0.611479951905	0.381577690364
0.658071855152	0.34331133305
0.686888651805	0.347719453721
0.65557103064	0.354161017627
0.71442181815	0.349109719387
0.874277468553	0.280735741809
0.687012684356	0.348821826688
0.727477477477	0.33204096022
0.743701579942	0.321741356508
0.727835418801	0.340545962523
0.709666009802	0.33277748413
0.731084975981	0.324826813624
0.837945163445	0.274399302797
0.880019963401	0.266837530855
0.79511369134	0.285460855496
0.736494352074	0.306900744289
0.817510358494	0.322444697558
0.779878271113	0.303667408394
0.837924599902	0.294206244486
0.917822625069	0.217111963357
0.818551919609	0.297131650901
0.235773058943	0.627709338637
0.229812936141	0.626787410196
0.184250242725	0.636350197055
0.234864442482	0.551714121936
0.195465571935	0.603570070012
0.9140758191	0.270713899066
0.720881234828	0.326761100081
0.926793678196	0.251754623153
0.456661841742	0.532302231761
0.59084838687	0.397818960236
0.514872594903	0.439391996409
0.588443191309	0.40361755069
0.593316848976	0.398683875844
0.568651509683	0.404115758575
0.519969118389	0.439674089434
0.501394580077	0.465024343153
0.577007133429	0.40447688775
0.595317728016	0.39855322318
0.552112676057	0.436115330439
0.594717156754	0.434438042818
0.464616164246	0.486810807133
0.440865536012	0.438245832911
0.357661050545	0.614260262808
0.436838416995	0.490645319591
0.433154753982	0.511310493998
0.480037429819	0.470692950346
0.564115307733	0.403775109274
0.559906209783	0.407855255783
0.417784819528	0.525678056855
0.669493416648	0.338688987959
0.777274789179	0.312034712332
0.603503452922	0.411798207562
0.848013729746	0.277321745721
0.810382210569	0.305151684463
0.733196653183	0.367619731041
0.132432668765	0.654225746199
0.145009060707	0.69215922346
0.22756885211	0.654582456397
0.224618189122	0.639123812801
0.226760087502	0.640591003402
0.225323658371	0.638981634661
0.252096069869	0.602065470759
0.223966408269	0.681400853484
0.213300067763	0.635224171575
0.210900631439	0.77041304658
0.221062497337	0.653628471241
0.765152437786	0.294880500386
0.822684820859	0.298577738166
0.250717245776	0.644410216881
0.259938636722	0.593987319975
0.259828893281	0.595610139921
0.359320690835	0.553098223012
0.28570076447	0.598100736615
0.290680842139	0.577871596708
0.339120302641	0.57878894423
0.358436154828	0.559338143307
0.356572635198	0.562613854212
0.280363957376	0.590049539738
0.319839700279	0.560330728292
0.322119437378	0.560171633573
0.322171947382	0.560917149584
0.322266138675	0.560175139911
0.310112933432	0.57081108612
0.336572028793	0.543782330779
0.30085649186	0.609549135818
0.893199557495	0.247695079598
0.922164657353	0.224781407575
0.927974989117	0.229979298349
0.897565863638	0.235171421776
0.910598130719	0.247006590507
0.850859106529	0.255220269726
0.919140645945	0.250201951427
0.932139037433	0.261510383756
0.928382301165	0.235533859676
0.91146371718	0.223993211006
0.89001332667	0.223659804617
0.921796232422	0.245366115807
0.932161194959	0.236141920311
0.901751524606	0.259118487704
0.916988546896	0.250154170843
0.917473108609	0.230477053972
0.863307469188	0.242209991158
0.906059431788	0.232536127751
0.919287919722	0.26644119028
0.907140613078	0.24983585607
0.920512085602	0.224686239955
0.912805474096	0.243408967984
0.938775510204	0.231052425947
0.891930523671	0.245075289827
0.917924018283	0.259013577765
0.60257687041	0.370551472775
0.588857597292	0.383275801521
0.627151207946	0.396832648369
0.544172533244	0.448653958053
0.692643357483	0.321726299061
0.517742987606	0.478304380906
0.492434141707	0.483247711938
0.82151404459	0.33964168534
0.336900175781	0.555973510795
0.582518144119	0.377316616677
0.526329859178	0.476546398718
0.55162556826	0.478111234343
0.880867488797	0.303771884468
0.921561197423	0.286148526876
0.916618979743	0.267792927538
0.81101661942	0.308993712262
0.365793780687	0.541658283209
0.348362814253	0.612520356104
0.550830828323	0.443761763173
0.541112134862	0.419139107278
0.422881836431	0.431947934806
0.424831201604	0.433637241167
0.124727830243	0.784121851237
0.443130605507	0.445548136597
0.420639802075	0.527508214558
0.49032961303	0.473934913434
0.263976682119	0.60641846284
0.444696162047	0.480504010216
0.457361022131	0.495047912612
0.4878042753	0.501996814341
0.49293889629	0.483455787637
0.488026124123	0.491592723306
0.803666278565	0.312743809125
0.718454562994	0.300595290516
0.791978986483	0.318141826348
0.118452860596	0.824089636034
0.278753923323	0.600493451802
0.551189090451	0.466887767708
0.804181999918	0.304440122598
0.781952294281	0.305778314606
0.789120901027	0.330100442358
0.816941092618	0.297784207486
0.784802177099	0.308596236722
0.767774098083	0.308317281557
0.442319736128	0.516869841456
0.556927636453	0.430947210761
0.572743584685	0.397357003341
0.555938833516	0.399257738703
0.453402578195	0.473156314762
0.50846052086	0.451845349149
0.499414662445	0.452822084339
0.500141176333	0.454069067515
0.500155827529	0.454798534287
0.403143885062	0.530425775755
0.446521208868	0.456421318692
0.764814332005	0.315368639966
0.669873273935	0.38058868757
0.532743688963	0.387377526286
0.576450977421	0.387223335034
0.600103214838	0.384946421658
0.282140581864	0.557469630145
0.519945124525	0.410994545107
0.215382968474	0.535438735717
0.276151178613	0.537950188819
0.273133997785	0.627755609408
0.531858513671	0.401827151869
0.550743744093	0.411362907139
0.215735474517	0.536708865699
0.204929414487	0.60429155557
0.240308100387	0.610573336472
0.556282778627	0.396552485492
0.627757781777	0.799457762221
0.584513607649	0.797474384564
0.435017927032	0.787872309352
0.431755880087	0.773557224841
0.423431040963	0.779481536158
0.391631356603	0.832861752957
0.397539831016	0.798996746281
0.722436567519	0.772281144546
0.773884343949	0.729765136266
0.557307268365	0.831285606897
0.566196293413	0.821746282134
0.58058195956	0.79595566747
0.575956658468	0.803858352096
0.56845308916	0.810237554851
0.597560776347	0.82733353017
0.568037643779	0.818490980192
0.638172073773	0.847461119666
0.725158144136	0.789685189145
0.679868701947	0.794273159411
0.440491001078	0.78925013629
0.444495793645	0.788498927254
0.514196008074	0.787782519553
0.440276960165	0.755494814305
0.435805330086	0.901836408409
0.63632284593	0.802727679785
0.594449453621	0.783125793951
0.34963370818	0.837947190805
0.671392285427	0.843744996073
0.641208660481	0.824025217503
0.646304543999	0.828271349593
0.678408486889	0.820176580857
0.649429467288	0.836459475696
0.480634982915	0.826208233588
0.345541324625	0.833239760383
0.33869582877	0.843775415728
0.360416759974	0.826226947343
0.363346495375	0.810684519873
0.360063627825	0.826793402074
0.358747543205	0.825601929404
0.502932850847	0.825163148243
0.396267091935	0.842130583107
0.4432116967	0.820096063827
0.470933028048	0.846041892342
0.391325044368	0.809072316924
0.388240297713	0.812632641053
0.446647718871	0.810319270164
0.368997790954	0.817366696884
0.443678167059	0.844635886172
0.442539774758	0.847005915685
0.364101433657	0.788033428518
0.341414018673	0.823724708106
0.425525732757	0.84617563615
0.481841566911	0.872232601573
0.438843798717	0.837162024207
0.413486583076	0.767396790837
0.510098942574	0.842685871186
0.60856987605	0.834769780424
0.651203584335	0.798677587358
0.684851628998	0.815781136532
0.684180240409	0.816135301819
0.682633683449	0.776357682859
0.680975521723	0.815471240961
0.323189772608	0.843359931967
0.303594619772	0.865549304357
0.287608154093	0.895336852057
0.328615268992	0.846286653024
0.313013776146	0.888080220885
0.623170016875	0.810494023048
0.646621541134	0.836543983605
0.56989059336	0.808611361502
0.582836872886	0.813196534026
0.578803073154	0.815160136897
0.582024133203	0.815376987089
0.268539496798	0.868848750412
0.274301326923	0.860022506441
0.270439987441	0.878277004404
0.263063224773	0.865258540289
0.640521319319	0.82198632852
0.627288444321	0.801719473397
0.653462094337	0.822831377968
0.421093585699	0.819279410181
0.358340408672	0.859692135127
0.301107926158	0.853258044417
0.308302168449	0.843858968746
0.289003494389	0.845697976976
0.155847699766	1.0
0.676766161156	0.814935846416
0.673068906421	0.850615215609
0.406131096637	0.787726282272
0.41584940335	0.784944008609
0.397888491588	0.795332433345
0.412157510671	0.80396263498
0.412902736632	0.796498954169
0.413421512574	0.795760138872
0.413538391743	0.79577131938
0.412812187744	0.796993134208
0.577325035227	0.883034006498
0.576609564146	0.869166562617
0.576931342889	0.77888033436
0.657108411512	0.830316959594
0.508634425042	0.814750040783
0.417413595957	0.82808220803
0.315913948074	0.868251250281
0.315967197299	0.851835906988
0.252867269687	0.870968078138
0.299700163309	0.844372479254
0.338559937635	0.818901701152
0.311016602994	0.832471424216
0.294070951389	0.861430042743
0.253523942817	0.910814360585
0.290808942083	0.873135320423
0.428543333412	0.821515004403
0.630043787372	0.826217261657
0.540924425091	0.78399322636
0.602080885699	0.802456830414
0.637852807302	0.824343493186
0.552668710699	0.789615850429
0.547495420168	0.799624113017
0.560159423623	0.788064628655
0.605055803813	0.807739701215
0.425937223843	0.813219196922
0.428707996973	0.817273406332
0.672507328943	0.79752383639
0.636447191189	0.813006182095
0.49315209028	0.851761641515
0.625163888369	0.845008653815
0.484076921393	0.802619665611
0.319665287156	0.840730348412
0.338135509186	0.792582460161
0.332899240959	0.838592733591
0.594026289292	0.81921479201
0.558067657394	0.80942406419
0.367950500752	0.838668025773
0.379455163761	0.822961422483
0.392791893307	0.830831594136
0.387194555255	0.83772977883
0.527171478904	0.810164264918
0.567030560329	0.832311869028
0.533292415281	0.808380542004
0.502979615602	0.812623612255
0.513902144537	0.813486767987
0.517978320882	0.813812002059
0.515208428958	0.810734389764
0.514964808216	0.81234753173
0.458161718819	0.876692051425
0.339742540773	0.816804456274
0.44193112013	0.765247831693
0.273938393703	0.859061774132
0.496728394792	0.814102921686
0.616138351907	0.847549965334
0.628632411861	0.800638469076
0.667474514329	0.815778777207
0.630995855433	0.798249991634
0.665219039741	0.778162594345
0.368789464464	0.801343949719
0.387382303803	0.796565855573
0.374903287633	0.79718013897
0.387575272331	0.79061298772
0.369189797656	0.812721180993
0.363262091113	0.822097434898
0.382542679263	0.870279983774
0.395579318774	0.88624087773
0.399030417522	0.887184482388
0.512484796451	0.817019605401
0.602024713413	0.820043966504
0.546057870984	0.827244671589
0.541654599864	0.823010882637
0.375542224273	0.813429245457
0.444501588608	0.828574311175
0.514457264602	0.864781546855
0.388543359295	0.819851950403
0.349515662044	0.820955963654
0.419517749251	0.842248515085
0.455239017444	0.829985045579
0.384796364104	0.845941374558
0.354822014077	0.818505222468
0.368427546317	0.821671213521
0.361001035457	0.812613674408
0.360171648847	0.81579899728
0.69810121391	0.803976724961
0.399175946931	0.818153462547
0.3478174158	0.847869304243
0.366771096555	0.834618869195
0.364175498609	0.837968113314
0.378021054819	0.825248583993
0.367135738925	0.823176801657
0.384371115022	0.826079616425
0.370766332209	0.813181305635
0.42457900771	0.812490085278
0.396499691948	0.79814875014
0.630476299169	0.829000208535
0.684708636733	0.822667492768
0.689478273212	0.714110409677
0.399025371555	0.783233037823
0.723120120058	0.789443060101
0.431243896065	0.81525566715
0.425091037556	0.789485893305
0.657066522342	0.786529638858
0.676042532337	0.79079726183
0.696525352923	0.799779257564
0.657858052732	0.786606726986
0.659030593846	0.783155287672
0.599003796303	0.791940405311
0.674590711359	0.81452368422
0.644324562872	0.801874778881
0.657686795114	0.781694683878
0.658934747891	0.78396761796
0.629442813136	0.774855218449
0.304252183286	0.838309113204
0.356453374881	0.748022003295
0.272799219627	0.834867339813
0.285336683154	0.869337782385
0.339577086061	0.834930738126
0.318618905568	0.857510918293
0.317328222272	0.860041648805
0.276734837405	0.851665410932
0.315330704288	0.806479219796
0.24132621658	0.863722169109
0.264898488907	0.863233166947
0.414151229954	0.85663819225
0.271358431326	0.859038914585
0.691218009	0.802319579664
0.526752076857	0.814660669094
0.51333700138	0.821124639876
0.53064549352	0.835389902847
0.532849154531	0.836933353657
0.515693942166	0.805789694113
0.708188713202	0.792119920037
0.426860435981	0.776564879306
0.423604892065	0.790065895786
0.625004364678	0.801593648282
0.360984558766	0.818486125814
0.380619451709	0.832183168478
0.290189116947	0.855738479504
0.530725905811	0.805559664229
0.360959009868	0.802305778845
0.663874680307	0.843994880218
0.407260975709	0.800558245908
0.54087015234	0.808752788961
0.508701820505	0.822273888309
0.524758842443	0.828264394094
0.384478786011	0.832311070139
0.428393143073	0.786550598956
0.454109948894	0.80019916014
0.441551815469	0.799983433991
0.554575627891	0.785911173173
0.508595621932	0.783183928751
0.503225300984	0.807161320967
0.529352633695	0.807398509401
0.491824200367	0.793360970905
0.539545195911	0.776096679658
0.600160454209	0.808307681882
0.485354023873	0.816047264993
0.493671167331	0.839055579268
0.387296958821	0.79049620524
0.521704055495	0.762587327028
0.370378439939	0.799598188182
0.316907277139	0.844015599184
0.402654050312	0.791896523629
0.454355286952	0.819218184254
0.467751716371	0.794202323906
0.608973936663	0.816089519164
0.67140832128	0.822446674293
0.602055190803	0.792744689592
0.619850932336	0.831079718643
0.609035393732	0.82278598081
0.603395123366	0.818834721002
0.623475930208	0.822372232257
0.572202043682	0.805607900146
0.59613237953	0.799162525905
0.631600112599	0.815697419225
0.577543317894	0.800489567341
0.614231181674	0.827301792063
0.579383924929	0.798546626199
0.562401777489	0.811029045981
0.554463554464	0.791191308261
0.574319840743	0.804328736668
0.587261122653	0.797196159998
0.570055710306	0.804812806756
0.592670453851	0.821899109931
0.675323841325	0.824143351734
0.588844869106	0.807649259522
0.601389654961	0.832671532479
0.610118139857	0.831677140428
0.597512282733	0.839621656646
0.602782409513	0.798736535371
0.609692452101	0.815472533566
0.663383532989	0.821335718046
0.682304663672	0.821034990367
0.654586503643	0.785974816438
0.628858613187	0.778724795086
0.652029664324	0.796091717138
0.645219196141	0.785648662841
0.655310968171	0.833810207846
0.708514864707	0.820644259374
0.649454607919	0.826308579391
0.329153082288	0.862412727546
0.324419945659	0.870900179919
0.306332864438	0.858474537956
0.343989943602	0.856584293461
0.316648006468	0.860928560956
0.697033569945	0.818650769416
0.612294335282	0.787291431667
0.721855711066	0.76424280829
0.452135603346	0.821067790901
0.534945291816	0.806876850437
0.493031721269	0.82018182789
0.529910583325	0.820552900258
0.532916313539	0.82047360941
0.528762179718	0.80196211505
0.501271886846	0.802008622211
0.481609333931	0.824710485551
0.524460504877	0.821400165403
0.533580357725	0.821052647732
0.513285561321	0.8090023292
0.524542216017	0.828470045858
0.468079026457	0.80971911095
0.463343680177	0.813740600742
0.391674925669	0.841340525068
0.450890716631	0.823706236975
0.446306032506	0.816989236985
0.47666797594	0.802826066616
0.521929879887	0.810947173813
0.519402576364	0.811378889804
0.437399943886	0.827786434095
0.585020350474	0.807865111277
0.62691762704	0.830648728554
0.534239140606	0.826268918305
0.666447932966	0.821631647456
0.643244924029	0.821256095336
0.600893962062	0.813098199551
0.294566864871	0.828957853675
0.290206886137	0.832235456149
0.330989796565	0.83388396562
0.334958799765	0.830201060839
0.335375783748	0.830303758845
0.335167207678	0.830153346752
0.364730713246	0.800778942041
0.325436046512	0.829571574618
0.329044464232	0.826613422184
0.299656585799	0.8492411312
0.339297632741	0.806013884031
0.626557869525	0.819973208407
0.664429563418	0.776955004627
0.341442992243	0.840139961013
0.360570242019	0.816176818145
0.360759793839	0.814733514594
0.418457086943	0.80301118137
0.373639121466	0.805243515156
0.37462478209	0.815138934497
0.39682362107	0.818016088354
0.405302460104	0.821803454893
0.405459375563	0.819859141373
0.40234227471	0.734184836979
0.391477746138	0.8164830664
0.391921307629	0.818036010869
0.391601377481	0.818504218888
0.391700971861	0.819000243108
0.388608289351	0.808325231573
0.400506657605	0.815698414798
0.367352043166	0.841087955519
0.704054247843	0.780818447164
0.729000417413	0.757892167249
0.726159853312	0.767410997076
0.716070310217	0.758858627576
0.711430095663	0.78195916234
0.68824742268	0.775391061866
0.711380006792	0.786699812089
0.710730837789	0.798028673113
0.722819081287	0.776087105587
0.720970298394	0.765163194456
0.720799322561	0.741144123115
0.715530202529	0.781272045604
0.722248154487	0.780331690239
0.703410863707	0.790689210976
0.71452027509	0.774528520417
0.721037042366	0.773057454688
0.699598948681	0.764588328912
0.71897371051	0.760436330324
0.704598449762	0.796939394399
0.70653621172	0.788301933786
0.729822071181	0.751580173335
0.719338546757	0.762478926136
0.730188698093	0.769555938086
0.709627351612	0.76095469854
0.710686260055	0.785343879793
0.558384165318	0.773397523643
0.543014596801	0.793437785851
0.561214895965	0.780627616218
0.507065966402	0.816592287226
0.602157391584	0.779341435907
0.492237442923	0.812795229001
0.482632708333	0.803981525474
0.63254538075	0.840749608368
0.378032381535	0.881363767221
0.545418786587	0.777901039722
0.464467075079	0.903339425141
0.479324516692	0.883628992452
0.662196199012	0.840947785472
0.684708441921	0.840026190204
0.696163692241	0.815832084834
0.648583551035	0.802621697302
0.406911304448	0.843939959086
0.38272489407	0.862428048761
0.51818915609	0.794637669117
0.526117026117	0.772164741754
0.464061326754	0.803990188993
0.464567983757	0.803981475351
0.258804986881	0.850770883315
0.467716746241	0.80890501974
0.443174776494	0.80804845096
0.480917651916	0.807653852136
0.367748279252	0.797009809547
0.462064676617	0.8029701035
0.462520910986	0.813370781412
0.471131430454	0.819914027017
0.478623858274	0.814166072835
0.474804483474	0.815988282798
0.64403641916	0.805695818575
0.613769374236	0.802965051183
0.638627287676	0.80409931545
0.236454208543	0.910973691543
0.354661543125	0.852220158177
0.489037087425	0.858636340607
0.650635358885	0.791958634626
0.637628125299	0.804039374004
0.627803249277	0.821524083407
0.655849486136	0.796068611202
0.63718512316	0.796271877689
0.633713829387	0.794475454563
0.455067986027	0.79887694357
0.513274882687	0.815487781508
0.537801183058	0.787636325236
0.531654504668	0.783291008473
0.464980737305	0.808630732958
0.491866360407	0.80783922334
0.489050531865	0.806829114809
0.488793043808	0.808095894831
0.488633779274	0.808081367463
0.433579451486	0.814729301044
0.475153714932	0.786611045448
0.627745291568	0.809045358877
0.575083123306	0.807544121598
0.528542472821	0.771280822143
0.54324729336	0.788753599703
0.54880948767	0.790907894187
0.378735754229	0.812755030013
0.516849584917	0.779062687232
0.351906367643	0.815812471511
0.374976222875	0.820486717638
0.352794389074	0.842532220495
0.521714109822	0.785564857089
0.524053529675	0.799764794119
0.352217389688	0.815249110689
0.332461621538	0.831169136192
0.34449602122	0.836449243551
0.533670587002	0.786573744941
