# Supplementary material for: Do universal codon-usage patterns minimize the effects of mutation and translation error?
Source: Genome Biol. 2005 Oct 19;6(11):R91. doi: 10.1186/gb-2005-6-11-r91 (PMC1297647; doi:10.1186/gb-2005-6-11-r91)
Supplement: Additional data file 1 — A tar archive containing the used CUTG records, separated for archaea, bacteria, and eukaryotes, the data used to produce the histograms in Figure 1, the kinemages used to produce Figures 2 and 4, and the data used to produce the scatterplots in Figures 3 and 5. [file gb-2005-6-11-r91-S1.tgz › CodeError/data/scatterplots/bac_p_CGUA_kY.dat]

0.472055588882	0.827113431298
0.481842794174	0.787346568349
0.480211840053	0.63699540498
0.476396733881	0.62204526394
0.485241365174	0.61774824104
0.472505652777	0.627468806426
0.459325287651	0.601017967851
0.447724033071	0.891565477722
0.420104631158	0.868390603993
0.501497763082	0.815364092162
0.490710974248	0.788398699549
0.498966799834	0.796599762772
0.481354630466	0.778474411153
0.484250774993	0.775794612461
0.477063615117	0.830617441621
0.475043569188	0.7855251527
0.47834296504	0.911050722726
0.432213097785	0.908480494427
0.447248037752	0.867664267013
0.479422741976	0.637372293264
0.464453516136	0.637023322127
0.415414517455	0.613580455392
0.449121184089	0.523489976162
0.484920806232	0.794833555498
0.473419857757	0.813793773379
0.466409213862	0.747345726954
0.533152909337	0.571808808082
0.465426191742	0.918554682419
0.48051391863	0.885194341226
0.468605361977	0.888889387422
0.473666725727	0.901042425253
0.483647692009	0.921035705153
0.486291627838	0.727363641908
0.5043155638	0.592042029075
0.503061712399	0.614515592854
0.468670843556	0.604842573665
0.480358897355	0.56751834591
0.470806852135	0.606344962559
0.470281634294	0.601928474659
0.473254151224	0.703232893579
0.468725081953	0.64784186911
0.47094838734	0.700671502
0.487567258157	0.743571841117
0.471927727675	0.617129224796
0.477001594897	0.607391317382
0.460776421496	0.641582746463
0.485059876759	0.560481600891
0.486279777443	0.713110600156
0.485534374628	0.715541368309
0.480043107671	0.543017574314
0.504587155963	0.583255077431
0.490584026441	0.69405404378
0.500820319621	0.782143848731
0.486534033969	0.690598282801
0.466154824642	0.564312101198
0.483134788646	0.768800563096
0.464090814965	0.830696540529
0.470845573472	0.842179551462
0.475146301566	0.918478412322
0.475811605224	0.921372475273
0.460253436076	0.797158068533
0.478228901512	0.920056493584
0.488148381012	0.533839885011
0.511796208509	0.571745227761
0.511113566978	0.599189447617
0.498747416547	0.534799349539
0.500509274977	0.586792876121
0.483562617888	0.832119811676
0.478507570263	0.883230887347
0.477688912198	0.772691541907
0.478944133516	0.801437494834
0.47929446805	0.790224633156
0.478666171671	0.804292684902
0.510510809577	0.538616138123
0.515683741223	0.535460580673
0.518841605721	0.546101594939
0.516138079586	0.528999453564
0.481754906312	0.866082142243
0.456608317125	0.837406162382
0.477571935357	0.858809211208
0.464731861199	0.622531062168
0.483273900493	0.546125631817
0.501603903635	0.568912921408
0.487472989889	0.562716238477
0.498458959248	0.53547562148
0.569440431474	0.545826281342
0.464563280886	0.88217948047
0.474933996202	0.918726801964
0.465183743704	0.599644068511
0.463089665106	0.601446544395
0.474790943044	0.595653084048
0.468952223599	0.588577212679
0.480885968062	0.620692900521
0.480815777431	0.620585781905
0.481165022116	0.619330957503
0.481343879726	0.61976881088
0.498297322687	0.89984304919
0.494419861564	0.88285064144
0.489510489511	0.764942715934
0.484268526785	0.923074267978
0.499959765028	0.732168067327
0.497344251411	0.626591685829
0.493772930913	0.578572861677
0.476495028243	0.550517279462
0.511585886682	0.519712522177
0.48089919501	0.537446456011
0.464760284895	0.537064546989
0.467944928999	0.532877959126
0.466675594787	0.555945149397
0.522393282016	0.572993682748
0.487924987688	0.567223555195
0.464611899087	0.613627562983
0.475987570036	0.86492935047
0.456418423988	0.711361522809
0.468072270029	0.791948211637
0.470390220734	0.862873611726
0.45221201429	0.729415201677
0.454820605842	0.738248325704
0.491653253621	0.721941137798
0.491678000129	0.802037968146
0.485773868288	0.654456897883
0.480347798648	0.668709885785
0.491927781884	0.885691500169
0.484811029237	0.856699500662
0.479712746858	0.759768606856
0.467503277767	0.8696820967
0.474406991261	0.687717234339
0.481866695709	0.543858463632
0.441885172751	0.523123829999
0.482847149873	0.543771897838
0.487234658832	0.815845291678
0.488232839179	0.766900163567
0.485116514264	0.622734206029
0.4634138242	0.616250835489
0.488232051669	0.642625593362
0.477072877794	0.627213839759
0.511241826162	0.751669797714
0.501455574649	0.810398337446
0.515065282892	0.745992359323
0.494354085282	0.727499726822
0.49589048547	0.752052323492
0.494206285344	0.759098901863
0.495141912678	0.744604695857
0.494806401229	0.748267648227
0.48178657395	0.740990046138
0.487972508591	0.56255126497
0.475883174773	0.602008239913
0.47280108003	0.533469418962
0.461875992528	0.721103367752
0.482580976117	0.88901830972
0.475327740604	0.855579295765
0.482111944605	0.902248874411
0.496456829841	0.830011687911
0.460931306656	0.788352511198
0.485844206293	0.563520033134
0.469819431075	0.59709386285
0.477355460116	0.550634224733
0.463915142112	0.592663337958
0.493740219092	0.577111031047
0.508923436344	0.602638034297
0.502270573062	0.65694898615
0.485462088233	0.708463131623
0.484773074509	0.712688728122
0.500107319167	0.73211534336
0.500893255918	0.860589047534
0.502499778781	0.778781356435
0.50257480585	0.78635388314
0.476880479926	0.573303747728
0.481176712611	0.685281712302
0.468705901884	0.812616445161
0.476130442091	0.589868777026
0.483388723866	0.567778486645
0.486309294254	0.6701740928
0.481496926083	0.689092493882
0.486606282521	0.649536261425
0.481930036593	0.587299261166
0.48440970063	0.594735798978
0.47396244368	0.576867762208
0.48308967925	0.607040360115
0.452848179134	0.905506641744
0.484178438854	0.62095984857
0.470558173161	0.604302410572
0.478812044382	0.611339741559
0.480486765958	0.613807445693
0.475163584083	0.611475272912
0.498987022942	0.578473213213
0.477666144577	0.614087619954
0.467861367918	0.562753083742
0.491985106182	0.648515640402
0.466511074214	0.593823726783
0.471122940789	0.858123813074
0.463125731633	0.893578784969
0.486769268204	0.714407670027
0.489586043043	0.615244638513
0.451959584224	0.918136519573
0.485660050344	0.657929061088
0.50271074515	0.571921409354
0.467932940737	0.832466623714
0.462603081251	0.823350182532
0.456992472224	0.88121440701
0.461496863509	0.806323129011
0.445469855581	0.807764456913
0.452414796541	0.775118891635
0.459675818126	0.891476922116
0.459597035594	0.813065437032
0.447611943217	0.804793868424
0.445720668982	0.80856420488
0.490587451136	0.75062905503
0.493829604698	0.528493332493
0.521194863804	0.478200913145
0.489978466126	0.495269436673
0.49517154746	0.567234878903
0.501879461081	0.541227909473
0.506238419623	0.583694134888
0.519295907296	0.592735446769
0.494617468652	0.53825688784
0.514519496405	0.536121518862
0.508277553376	0.50830420076
0.487821148696	0.507806334894
0.504136232255	0.69636166343
0.514113907967	0.546754442057
0.473491641787	0.89976349411
0.457663258644	0.729034223416
0.469623325122	0.711731723686
0.472097350301	0.782696587691
0.47088459365	0.789098893863
0.500095955656	0.746865176114
0.451740700487	0.914268998658
0.479679278377	0.621413456802
0.482830311269	0.622855709207
0.471612137296	0.814106228614
0.47015788125	0.598581715736
0.486310508619	0.614237165066
0.528800742091	0.585596799241
0.497077015916	0.752989289878
0.490974767371	0.588921276221
0.465680946292	0.919197697509
0.466905566903	0.627753662921
0.514622104063	0.772100178122
0.497254621658	0.718664762772
0.514147909968	0.783016709218
0.500638400915	0.629725576675
0.489474427805	0.622083814598
0.503202464537	0.65990144016
0.491406642166	0.655611908057
0.462293264097	0.729242760342
0.522471910113	0.677966839961
0.506306965083	0.706873303575
0.50620875612	0.75128393752
0.528236420196	0.662878827028
0.491082465124	0.698697526344
0.478585534436	0.797039933608
0.477404391192	0.675274678324
0.493230401959	0.759907520967
0.470644311108	0.56490808581
0.489913676016	0.69989940129
0.487885577224	0.561841695636
0.489495249067	0.553792284989
0.493168705285	0.586989652158
0.493834001263	0.679925117318
0.480962900396	0.671288652821
0.484041717555	0.859982841974
0.492813801105	0.956387979863
0.506980605238	0.828334098065
0.507877775125	0.896744155427
0.482555200435	0.859090287714
0.485854269015	0.848971574892
0.492565826844	0.894322019455
0.493694609909	0.793258006725
0.468626680293	0.790616230514
0.482145011461	0.844082361101
0.486875965003	0.796226996219
0.49541596671	0.885400005354
0.493549571604	0.782671320997
0.503766325259	0.789922215646
0.499712478436	0.723033523122
0.504834581477	0.789319891867
0.495659498007	0.825226792497
0.514391829155	0.778132696429
0.495352287947	0.850142791084
0.482289463795	0.909101821282
0.480474081966	0.791931038073
0.475972145615	0.839608471151
0.474897822241	0.842558665021
0.481564768223	0.851465144213
0.485927947047	0.808801371952
0.475487825079	0.830668121534
0.465797849618	0.884793278952
0.47275994011	0.914399949752
0.455557021594	0.778803103443
0.45831292801	0.781328141615
0.446496126824	0.840289538193
0.463327069251	0.801380837612
0.476593729517	0.893830883814
0.479342981622	0.957039204154
0.45583612471	0.874992819916
0.505761501441	0.590839919282
0.507828534569	0.593810776503
0.509438254812	0.557983394626
0.498131412652	0.570771831288
0.505691360328	0.561086439251
0.469235299588	0.931967422773
0.481060779554	0.803383216685
0.427893211665	0.860419886357
0.488290942928	0.702491259188
0.51985661067	0.747474019116
0.504160166406	0.69786887916
0.495027943295	0.776174610062
0.494988623971	0.781137686949
0.492818477084	0.735355703701
0.492472607417	0.698587887053
0.49948348886	0.701498832086
0.497931137285	0.760469268669
0.495164544915	0.7817095933
0.502297998517	0.71805443319
0.493668874473	0.760804749281
0.479156666361	0.693259807455
0.477214449593	0.690612335892
0.486422200199	0.651640810007
0.500534798805	0.672199573857
0.507376103643	0.673158594609
0.514556040757	0.685326052999
0.497031866128	0.761820082762
0.496972395871	0.75865456079
0.473758478982	0.675545088999
0.481907737431	0.807112365524
0.471690865415	0.867132679967
0.498399865251	0.791134151838
0.47660390692	0.897418582532
0.468712182331	0.862897864767
0.465063445448	0.824142039983
0.47796432319	0.515562415028
0.497093023256	0.530936079299
0.490469378977	0.573884005803
0.477929081188	0.577183379919
0.479199806647	0.578258373363
0.478755056965	0.577656113784
0.454279475983	0.571470545171
0.500613695091	0.559052635198
0.491315390086	0.571843984338
0.503356596876	0.578908026864
0.467217654326	0.554320153954
0.486786018755	0.82524590461
0.463065524359	0.84876367082
0.488281797896	0.586272953525
0.478688135256	0.584998489567
0.479250371938	0.584386739181
0.465737389018	0.592355938881
0.48165271205	0.566902162437
0.481509880309	0.596506875144
0.480205432534	0.605977318842
0.473309259431	0.650953651014
0.470986541515	0.645760299621
0.462770135476	0.504591150846
0.476835607726	0.617831220637
0.476842120763	0.618842588341
0.478124872301	0.619900535648
0.47726903915	0.619747825065
0.472873276205	0.585301727677
0.47820445488	0.612120380696
0.482943367221	0.621132386812
0.443826439678	0.873004105805
0.451199449997	0.860250277443
0.453678420199	0.852975215784
0.449914408585	0.844577028824
0.455917586066	0.864715232938
0.452416953035	0.837804660753
0.468533843322	0.872542927762
0.459812834225	0.894560833347
0.452707780963	0.869387917297
0.462580111639	0.854535451033
0.450004164585	0.815149546708
0.451180684532	0.890129695398
0.452362429335	0.898750340621
0.459473833498	0.880275236472
0.457410871701	0.854972285659
0.452890599705	0.874477389199
0.442967989194	0.833245586575
0.453814933409	0.861748628239
0.461308375145	0.857824693449
0.470266146044	0.895386002321
0.455281223983	0.847574676432
0.454398826979	0.830071930804
0.445143696245	0.861264953766
0.467535842682	0.823461692501
0.456873249128	0.889120254375
0.494024648326	0.761476817493
0.481898702777	0.751434791574
0.473449699546	0.758805426634
0.478891496256	0.752662552222
0.493882431303	0.808278505
0.468754076974	0.721403498879
0.479265055406	0.708880351759
0.482764411975	0.888451481612
0.475983986337	0.676700760483
0.502491201098	0.76276668604
0.484078287852	0.816446222626
0.480679156909	0.801419670675
0.478231003239	0.963422872774
0.477670113138	1.0
0.471662076335	0.999132501874
0.477850036129	0.866307006192
0.471789129124	0.635458315398
0.479575713947	0.651570988895
0.440965263861	0.702477401663
0.461313586314	0.707581278955
0.481274039567	0.651145305649
0.480281192967	0.652359458998
0.509068030629	0.525584348626
0.464994868591	0.686367809108
0.479423086226	0.662683452342
0.482220930093	0.720277597469
0.482862761624	0.564658333119
0.47424706823	0.677972952921
0.474801504964	0.699747982748
0.479723217596	0.709836607764
0.477170529348	0.721111353274
0.477761706224	0.71898078962
0.479747932725	0.857085226468
0.475207408836	0.809181011851
0.4838875008	0.850273254766
0.520454017392	0.542462187385
0.49578481124	0.614190366709
0.497689549316	0.791692560652
0.475025780989	0.844725945822
0.486828240253	0.844933416405
0.483952955248	0.866980172761
0.476803721873	0.857792151172
0.493876910194	0.83768598113
0.483599915445	0.845714285741
0.493507577972	0.655611572863
0.48938009385	0.715568411243
0.477545559103	0.729433340359
0.474368265195	0.718880503039
0.497745060141	0.68694536635
0.496251834593	0.70596804149
0.485499135854	0.71465355866
0.486583114724	0.714262711589
0.486459851247	0.715744222048
0.481588167517	0.655092210721
0.46592984647	0.639903083343
0.472550188089	0.847004534819
0.47876658029	0.781736647696
0.458559056569	0.683764185265
0.45607920392	0.716911676409
0.470993594608	0.759495531458
0.474538118496	0.589673658205
0.457260447447	0.696176918474
0.475619547182	0.536594263627
0.481409946885	0.588783272582
0.484208194906	0.592533305462
0.466535512105	0.707858401428
0.452415302722	0.712013131087
0.472900635664	0.537015946383
0.474033788475	0.547552079642
0.481024280759	0.568989942796
0.460079740486	0.71564037616
0.528894221156	0.626837894995
0.513100485534	0.642179216394
0.539945808359	0.696687459805
0.547221165384	0.685224785344
0.536256021318	0.694918521057
0.544566683768	0.756491443041
0.551862856584	0.725944650229
0.503031454908	0.56419504205
0.503669112742	0.52179859291
0.523166699086	0.671194290326
0.528848431525	0.67213841289
0.528034164486	0.63593059353
0.524353665245	0.654151788814
0.517264984011	0.663541308528
0.51539198074	0.660341099717
0.520216103172	0.669315808659
0.514390341592	0.648385751666
0.516279069767	0.578298089703
0.520055857851	0.602239308672
0.538566807664	0.698342865663
0.523197001207	0.697721874829
0.521492113329	0.709416647979
0.581742494323	0.709131974142
0.521725849872	0.768195323237
0.518543818058	0.637611226705
0.527619468876	0.642800200055
0.546404740797	0.789716562547
0.526103136629	0.640856361922
0.513062098501	0.631144206428
0.507772246965	0.635034976957
0.515912916371	0.619499878474
0.509212567882	0.630433000297
0.554661827456	0.704001684904
0.564922297635	0.773122814778
0.557293353693	0.775421243945
0.533624715544	0.758927687245
0.556939732681	0.756412874167
0.534164768945	0.758876411806
0.535629559759	0.759448551187
0.55998482505	0.713478701578
0.502746522548	0.760316252205
0.529519805603	0.708237032373
0.552535775616	0.721341817695
0.548282445711	0.732079138216
0.561850079745	0.740217258052
0.56074520692	0.722965238602
0.565864434368	0.768528770994
0.542948549333	0.733593152545
0.54097342692	0.735467505271
0.567125502107	0.738410051255
0.558964700164	0.764576966729
0.53540297098	0.74320314747
0.547031658261	0.736457300733
0.544344454783	0.733708394637
0.531301108486	0.70501737814
0.541178407071	0.706061769437
0.546200758867	0.669219462267
0.521588435446	0.619011705307
0.510639363966	0.606122131358
0.509582103191	0.6052065431
0.523950525175	0.612256241433
0.512678085691	0.604897266169
0.60679031751	0.813370706668
0.584381553768	0.82282091094
0.546298470762	0.846754369184
0.618588338448	0.817281669398
0.566529831167	0.844989321399
0.513167362824	0.638370155167
0.515600803393	0.648169678226
0.516760631091	0.662958850057
0.516396829925	0.655805220436
0.520855819546	0.663403366084
0.516867061376	0.657251810914
0.541682227478	0.841174770666
0.534322083259	0.831553458734
0.525303127568	0.849514669449
0.534452584225	0.840894629556
0.525237873588	0.637339864429
0.511392053348	0.624560499465
0.522874786493	0.642087905371
0.558990536278	0.743264930868
0.548548140601	0.830483519533
0.550088619505	0.807997901225
0.531517835979	0.799520987209
0.516987226995	0.813506249207
0.528411827025	1.0
0.520106515852	0.621734433492
0.533001899056	0.650260598653
0.533230627855	0.712693868459
0.53561893882	0.708674082381
0.53967960707	0.724132671028
0.550185873605	0.738918680295
0.535390214558	0.714332377518
0.535744019231	0.713464132394
0.536190541	0.714063275836
0.535339530828	0.715381860741
0.522369657116	0.698129302075
0.515066847878	0.688420939724
0.50528195209	0.629256710021
0.511227598286	0.621727427123
0.53591373622	0.688170249352
0.548024786987	0.752277170412
0.538747161616	0.823841966214
0.529993931189	0.816585265137
0.5763814363	0.850990680984
0.570692670016	0.811290912846
0.543531412777	0.781830467934
0.560138398328	0.798916270796
0.534231579928	0.824912723894
0.543237028891	0.877513323796
0.538309823243	0.834679352702
0.580298775164	0.74941502319
0.519633692735	0.642977338402
0.534541617945	0.659753697405
0.544152668847	0.646395100126
0.5255388958	0.642108334483
0.54778798571	0.658607249362
0.53493394078	0.667110055613
0.532214302138	0.660090544311
0.529240334176	0.648699138553
0.556244523078	0.720080983784
0.528173618841	0.718567112994
0.508144884689	0.598348563148
0.52612312812	0.630315779789
0.518338035393	0.721851777836
0.541814946619	0.663956822743
0.541724160589	0.692515813052
0.555380091484	0.803925342735
0.557009901832	0.752281915979
0.540333382944	0.80211101224
0.546882111971	0.656219874185
0.529240986373	0.666498751792
0.561952720071	0.766052776468
0.549265329292	0.749388116813
0.553681188963	0.747468510701
0.551580663149	0.763449687595
0.529216804515	0.673893247699
0.524259577479	0.67502677371
0.52287691106	0.674505096412
0.524702172299	0.687777054525
0.514765474638	0.67768861241
0.515558521058	0.674959739364
0.520747295735	0.677684587199
0.519900366304	0.678033723852
0.517892484621	0.762874712274
0.52892325315	0.766957111815
0.550595436098	0.684094334976
0.545741808431	0.831801898072
0.551843312933	0.691372432114
0.506171964113	0.659073244277
0.5046611277	0.615029104185
0.505308713214	0.613623756068
0.52167202852	0.624183290687
0.538103608727	0.618473970038
0.571213125242	0.746391285205
0.5374228267	0.725104403013
0.573653285535	0.74688277237
0.535423697074	0.719677060689
0.579812206573	0.754209544122
0.530203224297	0.754961333502
0.569709894959	0.79008499723
0.536685472525	0.786173402732
0.536447138177	0.785491562209
0.523645989841	0.69130393981
0.521036176864	0.637153606634
0.521148570923	0.683545254321
0.516472432767	0.674296127385
0.568204891555	0.757288056916
0.552458341905	0.725989444044
0.554162862124	0.713164064199
0.592592592593	0.757796669781
0.553382520799	0.769182384645
0.542008704755	0.749759737773
0.542400124777	0.726300714992
0.541385623434	0.763310778492
0.56287977977	0.756652295726
0.567128601463	0.757771801886
0.549679567906	0.754664740836
0.571568841371	0.744028411772
0.499108021654	0.59743330171
0.546813776036	0.741595947694
0.522735771445	0.785075888497
0.536750288488	0.765655466539
0.534934180677	0.768647354732
0.546859098999	0.755368829192
0.570169194547	0.767794550736
0.54958168242	0.755424101033
0.598387591465	0.762186296267
0.542141301947	0.721953642287
0.558942389022	0.728841784447
0.514848026741	0.65001693911
0.527489533937	0.626162075922
0.534156578868	0.571987684361
0.548011723289	0.699516193528
0.503475175833	0.573371028819
0.550901663022	0.721209137361
0.615644872004	0.729697876874
0.516693942245	0.608255214052
0.53800421914	0.618341823495
0.518535808846	0.603130728262
0.539188117385	0.620653875353
0.511253982522	0.615727826794
0.51322338989	0.641119978768
0.521055576614	0.616816650027
0.529803843988	0.636453937201
0.511648140433	0.615215388315
0.511203749998	0.616381543222
0.565275350832	0.631475163149
0.637233551112	0.808476319572
0.677859560522	0.7199590314
0.557451272708	0.819397816148
0.57293711235	0.828246415265
0.577649195422	0.799009032162
0.574506560358	0.806534656443
0.546806413059	0.806094338373
0.641300438754	0.819496673639
0.615639300702	0.764596823393
0.567853433353	0.847705533028
0.576837615316	0.847566987849
0.557163299304	0.755007800388
0.570216403355	0.824910966511
0.521179451077	0.597701134814
0.551476709851	0.688835152121
0.56006958634	0.705259242563
0.533313074656	0.690844168467
0.533202047917	0.689841192763
0.516819655706	0.670559384078
0.501525085019	0.578543361848
0.539764470057	0.689287504451
0.531524142234	0.705906218538
0.520723488949	0.635428652852
0.539943701866	0.752073318085
0.561722794471	0.762161831777
0.579315638052	0.802207139809
0.519499132534	0.667328067595
0.543532809357	0.735022115614
0.510629795396	0.640989628588
0.534887526001	0.716192016197
0.529307507279	0.662996693211
0.540628350499	0.703880585256
0.530747588424	0.682194317416
0.55294324836	0.755108941447
0.542526137327	0.70204374116
0.548696088265	0.701921250578
0.529152784388	0.703613946949
0.529233972471	0.653154735696
0.534789587549	0.67374959015
0.524927528662	0.690347339201
0.516178244519	0.670436539047
0.544209140943	0.693405847555
0.528753899582	0.655397966751
0.550234509997	0.651303669631
0.570938250803	0.715275552556
0.524869398069	0.705489980357
0.515392811081	0.73265852039
0.49878003944	0.63780798899
0.519128949286	0.745657651587
0.531111873657	0.803933931281
0.545695822756	0.724594554308
0.537015321573	0.716939798962
0.536189981158	0.689147448575
0.506194033255	0.632257189406
0.49360726383	0.596740721362
0.521922873745	0.617256889512
0.515835123737	0.634421633727
0.511019197426	0.641010297923
0.513908304598	0.64084421153
0.504520214332	0.624745273853
0.526209501671	0.649279028465
0.516956214134	0.642626768572
0.526450717819	0.639783527515
0.516947283288	0.641521688337
0.506198052198	0.634917533559
0.521664626683	0.645517115517
0.531404107733	0.657651012383
0.552564169585	0.663345709849
0.529054886719	0.650029049299
0.528822505474	0.624361169351
0.547632311977	0.655631188296
0.511942786773	0.644158148466
0.519410833869	0.620887222907
0.515237873289	0.652946839809
0.513628424343	0.662937388342
0.51567742329	0.660478359362
0.512379213608	0.66614473719
0.508564499014	0.634122850741
0.510385953288	0.645375269701
0.514491314838	0.628638333614
0.508873731493	0.614722671323
0.546268197211	0.632525517438
0.52369559807	0.621835502123
0.526211493424	0.616412107664
0.516646565506	0.621414308938
0.5186210833	0.639969870352
0.496118984426	0.595345173073
0.504612213347	0.639103500955
0.540267260067	0.810708799666
0.537266170176	0.820110407005
0.533457660031	0.820733719156
0.541346741863	0.813769948317
0.528316850158	0.822927900679
0.496140851182	0.603538633359
0.516878120277	0.622210230939
0.520069054813	0.567873347207
0.532085745795	0.708317394821
0.535249876994	0.67169986752
0.541445657826	0.710785536515
0.516887195412	0.675706618008
0.514804784919	0.673394866904
0.52178515578	0.67096036642
0.536894616504	0.687416473004
0.537825832444	0.714448646242
0.525890236074	0.684009570483
0.515973890505	0.673867065046
0.533728687916	0.68735921342
0.534902067619	0.692344743602
0.530186727103	0.698905563626
0.515047910387	0.705986207008
0.519326065412	0.75617406127
0.520525209309	0.72628492692
0.532271839922	0.717004819791
0.53060234283	0.694081060819
0.514606044245	0.670149342455
0.514447535596	0.672092217467
0.510768926079	0.729363162745
0.505658813403	0.646378617283
0.509027615004	0.647994946246
0.519959575543	0.675924026305
0.501741456767	0.623145262347
0.511849536103	0.638151574155
0.510334127556	0.64470336503
0.5521598461	0.802605631055
0.555534581697	0.799074228064
0.565123885927	0.781948127443
0.554214983614	0.776001636798
0.554784858327	0.775613012644
0.553919447839	0.775725392331
0.56192139738	0.741928100283
0.584722222222	0.782900846703
0.553537126953	0.773978144585
0.574675972084	0.797275815001
0.573680398756	0.755662039975
0.527138391588	0.654050378245
0.514038812751	0.588624877966
0.548179789608	0.784323636241
0.544844618036	0.75533205018
0.54776574587	0.753759402323
0.577088623552	0.735895013314
0.571903895158	0.749755595867
0.545653661405	0.748962595311
0.57176369751	0.748227393121
0.53981919203	0.732591994288
0.542238627093	0.732471226659
0.612916455239	0.688556065325
0.547159087614	0.7411078487
0.54825754536	0.742612180101
0.547665749089	0.742706006763
0.547520233381	0.743416755577
0.565603541229	0.745605005007
0.564104544472	0.743006888649
0.532255703083	0.7699970897
0.507866756806	0.583142097437
0.523092788567	0.560326325609
0.521864735446	0.575663958675
0.526115819799	0.568615845152
0.524267785168	0.588421138156
0.508361970217	0.59237755865
0.528570662567	0.590769546608
0.532326203208	0.594796640365
0.52297392454	0.579004156762
0.51483357453	0.57218956687
0.513493253373	0.559915630047
0.511209869992	0.575856011937
0.504382552772	0.570833615908
0.508580343214	0.592119928157
0.52646595696	0.583446981836
0.509767241069	0.572896710906
0.524078786165	0.580992777894
0.51587771002	0.562738064278
0.536291489772	0.610279705537
0.512409676406	0.582271636997
0.521325526485	0.558173310653
0.537047898338	0.579763998862
0.528844136773	0.574542778848
0.53783514532	0.580854341209
0.515800855162	0.581267871927
0.510560604175	0.623238379583
0.518918445667	0.653068851314
0.517189224543	0.633221048426
0.510202257235	0.68082217756
0.497494008004	0.609955852057
0.524005218526	0.68995927798
0.522714723242	0.684486102529
0.522064071882	0.650532060041
0.524579334078	0.796259256706
0.509464764544	0.628245125188
0.507146153234	0.76091477069
0.516841162695	0.742838406413
0.514834320107	0.616773159139
0.504411844314	0.599014173189
0.483967532264	0.569038488419
0.501750875438	0.612901498168
0.558489103282	0.768071682496
0.5451229413	0.782960307785
0.518349198396	0.676216510524
0.507962507962	0.645766983555
0.507470462939	0.711927732973
0.504975703545	0.711330240329
0.56832910316	0.823589849096
0.530766141627	0.701700189493
0.535234725399	0.71024934949
0.527632984973	0.68403085123
0.561630847029	0.740224148995
0.550772921109	0.697500433923
0.536709514598	0.700412313561
0.540986037316	0.703943765268
0.534024866903	0.691750519695
0.532227868927	0.694914733286
0.520570763255	0.62099146993
0.515145668532	0.639812579478
0.527772438978	0.622024623785
0.535517072616	0.891480894324
0.532718312751	0.787449845692
0.512921517978	0.715824263262
0.51630573282	0.609410693973
0.507347447073	0.624605351057
0.525764975581	0.636216763532
0.516617294125	0.608698744629
0.544588653967	0.618058617245
0.514761837655	0.612083878859
0.550206671955	0.702053552504
0.547172141269	0.696806617984
0.512547458098	0.655640890983
0.511786432977	0.654970203395
0.527913634403	0.700652553277
0.531818271566	0.691211702786
0.517618379198	0.685910752853
0.518952464279	0.687676947756
0.517812962553	0.686963870083
0.52006960284	0.722171701007
0.53422187469	0.694701085223
0.510726656487	0.629844280328
0.525457621904	0.657015810673
0.519992629446	0.656128976737
0.519472647371	0.662990559512
0.511611669348	0.646118920587
0.532172435762	0.749412833323
0.519681300127	0.659896686661
0.551999143606	0.7781118186
0.530178657653	0.759929326245
0.550963455149	0.784730234624
0.515076083029	0.662894669449
0.512412317795	0.678826171654
0.550853128136	0.777183392558
0.549895857441	0.791440371174
0.548102428076	0.788147608643
0.517712962831	0.660667500939
0.511397720456	0.31713769684
0.477009822567	0.347927577782
0.461532145496	0.517097190448
0.46135385876	0.530709573721
0.451137644768	0.517750420099
0.479317486557	0.619577939792
0.470660161648	0.608348673378
0.500940796351	0.220130802354
0.531090902707	0.169078963022
0.487327368216	0.406335854735
0.487530032825	0.368189201142
0.480966156955	0.351531416439
0.502807443617	0.361299137188
0.498531506599	0.356932129623
0.501304042606	0.330581273107
0.500557685605	0.36958517587
0.539909595469	0.354337104328
0.537644054931	0.229979663721
0.503876342274	0.274308994447
0.505623289375	0.511817764484
0.502477598911	0.500983764158
0.4364057711	0.386901811273
0.401003560115	0.444733612868
0.550656316563	0.526287230858
0.560031341664	0.286162820645
0.544614756469	0.32500677564
0.537399094769	0.548796308486
0.551869572923	0.313529302303
0.519093504639	0.320103285619
0.522312461793	0.306534222746
0.540419029057	0.285601154089
0.575518813034	0.316420893623
0.47937613419	0.491605559094
0.485375959477	0.631355071376
0.483550043959	0.675336478158
0.485411576187	0.59340583866
0.486309623121	0.595210102803
0.484991806223	0.598268167622
0.484180654102	0.595368637413
0.476405871538	0.512389226132
0.457296004253	0.525834317115
0.470246097925	0.512437186524
0.49859187178	0.512163042966
0.492029244214	0.557779004722
0.463987240829	0.612847804627
0.484368069132	0.520690108734
0.47645622602	0.56963349041
0.480875407748	0.513057398742
0.4802231858	0.513598764774
0.47686391692	0.63296814639
0.475028859591	0.665634761346
0.453619293212	0.584969196734
0.508871604789	0.530714545375
0.466868667304	0.563602274247
0.393240050881	0.468544974986
0.464643182446	0.473467614671
0.537458370506	0.36304991327
0.507301815415	0.310106115818
0.529825843545	0.270714723687
0.52947427471	0.272615066388
0.530490434944	0.26100391491
0.53401387573	0.27735843775
0.512794718642	0.594357759053
0.493192112304	0.670292379042
0.468630132571	0.744382208837
0.570207302561	0.553355438818
0.501435229483	0.635174107565
0.509484333287	0.326469499031
0.523863932798	0.3039647018
0.47143918535	0.353901110434
0.477357208186	0.33534925263
0.490265462544	0.339260655062
0.477454790482	0.335366339187
0.490194613884	0.740678697425
0.483156657383	0.733673816098
0.484374156312	0.750717356298
0.48673390399	0.751159861958
0.503967265996	0.322262746929
0.468046679633	0.342436174383
0.485428984365	0.301695884787
0.457728706625	0.510653650149
0.482289013415	0.462018601536
0.471158180346	0.705369441458
0.453060688755	0.668571039655
0.44455575603	0.726358797267
0.482952903785	1.0
0.53063278825	0.274268969328
0.540582686161	0.264115591071
0.452732956747	0.582881167963
0.460449753518	0.56137927237
0.464552694859	0.585544883472
0.4811372711	0.548311019089
0.469663377082	0.568451439479
0.470177479559	0.567258081671
0.470549166383	0.566856785277
0.470458096505	0.568642374607
0.535521371536	0.386848320653
0.521737412687	0.384852851633
0.446858106433	0.328047382205
0.519997889254	0.3151692068
0.459209785145	0.433895662518
0.429124709528	0.527970768168
0.477410265363	0.622852526239
0.499136361514	0.583991416122
0.454313497886	0.841756314188
0.489531971203	0.702581274645
0.500318911448	0.534154232416
0.501737187342	0.664243825919
0.506011342595	0.668615348646
0.48545436369	0.804089796436
0.517574448619	0.66019604946
0.487787034196	0.560899792236
0.526978671312	0.338592873454
0.498647903982	0.372132656835
0.52217953196	0.346456022915
0.53415769503	0.303079389598
0.518580699852	0.36876518437
0.516112505657	0.375666587614
0.553276615314	0.368597528113
0.585454309954	0.329815535213
0.496211911127	0.560332559447
0.474003628746	0.565387549061
0.528537201132	0.255041076208
0.51495127169	0.32031089134
0.464631956912	0.465696253638
0.583021165012	0.379676206216
0.496320388988	0.483485794067
0.500381180571	0.689373003539
0.472249373168	0.700947035429
0.490437565114	0.634940375196
0.496565564613	0.371558481976
0.458456569469	0.364142129721
0.504003202563	0.618370450379
0.493929717764	0.602305798623
0.496053083171	0.585214126185
0.498820400635	0.57686981365
0.45822758353	0.400253576147
0.459061963004	0.390942429142
0.451065729271	0.384058284096
0.448995565034	0.424406751242
0.448323843027	0.415484063624
0.448599049077	0.408577150027
0.447147703312	0.412308993734
0.447307265329	0.412703534057
0.541374699118	0.41694086158
0.456840124366	0.563561698934
0.500166322932	0.520470115611
0.504963555182	0.698795417755
0.494936193855	0.502665130219
0.53173083741	0.32794780715
0.523659174253	0.328472326827
0.501731102135	0.269424408195
0.446482914529	0.303596754092
0.568331437631	0.269317412664
0.487580833124	0.596930472267
0.475885418395	0.580904213037
0.477712939233	0.607981773332
0.474423012983	0.57617590451
0.511160530434	0.618186904834
0.438598684704	0.577437024733
0.490125240848	0.634605526321
0.478989420953	0.659095371368
0.480468079868	0.654583124223
0.460470773414	0.419069123813
0.483072800358	0.338665411197
0.471993628882	0.367999094787
0.469060720147	0.392893463178
0.449561605906	0.591107680921
0.451107453885	0.518177661227
0.544865941728	0.517791678664
0.457667955399	0.590635379748
0.445360055273	0.603406324693
0.449121260536	0.551767538336
0.444458284412	0.500310781205
0.483474657931	0.592933523865
0.473117467352	0.63026310932
0.461934796126	0.596121907506
0.461991716341	0.587674923349
0.460833515165	0.63600809855
0.549489419291	0.252233659062
0.466823056301	0.572185352159
0.461807892703	0.690863750219
0.481967448694	0.651472957252
0.482014335654	0.658794897441
0.498902221972	0.546304447627
0.497672890544	0.556971815449
0.498526777753	0.533144817917
0.501161109408	0.569017513493
0.474677353191	0.556709956426
0.500375928072	0.566697712867
0.52457004422	0.314780816594
0.56185393147	0.281573294891
0.522477036316	0.231466748982
0.47295492777	0.601251891303
0.538434407353	0.240627363005
0.452440886394	0.550891094942
0.508356432414	0.456229974263
0.531023285182	0.299864535936
0.551300901361	0.269710563422
0.530059535522	0.26401992331
0.527867906842	0.284284020482
0.513584600993	0.277087056111
0.486147674819	0.327824797488
0.534232234076	0.281133915382
0.513635049381	0.312403983113
0.51206022442	0.279069964791
0.514106785461	0.277535092197
0.597449154221	0.282264842352
0.541938889989	0.655378199077
0.608230806425	0.482109492243
0.491634918005	0.657780352552
0.50274789982	0.762990436534
0.490623812139	0.611631444268
0.486747425346	0.707723220742
0.465194666431	0.674513559632
0.585964659906	0.744834947561
0.505978616167	0.656646124183
0.488577611079	0.801174702468
0.487089574447	0.785154899688
0.490385573733	0.609900701168
0.507648540094	0.745619604666
0.485994275407	0.270082219102
0.581585898335	0.476360440506
0.5322715785	0.460292723544
0.560057923973	0.44560336302
0.560072439594	0.446030709519
0.461257592335	0.400580242639
0.48995547453	0.24087558805
0.489250814332	0.533294291324
0.491995870691	0.522320014281
0.524162854848	0.324436880585
0.482748671282	0.588996491527
0.448791161872	0.592292310083
0.525142084917	0.784353370956
0.449102361017	0.407939842693
0.469994100366	0.652590187143
0.519948849105	0.306329626908
0.473485158367	0.570302184748
0.442144575262	0.38026526087
0.46122356152	0.437247980412
0.441559485531	0.411939447164
0.473473341259	0.59690301372
0.445676744843	0.507237355158
0.455523713999	0.506034656435
0.438958939667	0.50680061949
0.508403403107	0.422030062829
0.477109358643	0.396232175327
0.427541719986	0.425597456589
0.452919889307	0.408484061188
0.501016989711	0.408980257151
0.480075342869	0.384074562024
0.52061219452	0.356567765582
0.474294569773	0.483269789964
0.492339053465	0.478036681283
0.460045982167	0.555168554585
0.469271578717	0.378581784038
0.477126627821	0.552047418002
0.486359959803	0.662262351449
0.460304638818	0.533249809337
0.465677873278	0.496642873349
0.460333961406	0.501070168496
0.506788224622	0.349108344853
0.558197274134	0.292819738966
0.51354614746	0.349594440363
0.539667382828	0.341577908981
0.514695744814	0.35838528672
0.511372058243	0.347211703105
0.518047871222	0.326127512086
0.506770303647	0.378655630173
0.504897413726	0.359654787253
0.523072747014	0.305136288884
0.504227630322	0.372359488069
0.522623714	0.338223326603
0.490403916769	0.359202285397
0.488430065572	0.381023704357
0.491034554864	0.381577690364
0.490947009195	0.34331133305
0.485821775507	0.347719453721
0.488950789229	0.354161017627
0.492609490822	0.349109719387
0.514640114223	0.280735741809
0.503012950694	0.348821826688
0.516834436477	0.33204096022
0.528731775758	0.321741356508
0.511087856793	0.340545962523
0.520590167248	0.33277748413
0.514437634586	0.324826813624
0.470647340903	0.274399302797
0.512274164033	0.266837530855
0.54840128425	0.285460855496
0.542232998017	0.306900744289
0.568411097099	0.322444697558
0.543544722744	0.303667408394
0.511557145948	0.294206244486
0.507136060894	0.217111963357
0.524890492141	0.297131650901
0.469059242265	0.627709338637
0.469477511289	0.626787410196
0.456740397525	0.636350197055
0.462016715364	0.551714121936
0.444299309573	0.603570070012
0.549672979759	0.270713899066
0.483060810089	0.326761100081
0.531598742216	0.251754623153
0.43417424869	0.532302231761
0.457580656498	0.397818960236
0.44420176807	0.439391996409
0.445448213815	0.40361755069
0.443810924025	0.398683875844
0.464068326717	0.404115758575
0.450841820827	0.439674089434
0.455511173858	0.465024343153
0.453248030313	0.40447688775
0.444928881208	0.39855322318
0.462218927601	0.436115330439
0.479184757624	0.434438042818
0.475384117287	0.486810807133
0.450672544874	0.438245832911
0.430366699703	0.614260262808
0.453546269317	0.490645319591
0.455066773149	0.511310493998
0.463332640188	0.470692950346
0.448345892925	0.403775109274
0.448927015167	0.407855255783
0.424122394415	0.525678056855
0.494149902764	0.338688987959
0.527635311463	0.312034712332
0.448430745045	0.411798207562
0.515925495937	0.277321745721
0.493949173053	0.305151684463
0.511885631961	0.367619731041
0.495234347674	0.654225746199
0.484332527937	0.69215922346
0.492861501264	0.654582456397
0.488832333731	0.639123812801
0.488887162528	0.640591003402
0.488378153408	0.638981634661
0.505502183406	0.602065470759
0.498821059431	0.681400853484
0.484233855838	0.635224171575
0.503356596876	0.77041304658
0.496698334256	0.653628471241
0.510656436487	0.294880500386
0.459695021456	0.298577738166
0.453879502709	0.644410216881
0.453398248323	0.593987319975
0.45402048208	0.595610139921
0.450051326381	0.553098223012
0.417662904987	0.598100736615
0.415110493723	0.577871596708
0.452340547109	0.57878894423
0.458475902137	0.559338143307
0.458555319442	0.562613854212
0.498901732899	0.590049539738
0.458976842374	0.560330728292
0.460415155876	0.560171633573
0.46070761218	0.560917149584
0.460373536473	0.560175139911
0.451875602974	0.57081108612
0.454339028082	0.543782330779
0.44601173101	0.609549135818
0.536291561674	0.247695079598
0.560782773099	0.224781407575
0.575369029246	0.229979298349
0.552970648407	0.235171421776
0.556705631545	0.247006590507
0.548178694158	0.255220269726
0.557221755527	0.250201951427
0.573663101604	0.261510383756
0.57389903214	0.235533859676
0.575615050651	0.223993211006
0.534212060637	0.223659804617
0.553064473335	0.245366115807
0.597012603081	0.236141920311
0.566444475961	0.259118487704
0.576140936436	0.250154170843
0.561931143649	0.230477053972
0.527314422141	0.242209991158
0.564071709734	0.232536127751
0.582955422617	0.26644119028
0.55491225708	0.24983585607
0.568125673886	0.224686239955
0.593157380254	0.243408967984
0.610177110492	0.231052425947
0.572031879413	0.245075289827
0.568830785865	0.259013577765
0.482523479536	0.370551472775
0.496563598955	0.383275801521
0.489719167722	0.396832648369
0.482020337468	0.448653958053
0.475393233275	0.321726299061
0.493542074364	0.478304380906
0.47804151962	0.483247711938
0.561195784524	0.33964168534
0.489064542436	0.555973510795
0.46819155254	0.377316616677
0.526924974143	0.476546398718
0.536850805896	0.478111234343
0.530175656668	0.303771884468
0.541933787535	0.286148526876
0.54392077183	0.267792927538
0.529820465788	0.308993712262
0.485528469291	0.541658283209
0.499490571549	0.612520356104
0.381387775551	0.443761763173
0.415631540631	0.419139107278
0.433053159048	0.431947934806
0.431417906524	0.433637241167
0.468836294454	0.784121851237
0.486680647897	0.445548136597
0.452305098099	0.527508214558
0.458966033581	0.473934913434
0.468745610339	0.60641846284
0.488006396589	0.480504010216
0.48519107302	0.495047912612
0.485777832695	0.501996814341
0.475811554584	0.483455787637
0.474507056748	0.491592723306
0.509254931289	0.312743809125
0.486494308316	0.300595290516
0.528284963803	0.318141826348
0.51916868941	0.824089636034
0.479918453551	0.600493451802
0.479868585787	0.466887767708
0.502015604596	0.304440122598
0.486943193792	0.305778314606
0.49870427589	0.330100442358
0.500828289353	0.297784207486
0.463261461169	0.308596236722
0.477927705749	0.308317281557
0.446494927143	0.516869841456
0.476784391207	0.430947210761
0.468153921928	0.397357003341
0.460971505377	0.399257738703
0.447251214306	0.473156314762
0.455769015604	0.451845349149
0.444654867783	0.452822084339
0.446544040049	0.454069067515
0.445930144855	0.454798534287
0.440426082254	0.530425775755
0.435054590441	0.456421318692
0.502085738762	0.315368639966
0.502680061056	0.38058868757
0.47658006265	0.387377526286
0.479618123959	0.387223335034
0.482195440332	0.384946421658
0.445997026969	0.557469630145
0.457102152807	0.410994545107
0.484076433121	0.535438735717
0.447302576708	0.537950188819
0.472203765227	0.627755609408
0.494318866182	0.401827151869
0.447117058853	0.411362907139
0.481654957065	0.536708865699
0.481994908586	0.60429155557
0.465007141399	0.610573336472
0.479257470312	0.396552485492
0.504115843498	0.799457762221
0.490651034092	0.797474384564
0.493896597969	0.787872309352
0.494990586009	0.773557224841
0.490878343754	0.779481536158
0.4987966077	0.832861752957
0.493949435294	0.798996746281
0.483898761443	0.772281144546
0.484954882202	0.729765136266
0.503997276794	0.831285606897
0.502363146199	0.821746282134
0.502655707092	0.79595566747
0.502838579776	0.803858352096
0.500015755201	0.810237554851
0.497919879488	0.82733353017
0.498605785989	0.818490980192
0.510880967367	0.847461119666
0.495378740828	0.789685189145
0.490393412626	0.794273159411
0.507870946338	0.78925013629
0.496709372085	0.788498927254
0.457770800628	0.787782519553
0.477289079509	0.755494814305
0.519100990889	0.901836408409
0.517331672493	0.802727679785
0.512881146402	0.783125793951
0.538985581635	0.837947190805
0.514466300431	0.843744996073
0.504223173923	0.824025217503
0.499563356912	0.828271349593
0.509999557052	0.820176580857
0.522793024308	0.836459475696
0.506776529828	0.826208233588
0.518204606971	0.833239760383
0.514635036684	0.843775415728
0.495902378428	0.826226947343
0.507869417719	0.810684519873
0.496654475768	0.826793402074
0.496697282718	0.825601929404
0.503214949271	0.825163148243
0.476255869584	0.842130583107
0.490238096956	0.820096063827
0.512898301851	0.846041892342
0.504079805866	0.809072316924
0.500946305156	0.812632641053
0.501963232515	0.810319270164
0.509126845715	0.817366696884
0.503367911508	0.844635886172
0.502243662449	0.847005915685
0.508010842233	0.788033428518
0.512860238573	0.823724708106
0.493202096878	0.84617563615
0.51890786089	0.872232601573
0.499249052018	0.837162024207
0.463565328003	0.767396790837
0.496318792721	0.842685871186
0.515916648113	0.834769780424
0.499911941445	0.798677587358
0.505203836359	0.815781136532
0.504955994375	0.816135301819
0.504898132065	0.776357682859
0.508306954311	0.815471240961
0.535911139055	0.843359931967
0.529789958193	0.865549304357
0.508680723437	0.895336852057
0.562514352519	0.846286653024
0.522824778543	0.888080220885
0.502071437999	0.810494023048
0.505990768818	0.836543983605
0.488629576213	0.808611361502
0.490899390542	0.813196534026
0.496805250047	0.815160136897
0.490996007843	0.815376987089
0.51412921698	0.868848750412
0.511054160621	0.860022506441
0.509506296534	0.878277004404
0.5124415226	0.865258540289
0.503653348632	0.82198632852
0.478682350035	0.801719473397
0.495291902072	0.822831377968
0.4938170347	0.819279410181
0.504703684836	0.859692135127
0.507616901162	0.853258044417
0.490683838208	0.843858968746
0.486667314091	0.845697976976
0.526935054095	1.0
0.505100861662	0.814935846416
0.516172860473	0.850615215609
0.483715776102	0.787726282272
0.486386119148	0.784944008609
0.493007748325	0.795332433345
0.500091789435	0.80396263498
0.495313186568	0.796498954169
0.495579092074	0.795760138872
0.495968243167	0.79577131938
0.495713835686	0.796993134208
0.518729450446	0.883034006498
0.510408040709	0.869166562617
0.480550182678	0.77888033436
0.505164671442	0.830316959594
0.498361095464	0.814750040783
0.491497915975	0.82808220803
0.503310119298	0.868251250281
0.501875106982	0.851835906988
0.514093606956	0.870968078138
0.51370794541	0.844372479254
0.50287020304	0.818901701152
0.509940171556	0.832471424216
0.502306172437	0.861430042743
0.517028224866	0.910814360585
0.514603086517	0.873135320423
0.510899236149	0.821515004403
0.507533311361	0.826217261657
0.496535981972	0.78399322636
0.511468156944	0.802456830414
0.510028937188	0.824343493186
0.506193566617	0.789615850429
0.501955684093	0.799624113017
0.525714723691	0.788064628655
0.535457548087	0.807739701215
0.512743434164	0.813219196922
0.494175015412	0.817273406332
0.509536622569	0.79752383639
0.508628476349	0.813006182095
0.487560913055	0.851761641515
0.530779796466	0.845008653815
0.504150513613	0.802619665611
0.512542655921	0.840730348412
0.490381482583	0.792582460161
0.504539365977	0.838592733591
0.510227445138	0.81921479201
0.49197679834	0.80942406419
0.517024145633	0.838668025773
0.502202957085	0.822961422483
0.512655441268	0.830831594136
0.509157980526	0.83772977883
0.499562071402	0.810164264918
0.494925705044	0.832311869028
0.496335974407	0.808380542004
0.489350607539	0.812623612255
0.486326601045	0.813486767987
0.48612128516	0.813812002059
0.487678970575	0.810734389764
0.487338010955	0.81234753173
0.513684585896	0.876692051425
0.491245295369	0.816804456274
0.508881644601	0.765247831693
0.507835481214	0.859061774132
0.502885166438	0.814102921686
0.50682792588	0.847549965334
0.501216014186	0.800638469076
0.496383919984	0.815778777207
0.488203924296	0.798249991634
0.522455451005	0.778162594345
0.51487938822	0.801343949719
0.494375892057	0.796565855573
0.509573894962	0.79718013897
0.491253950723	0.79061298772
0.528237652033	0.812721180993
0.492575115115	0.822097434898
0.520701902956	0.870279983774
0.500378993903	0.88624087773
0.500562764185	0.887184482388
0.494741360807	0.817019605401
0.501667411046	0.820043966504
0.498547326195	0.827244671589
0.496035986254	0.823010882637
0.498215659129	0.813429245457
0.494914169467	0.828574311175
0.522578235245	0.864781546855
0.508796996694	0.819851950403
0.494043766646	0.820955963654
0.492479753181	0.842248515085
0.489451778424	0.829985045579
0.503822187962	0.845941374558
0.505975761238	0.818505222468
0.50449103274	0.821671213521
0.495211242642	0.812613674408
0.505164011928	0.81579899728
0.500481873359	0.803976724961
0.499271757063	0.818153462547
0.48503394577	0.847869304243
0.499176593855	0.834618869195
0.499145094097	0.837968113314
0.506974968351	0.825248583993
0.522276369344	0.823176801657
0.508591534917	0.826079616425
0.52247002293	0.813181305635
0.502934587107	0.812490085278
0.508609797103	0.79814875014
0.503513670583	0.829000208535
0.517489732346	0.822667492768
0.514467627795	0.714110409677
0.5035175647	0.783233037823
0.497956389137	0.789443060101
0.49633419992	0.81525566715
0.542237349856	0.789485893305
0.505216722721	0.786529638858
0.517302733918	0.79079726183
0.501862605531	0.799779257564
0.509517629245	0.786606726986
0.490102813031	0.783155287672
0.483928620416	0.791940405311
0.504987876271	0.81452368422
0.501011976322	0.801874778881
0.49044010269	0.781694683878
0.490343734814	0.78396761796
0.551103985396	0.774855218449
0.557667348599	0.838309113204
0.602428410251	0.748022003295
0.51302155228	0.834867339813
0.52361885321	0.869337782385
0.523384156213	0.834930738126
0.522497468443	0.857510918293
0.510432328929	0.860041648805
0.57396085577	0.851665410932
0.545379137757	0.806479219796
0.521569532602	0.863722169109
0.517249446153	0.863233166947
0.517228368431	0.85663819225
0.530659617138	0.859038914585
0.493555122757	0.802319579664
0.53024195561	0.814660669094
0.520654829988	0.821124639876
0.521822782977	0.835389902847
0.521386360387	0.836933353657
0.492724401232	0.805789694113
0.481073753345	0.792119920037
0.502898187589	0.776564879306
0.502116774732	0.790065895786
0.505499493698	0.801593648282
0.497616751466	0.818486125814
0.498941488321	0.832183168478
0.544419488353	0.855738479504
0.488559503155	0.805559664229
0.501500559032	0.802305778845
0.498753196931	0.843994880218
0.49175941709	0.800558245908
0.495358062202	0.808752788961
0.499702177892	0.822273888309
0.495484994641	0.828264394094
0.509018330178	0.832311070139
0.492559103325	0.786550598956
0.502474088933	0.80019916014
0.486506122074	0.799983433991
0.499976879892	0.785911173173
0.511456952101	0.783183928751
0.48625873791	0.807161320967
0.491768963315	0.807398509401
0.52448751695	0.793360970905
0.499970569192	0.776096679658
0.516477412984	0.808307681882
0.507545737257	0.816047264993
0.503479617831	0.839055579268
0.482027701452	0.79049620524
0.485988431391	0.762587327028
0.49471371811	0.799598188182
0.502322360842	0.844015599184
0.49972305562	0.791896523629
0.498842398704	0.819218184254
0.49249561432	0.794202323906
0.49900799181	0.816089519164
0.514872779689	0.822446674293
0.514149875481	0.792744689592
0.521126760563	0.831079718643
0.502756714225	0.82278598081
0.503711543952	0.818834721002
0.505044637466	0.822372232257
0.508891471742	0.805607900146
0.496826769384	0.799162525905
0.510556158764	0.815697419225
0.502683626204	0.800489567341
0.508079244302	0.827301792063
0.501872705019	0.798546626199
0.507866832854	0.811029045981
0.514437067629	0.791191308261
0.508278825797	0.804328736668
0.503434592996	0.797196159998
0.516991643454	0.804812806756
0.499968188514	0.821899109931
0.505446803962	0.824143351734
0.49957496865	0.807649259522
0.502145002145	0.832671532479
0.506435673763	0.831677140428
0.501677279541	0.839621656646
0.50502753777	0.798736535371
0.500103804318	0.815472533566
0.483645501786	0.821335718046
0.497969278544	0.821034990367
0.516742167686	0.785974816438
0.508080508032	0.778724795086
0.513706239116	0.796091717138
0.507839452501	0.785648662841
0.502257319589	0.833810207846
0.494199342314	0.820644259374
0.4951129434	0.826308579391
0.50502933459	0.862412727546
0.504857405344	0.870900179919
0.49987877079	0.858474537956
0.500498289959	0.856584293461
0.492769173353	0.860928560956
0.505016376843	0.818650769416
0.493666569973	0.787291431667
0.493187002898	0.76424280829
0.484850312472	0.821067790901
0.504229048054	0.806876850437
0.496602530768	0.82018182789
0.485787784174	0.820552900258
0.484534777638	0.82047360941
0.492890653193	0.80196211505
0.493403014916	0.802008622211
0.497606831721	0.824710485551
0.49235646789	0.821400165403
0.485355772209	0.821052647732
0.499415204678	0.8090023292
0.502585233239	0.828470045858
0.494909170251	0.80971911095
0.480978301618	0.813740600742
0.478704988437	0.841340525068
0.491535425811	0.823706236975
0.498238238904	0.816989236985
0.502830341258	0.802826066616
0.486661267766	0.810947173813
0.486782315544	0.811378889804
0.469549933158	0.827786434095
0.493905484532	0.807865111277
0.502784597294	0.830648728554
0.488930061947	0.826268918305
0.498090286541	0.821631647456
0.491503630496	0.821256095336
0.495761068321	0.813098199551
0.508452838988	0.828957853675
0.512320044297	0.832235456149
0.516151588723	0.83388396562
0.506992132845	0.830201060839
0.507623942501	0.830303758845
0.507017552737	0.830153346752
0.507234352256	0.800778942041
0.528052325581	0.829571574618
0.509695457625	0.826613422184
0.527129721946	0.8492411312
0.512532129113	0.806013884031
0.50819361561	0.819973208407
0.478933119522	0.776955004627
0.496780363404	0.840139961013
0.492310333871	0.816176818145
0.493678866629	0.814733514594
0.497625779651	0.80301118137
0.490406504065	0.805243515156
0.480758011812	0.815138934497
0.501436559051	0.818016088354
0.490534784533	0.821803454893
0.490593496017	0.819859141373
0.524862774537	0.734184836979
0.494323845905	0.8164830664
0.495171607333	0.818036010869
0.49549941119	0.818504218888
0.495054269668	0.819000243108
0.496784140135	0.808325231573
0.498882675811	0.815698414798
0.487070267105	0.841087955519
0.495994919386	0.780818447164
0.511691670554	0.757892167249
0.516970728297	0.767410997076
0.50966695893	0.758858627576
0.512297000926	0.78195916234
0.50298587247	0.775391061866
0.518108753806	0.786699812089
0.521934046345	0.798028673113
0.516526912548	0.776087105587
0.517676245606	0.765163194456
0.499236492864	0.741144123115
0.505151675953	0.781272045604
0.517919195063	0.780331690239
0.511499550891	0.790689210976
0.520005921699	0.774528520417
0.50819632814	0.773057454688
0.498120399167	0.764588328912
0.511254784389	0.760436330324
0.526851762512	0.796939394399
0.512529359843	0.788301933786
0.514910808119	0.751580173335
0.528201368523	0.762478926136
0.52805498117	0.769555938086
0.525800955805	0.76095469854
0.513834963386	0.785343879793
0.495702910679	0.773397523643
0.4991269158	0.793437785851
0.49345269727	0.780627616218
0.490371363653	0.816592287226
0.488923224194	0.779341435907
0.495433789955	0.812795229001
0.493340432757	0.803981525474
0.52200808946	0.840749608368
0.496542620951	0.881363767221
0.493382506061	0.777901039722
0.506049805076	0.903339425141
0.511457041833	0.883628992452
0.507746993338	0.840947785472
0.508005248329	0.840026190204
0.49985012681	0.815832084834
0.503140459119	0.802621697302
0.505268900566	0.843939959086
0.508063075598	0.862428048761
0.446900745936	0.794637669117
0.461635878303	0.772164741754
0.473932553851	0.803990188993
0.472224934345	0.803981475351
0.515411142748	0.850770883315
0.494147219371	0.80890501974
0.488987636575	0.80804845096
0.489606649549	0.807653852136
0.504413072997	0.797009809547
0.504342128643	0.8029701035
0.498900697528	0.813370781412
0.502162362535	0.819914027017
0.495668983611	0.814166072835
0.494832210633	0.815988282798
0.50319120909	0.805695818575
0.492282461895	0.802965051183
0.51331496786	0.80409931545
0.525046593139	0.910973691543
0.502807192514	0.852220158177
0.496826551027	0.858636340607
0.497782372801	0.791958634626
0.493706293706	0.804039374004
0.502807402239	0.821524083407
0.498083101783	0.796068611202
0.50057567511	0.796271877689
0.492096486283	0.794475454563
0.496736392356	0.79887694357
0.504445542109	0.815487781508
0.486082313043	0.787636325236
0.482375401183	0.783291008473
0.490969969617	0.808630732958
0.494613040588	0.80783922334
0.482590794278	0.806829114809
0.484026539684	0.808095894831
0.483400986219	0.808081367463
0.480694617537	0.814729301044
0.478402103867	0.786611045448
0.495120861112	0.809045358877
0.502301421083	0.807544121598
0.485043916221	0.771280822143
0.485056658416	0.788753599703
0.48826690143	0.790907894187
0.484235860409	0.812755030013
0.47801463346	0.779062687232
0.503898374637	0.815812471511
0.486297060416	0.820486717638
0.502458471761	0.842532220495
0.491976820439	0.785564857089
0.470648226456	0.799764794119
0.501802906955	0.815249110689
0.5019748515	0.831169136192
0.498044616745	0.836449243551
0.485683391209	0.786573744941
