# Supplementary material for: Do universal codon-usage patterns minimize the effects of mutation and translation error?
Source: Genome Biol. 2005 Oct 19;6(11):R91. doi: 10.1186/gb-2005-6-11-r91 (PMC1297647; doi:10.1186/gb-2005-6-11-r91)
Supplement: Additional data file 1 — A tar archive containing the used CUTG records, separated for archaea, bacteria, and eukaryotes, the data used to produce the histograms in Figure 1, the kinemages used to produce Figures 2 and 4, and the data used to produce the scatterplots in Figures 3 and 5. [file gb-2005-6-11-r91-S1.tgz › CodeError/data/scatterplots/bac_p_CGUA_kZ.dat]

0.392121575685	0.827113431298
0.399301904102	0.787346568349
0.401982921423	0.63699540498
0.403289531446	0.62204526394
0.401916572717	0.61774824104
0.375116380702	0.627468806426
0.372387904576	0.601017967851
0.405530742184	0.891565477722
0.40500684667	0.868390603993
0.405397782533	0.815364092162
0.379039626409	0.788398699549
0.394452863112	0.796599762772
0.397359653766	0.778474411153
0.396043380045	0.775794612461
0.386957969693	0.830617441621
0.391390728477	0.7855251527
0.399153172741	0.911050722726
0.385701469878	0.908480494427
0.396735204892	0.867664267013
0.395123164967	0.637372293264
0.38704459678	0.637023322127
0.313971742543	0.613580455392
0.327572674011	0.523489976162
0.331424591813	0.794833555498
0.391851167276	0.813793773379
0.390755516238	0.747345726954
0.337128458775	0.571808808082
0.379549884813	0.918554682419
0.401249107781	0.885194341226
0.397825517422	0.888889387422
0.398221562722	0.901042425253
0.38983708301	0.921035705153
0.37901155852	0.727363641908
0.354209479799	0.592042029075
0.360048123641	0.614515592854
0.356143659771	0.604842573665
0.359546187643	0.56751834591
0.35762909544	0.606344962559
0.355217697855	0.601928474659
0.372311553389	0.703232893579
0.36914149021	0.64784186911
0.379385400558	0.700671502
0.368506010304	0.743571841117
0.360119832979	0.617129224796
0.365869218501	0.607391317382
0.350506826135	0.641582746463
0.344058830369	0.560481600891
0.364627048419	0.713110600156
0.363674862875	0.715541368309
0.373023415303	0.543017574314
0.379852967981	0.583255077431
0.380897468492	0.69405404378
0.368931153916	0.782143848731
0.377495959007	0.690598282801
0.365300745049	0.564312101198
0.387191991349	0.768800563096
0.375587950918	0.830696540529
0.401504744595	0.842179551462
0.409323581729	0.918478412322
0.411525126725	0.921372475273
0.374150452897	0.797158068533
0.413451336707	0.920056493584
0.277900031437	0.533839885011
0.308192869501	0.571745227761
0.336839851358	0.599189447617
0.257875618463	0.534799349539
0.299577147442	0.586792876121
0.409548626634	0.832119811676
0.392902378967	0.883230887347
0.392115729208	0.772691541907
0.388348842478	0.801437494834
0.381511893213	0.790224633156
0.387166655579	0.804292684902
0.354919291257	0.538616138123
0.367736606339	0.535460580673
0.373196383467	0.546101594939
0.363866856637	0.528999453564
0.402128143233	0.866082142243
0.416273038807	0.837406162382
0.398134279333	0.858809211208
0.324479495269	0.622531062168
0.24530480557	0.546125631817
0.336819763244	0.568912921408
0.34119426318	0.562716238477
0.389384963736	0.53547562148
0.329480882211	0.545826281342
0.388955163587	0.88217948047
0.362874214517	0.918726801964
0.4225639732	0.599644068511
0.417183018141	0.601446544395
0.412130703943	0.595653084048
0.379973840011	0.588577212679
0.420270273974	0.620692900521
0.420465008573	0.620585781905
0.420020415107	0.619330957503
0.420369954155	0.61976881088
0.378992484735	0.89984304919
0.386300135909	0.88285064144
0.416257501364	0.764942715934
0.411961225031	0.923074267978
0.392661141064	0.732168067327
0.372081442957	0.626591685829
0.305294419228	0.578572861677
0.297091639046	0.550517279462
0.34076523796	0.519712522177
0.320862017361	0.537446456011
0.2933453811	0.537064546989
0.309219346933	0.532877959126
0.299940608587	0.555945149397
0.337098870339	0.572993682748
0.299470554268	0.567223555195
0.333136667218	0.613627562983
0.393380102641	0.86492935047
0.384053062376	0.711361522809
0.385609500524	0.791948211637
0.387328400881	0.862873611726
0.371889225892	0.729415201677
0.380223853648	0.738248325704
0.399540124166	0.721941137798
0.398484554109	0.802037968146
0.38428858249	0.654456897883
0.410235868489	0.668709885785
0.41054329682	0.885691500169
0.406085096268	0.856699500662
0.369428058477	0.759768606856
0.375959917588	0.8696820967
0.380281227413	0.687717234339
0.354062295796	0.543858463632
0.376460838893	0.523123829999
0.355298407501	0.543771897838
0.390822195556	0.815845291678
0.388543122063	0.766900163567
0.351649740846	0.622734206029
0.363459381152	0.616250835489
0.358217803247	0.642625593362
0.35499506713	0.627213839759
0.397569496282	0.751669797714
0.400899625998	0.810398337446
0.391585760518	0.745992359323
0.390520241816	0.727499726822
0.402052511975	0.752052323492
0.400124493042	0.759098901863
0.395913779415	0.744604695857
0.396331871551	0.748267648227
0.29483819203	0.740990046138
0.336237931599	0.56255126497
0.411283347748	0.602008239913
0.304456671848	0.533469418962
0.371996167694	0.721103367752
0.385679257456	0.88901830972
0.422028085571	0.855579295765
0.402885170225	0.902248874411
0.422245891662	0.830011687911
0.397614862303	0.788352511198
0.356739711628	0.563520033134
0.390127626382	0.59709386285
0.35912553559	0.550634224733
0.387757441881	0.592663337958
0.357507618812	0.577111031047
0.371969407402	0.602638034297
0.332525327863	0.65694898615
0.362794506362	0.708463131623
0.362079718086	0.712688728122
0.390570222508	0.73211534336
0.407771326485	0.860589047534
0.382598885055	0.778781356435
0.401459999801	0.78635388314
0.351822796492	0.573303747728
0.371425632586	0.685281712302
0.36332696937	0.812616445161
0.334453969855	0.589868777026
0.348091254011	0.567778486645
0.373826970048	0.6701740928
0.380984823212	0.689092493882
0.368760840239	0.649536261425
0.359082821365	0.587299261166
0.352521394095	0.594735798978
0.358855959478	0.576867762208
0.358280602226	0.607040360115
0.396961122048	0.905506641744
0.380419931945	0.62095984857
0.391656071598	0.604302410572
0.39122944767	0.611339741559
0.393416925341	0.613807445693
0.342113753189	0.611475272912
0.337129715818	0.578473213213
0.34070590607	0.614087619954
0.316303728695	0.562753083742
0.393739547506	0.648515640402
0.360624667147	0.593823726783
0.388740201358	0.858123813074
0.38257177437	0.893578784969
0.426789950727	0.714407670027
0.426304562718	0.615244638513
0.408805161933	0.918136519573
0.367639169727	0.657929061088
0.29916028045	0.571921409354
0.41312835844	0.832466623714
0.383749920092	0.823350182532
0.401458328527	0.88121440701
0.382976422237	0.806323129011
0.39060235471	0.807764456913
0.393235948275	0.775118891635
0.393792530821	0.891476922116
0.385684719918	0.813065437032
0.393840998748	0.804793868424
0.390547980787	0.80856420488
0.405198969574	0.75062905503
0.285356035108	0.528493332493
0.288185676677	0.478200913145
0.307989619569	0.495269436673
0.318128287666	0.567234878903
0.336402415847	0.541227909473
0.355074474024	0.583694134888
0.360159059741	0.592735446769
0.302188976001	0.53825688784
0.349522343365	0.536121518862
0.335946335834	0.50830420076
0.330674040274	0.507806334894
0.382192131904	0.69636166343
0.342733804402	0.546754442057
0.409693780544	0.89976349411
0.370001018214	0.729034223416
0.354769335436	0.711731723686
0.380169358015	0.782696587691
0.381458459569	0.789098893863
0.403557088631	0.746865176114
0.405251901974	0.914268998658
0.406514657981	0.621413456802
0.400985047361	0.622855709207
0.39667935333	0.814106228614
0.356950315625	0.598581715736
0.352297592998	0.614237165066
0.387247908162	0.585596799241
0.410424681301	0.752989289878
0.417520554414	0.588921276221
0.394197570333	0.919197697509
0.394520672873	0.627753662921
0.409418913786	0.772100178122
0.372331784659	0.718664762772
0.404863344051	0.783016709218
0.384845683089	0.629725576675
0.405905623057	0.622083814598
0.395013612265	0.65990144016
0.398142440628	0.655611908057
0.413619602049	0.729242760342
0.407495289274	0.677966839961
0.389438771513	0.706873303575
0.408074930817	0.75128393752
0.40242881072	0.662878827028
0.407911001236	0.698697526344
0.383855838065	0.797039933608
0.356485381759	0.675274678324
0.391639926212	0.759907520967
0.389951214041	0.56490808581
0.422012160105	0.69989940129
0.377785661676	0.561841695636
0.353705564679	0.553792284989
0.382944841911	0.586989652158
0.385049547053	0.679925117318
0.402378013124	0.671288652821
0.415327096647	0.859982841974
0.427539697262	0.956387979863
0.428080899555	0.828334098065
0.417283361184	0.896744155427
0.410202419001	0.859090287714
0.402761690476	0.848971574892
0.415240809736	0.894322019455
0.402862124074	0.793258006725
0.396729816838	0.790616230514
0.38765231029	0.844082361101
0.406698036909	0.796226996219
0.411970091242	0.885400005354
0.409167686659	0.782671320997
0.407196661789	0.789922215646
0.399602697475	0.723033523122
0.397857616836	0.789319891867
0.413633556067	0.825226792497
0.398560817084	0.778132696429
0.408915627312	0.850142791084
0.4055447575	0.909101821282
0.401085328095	0.791931038073
0.385583287369	0.839608471151
0.381412798146	0.842558665021
0.390813554793	0.851465144213
0.409226416048	0.808801371952
0.397140964055	0.830668121534
0.388831729873	0.884793278952
0.402788221594	0.914399949752
0.373400184721	0.778803103443
0.398373461572	0.781328141615
0.394388398487	0.840289538193
0.40501500575	0.801380837612
0.394472792049	0.893830883814
0.397966848616	0.957039204154
0.387245555269	0.874992819916
0.345692961424	0.590839919282
0.345393772357	0.593810776503
0.344359316973	0.557983394626
0.316776516953	0.570771831288
0.339802201903	0.561086439251
0.417779982021	0.931967422773
0.414235331837	0.803383216685
0.397435106973	0.860419886357
0.402553763441	0.702491259188
0.40781612427	0.747474019116
0.382007280291	0.69786887916
0.399761487021	0.776174610062
0.401010324999	0.781137686949
0.40327198364	0.735355703701
0.392344923835	0.698587887053
0.38352673806	0.701498832086
0.390811893376	0.760469268669
0.400250589413	0.7817095933
0.403409933284	0.71805443319
0.388153899418	0.760804749281
0.392953920002	0.693259807455
0.36866255792	0.690612335892
0.397661050546	0.651640810007
0.389444178069	0.672199573857
0.397095035272	0.673158594609
0.404888981308	0.685326052999
0.402576335156	0.761820082762
0.402658889935	0.75865456079
0.393424766054	0.675545088999
0.416807472821	0.807112365524
0.388475911924	0.867132679967
0.410757397114	0.791134151838
0.403311291706	0.897418582532
0.385588947156	0.862897864767
0.39607691029	0.824142039983
0.328130465197	0.515562415028
0.350007550589	0.530936079299
0.345744551635	0.573884005803
0.34912654485	0.577183379919
0.34968074638	0.578258373363
0.349843262568	0.577656113784
0.349563318777	0.571470545171
0.344589793282	0.559052635198
0.352477836954	0.571843984338
0.360584911931	0.578908026864
0.347463042645	0.554320153954
0.374700604879	0.82524590461
0.425455463333	0.84876367082
0.361179470832	0.586272953525
0.363076765076	0.584998489567
0.364271420044	0.584386739181
0.363102634754	0.592355938881
0.359963596651	0.566902162437
0.365499207444	0.596506875144
0.356691186848	0.605977318842
0.369638130354	0.650953651014
0.37113727386	0.645760299621
0.36754064631	0.504591150846
0.366106622899	0.617831220637
0.363478577766	0.618842588341
0.364921040021	0.619900535648
0.363697238859	0.619747825065
0.353214914023	0.585301727677
0.345608452532	0.612120380696
0.368913737727	0.621132386812
0.39757851392	0.873004105805
0.414270631277	0.860250277443
0.400846887491	0.852975215784
0.408600893491	0.844577028824
0.401898954912	0.864715232938
0.405498281787	0.837804660753
0.40540492234	0.872542927762
0.399171122995	0.894560833347
0.401147851954	0.869387917297
0.405054786024	0.854535451033
0.411356821589	0.815149546708
0.404417617406	0.890129695398
0.405995539651	0.898750340621
0.413912920153	0.880275236472
0.403900246288	0.854972285659
0.408173543908	0.874477389199
0.400182200861	0.833245586575
0.412922436825	0.861748628239
0.38907516403	0.857824693449
0.416049548943	0.895386002321
0.416342518664	0.847574676432
0.40606060606	0.830071930804
0.397614552429	0.861264953766
0.409581149565	0.823461692501
0.414901459675	0.889120254375
0.440889663472	0.761476817493
0.401920298843	0.751434791574
0.421575440461	0.758805426634
0.415957090177	0.752662552222
0.428859036585	0.808278505
0.401369863014	0.721403498879
0.410234315249	0.708880351759
0.38514506445	0.888451481612
0.310855568487	0.676700760483
0.439948941947	0.76276668604
0.332747235262	0.816446222626
0.332656013225	0.801419670675
0.390729776586	0.963422872774
0.406106209062	1.0
0.430233163047	0.999132501874
0.418209104552	0.866307006192
0.330088724266	0.635458315398
0.352066807574	0.651570988895
0.379362892451	0.702477401663
0.423918236418	0.707581278955
0.386291892058	0.651145305649
0.387612939082	0.652359458998
0.352448561527	0.525584348626
0.369595288028	0.686367809108
0.393069156398	0.662683452342
0.403824416784	0.720277597469
0.374280095519	0.564658333119
0.374233742004	0.677972952921
0.386856262388	0.699747982748
0.385394785617	0.709836607764
0.393049441811	0.721111353274
0.39500655468	0.71898078962
0.409792040249	0.857085226468
0.390989774262	0.809181011851
0.411941828432	0.850273254766
0.347696049594	0.542462187385
0.342829485788	0.614190366709
0.381338712657	0.791692560652
0.415597465342	0.844725945822
0.415595363541	0.844933416405
0.398958437158	0.866980172761
0.414561605238	0.857792151172
0.407368641406	0.83768598113
0.420131059752	0.845714285741
0.393637008893	0.655611572863
0.371696715238	0.715568411243
0.413520575576	0.729433340359
0.411636461278	0.718880503039
0.399597752343	0.68694536635
0.39666054587	0.70596804149
0.403279497277	0.71465355866
0.402549094528	0.714262711589
0.403774012562	0.715744222048
0.395560467468	0.655092210721
0.38573937806	0.639903083343
0.405080263697	0.847004534819
0.401748843374	0.781736647696
0.387691173761	0.683764185265
0.39334242562	0.716911676409
0.402386084211	0.759495531458
0.368698237418	0.589673658205
0.397741663149	0.696176918474
0.30530428732	0.536594263627
0.349765155173	0.588783272582
0.3430786268	0.592533305462
0.40321997832	0.707858401428
0.385950947714	0.712013131087
0.305509088881	0.537015946383
0.321916223097	0.547552079642
0.339650071414	0.568989942796
0.403146748217	0.71564037616
0.529144171166	0.626837894995
0.524131295728	0.642179216394
0.524386238608	0.696687459805
0.510462700108	0.685224785344
0.517577124116	0.694918521057
0.510279503696	0.756491443041
0.490847731191	0.725944650229
0.56326142735	0.56419504205
0.586355816158	0.52179859291
0.51685469753	0.671194290326
0.518290413184	0.67213841289
0.492951278872	0.63593059353
0.533590725576	0.654151788814
0.542983991629	0.663541308528
0.553828484307	0.660341099717
0.546009062391	0.669315808659
0.523259140585	0.648385751666
0.567469463805	0.578298089703
0.560769490056	0.602239308672
0.515476486689	0.698342865663
0.515751367173	0.697721874829
0.524078642446	0.709416647979
0.515123482746	0.709131974142
0.501270684256	0.768195323237
0.560875155704	0.637611226705
0.548340450145	0.642800200055
0.495170547338	0.789716562547
0.530320751373	0.640856361922
0.529336188436	0.631144206428
0.554493057375	0.635034976957
0.540297218284	0.619499878474
0.50698215671	0.630433000297
0.50926152991	0.704001684904
0.490974528732	0.773122814778
0.477580861598	0.775421243945
0.5178600754	0.758927687245
0.510093988098	0.756412874167
0.514903277382	0.758876411806
0.515646124094	0.759448551187
0.495257828231	0.713478701578
0.554708957207	0.760316252205
0.519347832884	0.708237032373
0.502655981683	0.721341817695
0.508063890226	0.732079138216
0.488421052631	0.740217258052
0.501864660172	0.722965238602
0.515317986281	0.768528770994
0.517416824781	0.733593152545
0.51853163458	0.735467505271
0.483501518566	0.738410051255
0.492891427183	0.764576966729
0.496186394508	0.74320314747
0.487664823479	0.736457300733
0.497616602933	0.733708394637
0.52889333091	0.70501737814
0.525293979183	0.706061769437
0.54293423513	0.669219462267
0.52923896274	0.619011705307
0.553769988335	0.606122131358
0.553437123186	0.6052065431
0.517585479302	0.612256241433
0.550822807194	0.604897266169
0.492612386042	0.813370706668
0.478571330235	0.82282091094
0.491204925241	0.846754369184
0.486002379909	0.817281669398
0.512145436587	0.844989321399
0.541213739191	0.638370155167
0.555738049751	0.648169678226
0.546261089987	0.662958850057
0.54712003994	0.655805220436
0.543713196617	0.663403366084
0.548810400067	0.657251810914
0.511017054649	0.841174770666
0.508599053257	0.831553458734
0.516639768657	0.849514669449
0.507538956887	0.840894629556
0.539245082863	0.637339864429
0.550940075947	0.624560499465
0.555945342268	0.642087905371
0.500252365931	0.743264930868
0.517948717949	0.830483519533
0.473556377322	0.807997901225
0.493181600017	0.799520987209
0.518249704825	0.813506249207
0.488490802273	1.0
0.553748047141	0.621734433492
0.560067316154	0.650260598653
0.540444036025	0.712693868459
0.542517973998	0.708674082381
0.535364876158	0.724132671028
0.534593143329	0.738918680295
0.535971213163	0.714332377518
0.536215423464	0.713464132394
0.535983667914	0.714063275836
0.536222308274	0.715381860741
0.531587599812	0.698129302075
0.531492777901	0.688420939724
0.542330010415	0.629256710021
0.532071925086	0.621727427123
0.516407821679	0.688170249352
0.528106672568	0.752277170412
0.493194010959	0.823841966214
0.508893142244	0.816585265137
0.469545982172	0.850990680984
0.484144362702	0.811290912846
0.504571064101	0.781830467934
0.47718590067	0.798916270796
0.490432159867	0.824912723894
0.489453164051	0.877513323796
0.490283495941	0.834679352702
0.4892502301	0.74941502319
0.525071801873	0.642977338402
0.554292165638	0.659753697405
0.536658940082	0.646395100126
0.558960256662	0.642108334483
0.547121931886	0.658607249362
0.557802013031	0.667110055613
0.525546102552	0.660090544311
0.536623275695	0.648699138553
0.50366607137	0.720080983784
0.524585192262	0.718567112994
0.538831978275	0.598348563148
0.535892560019	0.630315779789
0.520287253142	0.721851777836
0.511238059561	0.663956822743
0.500459951377	0.692515813052
0.508603790024	0.803925342735
0.502507330756	0.752281915979
0.524371186189	0.80211101224
0.518516985972	0.656219874185
0.535210756474	0.666498751792
0.499039231385	0.766052776468
0.516850364612	0.749388116813
0.491102536635	0.747468510701
0.521854759147	0.763449687595
0.511002956018	0.673893247699
0.522349135752	0.67502677371
0.503403637987	0.674505096412
0.523641749715	0.687777054525
0.527704674063	0.67768861241
0.529435577649	0.674959739364
0.523262587295	0.677684587199
0.524842957165	0.678033723852
0.507140946777	0.762874712274
0.502086401571	0.766957111815
0.518528374692	0.684094334976
0.494059525505	0.831801898072
0.490753905584	0.691372432114
0.539244342549	0.659073244277
0.537573074256	0.615029104185
0.547893825736	0.613623756068
0.553560559952	0.624183290687
0.572122841484	0.618473970038
0.492562210086	0.746391285205
0.521087811597	0.725104403013
0.492928458862	0.74688277237
0.519767944019	0.719677060689
0.486615600033	0.754209544122
0.501871849737	0.754961333502
0.470468953944	0.79008499723
0.491768172139	0.786173402732
0.492301264857	0.785491562209
0.519496315375	0.69130393981
0.524832514515	0.637153606634
0.529023980179	0.683545254321
0.525227105532	0.674296127385
0.508906322104	0.757288056916
0.52221765069	0.725989444044
0.491616170001	0.713164064199
0.494733008349	0.757796669781
0.507350382523	0.769182384645
0.525903072375	0.749759737773
0.537753506085	0.726300714992
0.520090576219	0.763310778492
0.497947930305	0.756652295726
0.506425631459	0.757771801886
0.520776313212	0.754664740836
0.482816932141	0.744028411772
0.557732529528	0.59743330171
0.519340327903	0.741595947694
0.522162391244	0.785075888497
0.520071228167	0.765655466539
0.520237850435	0.768647354732
0.519568380529	0.755368829192
0.505448173904	0.767794550736
0.522840760182	0.755424101033
0.503395697323	0.762186296267
0.506421381465	0.721953642287
0.502756805864	0.728841784447
0.553368208497	0.65001693911
0.544056665542	0.626162075922
0.536164000244	0.571987684361
0.513379463434	0.699516193528
0.55320649806	0.573371028819
0.481533446128	0.721209137361
0.4565261699	0.729697876874
0.540816721003	0.608255214052
0.547177651346	0.618341823495
0.560482092523	0.603130728262
0.540918595429	0.620653875353
0.559404849852	0.615727826794
0.559655884	0.641119978768
0.558094619231	0.616816650027
0.541042107345	0.636453937201
0.55907690179	0.615215388315
0.559472063445	0.616381543222
0.577597232981	0.631475163149
0.477463208606	0.808476319572
0.43061301241	0.7199590314
0.496714703772	0.819397816148
0.46227526105	0.828246415265
0.512395996115	0.799009032162
0.498587236841	0.806534656443
0.499237196186	0.806094338373
0.479153180369	0.819496673639
0.484805668614	0.764596823393
0.486557991922	0.847705533028
0.497777998214	0.847566987849
0.499825580568	0.755007800388
0.489460361256	0.824910966511
0.545285433122	0.597701134814
0.494696302685	0.688835152121
0.499549104258	0.705259242563
0.517789721721	0.690844168467
0.519614517875	0.689841192763
0.529252767137	0.670559384078
0.561266346457	0.578543361848
0.511350538712	0.689287504451
0.523678355968	0.705906218538
0.534899961591	0.635428652852
0.515823335752	0.752073318085
0.504563163793	0.762161831777
0.490702678777	0.802207139809
0.526212566946	0.667328067595
0.517123272169	0.735022115614
0.557352941176	0.640989628588
0.521064482947	0.716192016197
0.527028737815	0.662996693211
0.504044965724	0.703880585256
0.527451768489	0.682194317416
0.520230704882	0.755108941447
0.536662899124	0.70204374116
0.500207766156	0.701921250578
0.514767883105	0.703613946949
0.527829047759	0.653154735696
0.516539884151	0.67374959015
0.504922827819	0.690347339201
0.51202724757	0.670436539047
0.527219430486	0.693405847555
0.525398787451	0.655397966751
0.520982473463	0.651303669631
0.503104621049	0.715275552556
0.512905176022	0.705489980357
0.523243425111	0.73265852039
0.526384875528	0.63780798899
0.518172598228	0.745657651587
0.506615766726	0.803933931281
0.514008769906	0.724594554308
0.517132069636	0.716939798962
0.511272821779	0.689147448575
0.529174922844	0.632257189406
0.525283582506	0.596740721362
0.506867406233	0.617256889512
0.516670645341	0.634421633727
0.527012178563	0.641010297923
0.524914238039	0.64084421153
0.528845508747	0.624745273853
0.509719599012	0.649279028465
0.521562770223	0.642626768572
0.537549764748	0.639783527515
0.512646128961	0.641521688337
0.524457327317	0.634917533559
0.525214198287	0.645517115517
0.521216062429	0.657651012383
0.525118929374	0.663345709849
0.522513982368	0.650029049299
0.522758155988	0.624361169351
0.519080779944	0.655631188296
0.530498049255	0.644158148466
0.553969399712	0.620887222907
0.540213736391	0.652946839809
0.552629159772	0.662937388342
0.551973403281	0.660478359362
0.552722981698	0.66614473719
0.530291546662	0.634122850741
0.548716249793	0.645375269701
0.566006630446	0.628638333614
0.561883214108	0.614722671323
0.547653604257	0.632525517438
0.548784110342	0.621835502123
0.535759322644	0.616412107664
0.545592236277	0.621414308938
0.560733114009	0.639969870352
0.567830136712	0.595345173073
0.563359958774	0.639103500955
0.516450754112	0.810708799666
0.526358998417	0.820110407005
0.520278389265	0.820733719156
0.528776245159	0.813769948317
0.533774958014	0.822927900679
0.558569170205	0.603538633359
0.535199010672	0.622210230939
0.544710935734	0.567873347207
0.514914185277	0.708317394821
0.514163210796	0.67169986752
0.523296931877	0.710785536515
0.529822530648	0.675706618008
0.531530129009	0.673394866904
0.526548779021	0.67096036642
0.51720758975	0.687416473004
0.518809613994	0.714448646242
0.527051491961	0.684009570483
0.531218418254	0.673867065046
0.519792438843	0.68735921342
0.516524493027	0.692344743602
0.523258187347	0.698905563626
0.53259255927	0.705986207008
0.519127849356	0.75617406127
0.520193265223	0.72628492692
0.508174719375	0.717004819791
0.499988447587	0.694081060819
0.52579236434	0.670149342455
0.525332120095	0.672092217467
0.534089221172	0.729363162745
0.565116204929	0.646378617283
0.553092808982	0.647994946246
0.537476840155	0.675924026305
0.556811872192	0.623145262347
0.538750504236	0.638151574155
0.519975619217	0.64470336503
0.508350821965	0.802605631055
0.49928269405	0.799074228064
0.493796058	0.781948127443
0.50788791909	0.776001636798
0.506174209634	0.775613012644
0.507647116866	0.775725392331
0.505938864629	0.741928100283
0.477164082687	0.782900846703
0.501842486966	0.773978144585
0.471119973413	0.797275815001
0.488433519363	0.755662039975
0.539114196403	0.654050378245
0.542457942954	0.588624877966
0.513847625119	0.784323636241
0.517158931534	0.75533205018
0.51698231093	0.753759402323
0.523024834765	0.735895013314
0.505191117583	0.749755595867
0.517379509062	0.748962595311
0.506034236461	0.748227393121
0.514822363358	0.732591994288
0.517295613319	0.732471226659
0.459447529942	0.688556065325
0.520970227014	0.7411078487
0.519329522155	0.742612180101
0.519664768358	0.742706006763
0.51994053559	0.743416755577
0.509647579593	0.745605005007
0.505730791807	0.743006888649
0.520305079473	0.7699970897
0.55369983406	0.583142097437
0.563041716797	0.560326325609
0.548537733982	0.575663958675
0.558143710075	0.568615845152
0.555631987501	0.588421138156
0.558717067583	0.59237755865
0.546908791935	0.590769546608
0.547406417112	0.594796640365
0.554312618108	0.579004156762
0.544604093446	0.57218956687
0.548080126603	0.559915630047
0.546630405944	0.575856011937
0.546185363829	0.570833615908
0.55846688413	0.592119928157
0.543369715893	0.583446981836
0.558765334389	0.572896710906
0.567492853328	0.580992777894
0.550794395382	0.562738064278
0.541115881899	0.610279705537
0.549436739824	0.582271636997
0.552607514775	0.558173310653
0.553470185728	0.579763998862
0.55656447601	0.574542778848
0.544310651016	0.580854341209
0.552464736816	0.581267871927
0.538895113214	0.623238379583
0.529628927055	0.653068851314
0.523075665291	0.633221048426
0.544105486646	0.68082217756
0.527100474446	0.609955852057
0.531180691455	0.68995927798
0.524352392025	0.684486102529
0.514548431793	0.650532060041
0.507951139636	0.796259256706
0.535154472464	0.628245125188
0.514056806428	0.76091477069
0.489358038297	0.742838406413
0.514507212718	0.616773159139
0.527139995824	0.599014173189
0.54249090728	0.569038488419
0.534656216997	0.612901498168
0.516452752175	0.768071682496
0.51397305894	0.782960307785
0.520687207748	0.676216510524
0.538683569933	0.645766983555
0.549895030418	0.711927732973
0.548829489211	0.711330240329
0.487260093364	0.823589849096
0.54250145018	0.701700189493
0.515891389831	0.71024934949
0.526316556807	0.68403085123
0.503652198342	0.740224148995
0.517523987207	0.697500433923
0.523294096113	0.700412313561
0.51298653157	0.703943765268
0.522206320951	0.691750519695
0.522139222553	0.694914733286
0.537270432661	0.62099146993
0.554746285935	0.639812579478
0.536997885835	0.622024623785
0.505563987088	0.891480894324
0.499621601009	0.787449845692
0.5148214825	0.715824263262
0.538322235294	0.609410693973
0.542120892805	0.624605351057
0.529378052427	0.636216763532
0.540654390351	0.608698744629
0.528940757798	0.618058617245
0.543122886133	0.612083878859
0.500438395057	0.702053552504
0.509817238824	0.696806617984
0.535801087326	0.655640890983
0.535531697731	0.654970203395
0.524132058242	0.700652553277
0.517668042201	0.691211702786
0.52824685577	0.685910752853
0.527643792679	0.687676947756
0.527903082169	0.686963870083
0.521750887671	0.722171701007
0.534653696452	0.694701085223
0.549014860889	0.629844280328
0.53007229657	0.657015810673
0.529832319882	0.656128976737
0.547052583725	0.662990559512
0.527124252451	0.646118920587
0.530940751752	0.749412833323
0.539731954411	0.659896686661
0.502007172296	0.7781118186
0.523725911944	0.759929326245
0.498914728682	0.784730234624
0.544907054241	0.662894669449
0.54228645341	0.678826171654
0.502509200401	0.777183392558
0.506225410785	0.791440371174
0.512242399511	0.788147608643
0.55030938737	0.660667500939
0.52674465107	0.31713769684
0.537019220012	0.347927577782
0.529271697184	0.517097190448
0.534841523018	0.530709573721
0.534718663524	0.517750420099
0.53853388816	0.619577939792
0.516476529352	0.608348673378
0.514606100922	0.220130802354
0.533022014677	0.169078963022
0.553802762108	0.406335854735
0.558661297418	0.368189201142
0.50737016118	0.351531416439
0.554887857936	0.361299137188
0.552388216848	0.356932129623
0.575613526869	0.330581273107
0.56584175671	0.36958517587
0.601132917549	0.354337104328
0.53532537437	0.229979663721
0.518755718207	0.274308994447
0.538218462304	0.511817764484
0.550386402731	0.500983764158
0.542244150407	0.386901811273
0.498990833403	0.444733612868
0.459323849358	0.526287230858
0.556977538474	0.286162820645
0.549633384937	0.32500677564
0.545844804256	0.548796308486
0.562750310119	0.313529302303
0.542255531763	0.320103285619
0.567985328792	0.306534222746
0.56444897236	0.285601154089
0.598974495733	0.316420893623
0.497376036098	0.491605559094
0.458682781067	0.631355071376
0.459935526661	0.675336478158
0.462794382883	0.59340583866
0.485957399477	0.595210102803
0.46251137667	0.598268167622
0.463380504698	0.595368637413
0.537514226515	0.512389226132
0.508106671392	0.525834317115
0.486396349378	0.512437186524
0.498145392101	0.512163042966
0.487155208543	0.557779004722
0.494928229665	0.612847804627
0.520215544859	0.520690108734
0.509446575979	0.56963349041
0.495756618434	0.513057398742
0.495069872039	0.513598764774
0.492387577153	0.63296814639
0.474269396683	0.665634761346
0.524688555552	0.584969196734
0.504648477852	0.530714545375
0.524571007255	0.563602274247
0.55151735417	0.468544974986
0.543968096393	0.473467614671
0.589205836147	0.36304991327
0.545068368662	0.310106115818
0.541888657436	0.270714723687
0.542085349033	0.272615066388
0.560520394959	0.26100391491
0.546977946409	0.27735843775
0.458597925181	0.594357759053
0.488075297487	0.670292379042
0.51318570501	0.744382208837
0.448581449239	0.553355438818
0.476218401803	0.635174107565
0.551517706218	0.326469499031
0.56259094343	0.3039647018
0.570254796556	0.353901110434
0.568611183366	0.33534925263
0.58265134644	0.339260655062
0.569316969852	0.335366339187
0.486816880368	0.740678697425
0.501069586674	0.733673816098
0.491075660401	0.750717356298
0.49618003747	0.751159861958
0.52422034834	0.322262746929
0.524543854775	0.342436174383
0.515175404021	0.301695884787
0.533375394322	0.510653650149
0.540329427747	0.462018601536
0.519712916566	0.705369441458
0.535367327708	0.668571039655
0.501638154431	0.726358797267
0.504285851874	1.0
0.570871377163	0.274268969328
0.577359539285	0.264115591071
0.531134475106	0.582881167963
0.529539443458	0.56137927237
0.537164101894	0.585544883472
0.536279774198	0.548311019089
0.540797338369	0.568451439479
0.540943249547	0.567258081671
0.541661789725	0.566856785277
0.541797887292	0.568642374607
0.573332550494	0.386848320653
0.560472834161	0.384852851633
0.550166145911	0.328047382205
0.528095023489	0.3151692068
0.527770177838	0.433895662518
0.519032864889	0.527970768168
0.476011208807	0.622852526239
0.473974137528	0.583991416122
0.520948772421	0.841756314188
0.4866648813	0.702581274645
0.4726267673	0.534154232416
0.467944928999	0.664243825919
0.456151669364	0.668615348646
0.494701589523	0.804089796436
0.442553388278	0.66019604946
0.507941377764	0.560899792236
0.567446678281	0.338592873454
0.56623523245	0.372132656835
0.576985361827	0.346456022915
0.589043430725	0.303079389598
0.590497999087	0.36876518437
0.578448279893	0.375666587614
0.540538054725	0.368597528113
0.569911275176	0.329815535213
0.513915541703	0.560332559447
0.523968130144	0.565387549061
0.544382666323	0.255041076208
0.535892560019	0.32031089134
0.525211592716	0.465696253638
0.593931447837	0.379676206216
0.548163479861	0.483485794067
0.539642779351	0.689373003539
0.534380179338	0.700947035429
0.51640869177	0.634940375196
0.53653742707	0.371558481976
0.528115984105	0.364142129721
0.480818338882	0.618370450379
0.490391011478	0.602305798623
0.485787979324	0.585214126185
0.485179942521	0.57686981365
0.523782508734	0.400253576147
0.523268978065	0.390942429142
0.525666778261	0.384058284096
0.527866858802	0.424406751242
0.527657238343	0.415484063624
0.528457418032	0.408577150027
0.522022755195	0.412308993734
0.523554098255	0.412703534057
0.455629847553	0.41694086158
0.513091147112	0.563561698934
0.545805335639	0.520470115611
0.460625971501	0.698795417755
0.501887716934	0.502665130219
0.568590169502	0.32794780715
0.55741067822	0.328472326827
0.526255049048	0.269424408195
0.537735849057	0.303596754092
0.568986316479	0.269317412664
0.520142586203	0.596930472267
0.511036611677	0.580904213037
0.540941428809	0.607981773332
0.520956504791	0.57617590451
0.519520632567	0.618186904834
0.538099643848	0.577437024733
0.539112514762	0.634605526321
0.533943871438	0.659095371368
0.535024249653	0.654583124223
0.535665736567	0.419069123813
0.544707458687	0.338665411197
0.532165295107	0.367999094787
0.531541787751	0.392893463178
0.57254268574	0.591107680921
0.541760954536	0.518177661227
0.568357267369	0.517791678664
0.593937356418	0.590635379748
0.539038137937	0.603406324693
0.520687565423	0.551767538336
0.52683124434	0.500310781205
0.513851416458	0.592933523865
0.519744351563	0.63026310932
0.523037517396	0.596121907506
0.53106372261	0.587674923349
0.511728125682	0.63600809855
0.54373769685	0.252233659062
0.520410136111	0.572185352159
0.515306758407	0.690863750219
0.516779046384	0.651472957252
0.515527027865	0.658794897441
0.499071110899	0.546304447627
0.488035919619	0.556971815449
0.499024959487	0.533144817917
0.499320860536	0.569017513493
0.532596005175	0.556709956426
0.532157513862	0.566697712867
0.565895859551	0.314780816594
0.590821610683	0.281573294891
0.536285662145	0.231466748982
0.531363265872	0.601251891303
0.547003049856	0.240627363005
0.512978170263	0.550891094942
0.595793249633	0.456229974263
0.546267541203	0.299864535936
0.565748258006	0.269710563422
0.53419662329	0.26401992331
0.543406157617	0.284284020482
0.53620234983	0.277087056111
0.529199768747	0.327824797488
0.553852818542	0.281133915382
0.538029004915	0.312403983113
0.534078894532	0.279069964791
0.536633649987	0.277535092197
0.586604456774	0.282264842352
0.473833564311	0.655378199077
0.425992585827	0.482109492243
0.499972392468	0.657780352552
0.507340818089	0.762990436534
0.53224648393	0.611631444268
0.535267705776	0.707723220742
0.550149531578	0.674513559632
0.446977870484	0.744834947561
0.512537168646	0.656646124183
0.509373918061	0.801174702468
0.526185398274	0.785154899688
0.549556476301	0.609900701168
0.521787200618	0.745619604666
0.505881325187	0.270082219102
0.582693954804	0.476360440506
0.56279322492	0.460292723544
0.559811764067	0.44560336302
0.55855760786	0.446030709519
0.523505397194	0.400580242639
0.506503523472	0.24087558805
0.520320721624	0.533294291324
0.522803132764	0.522320014281
0.568315932819	0.324436880585
0.471906683594	0.588996491527
0.531515183861	0.592292310083
0.538095708964	0.784353370956
0.533152296899	0.407939842693
0.524488006844	0.652590187143
0.551710358057	0.306329626908
0.515207761396	0.570302184748
0.500506393214	0.38026526087
0.540238474285	0.437247980412
0.509204180064	0.411939447164
0.524017082728	0.59690301372
0.520486012998	0.507237355158
0.534281415675	0.506034656435
0.525683840377	0.50680061949
0.531635870826	0.422030062829
0.518912694535	0.396232175327
0.514899062443	0.425597456589
0.503867168098	0.408484061188
0.519502273271	0.408980257151
0.536229324857	0.384074562024
0.531350283881	0.356567765582
0.568806098994	0.483269789964
0.545029375746	0.478036681283
0.538664274098	0.555168554585
0.544825574506	0.378581784038
0.498658023515	0.552047418002
0.49261419806	0.662262351449
0.541633971844	0.533249809337
0.539077097535	0.496642873349
0.518257423169	0.501070168496
0.550504999315	0.349108344853
0.56564670965	0.292819738966
0.522488868764	0.349594440363
0.557491843718	0.341577908981
0.555179545027	0.35838528672
0.551712354605	0.347211703105
0.548590766574	0.326127512086
0.545023972105	0.378655630173
0.55011398475	0.359654787253
0.540173724213	0.305136288884
0.542276303213	0.372359488069
0.551379601875	0.338223326603
0.537270501836	0.359202285397
0.549720912589	0.381023704357
0.527314548591	0.381577690364
0.535216608209	0.34331133305
0.531360548038	0.347719453721
0.532636954503	0.354161017627
0.543701433566	0.349109719387
0.532584179944	0.280735741809
0.54747811033	0.348821826688
0.572979867622	0.33204096022
0.594095040566	0.321741356508
0.571336331656	0.340545962523
0.554039715022	0.33277748413
0.556557892993	0.324826813624
0.521946053922	0.274399302797
0.545599733822	0.266837530855
0.55330518538	0.285460855496
0.548462977385	0.306900744289
0.579490181949	0.322444697558
0.546125150759	0.303667408394
0.546711242273	0.294206244486
0.530422154339	0.217111963357
0.597655243493	0.297131650901
0.509752002438	0.627709338637
0.514396293908	0.626787410196
0.513674334548	0.636350197055
0.528504450636	0.551714121936
0.524631461094	0.603570070012
0.56424165401	0.270713899066
0.539611291775	0.326761100081
0.532626343589	0.251754623153
0.51623242349	0.532302231761
0.50432276657	0.397818960236
0.532345293811	0.439391996409
0.523859005476	0.40361755069
0.523722588935	0.398683875844
0.522988090942	0.404115758575
0.519909730676	0.439674089434
0.527874384491	0.465024343153
0.525782044532	0.40447688775
0.524003311408	0.39855322318
0.534914751668	0.436115330439
0.54121900416	0.434438042818
0.544922895009	0.486810807133
0.554995726304	0.438245832911
0.53910802775	0.614260262808
0.5225537565	0.490645319591
0.514879763965	0.511310493998
0.511194288487	0.470692950346
0.524270244406	0.403775109274
0.524025101824	0.407855255783
0.522305292865	0.525678056855
0.54072751618	0.338688987959
0.568527126396	0.312034712332
0.511313233395	0.411798207562
0.558881429509	0.277321745721
0.552818676886	0.305151684463
0.565578766554	0.367619731041
0.485921650927	0.654225746199
0.485729386892	0.69215922346
0.497001273226	0.654582456397
0.492843032317	0.639123812801
0.49382455725	0.640591003402
0.493672311239	0.638981634661
0.503799126637	0.602065470759
0.506411498708	0.681400853484
0.505565262681	0.635224171575
0.505217680293	0.77041304658
0.516210113747	0.653628471241
0.540250882961	0.294880500386
0.507624463615	0.298577738166
0.526554032515	0.644410216881
0.532767734213	0.593987319975
0.531415960681	0.595610139921
0.542060619158	0.553098223012
0.571801965781	0.598100736615
0.565486485278	0.577871596708
0.531286466168	0.57878894423
0.545965648177	0.559338143307
0.545199560896	0.562613854212
0.505692916177	0.590049539738
0.546724120933	0.560330728292
0.545401001998	0.560171633573
0.545082043338	0.560917149584
0.544713020804	0.560175139911
0.572385222178	0.57081108612
0.529518984213	0.543782330779
0.552281690656	0.609549135818
0.557663941983	0.247695079598
0.566086380043	0.224781407575
0.574973287427	0.229979298349
0.556795123377	0.235171421776
0.559313438162	0.247006590507
0.554364261169	0.255220269726
0.563298718476	0.250201951427
0.571524064171	0.261510383756
0.570271532553	0.235533859676
0.569257804425	0.223993211006
0.547788605697	0.223659804617
0.552334836827	0.245366115807
0.584357657798	0.236141920311
0.565416253014	0.259118487704
0.57872495054	0.250154170843
0.56214699428	0.230477053972
0.546393155949	0.242209991158
0.557341273888	0.232536127751
0.582087032034	0.26644119028
0.554059512589	0.24983585607
0.560509901868	0.224686239955
0.590420332356	0.243408967984
0.61092630885	0.231052425947
0.569129813315	0.245075289827
0.567749545387	0.259013577765
0.546820753282	0.370551472775
0.577840685237	0.383275801521
0.578955974328	0.396832648369
0.574678735054	0.448653958053
0.543274769192	0.321726299061
0.580756686236	0.478304380906
0.547111701015	0.483247711938
0.57450560524	0.33964168534
0.446731013221	0.555973510795
0.555017237877	0.377316616677
0.481944466545	0.476546398718
0.476890756302	0.478111234343
0.541101043472	0.303771884468
0.552195868874	0.286148526876
0.551795431271	0.267792927538
0.5817353121	0.308993712262
0.532173313808	0.541658283209
0.521773178994	0.612520356104
0.501649131596	0.443761763173
0.511394917645	0.419139107278
0.538911534395	0.431947934806
0.53806694856	0.433637241167
0.534122679309	0.784121851237
0.539690330642	0.445548136597
0.532339099246	0.527508214558
0.529937377469	0.473934913434
0.531570445288	0.60641846284
0.537513326226	0.480504010216
0.528804817289	0.495047912612
0.546669961695	0.501996814341
0.532955825076	0.483455787637
0.532118570997	0.491592723306
0.535846923947	0.312743809125
0.514904495466	0.300595290516
0.541290281248	0.318141826348
0.464888300054	0.824089636034
0.482963245432	0.600493451802
0.557295072114	0.466887767708
0.532782458628	0.304440122598
0.526468052495	0.305778314606
0.540341871823	0.330100442358
0.532339478915	0.297784207486
0.49706929035	0.308596236722
0.51162626832	0.308317281557
0.533798171267	0.516869841456
0.5244504816	0.430947210761
0.542500580435	0.397357003341
0.542485624533	0.399257738703
0.517807021967	0.473156314762
0.530067592026	0.451845349149
0.528605209304	0.452822084339
0.527702463362	0.454069067515
0.527985016054	0.454798534287
0.533696240036	0.530425775755
0.572093810361	0.456421318692
0.533092480167	0.315368639966
0.542389928177	0.38058868757
0.554892205639	0.387377526286
0.547860786988	0.387223335034
0.546886858322	0.384946421658
0.538245912083	0.557469630145
0.5345609962	0.410994545107
0.502756516619	0.535438735717
0.541416092357	0.537950188819
0.509723145072	0.627755609408
0.560163809371	0.401827151869
0.532709815432	0.411362907139
0.504349280696	0.536708865699
0.499745429299	0.60429155557
0.519179759232	0.610573336472
0.543564313989	0.396552485492
0.482670132641	0.799457762221
0.486817473281	0.797474384564
0.485213619071	0.787872309352
0.482864584858	0.773557224841
0.484737453453	0.779481536158
0.474643257519	0.832861752957
0.45990405504	0.798996746281
0.494466090152	0.772281144546
0.508128225835	0.729765136266
0.492018414057	0.831285606897
0.48533044567	0.821746282134
0.464924767722	0.79595566747
0.495279412426	0.803858352096
0.497138529507	0.810237554851
0.505466660289	0.82733353017
0.50108051586	0.818490980192
0.507848410292	0.847461119666
0.496165436018	0.789685189145
0.492086804385	0.794273159411
0.48293937132	0.78925013629
0.484394122228	0.788498927254
0.460098178466	0.787782519553
0.44722899672	0.755494814305
0.430673041809	0.901836408409
0.503234620485	0.802727679785
0.496243117107	0.783125793951
0.459381270123	0.837947190805
0.490873648768	0.843744996073
0.49094694266	0.824025217503
0.506767967863	0.828271349593
0.500989251123	0.820176580857
0.498597911818	0.836459475696
0.461883041509	0.826208233588
0.4346222632	0.833239760383
0.432521503966	0.843775415728
0.445599372684	0.826226947343
0.451865858406	0.810684519873
0.445014583165	0.826793402074
0.444748108883	0.825601929404
0.468361202712	0.825163148243
0.477319039603	0.842130583107
0.46170986094	0.820096063827
0.456435794695	0.846041892342
0.451779643916	0.809072316924
0.449739500265	0.812632641053
0.457529010388	0.810319270164
0.456274464209	0.817366696884
0.459266830545	0.844635886172
0.459092123165	0.847005915685
0.449637503674	0.788033428518
0.449004597282	0.823724708106
0.467257472851	0.84617563615
0.453748151749	0.872232601573
0.466561189731	0.837162024207
0.481903810043	0.767396790837
0.485484688975	0.842685871186
0.502576007399	0.834769780424
0.491937358666	0.798677587358
0.501660742499	0.815781136532
0.502349199648	0.816135301819
0.484085442386	0.776357682859
0.50375069677	0.815471240961
0.409703447553	0.843359931967
0.424946499073	0.865549304357
0.447076827204	0.895336852057
0.397486482537	0.846286653024
0.429313661945	0.888080220885
0.500760024014	0.810494023048
0.503743790716	0.836543983605
0.502877205251	0.808611361502
0.501360021928	0.813196534026
0.502625478757	0.815160136897
0.501764675166	0.815376987089
0.450917742092	0.868848750412
0.45913508209	0.860022506441
0.460303937509	0.878277004404
0.455861950331	0.865258540289
0.488531191479	0.82198632852
0.497252323176	0.801719473397
0.489751675207	0.822831377968
0.452702418507	0.819279410181
0.434527650422	0.859692135127
0.443363019044	0.853258044417
0.456581063635	0.843858968746
0.469757607664	0.845697976976
0.440752512119	1.0
0.50452486263	0.814935846416
0.500100356652	0.850615215609
0.498047494777	0.787726282272
0.496413478532	0.784944008609
0.494886560665	0.795332433345
0.483615585846	0.80396263498
0.499012941836	0.796498954169
0.499207893862	0.795760138872
0.499221957582	0.79577131938
0.49946338324	0.796993134208
0.494637545013	0.883034006498
0.492755249323	0.869166562617
0.502917885897	0.77888033436
0.490709391202	0.830316959594
0.478946380194	0.814750040783
0.473073660138	0.82808220803
0.424833212998	0.868251250281
0.426652972939	0.851835906988
0.443753330851	0.870968078138
0.430557087121	0.844372479254
0.423514404167	0.818901701152
0.418116725534	0.832471424216
0.41550814594	0.861430042743
0.440417874637	0.910814360585
0.410769146162	0.873135320423
0.443442758361	0.821515004403
0.495299527599	0.826217261657
0.501526820155	0.78399322636
0.499751267477	0.802456830414
0.511777362756	0.824343493186
0.503169718954	0.789615850429
0.505491382191	0.799624113017
0.488541427148	0.788064628655
0.501673034994	0.807739701215
0.467290065187	0.813219196922
0.486263063631	0.817273406332
0.497919313806	0.79752383639
0.492623405436	0.813006182095
0.471642301445	0.851761641515
0.493709808329	0.845008653815
0.476301552884	0.802619665611
0.467436288391	0.840730348412
0.471116116329	0.792582460161
0.465359428486	0.838592733591
0.481958869532	0.81921479201
0.48395662088	0.80942406419
0.443835770371	0.838668025773
0.456900252414	0.822961422483
0.445036106403	0.830831594136
0.454009922933	0.83772977883
0.477451653678	0.810164264918
0.482172579939	0.832311869028
0.473552058922	0.808380542004
0.480676283445	0.812623612255
0.485804808126	0.813486767987
0.486005829574	0.813812002059
0.480399707301	0.810734389764
0.481576308991	0.81234753173
0.419202995453	0.876692051425
0.45047182676	0.816804456274
0.491872352693	0.765247831693
0.419714056285	0.859061774132
0.454879263404	0.814102921686
0.497837923169	0.847549965334
0.505670612683	0.800638469076
0.492344681669	0.815778777207
0.504514100223	0.798249991634
0.512908006756	0.778162594345
0.45648150264	0.801343949719
0.474084016552	0.796565855573
0.464331807753	0.79718013897
0.47616063023	0.79061298772
0.454547950471	0.812721180993
0.470646966996	0.822097434898
0.447368932189	0.870279983774
0.462835516645	0.88624087773
0.463135077533	0.887184482388
0.48191075815	0.817019605401
0.492437099895	0.820043966504
0.481262720113	0.827244671589
0.486076297694	0.823010882637
0.477757268112	0.813429245457
0.478468079271	0.828574311175
0.474433468913	0.864781546855
0.474374778207	0.819851950403
0.46482659149	0.820955963654
0.473472535948	0.842248515085
0.481856524546	0.829985045579
0.467567610972	0.845941374558
0.458925034411	0.818505222468
0.460661514317	0.821671213521
0.470231998433	0.812613674408
0.450941886683	0.81579899728
0.499477116141	0.803976724961
0.473390131986	0.818153462547
0.47637507375	0.847869304243
0.476026574074	0.834618869195
0.476393934548	0.837968113314
0.453584414872	0.825248583993
0.443537936447	0.823176801657
0.454190541913	0.826079616425
0.439673428851	0.813181305635
0.477585644715	0.812490085278
0.465179662291	0.79814875014
0.502668089802	0.829000208535
0.505816683531	0.822667492768
0.499746537705	0.714110409677
0.490349097341	0.783233037823
0.503004903283	0.789443060101
0.454050262039	0.81525566715
0.450493233328	0.789485893305
0.500070873549	0.786529638858
0.498891943149	0.79079726183
0.498712348114	0.799779257564
0.489100391761	0.786606726986
0.495403184797	0.783155287672
0.494030533673	0.791940405311
0.501913322864	0.81452368422
0.48825194406	0.801874778881
0.495665598356	0.781694683878
0.495551231407	0.78396761796
0.52313355311	0.774855218449
0.412217602675	0.838309113204
0.381597091638	0.748022003295
0.434892238603	0.834867339813
0.429248122268	0.869337782385
0.46034829863	0.834930738126
0.462976472213	0.857510918293
0.469848595835	0.860041648805
0.409440008951	0.851665410932
0.448955060207	0.806479219796
0.443959415272	0.863722169109
0.451545812254	0.863233166947
0.477191396257	0.85663819225
0.451327122092	0.859038914585
0.486953512951	0.802319579664
0.482463758567	0.814660669094
0.472370554872	0.821124639876
0.485923614601	0.835389902847
0.486543528434	0.836933353657
0.485438417654	0.805789694113
0.491007257301	0.792119920037
0.479395306106	0.776564879306
0.482488845365	0.790065895786
0.49996508258	0.801593648282
0.448226778324	0.818486125814
0.462791980218	0.832183168478
0.472015431968	0.855738479504
0.489929848382	0.805559664229
0.48637727781	0.802305778845
0.501086956522	0.843994880218
0.476930972405	0.800558245908
0.478984681606	0.808752788961
0.472205074889	0.822273888309
0.480506430868	0.828264394094
0.476364490233	0.832311070139
0.48768484506	0.786550598956
0.476500931365	0.80019916014
0.479531388037	0.799983433991
0.491028173545	0.785911173173
0.480982622653	0.783183928751
0.469753553924	0.807161320967
0.474656448828	0.807398509401
0.483050171493	0.793360970905
0.489846371181	0.776096679658
0.478729531803	0.808307681882
0.476132033934	0.816047264993
0.48319149266	0.839055579268
0.483952971083	0.79049620524
0.497740870046	0.762587327028
0.464872094473	0.799598188182
0.450978509821	0.844015599184
0.479529194554	0.791896523629
0.480419571408	0.819218184254
0.477302752691	0.794202323906
0.498335672935	0.816089519164
0.506156663139	0.822446674293
0.485812391518	0.792744689592
0.497148616747	0.831079718643
0.497464714197	0.82278598081
0.493129427706	0.818834721002
0.497559028352	0.822372232257
0.485868565064	0.805607900146
0.48946885727	0.799162525905
0.488458599751	0.815697419225
0.487206823028	0.800489567341
0.495935673478	0.827301792063
0.490550795594	0.798546626199
0.492711212269	0.811029045981
0.484012058481	0.791191308261
0.485196069138	0.804328736668
0.489250753365	0.797196159998
0.483426183844	0.804812806756
0.494371703377	0.821899109931
0.497366112385	0.824143351734
0.496259058272	0.807649259522
0.503730771588	0.832671532479
0.509160413998	0.831677140428
0.504957622716	0.839621656646
0.497852559245	0.798736535371
0.500805035613	0.815472533566
0.492261471413	0.821335718046
0.503423723174	0.821034990367
0.491452991453	0.785974816438
0.498540183099	0.778724795086
0.50321263436	0.796091717138
0.498910797596	0.785648662841
0.500639049444	0.833810207846
0.498739713223	0.820644259374
0.516086919179	0.826308579391
0.457298572658	0.862412727546
0.462049688227	0.870900179919
0.459437346928	0.858474537956
0.458019070915	0.856584293461
0.466069540337	0.860928560956
0.513530268746	0.818650769416
0.496348544761	0.787291431667
0.491590795432	0.76424280829
0.47790012407	0.821067790901
0.47543403388	0.806876850437
0.479216501993	0.82018182789
0.484481007715	0.820552900258
0.485421014315	0.82047360941
0.484269617867	0.80196211505
0.476487414754	0.802008622211
0.476736912182	0.824710485551
0.481215143289	0.821400165403
0.485157439692	0.821052647732
0.486039041265	0.8090023292
0.481965798868	0.828470045858
0.487045000786	0.80971911095
0.485416947831	0.813740600742
0.485298975884	0.841340525068
0.477397066598	0.823706236975
0.47338317287	0.816989236985
0.472023905794	0.802826066616
0.484212981301	0.810947173813
0.484005370618	0.811378889804
0.483273093364	0.827786434095
0.507550397976	0.807865111277
0.503365282434	0.830648728554
0.486515823555	0.826268918305
0.506334864469	0.821631647456
0.492386042759	0.821256095336
0.493877098687	0.813098199551
0.440800979363	0.828957853675
0.445006543844	0.832235456149
0.445513960954	0.83388396562
0.449952498752	0.830201060839
0.449893171089	0.830303758845
0.450387563557	0.830153346752
0.453100436682	0.800778942041
0.442721791559	0.829571574618
0.453295195533	0.826613422184
0.445640855213	0.8492411312
0.450702225252	0.806013884031
0.484688561415	0.819973208407
0.491845956634	0.776955004627
0.467193709489	0.840139961013
0.471001143608	0.816176818145
0.470889897218	0.814733514594
0.476062696226	0.80301118137
0.478985560005	0.805243515156
0.482788400594	0.815138934497
0.464670629825	0.818016088354
0.476808713963	0.821803454893
0.477877482692	0.819859141373
0.444227030809	0.734184836979
0.477933656949	0.8164830664
0.47606970064	0.818036010869
0.476555950573	0.818504218888
0.476116931751	0.819000243108
0.478415905264	0.808325231573
0.460286076184	0.815698414798
0.480500169285	0.841087955519
0.502980763321	0.780818447164
0.514466242705	0.757892167249
0.508119302967	0.767410997076
0.507846575647	0.758858627576
0.505614793525	0.78195916234
0.506193203512	0.775391061866
0.50520414425	0.786699812089
0.506033868092	0.798028673113
0.508577334205	0.776087105587
0.506305561298	0.765163194456
0.502408517963	0.741144123115
0.501127620058	0.781272045604
0.512179520426	0.780331690239
0.512598685766	0.790689210976
0.508664970907	0.774528520417
0.509695290858	0.773057454688
0.50468940338	0.764588328912
0.507019368699	0.760436330324
0.504092692654	0.796939394399
0.506515267119	0.788301933786
0.509819978436	0.751580173335
0.516650374714	0.762478926136
0.521701779097	0.769555938086
0.507673871299	0.76095469854
0.511705247293	0.785343879793
0.508868509989	0.773397523643
0.503129970379	0.793437785851
0.507869026693	0.780627616218
0.511580437293	0.816592287226
0.499744760074	0.779341435907
0.504435746902	0.812795229001
0.49389946943	0.803981525474
0.491399700494	0.840749608368
0.421845907114	0.881363767221
0.51004021743	0.777901039722
0.442916169411	0.903339425141
0.432968269275	0.883628992452
0.482112677592	0.840947785472
0.49514735792	0.840026190204
0.508173167199	0.815832084834
0.51153354455	0.802621697302
0.45957159675	0.843939959086
0.462604348502	0.862428048761
0.467233077266	0.794637669117
0.491332241332	0.772164741754
0.491699485623	0.803990188993
0.491503125618	0.803981475351
0.457943778067	0.850770883315
0.48392902295	0.80890501974
0.480433215159	0.80804845096
0.486692783687	0.807653852136
0.469834246383	0.797009809547
0.476423685146	0.8029701035
0.479651725264	0.813370781412
0.481683759627	0.819914027017
0.482737195945	0.814166072835
0.483088116077	0.815988282798
0.494303132286	0.805695818575
0.486880185221	0.802965051183
0.496743331838	0.80409931545
0.439382778912	0.910973691543
0.441804777409	0.852220158177
0.48448508909	0.858636340607
0.495567386422	0.791958634626
0.494728102947	0.804039374004
0.489559453802	0.821524083407
0.495851824835	0.796068611202
0.477792896518	0.796271877689
0.491626738068	0.794475454563
0.475957858405	0.79887694357
0.468654811888	0.815487781508
0.497274081113	0.787636325236
0.496551261181	0.783291008473
0.480512277518	0.808630732958
0.481465393365	0.80783922334
0.486710520783	0.806829114809
0.485965116856	0.808095894831
0.486554036929	0.808081367463
0.483669198391	0.814729301044
0.497495628291	0.786611045448
0.495729201584	0.809045358877
0.491403689373	0.807544121598
0.490805233094	0.771280822143
0.496085265444	0.788753599703
0.492132398328	0.790907894187
0.479294967084	0.812755030013
0.490678204587	0.779062687232
0.436689325412	0.815812471511
0.471635719825	0.820486717638
0.450572166851	0.842532220495
0.502763613977	0.785564857089
0.486982405519	0.799764794119
0.437455856659	0.815249110689
0.44262902106	0.831169136192
0.457024076719	0.836449243551
0.499006816525	0.786573744941
