# Supplementary material for: Do universal codon-usage patterns minimize the effects of mutation and translation error?
Source: Genome Biol. 2005 Oct 19;6(11):R91. doi: 10.1186/gb-2005-6-11-r91 (PMC1297647; doi:10.1186/gb-2005-6-11-r91)
Supplement: Additional data file 1 — A tar archive containing the used CUTG records, separated for archaea, bacteria, and eukaryotes, the data used to produce the histograms in Figure 1, the kinemages used to produce Figures 2 and 4, and the data used to produce the scatterplots in Figures 3 and 5. [file gb-2005-6-11-r91-S1.tgz › CodeError/data/scatterplots/bac_p_GAUC_kX.dat]

0.607878424315	0.850041605946
0.600698095899	0.815193761328
0.598017078578	0.761966137213
0.596710468553	0.737762270969
0.598083427283	0.747495355287
0.624883619298	0.719153474408
0.627612095423	0.71170199404
0.594469257817	0.95959770782
0.59499315333	1.0
0.594602217468	0.787579472531
0.620960373591	0.781971256405
0.605547136887	0.802516232526
0.602640346234	0.805144989685
0.603956619955	0.816814688958
0.613042030308	0.832136057268
0.608609271523	0.811082671445
0.600846827259	0.796747431048
0.614298530122	0.958236597493
0.603264795107	0.925787295616
0.604876835034	0.745384388997
0.612955403219	0.741968450884
0.686028257457	0.737903915276
0.672427325989	0.703022903685
0.668575408187	0.850237413376
0.608148832724	0.866341811022
0.609244483762	0.828183982442
0.662871541225	0.685932385288
0.620450115187	0.852796513126
0.59875089222	0.85366407431
0.602174482578	0.867371251873
0.601778437279	0.862118788485
0.61016291699	0.795308621579
0.620988441479	0.789912215093
0.6457905202	0.747664964217
0.639951876359	0.744342434297
0.643856340229	0.805676873578
0.640453812358	0.742802894734
0.64237090456	0.801890130756
0.644782302145	0.800490310515
0.627688446611	0.718470345154
0.63085850979	0.826620054112
0.620614599443	0.822845355883
0.631493989697	0.786037411482
0.639880167021	0.774132345121
0.634130781499	0.721092502922
0.649493173865	0.731196298664
0.655941169632	0.718665299328
0.635372951581	0.801732478942
0.636325137125	0.805287332986
0.626976584697	0.688990475284
0.620147032019	0.735780386785
0.619102531508	0.737024670692
0.631068846084	0.765081912972
0.622504040994	0.736592489662
0.634699254952	0.728913015191
0.612808008652	0.780903099336
0.624412049082	0.804752547216
0.598495255405	0.839179614324
0.590676418271	0.907749522253
0.588474873274	0.907630378487
0.625849547103	0.813296039638
0.586548663293	0.898333760424
0.722099968563	0.708134788906
0.691807130499	0.697001320802
0.663160148641	0.70950081322
0.742124381537	0.705984767211
0.700422852557	0.747884147479
0.590451373365	0.837620706295
0.607097621033	0.866382561426
0.607884270793	0.803178867362
0.611651157522	0.820227026678
0.618488106786	0.799190232068
0.612833344421	0.822578526111
0.645080708743	0.734651920755
0.632263393661	0.722161618499
0.626803616532	0.73589565553
0.636133143364	0.722540247055
0.597871856768	0.868492630841
0.583726961193	0.876304658737
0.601865720668	0.893709997489
0.675520504732	0.715610061807
0.754695194431	0.695979744795
0.663180236756	0.683311749501
0.65880573682	0.701769638346
0.610615036264	0.735584960731
0.670519117788	0.671644698093
0.611044836413	0.870543754753
0.637125785484	0.881348558425
0.577436026799	0.758184314286
0.582816981859	0.762382861529
0.587869296056	0.743896082572
0.620026159989	0.730985382199
0.579729726027	0.753339692665
0.579534991427	0.753671912371
0.579979584892	0.75169692157
0.579630045845	0.751732130153
0.621007515266	0.815929640955
0.613699864092	0.824078376598
0.583742498636	0.821206352063
0.588038774969	0.881420445643
0.607338858936	0.77756261397
0.627918557043	0.745452087735
0.694705580772	0.740161415184
0.702908360954	0.760011411327
0.65923476204	0.633985773964
0.67913798264	0.693863166341
0.706654618901	0.754831579129
0.690780653067	0.704294344001
0.700059391412	0.753184892297
0.662901129662	0.706194984992
0.700529445732	0.76489012122
0.666863332783	0.69901416184
0.606619897358	0.817445561908
0.615946937624	0.802042039334
0.614390499476	0.799147261693
0.612671599119	0.845886119639
0.628110774109	0.781622355828
0.619776146352	0.804913383876
0.600459875833	0.786011955574
0.60151544589	0.812498509298
0.615711417511	0.745335196986
0.589764131511	0.770980126201
0.58945670318	0.877742548982
0.593914903732	0.854082107182
0.630571941523	0.794953889316
0.624040082412	0.77892150863
0.619718772587	0.731935264184
0.645937704204	0.681911342296
0.623539161107	0.679071894616
0.644701592498	0.717693957141
0.609177804444	0.806060717075
0.611456877937	0.819484400526
0.648350259154	0.754747196684
0.636540618848	0.774097128157
0.641782196753	0.75133381374
0.645004932871	0.779427151289
0.602430503717	0.784965308396
0.599100374002	0.812278323476
0.608414239482	0.772286992262
0.609479758183	0.791079503179
0.597947488025	0.808663293966
0.599875506958	0.814185331027
0.604086220584	0.804022350624
0.603668128449	0.806494490401
0.70516180797	0.848477124006
0.663762068401	0.739205126294
0.588716652252	0.723710317671
0.695543328152	0.743957281885
0.628003832306	0.764771593522
0.614320742544	0.842571606438
0.577971914429	0.845619757043
0.597114829775	0.905714554126
0.577754108338	0.856582526889
0.602385137697	0.868168931131
0.643260288372	0.692513496941
0.609872373618	0.761504917384
0.64087446441	0.664941154126
0.612242558119	0.75497231904
0.642492381188	0.684393017988
0.628030592597	0.722863576378
0.667474672136	0.672551963619
0.637205493638	0.722108215046
0.637920281914	0.723103929841
0.609429777492	0.776882144064
0.592228673515	0.831011162184
0.617401114946	0.811769950342
0.5985400002	0.81049947852
0.648177203507	0.671442805036
0.628574367414	0.754996034003
0.63667303063	0.740470811766
0.665546030145	0.640233904757
0.651908745989	0.704488642453
0.626173029952	0.766802329987
0.619015176788	0.783308775756
0.631239159762	0.766749947407
0.640917178635	0.716135845971
0.647478605904	0.720924390046
0.641144040523	0.734858414156
0.641719397775	0.715523825636
0.603038877953	0.92332455832
0.619580068055	0.745958197378
0.608343928402	0.744062249187
0.60877055233	0.744173107596
0.606583074658	0.745847084119
0.657886246811	0.77665024283
0.662870284181	0.73577284838
0.659294093929	0.778601370373
0.683696271305	0.713359540465
0.606260452494	0.732101776382
0.639375332853	0.715138949796
0.611259798643	0.854119735099
0.617428225631	0.847638589128
0.573210049273	0.819151311013
0.573695437282	0.740422103955
0.591194838067	0.922014661191
0.632360830273	0.720759099921
0.70083971955	0.597748031588
0.58687164156	0.8552488463
0.616250079908	0.851931335095
0.598541671473	0.916875551619
0.617023577764	0.851127846702
0.60939764529	0.886976089309
0.606764051725	0.867405831136
0.606207469179	0.895547287227
0.614315280082	0.849458814413
0.606159001253	0.885802335199
0.609452019213	0.886744605579
0.594801030426	0.835404502483
0.714643964891	0.673973099756
0.711814323322	0.608803598918
0.692010380432	0.702738717864
0.681871712334	0.665910249076
0.663597584154	0.68193319533
0.644925525976	0.687473994422
0.639840940259	0.694968674226
0.697811024	0.699589787114
0.650477656636	0.676846881532
0.664053664166	0.67655048506
0.669325959726	0.6563715453
0.617807868096	0.716554532305
0.657266195598	0.69002050267
0.590306219457	0.917407130981
0.629998981786	0.716110180628
0.645230664564	0.723315230299
0.619830641985	0.780185448453
0.618541540431	0.785611000843
0.596442911369	0.816088495851
0.594748098026	0.963333311237
0.59348534202	0.752706174924
0.599014952638	0.763679208562
0.603320646671	0.815742841472
0.643049684375	0.794354023273
0.647702407002	0.714190359299
0.612752091839	0.687788401545
0.589575318699	0.798108660137
0.582479445585	0.738157843098
0.605802429667	0.892733701923
0.605479327127	0.768840644792
0.590581086213	0.830572317861
0.627668215342	0.742713031523
0.595136655949	0.823352146607
0.615154316911	0.744704229356
0.594094376943	0.774225928976
0.604986387735	0.72493946508
0.601857559371	0.757924522785
0.586380397951	0.794313380466
0.592504710727	0.76525297064
0.610561228487	0.763857067563
0.591925069183	0.802754801895
0.59757118928	0.766259451191
0.592088998764	0.776606524668
0.616144161935	0.813440104698
0.643514618241	0.700455270286
0.608360073788	0.771093033049
0.610048785958	0.727309430668
0.577987839895	0.791819680937
0.622214338325	0.755777194196
0.646294435322	0.731109202112
0.617055158089	0.715398012909
0.614950452947	0.751115207287
0.597621986875	0.760667771969
0.584672903353	0.835931012157
0.572460302739	0.86103834168
0.571919100446	0.818345417455
0.582716638815	0.822255734899
0.589797580999	0.825560723408
0.597238309524	0.825309785138
0.584759190264	0.852109411661
0.597137875926	0.787908921636
0.603270183162	0.802680286928
0.61234768971	0.852908971317
0.593301963091	0.799100635106
0.588029908759	0.837950686304
0.590832313342	0.808785643919
0.592803338211	0.790960285609
0.600397302525	0.782600823551
0.602142383164	0.810682682208
0.586366443933	0.833045806622
0.601439182916	0.795547229937
0.591084372688	0.836646683835
0.5944552425	0.903850796692
0.598914671905	0.824478214776
0.614416712631	0.836992632269
0.618587201854	0.821377376193
0.609186445206	0.838828501787
0.590773583952	0.819980272901
0.602859035945	0.847296948819
0.611168270128	0.922477489844
0.597211778406	0.911275538474
0.626599815279	0.843728651151
0.601626538428	0.84794106792
0.605611601513	0.83024467738
0.59498499425	0.850716287538
0.605527207951	0.89182211328
0.602033151385	0.960851152049
0.612754444731	0.8508256322
0.654307038577	0.741461663536
0.654606227643	0.750784508147
0.655640683027	0.736811093637
0.683223483047	0.730405303597
0.660197798097	0.742547856967
0.582220017979	0.900903530704
0.585764668163	0.833574410109
0.602564893026	0.910080552749
0.597446236559	0.776229073406
0.59218387573	0.794887782643
0.617992719708	0.760117594011
0.600238512979	0.820445195612
0.598989675001	0.825461318854
0.59672801636	0.801002632149
0.607655076164	0.771590845322
0.61647326194	0.76239065742
0.609188106624	0.806478823623
0.599749410587	0.824531917498
0.596590066716	0.765776363176
0.611846100583	0.775215269987
0.607046079997	0.766130550091
0.631337442081	0.778654239323
0.602338949455	0.74210801117
0.610555821931	0.762760603144
0.602904964728	0.754826706049
0.595111018692	0.752583286397
0.597423664845	0.815067228553
0.597341110065	0.812987789729
0.606575233946	0.78579156941
0.583192527179	0.869342173367
0.611524088076	0.857103161921
0.589242602885	0.840780136584
0.596688708293	0.884430372799
0.614411052843	0.850403097136
0.60392308971	0.799970465242
0.671869534803	0.732926844425
0.649992449411	0.72811396294
0.654255448365	0.719671162596
0.650873455151	0.749266398901
0.650319253619	0.74639560826
0.650156737433	0.748588160551
0.650436681223	0.738253113966
0.655410206719	0.676852480961
0.647522163046	0.734656788438
0.639415088069	0.685110128635
0.652536957355	0.696515950107
0.62529939512	0.845165416949
0.574544536668	0.892645622539
0.638820529168	0.723804613675
0.636923234924	0.733479996618
0.635728579957	0.733488567097
0.636897365246	0.707817085521
0.640036403349	0.66467846408
0.634500792557	0.708139240459
0.643308813153	0.707660420042
0.630361869646	0.744666924881
0.62886272614	0.744271685212
0.63245935369	0.623071480411
0.633893377101	0.735693243028
0.636521422235	0.734418758364
0.635078959979	0.735567430136
0.636302761141	0.73598757247
0.646785085977	0.680435011615
0.654391547468	0.720938617934
0.631086262273	0.72874812813
0.60242148608	0.898266615164
0.585729368724	0.905665576581
0.59915311251	0.876905890324
0.591399106509	0.898256848481
0.598101045088	0.893140429531
0.594501718213	0.890405658948
0.59459507766	0.875764844567
0.600828877006	0.879126924922
0.598852148046	0.891619230167
0.594945213976	0.876267000175
0.588643178411	0.884617220265
0.595582382595	0.900654590318
0.59400446035	0.882932877642
0.586087079846	0.892699570127
0.596099753712	0.860498379172
0.591826456092	0.90609546299
0.599817799139	0.910881164641
0.587077563174	0.896726261401
0.610924835971	0.849433316108
0.583950451057	0.895379242534
0.583657481336	0.893252865409
0.593939393939	0.860437065159
0.602385447571	0.866968357152
0.590418850435	0.855660919755
0.585098540325	0.888885024407
0.559110336528	0.819085292732
0.598079701157	0.776872611353
0.578424559539	0.769193070199
0.584042909822	0.788168387522
0.571140963415	0.828782303738
0.598630136987	0.755273172535
0.589765684751	0.772228119837
0.61485493555	0.807207437795
0.689144431513	0.825912988173
0.560051058053	0.808449281753
0.667252764739	0.855222020594
0.667343986775	0.820143378528
0.609270223415	0.868836256489
0.593893790938	0.891553905998
0.569766836952	0.922583185874
0.581790895448	0.825583565312
0.669911275734	0.734113303807
0.647933192426	0.744800919369
0.620637107549	0.798224842893
0.576081763582	0.823101911271
0.613708107942	0.786082489539
0.612387060917	0.78629183853
0.647551438473	0.673110323407
0.630404711972	0.800709322784
0.606930843602	0.751816407155
0.596175583216	0.795065150304
0.625719904481	0.701441676023
0.625766257996	0.762213089257
0.613143737612	0.784406618234
0.614605214383	0.75436080461
0.60695055819	0.78624243623
0.60499344532	0.785011795164
0.590207959751	0.859450344343
0.609010225738	0.885212192565
0.588058171567	0.851692065938
0.652303950406	0.729758429229
0.657170514212	0.756509995804
0.618661287343	0.778264074348
0.584402534658	0.862440708744
0.584404636459	0.866591666061
0.601041562843	0.843872450008
0.585438394762	0.870702695887
0.592631358593	0.864424664948
0.579868940248	0.884065674573
0.606362991107	0.721990992057
0.628303284762	0.763424560087
0.586479424424	0.800247376937
0.588363538722	0.797976855444
0.600402247657	0.783470292335
0.60333945413	0.769226013219
0.596720502723	0.794133332153
0.597450905472	0.792801712839
0.596225987437	0.793995679992
0.604439532532	0.754733516978
0.61426062194	0.731686759678
0.594919736303	0.875539865375
0.598251156627	0.808472704753
0.612308826239	0.773202521971
0.60665757438	0.80626020023
0.597613915788	0.805944149475
0.631301762582	0.745377019634
0.602258336851	0.804264856395
0.69469571268	0.714386992514
0.650234844826	0.736002692916
0.6569213732	0.7177480599
0.59678002168	0.794111785599
0.614049052286	0.807608442461
0.694490911119	0.71478937987
0.678083776903	0.724771372703
0.660349928586	0.720198901541
0.596853251783	0.814202786644
0.470855828834	0.911888465272
0.475868704271	0.925745532525
0.475613761392	0.890886060208
0.489537299892	0.885883022701
0.482422875884	0.895397543678
0.489720496304	0.828860886293
0.509152268809	0.821384740267
0.43673857265	0.944246857601
0.413644183842	0.92973603589
0.48314530247	0.931910437783
0.481709586816	0.894619028528
0.507048721128	0.928856522697
0.466409274424	0.913293297212
0.457016008371	0.916664406116
0.446171515693	0.907712477477
0.453990937609	0.90152094475
0.476740859416	0.919264663776
0.432530536194	0.903267396852
0.439230509943	0.914387123782
0.484523513312	0.880510070924
0.484248632828	0.867936081369
0.475921357554	0.756769467942
0.484876517254	0.768981860245
0.498729315744	0.818528315691
0.439124844297	0.91364211511
0.451659549855	0.896690905734
0.504829452663	0.82378000306
0.469679248627	0.89282282248
0.470663811564	0.934798800545
0.445506942625	0.924962101048
0.459702781715	0.9276383589
0.49301784329	0.92327358829
0.49073847009	0.868232424805
0.509025471268	0.817915098438
0.522419138402	0.82256736306
0.4821399246	0.818627082921
0.489906011902	0.815796646159
0.485096722617	0.82096094421
0.484353875905	0.817326135494
0.504742171769	0.836033754818
0.445291042793	0.851957891404
0.480652167116	0.86986679267
0.497344018317	0.853703058428
0.491936109775	0.82724473045
0.511578947369	0.820302695314
0.498135339829	0.804439036118
0.484682013719	0.796288777484
0.482583175219	0.85116453984
0.48146836542	0.8503353785
0.516498481434	0.822109287359
0.507108572817	0.846372480336
0.503813605492	0.860451440949
0.512335176521	0.858592420266
0.502383397067	0.853513571975
0.471106669089	0.843783953429
0.474706020817	0.879657559585
0.457065764869	0.865268607366
0.470761037259	0.922383823119
0.446230011665	0.952017268991
0.446562876815	0.955585957721
0.482414520698	0.882484911777
0.449177192806	0.957127580984
0.507387613957	0.7007465478
0.521428669766	0.746363631116
0.508795074758	0.779199524291
0.513997620091	0.68598439562
0.487854563412	0.735885742021
0.45878626081	0.93911531005
0.444261950249	0.920062456735
0.453738910012	0.907331589509
0.452879960059	0.910282280558
0.456286803383	0.89683353244
0.451189599933	0.908856145684
0.48898294535	0.802404343137
0.491400946743	0.82582815084
0.483360231343	0.832013725986
0.492461043114	0.817363407632
0.460754917136	0.929707665755
0.449059924053	0.933436960157
0.444054657732	0.923897230937
0.499747634069	0.776607737351
0.482051282051	0.688461158942
0.526443622678	0.783064086599
0.506818399983	0.792014361349
0.481750295174	0.851510769138
0.511509197727	0.740209121386
0.44625195286	0.90990179968
0.439932683845	0.884485638117
0.459555963975	0.894913009033
0.457482026002	0.888802765397
0.464635123843	0.883889530203
0.46540685667	0.837246771754
0.464028786836	0.90363437544
0.463784576536	0.9039609681
0.464016332086	0.903107234824
0.463777691726	0.90353446526
0.468412400188	0.902664981981
0.4685072221	0.9129689259
0.457669989584	0.957876067088
0.467928074915	0.955626156353
0.483592178322	0.905161459812
0.471893327432	0.851689905276
0.506805989041	0.753190406103
0.491106857756	0.74056550705
0.530454017828	0.75654040014
0.515855637297	0.743174437081
0.495428935899	0.737567876239
0.52281409933	0.732342211462
0.509567840133	0.724580950316
0.510546835949	0.772284930684
0.509716504059	0.736454338999
0.510749769901	0.769677818727
0.474928198126	0.912388138992
0.445707834361	0.874822391362
0.463341059918	0.884181137257
0.441039743338	0.903999276441
0.452878068114	0.853085261776
0.44219798697	0.868341576958
0.474453897447	0.912023088205
0.463376724306	0.920665544611
0.49633392863	0.858943681199
0.475414807738	0.89692532309
0.461168021726	0.966824597678
0.464107439981	0.935923783331
0.479712746858	0.866030577003
0.488761940438	0.868265890799
0.499540048623	0.861913875306
0.491396209976	0.78724039067
0.497492669245	0.794741889367
0.475628813812	0.801576807536
0.481483014028	0.901321233442
0.464789243526	0.907617867668
0.500960768615	0.807135559268
0.483149635389	0.816080943629
0.508897463365	0.826790781787
0.478145240852	0.814189504445
0.488997043982	0.927655465956
0.477650864248	0.928116052685
0.496596362014	0.925687795927
0.476358250285	0.906473544584
0.472295325937	0.92950434976
0.470564422351	0.927936321455
0.476737412705	0.919139693887
0.475157042835	0.920129275846
0.492859053223	0.786119932453
0.497913598429	0.808000015925
0.481471625307	0.888426107912
0.505940474495	0.724515157008
0.509246094417	0.84336942413
0.460755657452	0.917320842916
0.462426925744	0.957459971955
0.452106174264	0.953053609528
0.446439440049	0.965526041152
0.427877158515	0.901828893935
0.507437789914	0.809868979559
0.478912188402	0.860327371003
0.507071541138	0.801820251914
0.480232055981	0.855765186513
0.513384399967	0.808303465523
0.498128150263	0.863162637095
0.529531046056	0.782946563203
0.508231827862	0.819474464496
0.507698735143	0.818961879403
0.480503684625	0.907956846628
0.475167485484	0.952192670437
0.470976019821	0.911540392122
0.474772894468	0.934380377664
0.491093677896	0.79694557553
0.47778234931	0.848005143558
0.50838383	0.832820490646
0.505266991652	0.767637083342
0.492649617477	0.802085133034
0.474096927626	0.850458983434
0.462246493915	0.864932477539
0.479909423781	0.839103559961
0.502052069695	0.811353130988
0.493574368541	0.807282811607
0.479223686788	0.815693423466
0.51718306786	0.811954730583
0.442267470473	0.929408574717
0.480659672097	0.851598648037
0.477837608755	0.842711832338
0.479928771833	0.850854327696
0.479762149564	0.854020769822
0.480431619471	0.806014953577
0.494551826097	0.800092798406
0.477159239818	0.806334315921
0.496604302677	0.74606884006
0.493578618535	0.877584900115
0.497243194135	0.813998701218
0.446631791503	0.908511268947
0.455943334457	0.895190667045
0.463835999757	0.950715777333
0.486620536566	0.912414205604
0.44679350194	0.943813400467
0.518466553873	0.842488783958
0.5434738301	0.753241290291
0.459183278997	0.936402832933
0.452822348655	0.891009882542
0.439517907477	0.924392387456
0.459081404572	0.889116335962
0.440595150149	0.900120138367
0.440344116	0.900819008347
0.441905380769	0.91494202413
0.458957892655	0.889650671109
0.44092309821	0.90459350743
0.440527936555	0.900094075732
0.42240276702	0.913287418049
0.522536791394	0.696172973349
0.569386987589	0.731188218684
0.503285296229	0.741424110657
0.53772473895	0.738054759028
0.487604003885	0.781687863033
0.501412763159	0.797746795112
0.500762803813	0.827422606718
0.520846819631	0.70255491308
0.515194331386	0.794628387347
0.513442008079	0.758666066198
0.502222001786	0.736715960828
0.500174419433	0.856278511179
0.510539638745	0.782515975379
0.454714566879	0.94892634322
0.505303697315	0.833553422819
0.500450895741	0.822045341315
0.482210278279	0.871327723586
0.480385482125	0.872714690078
0.470747232863	0.936595934993
0.438733653543	0.946873137845
0.488649461287	0.894299693394
0.476321644032	0.891710235868
0.465100038409	0.911529970044
0.484176664248	0.819839933244
0.495436836207	0.809235539503
0.509297321223	0.840846146087
0.473787433055	0.937175360322
0.482876727831	0.893595162433
0.442647058823	0.918437354002
0.478935517053	0.86798786526
0.472971262185	0.951772005132
0.495955034276	0.871776743024
0.472548231511	0.940243637796
0.479769295118	0.861160882696
0.463337100876	0.901182354808
0.499792233845	0.891084111361
0.485232116894	0.898395880861
0.472170952241	0.90656809538
0.483460115849	0.938024365713
0.495077172181	0.908871980018
0.48797275243	0.941881944475
0.472780569514	0.92729875776
0.474601212549	0.923200519546
0.479017526537	0.887696141576
0.496895378951	0.819838752479
0.487094823979	0.897659206505
0.476756574889	0.864760712075
0.473615124472	0.960092343743
0.481827401771	0.862316076149
0.493384233274	0.806677377769
0.485991230095	0.864580498538
0.482867930364	0.879353660034
0.488727178221	0.89456258487
0.470825077156	0.952884165377
0.474716417494	0.992034135632
0.493132593766	0.976272382341
0.483329354659	0.967546743069
0.472987821437	0.939907161844
0.475085761961	0.934922397315
0.471154491254	0.966210284329
0.490280400988	0.926907670135
0.478437229777	0.90759060731
0.462450235252	0.913828088044
0.487353871039	0.933061491813
0.475542672684	0.959365838626
0.474785801713	0.938074811571
0.478783937571	0.935525015777
0.474881070626	0.909277724297
0.477486017632	0.933548198673
0.477241844011	0.953555694025
0.480919220055	0.928763603119
0.469501950745	0.951060111086
0.446030600288	0.945526022601
0.459786263608	0.922337799983
0.447370840228	0.905616892415
0.448026596718	0.898763361263
0.447277018302	0.915663461658
0.469708453337	0.942626042951
0.451283750207	0.922944968849
0.433993369554	0.919227674331
0.438116785893	0.942851357317
0.452346395742	0.866526505347
0.451215889658	0.90669898591
0.464240677355	0.8931585833
0.454407763722	0.919323897632
0.43926688599	0.924489577454
0.432169863288	0.963236506706
0.436640041226	0.902084710352
0.483549245888	0.80989387938
0.473641001584	0.81074037298
0.479721610736	0.809533684407
0.471223754841	0.776984091362
0.466225041985	0.806730581397
0.441430829794	0.960050420197
0.464800989329	0.944668787884
0.455289064267	0.903521141892
0.485085814723	0.899599102278
0.485836789204	0.941803092507
0.476703068123	0.886295767119
0.470177469352	0.928011122907
0.468469870991	0.931764630721
0.473451220979	0.923823772968
0.48279241025	0.896809910835
0.481190386006	0.884238124097
0.472948508039	0.912704957034
0.468781581746	0.930325682737
0.480207561156	0.915712227658
0.483475506973	0.894743329528
0.476741812654	0.886512094972
0.46740744073	0.869973984636
0.480872150645	0.877404134554
0.479806734777	0.894043976075
0.491825280625	0.902673840464
0.500011552414	0.923063153979
0.47420763566	0.934476860123
0.474667879906	0.933520211678
0.465910778829	0.883050955726
0.434883795072	0.952577594739
0.446907191019	0.913356095838
0.462523159845	0.94218083044
0.443188127808	0.944116108282
0.461249495764	0.908100557069
0.480024380783	0.907405415917
0.491649178035	0.763961417426
0.500717305949	0.798080799601
0.506203942001	0.793080528863
0.49211208091	0.797352476218
0.493825790365	0.798431384301
0.492352883134	0.798880711996
0.494061135371	0.788920340525
0.522835917312	0.785278626441
0.498157513035	0.810758972304
0.528880026587	0.798070808574
0.511566480637	0.781056822271
0.460885803597	0.899716819861
0.457542057046	0.957518418891
0.486152374881	0.815963153973
0.482841068466	0.825071534053
0.483017689069	0.825921196419
0.476975165235	0.806771049192
0.494808882417	0.808510907944
0.482620490938	0.831122670699
0.493965763539	0.808868707356
0.485177636642	0.840744382617
0.48270438668	0.839145853947
0.540552470058	0.794399814619
0.479029772986	0.83274328298
0.480670477845	0.828979609694
0.480335231642	0.83171726965
0.48005946441	0.829743136953
0.490352420407	0.801850379063
0.494269208193	0.804401223547
0.479694920527	0.834660467389
0.446300165939	0.918310317841
0.436958283202	0.936476073545
0.451462266017	0.918458221416
0.441856289925	0.926239088979
0.444368012499	0.920608284728
0.441282932417	0.92701114371
0.453091208064	0.929782692581
0.452593582887	0.916120731229
0.445687381892	0.919673281876
0.455395906554	0.934390783667
0.451919873396	0.932932376506
0.453369594056	0.931303602185
0.45381463617	0.93534389241
0.44153311587	0.94113866394
0.456630284107	0.919022469415
0.441234665611	0.936179307919
0.432507146672	0.913088737621
0.449205604618	0.940218305141
0.458884118101	0.896136786202
0.450563260176	0.955267217788
0.447392485226	0.940320125404
0.446529814272	0.912180241175
0.443435523989	0.904478552932
0.455689348984	0.925671628478
0.447535263183	0.939801322177
0.461104886787	0.984040590528
0.470371072945	0.919330145581
0.476924334709	0.935362304406
0.455894513353	0.928305048745
0.472899525554	0.983031955258
0.468819308545	0.891294486407
0.475647607974	0.911767190507
0.485451568208	0.906181924654
0.492048860364	0.772988793058
0.464845527535	0.989576628748
0.485943193572	0.831384932582
0.510641961703	0.825977707259
0.485492787282	0.933166018381
0.472860004176	0.960424475618
0.457509092719	1.0
0.465343783003	0.95430481563
0.483547247825	0.780123169393
0.486026941061	0.805449425328
0.479312792251	0.85803130472
0.461316430066	0.934973335121
0.450104969582	0.891176699604
0.451170510788	0.892867559216
0.512739906635	0.78651823088
0.45749854982	0.857074471214
0.484108610169	0.877843417446
0.473683443193	0.90993037914
0.496347801658	0.832014280585
0.482476012793	0.855822028287
0.476705903887	0.875917765517
0.48701346843	0.871582968283
0.47779367905	0.888570232855
0.477860777447	0.890284690756
0.462729567338	0.940924439939
0.445253714065	0.920246177279
0.463002114165	0.941423593739
0.494436012912	0.77928644106
0.500378398991	0.811792354256
0.4851785175	0.896782874709
0.461677764706	0.947170758089
0.457879107194	0.957934275891
0.470621947573	0.927586546298
0.459345609649	0.94929377582
0.471059242202	0.941290344822
0.456877113867	0.963340401581
0.499561604943	0.880905353142
0.490182761175	0.866399233571
0.464198912674	0.930095435571
0.464468302268	0.926256300281
0.475867941758	0.910243960365
0.482331957799	0.905404986275
0.471753144231	0.915572365304
0.472356207322	0.914228269123
0.472096917831	0.916304181234
0.478249112328	0.885319199751
0.465346303548	0.864974161661
0.450985139112	0.935475250605
0.46992770343	0.913490523902
0.470167680118	0.882831909235
0.452947416275	0.888134231627
0.472875747548	0.919484638107
0.469059248248	0.837705705855
0.460268045589	0.894959336137
0.497992827704	0.753610347486
0.476274088056	0.821158561274
0.501085271317	0.792506330848
0.455092945759	0.907707659547
0.45771354659	0.876848547499
0.497490799598	0.752517326878
0.493774589216	0.762670457502
0.487757600489	0.788077939405
0.44969061263	0.903713012681
0.47325534893	0.725742723111
0.462980779988	0.746523720909
0.470728302816	0.85595715595
0.465158476982	0.836933812757
0.465281336476	0.82812263375
0.46146611184	0.865979923155
0.483523470648	0.827199827557
0.485393899078	0.696923998043
0.466977985323	0.682720958248
0.446197237892	0.759883254679
0.441338702582	0.720776089497
0.492629838821	0.65356430031
0.445112142063	0.787653481013
0.447611783152	0.800246253511
0.424386473131	0.768251370723
0.434158243291	0.814573520157
0.398867082451	0.745731454515
0.46467462563	0.698641186409
0.481244281793	0.766458679038
0.461781537696	0.845785241411
0.449613597268	0.832781806264
0.457755849593	0.825922156486
0.501009166596	0.836190360017
0.540676150641	0.629252173976
0.443022461526	0.788110068541
0.450366615063	0.819523844688
0.454155195744	0.722855684949
0.437249689882	0.71579889197
0.457744468237	0.725255165765
0.432014671207	0.767608443706
0.43555102764	0.725768257965
0.401025504267	0.644775363349
0.502623963902	0.775611788316
0.541317218933	0.760732933548
0.540064473339	0.717259869598
0.537205617117	0.781056092301
0.514042600523	0.842965626681
0.53748862333	0.777706978266
0.536619495302	0.777074522563
0.462485773485	0.849213564522
0.491893328609	0.842619408723
0.513603650623	0.76543144741
0.501854607899	0.74935932315
0.512844791457	0.770919964746
0.505071770335	0.802096869911
0.479784455141	0.806110279364
0.49055342402	0.847772567387
0.504243381567	0.758244102654
0.504930127962	0.75594227477
0.507612422847	0.860011941561
0.525730603317	0.809857813034
0.475311444448	0.78088155492
0.495351522149	0.731402012274
0.475428992745	0.793647153984
0.44848264583	0.794124306258
0.456031903607	0.818068207612
0.410794163853	0.801300666333
0.454931631338	0.749187300301
0.458111342565	0.731141809041
0.457914650967	0.733466978713
0.43947960504	0.683176662594
0.453022053591	0.732440967125
0.541402074819	0.739691213342
0.511924702513	0.684325127591
0.48681429499	0.696890868073
0.551418550761	0.699193816613
0.523781598198	0.741300047629
0.448482293782	0.796470014153
0.437409056571	0.770849117811
0.429745203444	0.798531798779
0.431388816634	0.754321660671
0.417348653559	0.752784552539
0.430683030149	0.753033585341
0.513183119631	0.801679261304
0.498930413327	0.811115268534
0.508924339599	0.841803949676
0.50381996253	0.801858662063
0.47577965166	0.767136816894
0.475456145225	0.850323618088
0.48482459598	0.799807538155
0.466624605678	0.733371845651
0.459670572254	0.666012460051
0.480287083434	0.678600195977
0.464632672291	0.700233682572
0.498361845569	0.867412194092
0.495714148126	0.610841156179
0.429128622837	0.733811056742
0.422640460714	0.668414783984
0.468865524894	1.0
0.470460556542	0.998305742155
0.462835898106	0.970178172016
0.463720225802	0.965885058126
0.459202661631	0.955989822702
0.459056750454	0.956172620281
0.458338210275	0.957954163935
0.458202112709	0.960102961536
0.426667449507	0.720094862339
0.43952716584	0.73493207941
0.449833854089	0.769991407996
0.471904976511	0.726186293136
0.472229822162	0.775842474852
0.480967135111	0.870210559406
0.523988791194	0.676196955092
0.526025862471	0.701373562343
0.479051227578	0.770188683357
0.5133351187	0.763662009137
0.527373232699	0.69233096651
0.532055071001	0.73483997114
0.543848330635	0.677915287259
0.505298410476	0.706713562105
0.557446611722	0.660610770752
0.492058622236	0.831588103368
0.432553321719	0.739896635945
0.43376476755	0.837065772662
0.423014638174	0.777375738503
0.410956569275	0.759308500937
0.409502000913	0.795801247474
0.421551720107	0.838338415061
0.459461945275	0.825141037653
0.430088724824	0.778486945027
0.486084458298	0.821987314301
0.476031869856	0.891744704889
0.455617333676	0.668023100367
0.464107439981	0.755581101645
0.474788407284	0.766123184256
0.406068552163	0.748339037817
0.45183652014	0.791560094665
0.460357220649	0.884462605632
0.465619820662	0.936299984373
0.48359130823	0.913978577051
0.46346257293	0.749341942959
0.471884015895	0.763769217306
0.519181661119	0.773145779727
0.509608988521	0.82998368907
0.514212020676	0.747067657794
0.514820057479	0.832189073637
0.476217491266	0.730661833948
0.476731021935	0.773856357854
0.474333221739	0.704407892355
0.472133141198	0.769759389754
0.472342761657	0.770878068579
0.471542581968	0.761326728925
0.477977244805	0.75898163571
0.476445901745	0.759297111336
0.544370152447	0.593803718476
0.486908852888	0.685819462188
0.45419466436	0.924516351007
0.5393740285	0.698993644073
0.498112283065	0.772565491138
0.431409830497	0.717106684443
0.44258932178	0.780815384944
0.473744950952	0.697585622819
0.462264150943	0.789897813753
0.431013683521	0.836937881711
0.479857413797	0.807598832497
0.488963388323	0.865736120464
0.459058571191	0.861009171394
0.47904349521	0.85140139499
0.480479367432	0.814856462691
0.461900356152	0.729454508539
0.460887485238	0.709169177767
0.466056128563	0.760138173026
0.464975750347	0.760105158923
0.464334263433	0.775374078627
0.455292541314	0.698731278253
0.467834704893	0.730452134551
0.468458212249	0.75731147324
0.427457314259	0.829511877889
0.458239045464	0.800514343953
0.43164273263	0.731397610628
0.406062643582	0.787646751604
0.460961862063	0.777176372924
0.479312434576	0.834547966249
0.47316875566	0.856880978302
0.486148583542	0.8078634102
0.480255648438	0.778064219674
0.476962482603	0.785079188605
0.468936277391	0.811632832669
0.488271874319	0.718764979409
0.45626230315	0.725828211787
0.47958986389	0.858274745574
0.484693241593	0.913482717017
0.483220953616	0.90536642
0.484472972135	0.906687139716
0.500928889101	0.757473603523
0.511964080381	0.774529638633
0.500975040514	0.763689614762
0.500679139465	0.791667374739
0.467403994825	0.835258262844
0.467842486138	0.813055567425
0.434104140449	0.775780773713
0.409178389318	0.72229107797
0.463714337855	0.762738658826
0.468636734128	0.885198109245
0.452996950144	0.713538008539
0.487021829736	0.740392489334
0.404206750366	0.620884245122
0.453732458796	0.790706023448
0.434251741993	0.740954467201
0.46580337671	0.769903784439
0.456593842382	0.741261541388
0.46379765017	0.800456055492
0.470800231253	0.838196474926
0.446147181459	0.749769517458
0.461970995084	0.789906570676
0.465921105468	0.808012770354
0.463366350013	0.801179999409
0.413395543225	0.844560836591
0.526166435689	0.741491836432
0.574007414172	0.638050531386
0.500027607531	0.716359356023
0.492659181911	0.678220127643
0.467753516071	0.861234659252
0.464732294224	0.804771781355
0.449850468422	0.739484560771
0.553022129517	0.776727432769
0.487462831355	0.76342484662
0.490626081939	0.74645346215
0.473814601726	0.857535403964
0.450443523699	0.800852462097
0.478212799382	0.728307936703
0.494118674813	0.720811627945
0.417306045197	0.810794361463
0.437206775079	0.781893974982
0.440188235934	0.788243047139
0.44144239214	0.791564771883
0.476494602806	0.760111381601
0.493496476528	0.709315940227
0.479679278376	0.847808427559
0.477196867237	0.86768101979
0.431684067181	0.776175651062
0.528093316406	0.77492278639
0.468484816139	0.783469732405
0.461904291035	0.788259664822
0.466847703101	0.794004199355
0.475511993156	0.901529099257
0.448289641944	0.778962676201
0.484792238603	0.860465861104
0.499493606785	0.749315551871
0.459761525716	0.757094471186
0.490795819936	0.760018951188
0.475982917272	0.851150955403
0.479513987002	0.885466696339
0.465718584324	0.80000481181
0.474316159623	0.811898976643
0.468364129174	0.906981182937
0.481087305464	0.793840031614
0.485100937557	0.752952830804
0.496132831903	0.765107985256
0.480497726729	0.833127374756
0.463770675143	0.827564120186
0.468649716119	0.751960464962
0.431193901006	0.799591343262
0.454970624254	0.776918224672
0.461335725901	0.899346074694
0.455174425494	0.784823948139
0.501341976484	0.841956909562
0.50738580194	0.817336251303
0.458366028156	0.839530108252
0.460922902465	0.809553409619
0.481742576831	0.841867612733
0.449495000684	0.754486434834
0.43435329035	0.682099719065
0.477511131235	0.717879440387
0.442508156282	0.703394763701
0.444820454972	0.76456596357
0.448287645396	0.729475331251
0.451409233425	0.70908331204
0.454976027895	0.737608474138
0.449886015251	0.77915348463
0.459826275787	0.720089851892
0.457723696787	0.744421294688
0.448620398125	0.712610012106
0.462729498164	0.774269008516
0.450279087411	0.757935437951
0.472685451409	0.814942680857
0.464783391791	0.711653569319
0.468639451962	0.707521660441
0.467363045496	0.720908724084
0.456298566434	0.732164686313
0.467415820056	0.741701601927
0.45252188967	0.805682337212
0.427020132377	0.77096116511
0.405904959434	0.756563941428
0.428663668344	0.775438515324
0.445960284978	0.762857066856
0.443442107006	0.777734530673
0.478053946078	0.742006633801
0.454400266179	0.738452594492
0.446694814619	0.775934839173
0.451537022615	0.812118079856
0.420509818051	0.783956499983
0.453874849241	0.823491952722
0.453288757726	0.762750419174
0.469577845661	0.640544400209
0.402344756506	0.781359991895
0.490247997562	0.776050083592
0.485603706093	0.785504530261
0.486325665452	0.77299721732
0.471495549365	0.770538201186
0.475368538906	0.792297134118
0.435758345991	0.775267682763
0.460388708225	0.775745013114
0.467373656411	0.736134678044
0.483767576509	0.817947471552
0.49567723343	0.766034575098
0.467654706188	0.810867156213
0.476140994523	0.764047436509
0.476277411065	0.762142432546
0.477011909058	0.803461272127
0.480090269323	0.808187277636
0.47212561551	0.811667432365
0.474217955468	0.759040102535
0.475996688591	0.76138790999
0.465085248333	0.829569599508
0.45878099584	0.781142370266
0.455077104991	0.822116762181
0.445004273697	0.744087057913
0.46089197225	0.854977872728
0.477446243499	0.830862837368
0.485120236035	0.810881547765
0.488805711513	0.791548348786
0.475729755594	0.75138345181
0.475974898175	0.755896629893
0.477694707135	0.867536569058
0.45927248382	0.844463810374
0.431472873603	0.755597522304
0.488686766605	0.802829083777
0.441118570491	0.746857667312
0.447181323114	0.728177996945
0.434421233446	0.765890527348
0.514078349073	0.779923296683
0.514270613108	0.768970351348
0.502998726774	0.766129589003
0.507156967683	0.780765622022
0.506175442751	0.778172337916
0.506327688762	0.780064741787
0.496200873363	0.807339480277
0.493588501292	0.770546722018
0.494434737319	0.749252331665
0.494782319707	0.739914860678
0.483789886252	0.780926321949
0.459749117038	0.705725148157
0.492375536386	0.785577148235
0.473445967485	0.814936003436
0.467232265788	0.79744574572
0.468584039319	0.800813600087
0.457939380841	0.914727358293
0.428198034219	0.8247251732
0.434513514722	0.786277691432
0.468713533832	0.825150330107
0.454034351823	0.770519437186
0.454800439105	0.790230675847
0.494307083823	0.878093104233
0.453275879067	0.801049643561
0.454598998001	0.796382831665
0.454917956662	0.797317443863
0.455286979197	0.797057735856
0.427614777822	0.815525930695
0.470481015787	0.765863007671
0.447718309343	0.803136660458
0.442336058017	0.726304880111
0.433913619957	0.737078779336
0.425026712573	0.713961694809
0.443204876623	0.740008635547
0.440686561839	0.744823770128
0.445635738831	0.778338946192
0.436701281524	0.725385011141
0.428475935829	0.726745288343
0.429728467447	0.723716107051
0.430742195575	0.689003638512
0.452211394303	0.728431418666
0.447665163173	0.710893381919
0.415642342202	0.699355851806
0.434583746986	0.785760235293
0.42127504946	0.734338591299
0.43785300572	0.730289539867
0.453606844051	0.761310403941
0.442658726112	0.717490758328
0.417912967967	0.740574200064
0.445940487411	0.724159833076
0.439490098131	0.727456387748
0.409579667644	0.764130968292
0.38907369115	0.726098998851
0.430870186686	0.73773787516
0.432250454612	0.761659499586
0.453179246719	0.824802315726
0.422159314763	0.773458919626
0.421044025671	0.816792044131
0.425321264946	0.863537926486
0.456725230807	0.738745810253
0.419243313764	0.859770015318
0.452888298985	0.846662635027
0.42549439476	0.698993057206
0.553268986778	0.661450035646
0.444982762122	0.794637857598
0.518055533456	0.638769500469
0.523109243698	0.625907943358
0.458898956527	0.618468510233
0.447804131125	0.635444801738
0.44820456873	0.675266519646
0.418264687899	0.761193910028
0.467826686192	0.789147285794
0.478226821006	0.81182897536
0.498350868404	0.827400139076
0.488605082355	0.886287127089
0.461088465605	0.866322157823
0.461933051439	0.867905029321
0.46587732069	0.737359724717
0.460309669359	0.796509865155
0.467660900754	0.837590537507
0.470062622531	0.807804802642
0.468429554713	0.841086466102
0.462486673774	0.780245173052
0.47119518271	0.805519694236
0.453330038305	0.798153302535
0.467044174925	0.79941568125
0.467881429004	0.80820228308
0.464153076053	0.758925357342
0.485095504534	0.759717675475
0.458709718752	0.765093257034
0.535111699945	0.796907235144
0.517036754568	0.730982410589
0.442704927886	0.714406528918
0.467217541372	0.77025102235
0.473531947504	0.774006203612
0.459658128177	0.725852676954
0.467660521085	0.757924784072
0.502930709651	0.713635000085
0.488373731679	0.762884281906
0.466201828733	0.818897586154
0.475549518399	0.771299029911
0.457499419565	0.84589910565
0.457514375466	0.841816249428
0.482192978033	0.816156532702
0.469932407974	0.80315325273
0.471394790697	0.81550112716
0.472297536638	0.816834022003
0.472014983947	0.816942096299
0.466303759965	0.855608854834
0.42790618964	0.878911407071
0.466907519834	0.778243118377
0.457610071824	0.814970595706
0.445107794362	0.813837629347
0.452139213013	0.868562249273
0.453113141677	0.772515739307
0.461754087916	0.837410443918
0.465439003799	0.846535191595
0.497243483381	0.732573839771
0.458583907642	0.776445177274
0.490276854928	0.780755331199
0.439836190629	0.85854757493
0.467290184568	0.860221019773
0.495650719304	0.733237472644
0.500254570701	0.771183681551
0.480820240767	0.8020129766
0.456435686011	0.881567769422
0.517329867359	0.91599174004
0.513182526719	0.91157480005
0.514786380928	0.869485532813
0.517135415143	0.85683196118
0.515262546548	0.866612914875
0.52535674248	0.813357954972
0.54009594496	0.80544354577
0.505533909848	0.978717722784
0.491871774165	0.984899879504
0.507981585943	0.904971527198
0.514669554329	0.878680968553
0.535075232279	0.908062602063
0.504720587574	0.900007238987
0.502861470493	0.906744646066
0.494533339711	0.906704009295
0.498919484141	0.894938892473
0.492151589708	0.900314869181
0.503834563983	0.951974768454
0.507913195615	0.947043206964
0.51706062868	0.856388239909
0.515605877772	0.846937274711
0.539901821534	0.774170453622
0.552771003279	0.768617957931
0.569326958191	0.855666409265
0.496765379515	0.923809440363
0.503756882893	0.898468510093
0.540618729878	0.796353673707
0.509126351232	0.904783301974
0.50905305734	0.932048427839
0.493232032137	0.931315073028
0.499010748878	0.930725761707
0.501402088182	0.901653810189
0.53811695849	0.86521615733
0.565377736801	0.816634385791
0.567478496034	0.818042491357
0.554400627315	0.839574457832
0.548134141594	0.813953324152
0.554985416836	0.839587160111
0.555251891117	0.836717109291
0.531638797288	0.817574240652
0.522680960397	0.869387323562
0.53829013906	0.878881828109
0.543564205305	0.854248529435
0.548220356084	0.832870439331
0.550260499734	0.808201328414
0.542470989611	0.801966558004
0.54372553579	0.792199874006
0.540733169456	0.85872936663
0.540907876835	0.859552795994
0.550362496326	0.79737643332
0.550995402718	0.830598195732
0.532742527149	0.839896077798
0.546251848251	0.849185388801
0.533438810268	0.835373878597
0.518096189957	0.826190853618
0.514515311025	0.869341330959
0.497423992601	0.869207470832
0.508062641334	0.918681272101
0.498339257501	0.963945066194
0.497650800352	0.96619889933
0.515914557614	0.882731401685
0.49624930323	0.963597326697
0.590296552447	0.726268318887
0.575053500926	0.750808690016
0.552923172796	0.776725340209
0.602513517463	0.715721226857
0.570686338056	0.764084169703
0.499239975986	0.929105255593
0.496256209284	0.927819626836
0.497122794749	0.895506335456
0.498639978071	0.903668135632
0.497374521243	0.886945289179
0.498235324834	0.903652622719
0.549082257908	0.801965935574
0.54086491791	0.812210021956
0.539696062491	0.82166477913
0.544138049668	0.806876107797
0.511468808521	0.934781467461
0.502747676824	0.940732432924
0.510248324793	0.940994973697
0.547297581493	0.777663078869
0.565472349578	0.713231018326
0.556636980956	0.768987811825
0.543418936365	0.781971695683
0.530242392336	0.834195361961
0.559247487881	0.736611058076
0.49547513737	0.92267227844
0.499899643348	0.910130671211
0.501952505223	0.871566077397
0.503586521468	0.869261234114
0.505113439336	0.858806961531
0.516384414154	0.823949559616
0.500987058165	0.874988763248
0.500792106139	0.875327012701
0.500778042418	0.874031570449
0.50053661676	0.874332914946
0.505362454986	0.89690882693
0.507244750677	0.906742303125
0.497082114103	0.934613559006
0.509290608798	0.956078813719
0.521053619806	0.884097496208
0.526926339862	0.83812995214
0.575166787003	0.7717514827
0.573347027061	0.771485498292
0.556246669149	0.733618271354
0.569442912879	0.748087105491
0.576485595833	0.767511006442
0.581883274466	0.744980146048
0.58449185406	0.758467917188
0.559582125363	0.771091363354
0.589230853838	0.770461891176
0.556557241639	0.767488399782
0.504700472401	0.90384836735
0.498473179845	0.874516762374
0.500248732522	0.87899409933
0.488222637244	0.90956484551
0.496830281045	0.852461700109
0.494508617809	0.871483196088
0.511458572852	0.892073085893
0.498326965007	0.907497883217
0.532709934813	0.842406533622
0.513736936369	0.877062234257
0.502080686194	0.961442179353
0.507376594564	0.933131646046
0.528357698555	0.865685860151
0.506290191671	0.860821692916
0.523698447117	0.838942634176
0.532563711609	0.772493362251
0.528883883671	0.776546466064
0.534640571514	0.795651622536
0.518041130467	0.892441657315
0.516043379119	0.901739569979
0.55616422963	0.812545773612
0.543099747586	0.826104790872
0.554963893598	0.823637857603
0.545990077067	0.826962195116
0.522548346321	0.90104618095
0.517827420061	0.912151101679
0.526447941078	0.894727477238
0.519323716555	0.890104133969
0.514195191873	0.911627192752
0.513994170426	0.912687229461
0.519600292699	0.903125820218
0.51842369101	0.904713716103
0.580797004546	0.834008150257
0.54952817324	0.806529603743
0.508127647307	0.853629922672
0.580285943715	0.755011364665
0.545120736596	0.839596259443
0.502162076831	0.916533537058
0.494329387318	0.943824547794
0.50765531833	0.963600816428
0.495485899777	0.953271357931
0.487091993244	0.917277349718
0.543518497361	0.790549632053
0.525915983448	0.849813085583
0.535668192247	0.775131594799
0.52383936977	0.844280741521
0.545452049529	0.786467557758
0.529353033004	0.83583321879
0.55263106781	0.764971128905
0.537164483354	0.8077828781
0.536864922468	0.807838159937
0.51808924185	0.88562149025
0.507562900104	0.934278130333
0.518737279886	0.901056292187
0.513923702305	0.915365203811
0.522242731887	0.774306262679
0.52153192073	0.838983730022
0.525566531086	0.823207973563
0.525625221793	0.743244425695
0.53517340851	0.789978015209
0.526527464051	0.845329521886
0.518143475454	0.861101568914
0.532432389028	0.837863160194
0.541074965589	0.800403219199
0.539338485683	0.799689419626
0.529768001567	0.810617860902
0.549058113317	0.800157332657
0.500522883858	0.955438572193
0.526609868014	0.838186975772
0.52362492625	0.832136229235
0.523973425927	0.837336677791
0.523606065452	0.840017142207
0.546415585127	0.820162139049
0.556462063552	0.800737272855
0.545809458087	0.821159645964
0.560326571149	0.757637297885
0.522414355285	0.849328664607
0.534820337709	0.801945725185
0.497331910198	0.915734619343
0.494183316468	0.904355096564
0.500253462295	0.929190386468
0.509650902658	0.875160308873
0.496995096717	0.964072240884
0.545949737961	0.82186249782
0.549506766672	0.71655112119
0.499929126451	0.934121834768
0.501108056852	0.903457212655
0.501287651887	0.950037088527
0.510899608239	0.90193770087
0.504596815202	0.923185893973
0.505969466326	0.916345350084
0.498086677136	0.935637296787
0.511748055941	0.901960904164
0.504334401643	0.925647371016
0.504448768594	0.923084857924
0.47686644689	0.912040098709
0.587782397325	0.710192189807
0.618402908362	0.706808966231
0.565107761397	0.750070808685
0.570751877732	0.733471942485
0.53965170137	0.768792938465
0.537023527787	0.780830200732
0.530151404165	0.80227724235
0.590559991049	0.724380691461
0.551044939792	0.774464573652
0.556040584728	0.751218612553
0.548454187746	0.730135232103
0.522808603743	0.829472109601
0.548672877908	0.771552763715
0.51304648705	0.965618356393
0.517536241433	0.814821358912
0.527629445128	0.810038421209
0.5140763854	0.863534358011
0.513456471566	0.866534438039
0.514561582346	0.918955143178
0.508992742699	0.98192045723
0.520604693894	0.86804884657
0.517511154636	0.870751154057
0.500034917421	0.902884872971
0.551773221676	0.835947809554
0.537208019783	0.798334326621
0.527984568032	0.808428214713
0.510070151618	0.912625209901
0.513622722191	0.862351193466
0.498913043478	0.936985201047
0.523069027595	0.857507341078
0.521015318394	0.934176908772
0.527794925111	0.849178053129
0.519493569132	0.924087639234
0.523635509767	0.843776986626
0.51231515494	0.880995662945
0.523499068634	0.854975014978
0.520468611963	0.872441771554
0.508971826455	0.892324959359
0.519017377346	0.900509991378
0.530246446075	0.881039957602
0.525343551172	0.917235132614
0.516949828507	0.894294329745
0.510153628819	0.89562024344
0.521270468197	0.886580878075
0.523867966066	0.79993724114
0.51680850734	0.876810254714
0.516047028916	0.839701042439
0.502259129954	0.924809868931
0.535127905527	0.848720955533
0.549021490178	0.80344052801
0.520470805447	0.834598233033
0.519580428592	0.857614373693
0.522697247309	0.871244708025
0.501664327064	0.936987657642
0.493843336861	0.971236803273
0.514187608482	0.944939180704
0.502851383253	0.940764004603
0.502535285803	0.924753417864
0.506870572294	0.921232259992
0.502440971648	0.95144751415
0.514131434936	0.901747844927
0.51053114273	0.895350910705
0.511541400249	0.918300221351
0.512793176973	0.910043743148
0.504064326522	0.94163543466
0.509449204407	0.917182685878
0.507288787731	0.908574604936
0.51598794152	0.888933748618
0.514803930862	0.914598853028
0.510749246635	0.935992991994
0.516573816156	0.905767131576
0.505628296623	0.935947076606
0.502633887615	0.958358564646
0.503740941728	0.913364634963
0.496269228412	0.90725171135
0.490839586002	0.896753245062
0.495042377284	0.914419395906
0.502147440756	0.92433247293
0.499194964387	0.9223578697
0.507738528587	0.948703490662
0.496576276825	0.959485278576
0.508547008547	0.884859006636
0.501459816901	0.912436461599
0.49678736564	0.896764400594
0.501089202405	0.921662326478
0.499360950556	0.94039986626
0.501260286777	0.990979735983
0.483913080821	0.910389260822
0.542701427342	0.809212456178
0.537950311773	0.813408880793
0.540562653072	0.807169940925
0.541980929084	0.783851477767
0.533930459662	0.807714425234
0.486469731254	0.96674356961
0.503651455238	0.930962974905
0.508409204568	0.933835077732
0.522099875931	0.880304006684
0.52456596612	0.914160091067
0.520783498007	0.865534757749
0.515518992285	0.91516483302
0.514578985685	0.919487120166
0.515730382132	0.905257075143
0.523512585246	0.87666680136
0.523263087819	0.865098730437
0.51878485671	0.899953827721
0.514842560308	0.918203004549
0.513960958735	0.886668233862
0.518034201132	0.876560096646
0.512954999214	0.868064666148
0.514583052169	0.861783705056
0.514701024116	0.85319924604
0.522602933403	0.871645677682
0.526616827129	0.873979792915
0.527976094206	0.886037425936
0.515787018699	0.917147166669
0.515994629382	0.915763816417
0.516726906636	0.873726299619
0.492449602023	0.95026259739
0.496634717566	0.919850536633
0.513484176445	0.932326965015
0.493665135531	0.950008811935
0.507613957241	0.913722677263
0.506122901313	0.89410003723
0.559199020637	0.776549915476
0.554993456156	0.796461827517
0.554486039047	0.789989772088
0.550047501248	0.804223160499
0.550106828912	0.803790500084
0.549612436443	0.804935389959
0.546899563318	0.794760196843
0.557278208441	0.768529619545
0.546704804467	0.806966041695
0.554359144788	0.779694707311
0.549297774748	0.773471799652
0.515311438585	0.906189005968
0.508154043366	0.962010262126
0.532806290511	0.806554079322
0.528998856392	0.815995003523
0.529110102782	0.816564598938
0.523937303774	0.795176295616
0.521014439995	0.77907113185
0.517211599406	0.810031326323
0.535329370175	0.795861651503
0.523191286037	0.83015713198
0.522122517308	0.829113043042
0.55577296919	0.754365625164
0.522066343051	0.821782181315
0.52393029936	0.818851046835
0.523444049427	0.821052112274
0.523883068249	0.819948642003
0.521584094735	0.780816733338
0.539713923816	0.797722401769
0.519499830715	0.820347651984
0.497019236678	0.938684507405
0.485533757294	0.953234226395
0.491880697033	0.930467766685
0.492153424353	0.943847097153
0.494385206475	0.938303949516
0.493806796487	0.941572063617
0.49479585575	0.93735284896
0.493966131907	0.92991242995
0.491422665795	0.936978773485
0.493694438701	0.9402533884
0.497591482037	0.942799543348
0.498872379942	0.947818473334
0.487820479574	0.943500449355
0.487401314234	0.951547951377
0.491335029093	0.924643780073
0.490304709141	0.9531646414
0.495310596621	0.940435288966
0.492980631302	0.952055163983
0.495907307346	0.905773940455
0.493484732881	0.961213144365
0.490180021565	0.950848633952
0.483349625285	0.920439142452
0.478298220903	0.917772174594
0.492326128701	0.9270587946
0.488294752708	0.949061796329
0.491131490011	0.950909019549
0.496870029622	0.892884848669
0.492130973306	0.900476932151
0.488419562707	0.903581444656
0.500255239925	0.953425666569
0.495564253099	0.867193922514
0.506100530571	0.886742533765
0.508600299506	0.895659115811
0.578154092886	0.817361242014
0.48995978257	0.950154002909
0.557083830589	0.865879370968
0.567031730725	0.848818676634
0.517887322408	0.936136716888
0.50485264208	0.962449281588
0.491826832801	1.0
0.48846645545	0.933955361306
0.54042840325	0.787413240393
0.537395651497	0.807892534122
0.532766922734	0.862234187861
0.508667758668	0.921459302085
0.508300514377	0.879031389237
0.508496874381	0.880204870099
0.542056221934	0.76766024527
0.51607097705	0.862373021573
0.519566784842	0.857104679503
0.513307216314	0.894105774316
0.530165753617	0.808387062568
0.523576314854	0.846632414733
0.520348274737	0.868213667574
0.518316240372	0.853814912684
0.517262804055	0.876978793637
0.516911883924	0.877660634087
0.505696867714	0.938422837754
0.513119814779	0.93511709859
0.503256668162	0.935794585606
0.560617221088	0.785251680572
0.558195222591	0.81592461439
0.51551491091	0.878595369857
0.504432613578	0.943648470462
0.505271897053	0.95216212558
0.510440546197	0.923663814154
0.504148175165	0.948108128098
0.522207103482	0.94027156611
0.508373261931	0.962280155793
0.524042141595	0.847449833734
0.531345188112	0.853809743904
0.502725918887	0.909263277392
0.503448738818	0.905904012793
0.519487722483	0.889895264125
0.518534606635	0.881223724761
0.513289479217	0.897409392438
0.514034883144	0.896044946921
0.513445963072	0.897834384147
0.516330801609	0.863133644279
0.502504371709	0.841387840003
0.504270798415	0.941262108647
0.508596310627	0.901597516288
0.509194766906	0.868378344027
0.503914734555	0.884872303225
0.507867601672	0.904177171467
0.520705032916	0.828931475458
0.509321795413	0.888325408308
0.563310674589	0.762466463361
0.528364280175	0.814322307808
0.549427833149	0.788978839266
0.497236386023	0.892653937052
0.513017594481	0.878112408905
0.562544143341	0.761926286403
0.55737097894	0.772523488494
0.542975923281	0.787230168167
0.500993183474	0.897990459411
