# Supplementary material for: Do universal codon-usage patterns minimize the effects of mutation and translation error?
Source: Genome Biol. 2005 Oct 19;6(11):R91. doi: 10.1186/gb-2005-6-11-r91 (PMC1297647; doi:10.1186/gb-2005-6-11-r91)
Supplement: Additional data file 1 — A tar archive containing the used CUTG records, separated for archaea, bacteria, and eukaryotes, the data used to produce the histograms in Figure 1, the kinemages used to produce Figures 2 and 4, and the data used to produce the scatterplots in Figures 3 and 5. [file gb-2005-6-11-r91-S1.tgz › CodeError/data/scatterplots/bac_p_GAUC_kY.dat]

0.659618076385	0.850041605946
0.630389546462	0.815193761328
0.540294769686	0.761966137213
0.545377388861	0.737762270969
0.538741416419	0.747495355287
0.469883524293	0.719153474408
0.495469718645	0.71170199404
0.744103392569	0.95959770782
0.799796355465	1.0
0.591120404591	0.787579472531
0.604886467463	0.781971256405
0.633466501354	0.802516232526
0.618800012454	0.805144989685
0.611887462228	0.816814688958
0.631071953028	0.832136057268
0.607877309167	0.811082671445
0.632202323053	0.796747431048
0.738623973501	0.958236597493
0.697982375884	0.925787295616
0.537297835283	0.745384388997
0.541836760892	0.741968450884
0.569156014054	0.737903915276
0.550780702492	0.703022903685
0.504420922305	0.850237413376
0.657732952947	0.866341811022
0.638709787176	0.828183982442
0.444122999394	0.685932385288
0.657097288677	0.852796513126
0.653997144897	0.85366407431
0.658676098157	0.867371251873
0.676260187811	0.862118788485
0.658371314973	0.795308621579
0.549037879902	0.789912215093
0.449885029381	0.747664964217
0.439729767248	0.744342434297
0.481557681521	0.805676873578
0.472350443988	0.742802894734
0.479463420223	0.801890130756
0.480151893869	0.800490310515
0.527621326641	0.718470345154
0.497740763711	0.826620054112
0.543774035976	0.822845355883
0.532249570693	0.786037411482
0.50981792217	0.774132345121
0.482615629984	0.721092502922
0.525012732261	0.731196298664
0.469160562726	0.718665299328
0.523943460746	0.801732478942
0.523065198127	0.805287332986
0.46695894974	0.688990475284
0.444316179598	0.735780386785
0.488105182871	0.737024670692
0.511059123777	0.765081912972
0.50142993123	0.736592489662
0.549155006361	0.728913015191
0.553443317539	0.780903099336
0.619935759405	0.804752547216
0.664623708181	0.839179614324
0.691854102341	0.907749522253
0.691571219135	0.907630378487
0.685011832457	0.813296039638
0.690129370003	0.898333760424
0.432505501415	0.708134788906
0.406555029852	0.697001320802
0.375630275318	0.70950081322
0.433519133212	0.705984767211
0.405722398839	0.747884147479
0.639646429164	0.837620706295
0.648274543982	0.866382561426
0.615751059832	0.803178867362
0.631135831578	0.820227026678
0.623857472709	0.799190232068
0.631011573036	0.822578526111
0.370895057886	0.734651920755
0.374000571858	0.722161618499
0.354687753106	0.73589565553
0.363317141031	0.722540247055
0.648087810265	0.868492630841
0.649949059924	0.876304658737
0.650374458022	0.893709997489
0.515520504732	0.715610061807
0.454881983359	0.695979744795
0.406988906151	0.683311749501
0.426888063049	0.701769638346
0.387560248816	0.735584960731
0.195174804969	0.671644698093
0.681764931387	0.870543754753
0.672435887539	0.881348558425
0.506070734644	0.758184314286
0.515505444973	0.762382861529
0.496805166307	0.743896082572
0.495490844004	0.730985382199
0.508272378724	0.753339692665
0.509353652418	0.753671912371
0.508624702279	0.75169692157
0.506882143795	0.751732130153
0.589713480508	0.815929640955
0.594190713993	0.824078376598
0.643059068591	0.821206352063
0.663383126014	0.881420445643
0.568278747888	0.77756261397
0.490981520416	0.745452087735
0.418506795359	0.740161415184
0.435647262033	0.760011411327
0.334402855954	0.633985773964
0.406591156131	0.693863166341
0.475869033699	0.754831579129
0.42313847041	0.704294344001
0.4112995074	0.753184892297
0.331850444867	0.706194984992
0.403199922008	0.76489012122
0.488896231091	0.69901416184
0.639695842553	0.817445561908
0.618531510826	0.802042039334
0.637665512971	0.799147261693
0.657885738813	0.845886119639
0.626822703078	0.781622355828
0.61515067592	0.804913383876
0.601333639917	0.786011955574
0.630788161388	0.812498509298
0.512162926646	0.745335196986
0.509093777665	0.770980126201
0.698157590958	0.877742548982
0.653054433087	0.854082107182
0.542036419595	0.794953889316
0.616641693201	0.77892150863
0.552828700966	0.731935264184
0.410422565889	0.681911342296
0.451595767286	0.679071894616
0.421193630004	0.717693957141
0.61902594447	0.806060717075
0.61024114968	0.819484400526
0.467451856222	0.754747196684
0.487662783084	0.774097128157
0.486505600566	0.75133381374
0.480547334106	0.779427151289
0.586008181302	0.784965308396
0.591306984737	0.812278323476
0.586485883272	0.772286992262
0.572757736058	0.791079503179
0.582742758621	0.808663293966
0.588877585158	0.814185331027
0.584020891883	0.804022350624
0.584351999344	0.806494490401
0.531692966034	0.848477124006
0.476640484372	0.739205126294
0.541414410219	0.723710317671
0.399163657982	0.743957281885
0.555684368478	0.764771593522
0.633772868569	0.842571606438
0.658955363051	0.845619757043
0.685227928448	0.905714554126
0.657725415181	0.856582526889
0.679419570537	0.868168931131
0.477915133789	0.692513496941
0.502941713413	0.761504917384
0.472139285948	0.664941154126
0.510070281777	0.75497231904
0.464624001318	0.684393017988
0.47669475632	0.722863576378
0.440026959413	0.672551963619
0.443930645119	0.722108215046
0.445983720541	0.723103929841
0.567503756171	0.776882144064
0.642295667709	0.831011162184
0.593620033626	0.811769950342
0.591153453103	0.81049947852
0.479003230272	0.671442805036
0.528320647329	0.754996034003
0.545654519798	0.740470811766
0.483750770438	0.640233904757
0.466798460833	0.704488642453
0.496575028006	0.766802329987
0.529023495211	0.783308775756
0.47721140875	0.766749947407
0.471220666734	0.716135845971
0.480204909537	0.720924390046
0.485335684102	0.734858414156
0.483526074624	0.715523825636
0.706539124016	0.92332455832
0.491866879769	0.745958197378
0.426794306085	0.744062249187
0.451550043674	0.744173107596
0.447003450087	0.745847084119
0.49850165208	0.77665024283
0.473470952198	0.73577284838
0.501530406531	0.778601370373
0.486439118433	0.713359540465
0.506121611814	0.732101776382
0.506500422919	0.715138949796
0.643777913137	0.854119735099
0.677744489197	0.847638589128
0.711539631365	0.819151311013
0.512945909855	0.740422103955
0.728832548393	0.922014661191
0.512317913589	0.720759099921
0.52248084135	0.597748031588
0.673272940479	0.8552488463
0.683532570479	0.851931335095
0.697300477289	0.916875551619
0.67647270892	0.851127846702
0.679660036183	0.886976089309
0.642841974674	0.867405831136
0.685077886681	0.895547287227
0.652656247622	0.849458814413
0.678172933903	0.885802335199
0.678977729131	0.886744605579
0.66240925222	0.835404502483
0.422358608856	0.673973099756
0.497931553215	0.608803598918
0.410855281321	0.702738717864
0.380937426396	0.665910249076
0.43075558559	0.68193319533
0.411067843455	0.687473994422
0.416788293027	0.694968674226
0.397588050541	0.699589787114
0.452455766676	0.676846881532
0.353744950952	0.67655048506
0.35724630493	0.6563715453
0.475268036393	0.716554532305
0.387819761781	0.69002050267
0.698461965375	0.917407130981
0.561928377626	0.716110180628
0.554181687012	0.723315230299
0.572666404096	0.780185448453
0.574291433201	0.785611000843
0.591874425201	0.816088495851
0.726466360481	0.963333311237
0.53775995991	0.752706174924
0.526617738088	0.763679208562
0.64611194525	0.815742841472
0.488441081597	0.794354023273
0.476703848001	0.714190359299
0.394386292043	0.687788401545
0.589858188127	0.798108660137
0.471923929427	0.738157843098
0.656489769821	0.892733701923
0.514659238586	0.768840644792
0.602101531839	0.830572317861
0.553494265571	0.742713031523
0.581310289389	0.823352146607
0.475718751376	0.744704229356
0.536662899124	0.774225928976
0.532074795816	0.72493946508
0.533788229908	0.757924522785
0.595809080628	0.794313380466
0.574883104195	0.76525297064
0.561019560732	0.763857067563
0.582274888243	0.802754801895
0.555336204834	0.766259451191
0.60003531697	0.776606524668
0.627931374969	0.813440104698
0.539455209211	0.700455270286
0.546257111411	0.771093033049
0.491111983401	0.727309430668
0.614325345099	0.791819680937
0.481356938752	0.755777194196
0.414027713098	0.731109202112
0.507362104778	0.715398012909
0.529064598018	0.751115207287
0.546650639984	0.760667771969
0.640357122948	0.835931012157
0.686595090611	0.86103834168
0.644668326919	0.818345417455
0.640208482533	0.822255734899
0.631317499112	0.825560723408
0.636180674823	0.825309785138
0.655184520908	0.852109411661
0.614790062473	0.787908921636
0.627529282289	0.802680286928
0.653245264809	0.852908971317
0.622417469304	0.799100635106
0.642478342502	0.837950686304
0.621248470013	0.808785643919
0.607651872324	0.790960285609
0.598881279733	0.782600823551
0.625604322685	0.810682682208
0.64925599416	0.833045806622
0.616759517177	0.795547229937
0.632056488573	0.836646683835
0.676992874973	0.903850796692
0.621566734361	0.824478214776
0.62853925354	0.836992632269
0.634752638321	0.821377376193
0.623012869038	0.838828501787
0.639229953009	0.819980272901
0.640248467782	0.847296948819
0.677599080643	0.922477489844
0.687712527034	0.911275538474
0.666798610195	0.843728651151
0.662585602004	0.84794106792
0.669023599351	0.83024467738
0.659916416571	0.850716287538
0.660103682192	0.89182211328
0.723120837298	0.960851152049
0.660551404277	0.8508256322
0.426425856607	0.741461663536
0.422154459626	0.750784508147
0.414350761501	0.736811093637
0.444316097031	0.730405303597
0.423026684083	0.742547856967
0.689780229999	0.900903530704
0.652162628437	0.833574410109
0.732659226832	0.910080552749
0.529078784119	0.776229073406
0.58374920925	0.794887782643
0.545969838793	0.760117594011
0.590141650364	0.820445195612
0.593575809308	0.825461318854
0.587200769878	0.801002632149
0.564450515188	0.771590845322
0.537274887228	0.76239065742
0.583236562009	0.806478823623
0.593437292064	0.824531917498
0.561897702001	0.765776363176
0.567661598361	0.775215269987
0.549163493549	0.766130550091
0.562688380045	0.778654239323
0.468186323093	0.74210801117
0.51565669605	0.762760603144
0.517242335507	0.754826706049
0.540433446547	0.752583286397
0.592615111372	0.815067228553
0.5894379098	0.812987789729
0.51287319899	0.78579156941
0.630567156566	0.869342173367
0.647204906333	0.857103161921
0.587165234967	0.840780136584
0.67412043814	0.884430372799
0.655834005647	0.850403097136
0.6265861362	0.799970465242
0.426941238195	0.732926844425
0.417170039263	0.72811396294
0.442566915834	0.719671162596
0.456281478582	0.749266398901
0.455715120709	0.74639560826
0.456256467475	0.748588160551
0.493886462882	0.738253113966
0.428601421189	0.676852480961
0.455538101398	0.734656788438
0.401262878033	0.685110128635
0.467004643633	0.696515950107
0.644338894978	0.845165416949
0.690581894312	0.892645622539
0.444921899904	0.723804613675
0.482032305584	0.733479996618
0.482988305234	0.733488567097
0.505411781656	0.707817085521
0.482096832909	0.66467846408
0.492401085167	0.708139240459
0.489186221426	0.707660420042
0.513161433271	0.744666924881
0.512228119471	0.744271685212
0.516248097148	0.623071480411
0.503913733541	0.735693243028
0.502873108369	0.734418758364
0.502297659248	0.735567430136
0.502200071253	0.73598757247
0.495176210204	0.680435011615
0.505298279218	0.720938617934
0.467286769214	0.72874812813
0.71962387069	0.898266615164
0.743806320132	0.905665576581
0.72903557719	0.876905890324
0.733969354098	0.898256848481
0.714260004524	0.893140429531
0.703550973654	0.890405658948
0.70966415843	0.875764844567
0.707754010696	0.879126924922
0.726583101607	0.891619230167
0.731393425677	0.876267000175
0.73888055972	0.884617220265
0.725192358716	0.900654590318
0.731238006328	0.882932877642
0.702276272869	0.892699570127
0.715220112243	0.860498379172
0.730510486743	0.90609546299
0.723766741013	0.910881164641
0.737574187758	0.896726261401
0.690720281745	0.849433316108
0.714644764597	0.895379242534
0.742496826761	0.893252865409
0.720674486803	0.860437065159
0.733944679194	0.866968357152
0.716333867545	0.855660919755
0.713766157173	0.888885024407
0.631513064166	0.819085292732
0.61297806832	0.776872611353
0.620937742713	0.769193070199
0.572555592803	0.788168387522
0.657750558252	0.828782303738
0.559621656882	0.755273172535
0.557887733089	0.772228119837
0.635008607297	0.807207437795
0.470518498034	0.825912988173
0.626219570197	0.808449281753
0.522826000478	0.855222020594
0.529274004684	0.820143378528
0.680317948383	0.868836256489
0.698958325278	0.891553905998
0.722132133158	0.922583185874
0.665666166417	0.825583565312
0.489792402446	0.734113303807
0.457938229213	0.744800919369
0.581141449566	0.798224842893
0.601999727	0.823101911271
0.546558223639	0.786082489539
0.545866598571	0.78629183853
0.380028430198	0.673110323407
0.568069251707	0.800709322784
0.527200917754	0.751816407155
0.566070114593	0.795065150304
0.481879477455	0.701441676023
0.558502132196	0.762213089257
0.551056446184	0.784406618234
0.544371679229	0.75436080461
0.560412886489	0.78624243623
0.554728541652	0.785011795164
0.662059030994	0.859450344343
0.652807254486	0.885212192565
0.659363187904	0.851692065938
0.309165871576	0.729758429229
0.449045202546	0.756509995804
0.547200044567	0.778264074348
0.671535675475	0.862440708744
0.655829102404	0.866591666061
0.648484999502	0.843872450008
0.675662074649	0.870702695887
0.66689344777	0.864424664948
0.668281426155	0.884065674573
0.530708529915	0.721990992057
0.563719436898	0.763424560087
0.600629956343	0.800247376937
0.601185127323	0.797976855444
0.545577796826	0.783470292335
0.558460191785	0.769226013219
0.565234404189	0.794133332153
0.56323929645	0.792801712839
0.563603283787	0.793995679992
0.513003503657	0.754733516978
0.557779502472	0.731686759678
0.655424783046	0.875539865375
0.609610355804	0.808472704753
0.607702229592	0.773202521971
0.60448552811	0.80626020023
0.618712243101	0.805944149475
0.493140794224	0.745377019634
0.60067539046	0.804264856395
0.47171225178	0.714386992514
0.49005750406	0.736002692916
0.446024363234	0.7177480599
0.597984502349	0.794111785599
0.585791751654	0.807608442461
0.473067915691	0.71478937987
0.447882434622	0.724771372703
0.448709447051	0.720198901541
0.602583706075	0.814202786644
0.459558088382	0.911888465272
0.448392365694	0.925745532525
0.383939568109	0.890886060208
0.380491088414	0.885883022701
0.380367940966	0.895397543678
0.357131999468	0.828860886293
0.364171037991	0.821384740267
0.5075358738	0.944246857601
0.54773357677	0.92973603589
0.416057187318	0.931910437783
0.431017562857	0.894619028528
0.43050006888	0.928856522697
0.447229400837	0.913293297212
0.448967817014	0.916664406116
0.446958189533	0.907712477477
0.441826420355	0.90152094475
0.438061452195	0.919264663776
0.496694500034	0.903267396852
0.485265084027	0.914387123782
0.392883801941	0.880510070924
0.396800944826	0.867936081369
0.472243402855	0.756769467942
0.441608499425	0.768981860245
0.323651832514	0.818528315691
0.48999477639	0.91364211511
0.479219475681	0.896690905734
0.359432597639	0.82378000306
0.45628211944	0.89282282248
0.453176302641	0.934798800545
0.461095100864	0.924962101048
0.474884833451	0.9276383589
0.437790923196	0.92327358829
0.38069547305	0.868232424805
0.331648578697	0.817915098438
0.309919331205	0.82256736306
0.337895777778	0.818627082921
0.362456667223	0.815796646159
0.336795145267	0.82096094421
0.337296007643	0.817326135494
0.411445413955	0.836033754818
0.361787897581	0.851957891404
0.360603968897	0.86986679267
0.366811677161	0.853703058428
0.353321018891	0.82724473045
0.354577352472	0.820302695314
0.389837191346	0.804439036118
0.373357749099	0.796288777484
0.360593298982	0.85116453984
0.358907930146	0.8503353785
0.371465660821	0.822109287359
0.331885290723	0.846372480336
0.35354846911	0.860451440949
0.364464969314	0.858592420266
0.365139962044	0.853513571975
0.39355805924	0.843783953429
0.392698024446	0.879657559585
0.443918707465	0.865268607366
0.473085783122	0.922383823119
0.476940355645	0.952017268991
0.475540515923	0.955585957721
0.509565055199	0.882484911777
0.472228019543	0.957127580984
0.343099654196	0.7007465478
0.299078973333	0.746363631116
0.276245930551	0.779199524291
0.353604308887	0.68598439562
0.315102317972	0.735885742021
0.468455810033	0.93911531005
0.467400597418	0.920062456735
0.447707705082	0.907331589509
0.443307013937	0.910282280558
0.444468733349	0.89683353244
0.441400910307	0.908856145684
0.298070459355	0.802404343137
0.306007688316	0.82582815084
0.306283335033	0.832013725986
0.299146258008	0.817363407632
0.462335328693	0.929707665755
0.462906362879	0.933436960157
0.481920903955	0.923897230937
0.373312302839	0.776607737351
0.383494651044	0.688461158942
0.295665302729	0.783064086599
0.30446834895	0.792014361349
0.319892459378	0.851510769138
0.203746508716	0.740209121386
0.480626398949	0.90990179968
0.46389476447	0.884485638117
0.38388124604	0.894913009033
0.392323643724	0.888802765397
0.379304071992	0.883889530203
0.402140988572	0.837246771754
0.380682892605	0.90363437544
0.380974566225	0.9039609681
0.382070091868	0.903107234824
0.381806660908	0.90353446526
0.402947393142	0.902664981981
0.410354309555	0.9129689259
0.455289391459	0.957876067088
0.451713126842	0.955626156353
0.409640299349	0.905161459812
0.388071262587	0.851689905276
0.318012669189	0.753190406103
0.335325148219	0.74056550705
0.28375566701	0.75654040014
0.316844940846	0.743174437081
0.354576379292	0.737567876239
0.332083903986	0.732342211462
0.307175880099	0.724580950316
0.267419774068	0.772284930684
0.302177776778	0.736454338999
0.391027305124	0.769677818727
0.449668063468	0.912388138992
0.442996922167	0.874822391362
0.451878195155	0.884181137257
0.460818396194	0.903999276441
0.435863420434	0.853085261776
0.437501331473	0.868341576958
0.467141871694	0.912023088205
0.466873907131	0.920665544611
0.368858914488	0.858943681199
0.372954447843	0.89692532309
0.479259922102	0.966824597678
0.461064891847	0.935923783331
0.389381892793	0.866030577003
0.43486607979	0.868265890799
0.401603259084	0.861913875306
0.34115661076	0.78724039067
0.35338489652	0.794741889367
0.363112070249	0.801576807536
0.435573302437	0.901321233442
0.436936364791	0.907617867668
0.334246344444	0.807135559268
0.346895952696	0.816080943629
0.345789435368	0.826790781787
0.356968215158	0.814189504445
0.417097130573	0.927655465956
0.430071767917	0.928116052685
0.426459100547	0.925687795927
0.408276685056	0.906473544584
0.408394351481	0.92950434976
0.407201692409	0.927936321455
0.410583344566	0.919139693887
0.408805940789	0.920129275846
0.373254880984	0.786119932453
0.333169693995	0.808000015925
0.409886235114	0.888426107912
0.297017531908	0.724515157008
0.390750843239	0.84336942413
0.438721995058	0.917320842916
0.457429183044	0.957459971955
0.471436814772	0.953053609528
0.473502304148	0.965526041152
0.516113466377	0.901828893935
0.360601421292	0.809868979559
0.363233146347	0.860327371003
0.374275601295	0.801820251914
0.361805924459	0.855765186513
0.356931060044	0.808303465523
0.336497140428	0.863162637095
0.328232798807	0.782946563203
0.323294176206	0.819474464496
0.324535643862	0.818961879403
0.418616298204	0.907956846628
0.428807503349	0.952192670437
0.428059463764	0.911540392122
0.419894744201	0.934380377664
0.357314259345	0.79694557553
0.366934101351	0.848005143558
0.362538391301	0.832820490646
0.35017089707	0.767637083342
0.338331089134	0.802085133034
0.362991938002	0.850458983434
0.385038970942	0.864932477539
0.340672576605	0.839103559961
0.330156611945	0.811353130988
0.34023274407	0.807282811607
0.344493885204	0.815693423466
0.313931922322	0.811954730583
0.491141732284	0.929408574717
0.366538203753	0.851598648037
0.338443895993	0.842711832338
0.348630190943	0.850854327696
0.346156105872	0.854020769822
0.347809424002	0.806014953577
0.360455565899	0.800092798406
0.353908691236	0.806334315921
0.359242869036	0.74606884006
0.374648953962	0.877584900115
0.367798627862	0.813998701218
0.46259666791	0.908511268947
0.477212753715	0.895190667045
0.559158099642	0.950715777333
0.358011203025	0.912414205604
0.497562190087	0.943813400467
0.365287005324	0.842488783958
0.384864666558	0.753241290291
0.487107457186	0.936402832933
0.498913251934	0.891009882542
0.497279713817	0.924392387456
0.490157906122	0.889116335962
0.50129643988	0.900120138367
0.470768733686	0.900819008347
0.474666522265	0.91494202413
0.482834446761	0.889650671109
0.502198031923	0.90459350743
0.501102808145	0.900094075732
0.507304858497	0.913287418049
0.317560879034	0.696172973349
0.394939021114	0.731188218684
0.311689028768	0.741424110657
0.282366334302	0.738054759028
0.360983232673	0.781687863033
0.308239234745	0.797746795112
0.302764268837	0.827422606718
0.289673691529	0.70255491308
0.312975811384	0.794628387347
0.275334679747	0.758666066198
0.306894157326	0.736715960828
0.341093218288	0.856278511179
0.279063627273	0.782515975379
0.481502988197	0.94892634322
0.416251894178	0.833553422819
0.41377389462	0.822045341315
0.405386318263	0.871327723586
0.404271144668	0.872714690078
0.412191851495	0.936595934993
0.490165831084	0.946873137845
0.383963918817	0.894299693394
0.388941064174	0.891710235868
0.469359963686	0.911529970044
0.337177503438	0.819839933244
0.344238672146	0.809235539503
0.275336318647	0.840846146087
0.421965753942	0.937175360322
0.342773250366	0.893595162433
0.463858695652	0.918437354002
0.364728776258	0.86798786526
0.422331940752	0.951772005132
0.415185678547	0.871776743024
0.404581993569	0.940243637796
0.349755646546	0.861160882696
0.389163605539	0.901182354808
0.391058890959	0.891084111361
0.384435072551	0.898395880861
0.451273399386	0.90656809538
0.44389001326	0.938024365713
0.419706980753	0.908871980018
0.424927268857	0.941881944475
0.443287867911	0.92729875776
0.454882571075	0.923200519546
0.448160947914	0.887696141576
0.4033511186	0.819838752479
0.387155280659	0.897659206505
0.39068019963	0.864760712075
0.437548046392	0.960092343743
0.38009555798	0.862316076149
0.337849375393	0.806677377769
0.384283406416	0.864580498538
0.388026236099	0.879353660034
0.399356766941	0.89456258487
0.439692743517	0.952884165377
0.45088841019	0.992034135632
0.442193042034	0.976272382341
0.433396992122	0.967546743069
0.440011698105	0.939907161844
0.437423723999	0.934922397315
0.437474561565	0.966210284329
0.432529420311	0.926907670135
0.454429683201	0.90759060731
0.462782000241	0.913828088044
0.436695831189	0.933061491813
0.434796930071	0.959365838626
0.449082007344	0.938074811571
0.428927545656	0.935525015777
0.453029431753	0.909277724297
0.439283344393	0.933548198673
0.425638721994	0.953555694025
0.437836583101	0.928763603119
0.43153305483	0.951060111086
0.474701180449	0.945526022601
0.4579551886	0.922337799983
0.448152233867	0.905616892415
0.451900201305	0.898763361263
0.44168856036	0.915663461658
0.459451265726	0.942626042951
0.457743912539	0.922944968849
0.47460635488	0.919227674331
0.479181500583	0.942851357317
0.501847209394	0.866526505347
0.487495885484	0.90669898591
0.469555035128	0.8931585833
0.495862900737	0.919323897632
0.467904622419	0.924489577454
0.484601131754	0.963236506706
0.469260499871	0.902084710352
0.325260331315	0.80989387938
0.321292441213	0.81074037298
0.320397589088	0.809533684407
0.352789291296	0.776984091362
0.331451763388	0.806730581397
0.487244660735	0.960050420197
0.463839142583	0.944668787884
0.506114228169	0.903521141892
0.370666184174	0.899599102278
0.430238279328	0.941803092507
0.418252730109	0.886295767119
0.4111469083	0.928011122907
0.411856282332	0.931764630721
0.430434259593	0.923823772968
0.419396026962	0.896809910835
0.406158534486	0.884238124097
0.413137819195	0.912704957034
0.411986053095	0.930325682737
0.425846305905	0.915712227658
0.411247892936	0.894743329528
0.390457421576	0.886512094972
0.386477124477	0.869973984636
0.34917740337	0.877404134554
0.400177036846	0.894043976075
0.388521008031	0.902673840464
0.409533051455	0.923063153979
0.409059220557	0.934476860123
0.408863609509	0.933520211678
0.381541813141	0.883050955726
0.45500047821	0.952577594739
0.456273185608	0.913356095838
0.412048733928	0.94218083044
0.477209631013	0.944116108282
0.463518555869	0.908100557069
0.442899096803	0.907405415917
0.324326687653	0.763961417426
0.308441558441	0.798080799601
0.322833621751	0.793080528863
0.323976731592	0.797352476218
0.323652143031	0.798431384301
0.323921497191	0.798880711996
0.348209606987	0.788920340525
0.323740310077	0.785278626441
0.318295223535	0.810758972304
0.286806247923	0.798070808574
0.329825757253	0.781056822271
0.470182275809	0.899716819861
0.480021975085	0.957518418891
0.328689831049	0.815963153973
0.339739783752	0.825071534053
0.339462183002	0.825921196419
0.390638788337	0.806771049192
0.353119767019	0.808510907944
0.340792418965	0.831122670699
0.362164339143	0.808868707356
0.344309792214	0.840744382617
0.34757737202	0.839145853947
0.410414769607	0.794399814619
0.350679804594	0.83274328298
0.350771377141	0.828979609694
0.350334525813	0.83171726965
0.350636705657	0.829743136953
0.36053572442	0.801850379063
0.359649664803	0.804401223547
0.333912868424	0.834660467389
0.499339315346	0.918310317841
0.521030274756	0.936476073545
0.521468993628	0.918458221416
0.516675712914	0.926239088979
0.509432151747	0.920608284728
0.510332187858	0.92701114371
0.505335216	0.929782692581
0.49229946524	0.916120731229
0.51349184109	0.919673281876
0.520053752326	0.934390783667
0.533504081292	0.932932376506
0.49960201645	0.931303602185
0.503345262175	0.93534389241
0.506204793646	0.94113866394
0.511352166131	0.919022469415
0.515127531748	0.936179307919
0.511722635839	0.913088737621
0.513287511982	0.940218305141
0.503787147819	0.896136786202
0.497823257484	0.955267217788
0.526457301178	0.940320125404
0.524535679374	0.912180241175
0.517845904881	0.904478552932
0.52061766362	0.925671628478
0.500368604708	0.939801322177
0.441062561379	0.984040590528
0.42720812479	0.919330145581
0.435555737236	0.935362304406
0.404469773159	0.928305048745
0.456078259018	0.983031955258
0.399347684279	0.891294486407
0.397576250201	0.911767190507
0.441113490365	0.906181924654
0.32667847079	0.772988793058
0.427518645444	0.989576628748
0.344245365582	0.831384932582
0.357073977132	0.825977707259
0.425403159857	0.933166018381
0.433605803064	0.960424475618
0.449739963822	1.0
0.469067867267	0.95430481563
0.365147730209	0.780123169393
0.341873638746	0.805449425328
0.42259519038	0.85803130472
0.435239216489	0.934973335121
0.422743920193	0.891176699604
0.423006151096	0.892867559216
0.271658700198	0.78651823088
0.391950381509	0.857074471214
0.38168360965	0.877843417446
0.386353228122	0.90993037914
0.357388678185	0.832014280585
0.382995735608	0.855822028287
0.379145264641	0.875917765517
0.381218336834	0.871582968283
0.382519792046	0.888570232855
0.381658784646	0.890284690756
0.46638394792	0.940924439939
0.470046305229	0.920246177279
0.464539688641	0.941423593739
0.281743893456	0.77928644106
0.336185503506	0.811792354256
0.368722127256	0.896782874709
0.476188401262	0.947170758089
0.475102979212	0.957934275891
0.445803847304	0.927586546298
0.47494529114	0.94929377582
0.459859744609	0.941290344822
0.465085963924	0.963340401581
0.392175692038	0.880905353142
0.419177574709	0.866399233571
0.440030008146	0.930095435571
0.437839553166	0.926256300281
0.395961836893	0.910243960365
0.408678368577	0.905404986275
0.402502528964	0.915572365304
0.402998658642	0.914228269123
0.402142226504	0.916304181234
0.384590965739	0.885319199751
0.421160433456	0.864974161661
0.462996759656	0.935475250605
0.445765740182	0.913490523902
0.445181499908	0.882831909235
0.448805374552	0.888134231627
0.427613005069	0.919484638107
0.3609258866	0.837705705855
0.429928239764	0.894959336137
0.368623882674	0.753610347486
0.358719985953	0.821158561274
0.339224806201	0.792506330848
0.435299313446	0.907707659547
0.435625093279	0.876848547499
0.367848778855	0.752517326878
0.344573015506	0.762670457502
0.344470516221	0.788077939405
0.442145276305	0.903713012681
0.764097180564	0.725742723111
0.674758910791	0.746523720909
0.380819443304	0.85595715595
0.369399162984	0.836933812757
0.351183765502	0.82812263375
0.347878546049	0.865979923155
0.332978736412	0.827199827557
0.915670436187	0.696923998043
0.97412309961	0.682720958248
0.664744213188	0.759883254679
0.662684849921	0.720776089497
0.677779308445	0.65356430031
0.661840562111	0.787653481013
0.644503988239	0.800246253511
0.714652186481	0.768251370723
0.654409201813	0.814573520157
0.844252446072	0.745731454515
0.940155958871	0.698641186409
0.856358645929	0.766458679038
0.391291366011	0.845785241411
0.394849675216	0.832781806264
0.501188607311	0.825922156486
0.32844167858	0.836190360017
0.479343235439	0.629252173976
0.761240808454	0.788110068541
0.665419098008	0.819523844688
0.245345527507	0.722855684949
0.900797448166	0.71579889197
0.816452533904	0.725255165765
0.819142432975	0.767608443706
0.884080439405	0.725768257965
0.852126163693	0.644775363349
0.512171595796	0.775611788316
0.255090365796	0.760732933548
0.266438387858	0.717259869598
0.261796820626	0.781056092301
0.255232374914	0.842965626681
0.263932317983	0.777706978266
0.258794728102	0.777074522563
0.569731811947	0.849213564522
0.329272614513	0.842619408723
0.425257085227	0.76543144741
0.513737836291	0.74935932315
0.310836192043	0.770919964746
0.327527910686	0.802096869911
0.425093233009	0.806110279364
0.264475061039	0.847772567387
0.446497741448	0.758244102654
0.445646196001	0.75594227477
0.253879690409	0.860011941561
0.248040585698	0.809857813034
0.43492354629	0.78088155492
0.570000607645	0.731402012274
0.449961502881	0.793647153984
0.297746683627	0.794124306258
0.584155485735	0.818068207612
0.761855161279	0.801300666333
0.815901261703	0.749187300301
0.885760429009	0.731141809041
0.885428986169	0.733466978713
0.853324162693	0.683176662594
0.880569175621	0.732440967125
0.193964162213	0.739691213342
0.205149856133	0.684325127591
0.210948256411	0.696890868073
0.198722364878	0.699193816613
0.218216611624	0.741300047629
0.761407811429	0.796470014153
0.824189482002	0.770849117811
0.646213015166	0.798531798779
0.674067773144	0.754321660671
0.668083013402	0.752784552539
0.673659916266	0.753033585341
0.136652973152	0.801679261304
0.142895720595	0.811115268534
0.150348874183	0.841803949676
0.126726275284	0.801858662063
0.811140819	0.767136816894
0.76900991016	0.850323618088
0.828090921036	0.799807538155
0.374447949527	0.733371845651
0.236644591612	0.666012460051
0.200669569594	0.678600195977
0.193550093347	0.700233682572
0.159557774973	0.867412194092
0.068621785611	0.610841156179
0.867907153133	0.733811056742
0.882876067254	0.668414783984
0.328441309225	1.0
0.339719121354	0.998305742155
0.317556236463	0.970178172016
0.338840699436	0.965885058126
0.349752938565	0.955989822702
0.349936319078	0.956172620281
0.349920381082	0.957954163935
0.349747758531	0.960102961536
0.739314232034	0.720094862339
0.72528366889	0.73493207941
0.632445568616	0.769991407996
0.856228981679	0.726186293136
0.547984227891	0.775842474852
0.373188004869	0.870210559406
0.211222379672	0.676196955092
0.176929181644	0.701373562343
0.140443286099	0.770188683357
0.175664392949	0.763662009137
0.185234399914	0.69233096651
0.177827434585	0.73483997114
0.163737466665	0.677915287259
0.161301609517	0.706713562105
0.167049127465	0.660610770752
0.405706464022	0.831588103368
0.800767456095	0.739896635945
0.561244842278	0.837065772662
0.716698948973	0.777375738503
0.794854286899	0.759308500937
0.595320008587	0.795801247474
0.58983425311	0.838338415061
0.612002759255	0.825141037653
0.717505342918	0.778486945027
0.396789830396	0.821987314301
0.404075765412	0.891744704889
0.840104473769	0.668023100367
0.795222248633	0.755581101645
0.54803795845	0.766123184256
0.823983892115	0.748339037817
0.497798804127	0.791560094665
0.207416684818	0.884462605632
0.209425863754	0.936299984373
0.214392022622	0.913978577051
0.727479620971	0.749341942959
0.627025457712	0.763769217306
0.302153301589	0.773145779727
0.303806755504	0.82998368907
0.346080643987	0.747067657794
0.324068116502	0.832189073637
0.57840912484	0.730661833948
0.679712928333	0.773856357854
0.586932262024	0.704407892355
0.52790442569	0.769759389754
0.55056932351	0.770878068579
0.557855685079	0.761326728925
0.551021050425	0.75898163571
0.551736484512	0.759297111336
0.469537309441	0.593803718476
0.209417443954	0.685819462188
0.374492715055	0.924516351007
0.125633991219	0.698993644073
0.543749972657	0.772565491138
0.775920192096	0.717106684443
0.769512689485	0.780815384944
0.845758799769	0.697585622819
0.76175984697	0.789897813753
0.800124082308	0.836937881711
0.267851838311	0.807598832497
0.295972051648	0.865736120464
0.278294975656	0.861009171394
0.290849610756	0.85140139499
0.286014331603	0.814856462691
0.276594376592	0.729454508539
0.37936827957	0.709169177767
0.419513134999	0.760138173026
0.426571888163	0.760105158923
0.551334334979	0.775374078627
0.734970969183	0.698731278253
0.616494115565	0.730452134551
0.613915602292	0.75731147324
0.290309183202	0.829511877889
0.438250017143	0.800514343953
0.635178882709	0.731397610628
0.331708410377	0.787646751604
0.243417436166	0.777176372924
0.398986281747	0.834547966249
0.45165458618	0.856880978302
0.336505106957	0.8078634102
0.263088763555	0.778064219674
0.284844985342	0.785079188605
0.253173537067	0.811632832669
0.283056949597	0.718764979409
0.896622785433	0.725828211787
0.33912275727	0.858274745574
0.278214045322	0.913482717017
0.300133055046	0.90536642
0.299366939867	0.906687139716
0.287752088377	0.757473603523
0.267480698681	0.774529638633
0.2976742473	0.763689614762
0.266617009158	0.791667374739
0.392966457354	0.835258262844
0.315200025062	0.813055567425
0.785054316461	0.775780773713
0.899168667288	0.72229107797
0.797737088631	0.762738658826
0.326119001786	0.885198109245
0.942965621693	0.713538008539
0.416126769281	0.740392489334
0.367927604761	0.620884245122
0.810819169362	0.790706023448
0.845681774596	0.740954467201
0.894995867662	0.769903784439
0.806943543154	0.741261541388
0.796135305477	0.800456055492
0.68340068055	0.838196474926
0.864027725131	0.749769517458
0.797482994232	0.789906570676
0.792689419518	0.808012770354
0.796723706396	0.801179999409
0.718614328691	0.844560836591
0.172837061968	0.741491836432
0.176489550314	0.638050531386
0.095853348793	0.716359356023
0.192706288765	0.678220127643
0.226992439921	0.861234659252
0.236549638504	0.804771781355
0.232432104953	0.739484560771
0.142942770146	0.776727432769
0.180560534807	0.76342484662
0.094899019042	0.74645346215
0.130555004463	0.857535403964
0.42609243518	0.800852462097
0.147191904924	0.728307936703
0.893689073428	0.720811627945
0.602075958769	0.810794361463
0.572055422506	0.781893974982
0.6138837582	0.788243047139
0.619984885724	0.791564771883
0.543015549801	0.760111381601
0.907933948042	0.709315940227
0.358857429216	0.847808427559
0.355255873933	0.86768101979
0.759541185097	0.776175651062
0.257335091264	0.77492278639
0.320915834979	0.783469732405
0.20084474015	0.788259664822
0.580353775364	0.794004199355
0.268179849808	0.901529099257
0.871275575448	0.778962676201
0.342394912283	0.860465861104
0.598176984428	0.749315551871
0.557425517399	0.757094471186
0.588384244373	0.760018951188
0.327961960111	0.851150955403
0.359352924555	0.885466696339
0.439196159908	0.80000481181
0.406432143944	0.811898976643
0.616644403659	0.906981182937
0.507013748342	0.793840031614
0.528949361469	0.752952830804
0.580855743987	0.765107985256
0.476848528356	0.833127374756
0.563717699688	0.827564120186
0.724389039743	0.751960464962
0.513255743809	0.799591343262
0.547601109923	0.776918224672
0.280098693433	0.899346074694
0.513238774995	0.784823948139
0.249682823086	0.841956909562
0.198844742927	0.817336251303
0.316316639742	0.839530108252
0.445975026739	0.809553409619
0.457247742187	0.841867612733
0.746871943525	0.754486434834
0.876741463038	0.682099719065
0.719304203456	0.717879440387
0.785947322352	0.703394763701
0.755776983977	0.76456596357
0.736580971274	0.729475331251
0.777768708152	0.70908331204
0.669286648264	0.737608474138
0.7064381731	0.77915348463
0.778773072747	0.720089851892
0.673516653187	0.744421294688
0.765418272451	0.712610012106
0.667821297429	0.774269008516
0.650625914485	0.757935437951
0.611479951905	0.814942680857
0.658071855152	0.711653569319
0.686888651805	0.707521660441
0.65557103064	0.720908724084
0.71442181815	0.732164686313
0.874277468553	0.741701601927
0.687012684356	0.805682337212
0.727477477477	0.77096116511
0.743701579942	0.756563941428
0.727835418801	0.775438515324
0.709666009802	0.762857066856
0.731084975981	0.777734530673
0.837945163445	0.742006633801
0.880019963401	0.738452594492
0.79511369134	0.775934839173
0.736494352074	0.812118079856
0.817510358494	0.783956499983
0.779878271113	0.823491952722
0.837924599902	0.762750419174
0.917822625069	0.640544400209
0.818551919609	0.781359991895
0.235773058943	0.776050083592
0.229812936141	0.785504530261
0.184250242725	0.77299721732
0.234864442482	0.770538201186
0.195465571935	0.792297134118
0.9140758191	0.775267682763
0.720881234828	0.775745013114
0.926793678196	0.736134678044
0.456661841742	0.817947471552
0.59084838687	0.766034575098
0.514872594903	0.810867156213
0.588443191309	0.764047436509
0.593316848976	0.762142432546
0.568651509683	0.803461272127
0.519969118389	0.808187277636
0.501394580077	0.811667432365
0.577007133429	0.759040102535
0.595317728016	0.76138790999
0.552112676057	0.829569599508
0.594717156754	0.781142370266
0.464616164246	0.822116762181
0.440865536012	0.744087057913
0.357661050545	0.854977872728
0.436838416995	0.830862837368
0.433154753982	0.810881547765
0.480037429819	0.791548348786
0.564115307733	0.75138345181
0.559906209783	0.755896629893
0.417784819528	0.867536569058
0.669493416648	0.844463810374
0.777274789179	0.755597522304
0.603503452922	0.802829083777
0.848013729746	0.746857667312
0.810382210569	0.728177996945
0.733196653183	0.765890527348
0.132432668765	0.779923296683
0.145009060707	0.768970351348
0.22756885211	0.766129589003
0.224618189122	0.780765622022
0.226760087502	0.778172337916
0.225323658371	0.780064741787
0.252096069869	0.807339480277
0.223966408269	0.770546722018
0.213300067763	0.749252331665
0.210900631439	0.739914860678
0.221062497337	0.780926321949
0.765152437786	0.705725148157
0.822684820859	0.785577148235
0.250717245776	0.814936003436
0.259938636722	0.79744574572
0.259828893281	0.800813600087
0.359320690835	0.914727358293
0.28570076447	0.8247251732
0.290680842139	0.786277691432
0.339120302641	0.825150330107
0.358436154828	0.770519437186
0.356572635198	0.790230675847
0.280363957376	0.878093104233
0.319839700279	0.801049643561
0.322119437378	0.796382831665
0.322171947382	0.797317443863
0.322266138675	0.797057735856
0.310112933432	0.815525930695
0.336572028793	0.765863007671
0.30085649186	0.803136660458
0.893199557495	0.726304880111
0.922164657353	0.737078779336
0.927974989117	0.713961694809
0.897565863638	0.740008635547
0.910598130719	0.744823770128
0.850859106529	0.778338946192
0.919140645945	0.725385011141
0.932139037433	0.726745288343
0.928382301165	0.723716107051
0.91146371718	0.689003638512
0.89001332667	0.728431418666
0.921796232422	0.710893381919
0.932161194959	0.699355851806
0.901751524606	0.785760235293
0.916988546896	0.734338591299
0.917473108609	0.730289539867
0.863307469188	0.761310403941
0.906059431788	0.717490758328
0.919287919722	0.740574200064
0.907140613078	0.724159833076
0.920512085602	0.727456387748
0.912805474096	0.764130968292
0.938775510204	0.726098998851
0.891930523671	0.73773787516
0.917924018283	0.761659499586
0.60257687041	0.824802315726
0.588857597292	0.773458919626
0.627151207946	0.816792044131
0.544172533244	0.863537926486
0.692643357483	0.738745810253
0.517742987606	0.859770015318
0.492434141707	0.846662635027
0.82151404459	0.698993057206
0.336900175781	0.661450035646
0.582518144119	0.794637857598
0.526329859178	0.638769500469
0.55162556826	0.625907943358
0.880867488797	0.618468510233
0.921561197423	0.635444801738
0.916618979743	0.675266519646
0.81101661942	0.761193910028
0.365793780687	0.789147285794
0.348362814253	0.81182897536
0.550830828323	0.827400139076
0.541112134862	0.886287127089
0.422881836431	0.866322157823
0.424831201604	0.867905029321
0.124727830243	0.737359724717
0.443130605507	0.796509865155
0.420639802075	0.837590537507
0.49032961303	0.807804802642
0.263976682119	0.841086466102
0.444696162047	0.780245173052
0.457361022131	0.805519694236
0.4878042753	0.798153302535
0.49293889629	0.79941568125
0.488026124123	0.80820228308
0.803666278565	0.758925357342
0.718454562994	0.759717675475
0.791978986483	0.765093257034
0.118452860596	0.796907235144
0.278753923323	0.730982410589
0.551189090451	0.714406528918
0.804181999918	0.77025102235
0.781952294281	0.774006203612
0.789120901027	0.725852676954
0.816941092618	0.757924784072
0.784802177099	0.713635000085
0.767774098083	0.762884281906
0.442319736128	0.818897586154
0.556927636453	0.771299029911
0.572743584685	0.84589910565
0.555938833516	0.841816249428
0.453402578195	0.816156532702
0.50846052086	0.80315325273
0.499414662445	0.81550112716
0.500141176333	0.816834022003
0.500155827529	0.816942096299
0.403143885062	0.855608854834
0.446521208868	0.878911407071
0.764814332005	0.778243118377
0.669873273935	0.814970595706
0.532743688963	0.813837629347
0.576450977421	0.868562249273
0.600103214838	0.772515739307
0.282140581864	0.837410443918
0.519945124525	0.846535191595
0.215382968474	0.732573839771
0.276151178613	0.776445177274
0.273133997785	0.780755331199
0.531858513671	0.85854757493
0.550743744093	0.860221019773
0.215735474517	0.733237472644
0.204929414487	0.771183681551
0.240308100387	0.8020129766
0.556282778627	0.881567769422
0.627757781777	0.91599174004
0.584513607649	0.91157480005
0.435017927032	0.869485532813
0.431755880087	0.85683196118
0.423431040963	0.866612914875
0.391631356603	0.813357954972
0.397539831016	0.80544354577
0.722436567519	0.978717722784
0.773884343949	0.984899879504
0.557307268365	0.904971527198
0.566196293413	0.878680968553
0.58058195956	0.908062602063
0.575956658468	0.900007238987
0.56845308916	0.906744646066
0.597560776347	0.906704009295
0.568037643779	0.894938892473
0.638172073773	0.900314869181
0.725158144136	0.951974768454
0.679868701947	0.947043206964
0.440491001078	0.856388239909
0.444495793645	0.846937274711
0.514196008074	0.774170453622
0.440276960165	0.768617957931
0.435805330086	0.855666409265
0.63632284593	0.923809440363
0.594449453621	0.898468510093
0.34963370818	0.796353673707
0.671392285427	0.904783301974
0.641208660481	0.932048427839
0.646304543999	0.931315073028
0.678408486889	0.930725761707
0.649429467288	0.901653810189
0.480634982915	0.86521615733
0.345541324625	0.816634385791
0.33869582877	0.818042491357
0.360416759974	0.839574457832
0.363346495375	0.813953324152
0.360063627825	0.839587160111
0.358747543205	0.836717109291
0.502932850847	0.817574240652
0.396267091935	0.869387323562
0.4432116967	0.878881828109
0.470933028048	0.854248529435
0.391325044368	0.832870439331
0.388240297713	0.808201328414
0.446647718871	0.801966558004
0.368997790954	0.792199874006
0.443678167059	0.85872936663
0.442539774758	0.859552795994
0.364101433657	0.79737643332
0.341414018673	0.830598195732
0.425525732757	0.839896077798
0.481841566911	0.849185388801
0.438843798717	0.835373878597
0.413486583076	0.826190853618
0.510098942574	0.869341330959
0.60856987605	0.869207470832
0.651203584335	0.918681272101
0.684851628998	0.963945066194
0.684180240409	0.96619889933
0.682633683449	0.882731401685
0.680975521723	0.963597326697
0.323189772608	0.726268318887
0.303594619772	0.750808690016
0.287608154093	0.776725340209
0.328615268992	0.715721226857
0.313013776146	0.764084169703
0.623170016875	0.929105255593
0.646621541134	0.927819626836
0.56989059336	0.895506335456
0.582836872886	0.903668135632
0.578803073154	0.886945289179
0.582024133203	0.903652622719
0.268539496798	0.801965935574
0.274301326923	0.812210021956
0.270439987441	0.82166477913
0.263063224773	0.806876107797
0.640521319319	0.934781467461
0.627288444321	0.940732432924
0.653462094337	0.940994973697
0.421093585699	0.777663078869
0.358340408672	0.713231018326
0.301107926158	0.768987811825
0.308302168449	0.781971695683
0.289003494389	0.834195361961
0.155847699766	0.736611058076
0.676766161156	0.92267227844
0.673068906421	0.910130671211
0.406131096637	0.871566077397
0.41584940335	0.869261234114
0.397888491588	0.858806961531
0.412157510671	0.823949559616
0.412902736632	0.874988763248
0.413421512574	0.875327012701
0.413538391743	0.874031570449
0.412812187744	0.874332914946
0.577325035227	0.89690882693
0.576609564146	0.906742303125
0.576931342889	0.934613559006
0.657108411512	0.956078813719
0.508634425042	0.884097496208
0.417413595957	0.83812995214
0.315913948074	0.7717514827
0.315967197299	0.771485498292
0.252867269687	0.733618271354
0.299700163309	0.748087105491
0.338559937635	0.767511006442
0.311016602994	0.744980146048
0.294070951389	0.758467917188
0.253523942817	0.771091363354
0.290808942083	0.770461891176
0.428543333412	0.767488399782
0.630043787372	0.90384836735
0.540924425091	0.874516762374
0.602080885699	0.87899409933
0.637852807302	0.90956484551
0.552668710699	0.852461700109
0.547495420168	0.871483196088
0.560159423623	0.892073085893
0.605055803813	0.907497883217
0.425937223843	0.842406533622
0.428707996973	0.877062234257
0.672507328943	0.961442179353
0.636447191189	0.933131646046
0.49315209028	0.865685860151
0.625163888369	0.860821692916
0.484076921393	0.838942634176
0.319665287156	0.772493362251
0.338135509186	0.776546466064
0.332899240959	0.795651622536
0.594026289292	0.892441657315
0.558067657394	0.901739569979
0.367950500752	0.812545773612
0.379455163761	0.826104790872
0.392791893307	0.823637857603
0.387194555255	0.826962195116
0.527171478904	0.90104618095
0.567030560329	0.912151101679
0.533292415281	0.894727477238
0.502979615602	0.890104133969
0.513902144537	0.911627192752
0.517978320882	0.912687229461
0.515208428958	0.903125820218
0.514964808216	0.904713716103
0.458161718819	0.834008150257
0.339742540773	0.806529603743
0.44193112013	0.853629922672
0.273938393703	0.755011364665
0.496728394792	0.839596259443
0.616138351907	0.916533537058
0.628632411861	0.943824547794
0.667474514329	0.963600816428
0.630995855433	0.953271357931
0.665219039741	0.917277349718
0.368789464464	0.790549632053
0.387382303803	0.849813085583
0.374903287633	0.775131594799
0.387575272331	0.844280741521
0.369189797656	0.786467557758
0.363262091113	0.83583321879
0.382542679263	0.764971128905
0.395579318774	0.8077828781
0.399030417522	0.807838159937
0.512484796451	0.88562149025
0.602024713413	0.934278130333
0.546057870984	0.901056292187
0.541654599864	0.915365203811
0.375542224273	0.774306262679
0.444501588608	0.838983730022
0.514457264602	0.823207973563
0.388543359295	0.743244425695
0.349515662044	0.789978015209
0.419517749251	0.845329521886
0.455239017444	0.861101568914
0.384796364104	0.837863160194
0.354822014077	0.800403219199
0.368427546317	0.799689419626
0.361001035457	0.810617860902
0.360171648847	0.800157332657
0.69810121391	0.955438572193
0.399175946931	0.838186975772
0.3478174158	0.832136229235
0.366771096555	0.837336677791
0.364175498609	0.840017142207
0.378021054819	0.820162139049
0.367135738925	0.800737272855
0.384371115022	0.821159645964
0.370766332209	0.757637297885
0.42457900771	0.849328664607
0.396499691948	0.801945725185
0.630476299169	0.915734619343
0.684708636733	0.904355096564
0.689478273212	0.929190386468
0.399025371555	0.875160308873
0.723120120058	0.964072240884
0.431243896065	0.82186249782
0.425091037556	0.71655112119
0.657066522342	0.934121834768
0.676042532337	0.903457212655
0.696525352923	0.950037088527
0.657858052732	0.90193770087
0.659030593846	0.923185893973
0.599003796303	0.916345350084
0.674590711359	0.935637296787
0.644324562872	0.901960904164
0.657686795114	0.925647371016
0.658934747891	0.923084857924
0.629442813136	0.912040098709
0.304252183286	0.710192189807
0.356453374881	0.706808966231
0.272799219627	0.750070808685
0.285336683154	0.733471942485
0.339577086061	0.768792938465
0.318618905568	0.780830200732
0.317328222272	0.80227724235
0.276734837405	0.724380691461
0.315330704288	0.774464573652
0.24132621658	0.751218612553
0.264898488907	0.730135232103
0.414151229954	0.829472109601
0.271358431326	0.771552763715
0.691218009	0.965618356393
0.526752076857	0.814821358912
0.51333700138	0.810038421209
0.53064549352	0.863534358011
0.532849154531	0.866534438039
0.515693942166	0.918955143178
0.708188713202	0.98192045723
0.426860435981	0.86804884657
0.423604892065	0.870751154057
0.625004364678	0.902884872971
0.360984558766	0.835947809554
0.380619451709	0.798334326621
0.290189116947	0.808428214713
0.530725905811	0.912625209901
0.360959009868	0.862351193466
0.663874680307	0.936985201047
0.407260975709	0.857507341078
0.54087015234	0.934176908772
0.508701820505	0.849178053129
0.524758842443	0.924087639234
0.384478786011	0.843776986626
0.428393143073	0.880995662945
0.454109948894	0.854975014978
0.441551815469	0.872441771554
0.554575627891	0.892324959359
0.508595621932	0.900509991378
0.503225300984	0.881039957602
0.529352633695	0.917235132614
0.491824200367	0.894294329745
0.539545195911	0.89562024344
0.600160454209	0.886580878075
0.485354023873	0.79993724114
0.493671167331	0.876810254714
0.387296958821	0.839701042439
0.521704055495	0.924809868931
0.370378439939	0.848720955533
0.316907277139	0.80344052801
0.402654050312	0.834598233033
0.454355286952	0.857614373693
0.467751716371	0.871244708025
0.608973936663	0.936987657642
0.67140832128	0.971236803273
0.602055190803	0.944939180704
0.619850932336	0.940764004603
0.609035393732	0.924753417864
0.603395123366	0.921232259992
0.623475930208	0.95144751415
0.572202043682	0.901747844927
0.59613237953	0.895350910705
0.631600112599	0.918300221351
0.577543317894	0.910043743148
0.614231181674	0.94163543466
0.579383924929	0.917182685878
0.562401777489	0.908574604936
0.554463554464	0.888933748618
0.574319840743	0.914598853028
0.587261122653	0.935992991994
0.570055710306	0.905767131576
0.592670453851	0.935947076606
0.675323841325	0.958358564646
0.588844869106	0.913364634963
0.601389654961	0.90725171135
0.610118139857	0.896753245062
0.597512282733	0.914419395906
0.602782409513	0.92433247293
0.609692452101	0.9223578697
0.663383532989	0.948703490662
0.682304663672	0.959485278576
0.654586503643	0.884859006636
0.628858613187	0.912436461599
0.652029664324	0.896764400594
0.645219196141	0.921662326478
0.655310968171	0.94039986626
0.708514864707	0.990979735983
0.649454607919	0.910389260822
0.329153082288	0.809212456178
0.324419945659	0.813408880793
0.306332864438	0.807169940925
0.343989943602	0.783851477767
0.316648006468	0.807714425234
0.697033569945	0.96674356961
0.612294335282	0.930962974905
0.721855711066	0.933835077732
0.452135603346	0.880304006684
0.534945291816	0.914160091067
0.493031721269	0.865534757749
0.529910583325	0.91516483302
0.532916313539	0.919487120166
0.528762179718	0.905257075143
0.501271886846	0.87666680136
0.481609333931	0.865098730437
0.524460504877	0.899953827721
0.533580357725	0.918203004549
0.513285561321	0.886668233862
0.524542216017	0.876560096646
0.468079026457	0.868064666148
0.463343680177	0.861783705056
0.391674925669	0.85319924604
0.450890716631	0.871645677682
0.446306032506	0.873979792915
0.47666797594	0.886037425936
0.521929879887	0.917147166669
0.519402576364	0.915763816417
0.437399943886	0.873726299619
0.585020350474	0.95026259739
0.62691762704	0.919850536633
0.534239140606	0.932326965015
0.666447932966	0.950008811935
0.643244924029	0.913722677263
0.600893962062	0.89410003723
0.294566864871	0.776549915476
0.290206886137	0.796461827517
0.330989796565	0.789989772088
0.334958799765	0.804223160499
0.335375783748	0.803790500084
0.335167207678	0.804935389959
0.364730713246	0.794760196843
0.325436046512	0.768529619545
0.329044464232	0.806966041695
0.299656585799	0.779694707311
0.339297632741	0.773471799652
0.626557869525	0.906189005968
0.664429563418	0.962010262126
0.341442992243	0.806554079322
0.360570242019	0.815995003523
0.360759793839	0.816564598938
0.418457086943	0.795176295616
0.373639121466	0.77907113185
0.37462478209	0.810031326323
0.39682362107	0.795861651503
0.405302460104	0.83015713198
0.405459375563	0.829113043042
0.40234227471	0.754365625164
0.391477746138	0.821782181315
0.391921307629	0.818851046835
0.391601377481	0.821052112274
0.391700971861	0.819948642003
0.388608289351	0.780816733338
0.400506657605	0.797722401769
0.367352043166	0.820347651984
0.704054247843	0.938684507405
0.729000417413	0.953234226395
0.726159853312	0.930467766685
0.716070310217	0.943847097153
0.711430095663	0.938303949516
0.68824742268	0.941572063617
0.711380006792	0.93735284896
0.710730837789	0.92991242995
0.722819081287	0.936978773485
0.720970298394	0.9402533884
0.720799322561	0.942799543348
0.715530202529	0.947818473334
0.722248154487	0.943500449355
0.703410863707	0.951547951377
0.71452027509	0.924643780073
0.721037042366	0.9531646414
0.699598948681	0.940435288966
0.71897371051	0.952055163983
0.704598449762	0.905773940455
0.70653621172	0.961213144365
0.729822071181	0.950848633952
0.719338546757	0.920439142452
0.730188698093	0.917772174594
0.709627351612	0.9270587946
0.710686260055	0.949061796329
0.558384165318	0.950909019549
0.543014596801	0.892884848669
0.561214895965	0.900476932151
0.507065966402	0.903581444656
0.602157391584	0.953425666569
0.492237442923	0.867193922514
0.482632708333	0.886742533765
0.63254538075	0.895659115811
0.378032381535	0.817361242014
0.545418786587	0.950154002909
0.464467075079	0.865879370968
0.479324516692	0.848818676634
0.662196199012	0.936136716888
0.684708441921	0.962449281588
0.696163692241	1.0
0.648583551035	0.933955361306
0.406911304448	0.787413240393
0.38272489407	0.807892534122
0.51818915609	0.862234187861
0.526117026117	0.921459302085
0.464061326754	0.879031389237
0.464567983757	0.880204870099
0.258804986881	0.76766024527
0.467716746241	0.862373021573
0.443174776494	0.857104679503
0.480917651916	0.894105774316
0.367748279252	0.808387062568
0.462064676617	0.846632414733
0.462520910986	0.868213667574
0.471131430454	0.853814912684
0.478623858274	0.876978793637
0.474804483474	0.877660634087
0.64403641916	0.938422837754
0.613769374236	0.93511709859
0.638627287676	0.935794585606
0.236454208543	0.785251680572
0.354661543125	0.81592461439
0.489037087425	0.878595369857
0.650635358885	0.943648470462
0.637628125299	0.95216212558
0.627803249277	0.923663814154
0.655849486136	0.948108128098
0.63718512316	0.94027156611
0.633713829387	0.962280155793
0.455067986027	0.847449833734
0.513274882687	0.853809743904
0.537801183058	0.909263277392
0.531654504668	0.905904012793
0.464980737305	0.889895264125
0.491866360407	0.881223724761
0.489050531865	0.897409392438
0.488793043808	0.896044946921
0.488633779274	0.897834384147
0.433579451486	0.863133644279
0.475153714932	0.841387840003
0.627745291568	0.941262108647
0.575083123306	0.901597516288
0.528542472821	0.868378344027
0.54324729336	0.884872303225
0.54880948767	0.904177171467
0.378735754229	0.828931475458
0.516849584917	0.888325408308
0.351906367643	0.762466463361
0.374976222875	0.814322307808
0.352794389074	0.788978839266
0.521714109822	0.892653937052
0.524053529675	0.878112408905
0.352217389688	0.761926286403
0.332461621538	0.772523488494
0.34449602122	0.787230168167
0.533670587002	0.897990459411
