# Supplementary material for: Do universal codon-usage patterns minimize the effects of mutation and translation error?
Source: Genome Biol. 2005 Oct 19;6(11):R91. doi: 10.1186/gb-2005-6-11-r91 (PMC1297647; doi:10.1186/gb-2005-6-11-r91)
Supplement: Additional data file 1 — A tar archive containing the used CUTG records, separated for archaea, bacteria, and eukaryotes, the data used to produce the histograms in Figure 1, the kinemages used to produce Figures 2 and 4, and the data used to produce the scatterplots in Figures 3 and 5. [file gb-2005-6-11-r91-S1.tgz › CodeError/data/scatterplots/bac_p_GAUC_kZ.dat]

0.527944411118	0.850041605946
0.518157205827	0.815193761328
0.519788159948	0.761966137213
0.523603266118	0.737762270969
0.514758634826	0.747495355287
0.527494347223	0.719153474408
0.540674712348	0.71170199404
0.55227596693	0.95959770782
0.579895368843	1.0
0.498502236919	0.787579472531
0.509289025752	0.781971256405
0.501033200165	0.802516232526
0.518645369534	0.805144989685
0.515749225007	0.816814688958
0.522936384884	0.832136057268
0.524956430812	0.811082671445
0.52165703496	0.796747431048
0.567786902215	0.958236597493
0.552751962247	0.925787295616
0.520577258025	0.745384388997
0.535546483863	0.741968450884
0.584585482545	0.737903915276
0.550878815911	0.703022903685
0.515079193768	0.850237413376
0.526580142243	0.866341811022
0.533590786138	0.828183982442
0.466847090663	0.685932385288
0.534573808258	0.852796513126
0.519486081371	0.85366407431
0.531394638023	0.867371251873
0.526333274274	0.862118788485
0.516352307991	0.795308621579
0.513708372161	0.789912215093
0.495684436199	0.747664964217
0.496938287601	0.744342434297
0.531329156444	0.805676873578
0.519641102646	0.742802894734
0.529193147865	0.801890130756
0.529718365706	0.800490310515
0.526745848776	0.718470345154
0.531274918047	0.826620054112
0.529051612661	0.822845355883
0.512432741844	0.786037411482
0.528072272325	0.774132345121
0.522998405103	0.721092502922
0.539223578504	0.731196298664
0.514940123242	0.718665299328
0.513720222557	0.801732478942
0.514465625372	0.805287332986
0.519956892329	0.688990475284
0.495412844037	0.735780386785
0.509415973559	0.737024670692
0.499179680379	0.765081912972
0.513465966032	0.736592489662
0.533845175359	0.728913015191
0.516865211355	0.780903099336
0.535909185035	0.804752547216
0.529154426528	0.839179614324
0.524853698434	0.907749522253
0.524188394775	0.907630378487
0.539746563924	0.813296039638
0.521771098488	0.898333760424
0.511851618988	0.708134788906
0.488203791491	0.697001320802
0.488886433021	0.70950081322
0.501252583453	0.705984767211
0.499490725022	0.747884147479
0.516437382111	0.837620706295
0.521492429737	0.866382561426
0.522311087803	0.803178867362
0.521055866484	0.820227026678
0.520705531949	0.799190232068
0.521333828329	0.822578526111
0.489489190423	0.734651920755
0.484316258777	0.722161618499
0.481158394278	0.73589565553
0.483861920415	0.722540247055
0.518245093689	0.868492630841
0.543391682875	0.876304658737
0.522428064644	0.893709997489
0.535268138802	0.715610061807
0.516726099508	0.695979744795
0.498396096365	0.683311749501
0.512527010111	0.701769638346
0.501541040752	0.735584960731
0.430559568525	0.671644698093
0.535436719114	0.870543754753
0.525066003799	0.881348558425
0.534816256295	0.758184314286
0.536910334894	0.762382861529
0.525209056955	0.743896082572
0.531047776401	0.730985382199
0.519114031939	0.753339692665
0.519184222569	0.753671912371
0.518834977883	0.75169692157
0.518656120274	0.751732130153
0.501702677314	0.815929640955
0.505580138437	0.824078376598
0.510489510489	0.821206352063
0.515731473215	0.881420445643
0.500040234972	0.77756261397
0.502655748589	0.745452087735
0.506227069087	0.740161415184
0.523504971757	0.760011411327
0.488414113318	0.633985773964
0.519100804991	0.693863166341
0.535239715106	0.754831579129
0.532055071001	0.704294344001
0.533324405212	0.753184892297
0.477606717985	0.706194984992
0.512075012311	0.76489012122
0.535388100914	0.69901416184
0.524012429963	0.817445561908
0.543581576012	0.802042039334
0.531927729971	0.799147261693
0.529609779266	0.845886119639
0.547787985711	0.781622355828
0.545179394158	0.804913383876
0.508346746378	0.786011955574
0.50832199987	0.812498509298
0.514226131713	0.745335196986
0.519652201352	0.770980126201
0.508072218116	0.877742548982
0.515188970763	0.854082107182
0.520287253142	0.794953889316
0.532496722233	0.77892150863
0.525593008739	0.731935264184
0.518133304291	0.681911342296
0.558114827249	0.679071894616
0.517152850126	0.717693957141
0.512765341168	0.806060717075
0.511767160821	0.819484400526
0.514883485736	0.754747196684
0.5365861758	0.774097128157
0.511767948331	0.75133381374
0.522927122207	0.779427151289
0.488758173837	0.784965308396
0.498544425351	0.812278323476
0.484934717108	0.772286992262
0.505645914717	0.791079503179
0.50410951453	0.808663293966
0.505793714656	0.814185331027
0.504858087321	0.804022350624
0.505193598771	0.806494490401
0.51821342605	0.848477124006
0.512027491409	0.739205126294
0.524116825227	0.723710317671
0.52719891997	0.743957281885
0.538124007472	0.764771593522
0.517419023883	0.842571606438
0.524672259396	0.845619757043
0.517888055395	0.905714554126
0.503543170159	0.856582526889
0.539068693344	0.868168931131
0.514155793707	0.692513496941
0.530180568925	0.761504917384
0.522644539884	0.664941154126
0.536084857888	0.75497231904
0.506259780908	0.684393017988
0.491076563655	0.722863576378
0.497729426937	0.672551963619
0.514537911767	0.722108215046
0.515226925491	0.723103929841
0.499892680833	0.776882144064
0.499106744082	0.831011162184
0.49750022122	0.811769950342
0.497425194151	0.81049947852
0.523119520073	0.671442805036
0.518823287389	0.754996034003
0.531294098116	0.740470811766
0.523869557909	0.640233904757
0.516611276134	0.704488642453
0.513690705746	0.766802329987
0.518503073917	0.783308775756
0.51339371748	0.766749947407
0.518069963407	0.716135845971
0.515590299369	0.720924390046
0.526037556321	0.734858414156
0.516910320751	0.715523825636
0.547151820867	0.92332455832
0.515821561146	0.745958197378
0.529441826839	0.744062249187
0.521187955618	0.744173107596
0.519513234041	0.745847084119
0.524836415917	0.77665024283
0.501012977057	0.73577284838
0.522333855422	0.778601370373
0.532138632082	0.713359540465
0.508014893818	0.732101776382
0.533488925786	0.715138949796
0.528877059212	0.854119735099
0.536874268368	0.847638589128
0.513230731796	0.819151311013
0.510413956957	0.740422103955
0.548040415776	0.922014661191
0.514339949656	0.720759099921
0.49728925485	0.597748031588
0.532067059263	0.8552488463
0.537396918749	0.851931335095
0.543007527776	0.916875551619
0.538503136492	0.851127846702
0.554530144419	0.886976089309
0.547585203459	0.867405831136
0.540324181874	0.895547287227
0.540402964406	0.849458814413
0.552388056784	0.885802335199
0.554279331018	0.886744605579
0.509412548864	0.835404502483
0.506170395301	0.673973099756
0.478805136195	0.608803598918
0.510021533875	0.702738717864
0.50482845254	0.665910249076
0.49812053892	0.68193319533
0.493761580377	0.687473994422
0.480704092704	0.694968674226
0.505382531349	0.699589787114
0.485480503596	0.676846881532
0.491722446624	0.67655048506
0.512178851304	0.6563715453
0.495863767745	0.716554532305
0.485886092033	0.69002050267
0.526508358214	0.917407130981
0.542336741356	0.716110180628
0.530376674878	0.723315230299
0.527902649699	0.780185448453
0.52911540635	0.785611000843
0.499904044344	0.816088495851
0.548259299513	0.963333311237
0.520320721624	0.752706174924
0.51716968873	0.763679208562
0.528387862705	0.815742841472
0.52984211875	0.794354023273
0.513689491381	0.714190359299
0.47119925791	0.687788401545
0.502922984084	0.798108660137
0.509025232628	0.738157843098
0.534319053708	0.892733701923
0.533094433097	0.768840644792
0.485377895936	0.830572317861
0.502745378343	0.742713031523
0.485852090032	0.823352146607
0.499361599085	0.744704229356
0.510525572195	0.774225928976
0.496797535463	0.72493946508
0.508593357833	0.757924522785
0.537706735903	0.794313380466
0.477528089888	0.76525297064
0.493693034917	0.763857067563
0.49379124388	0.802754801895
0.471763579804	0.766259451191
0.508917534876	0.776606524668
0.521414465564	0.813440104698
0.522595608808	0.700455270286
0.506769598041	0.771093033049
0.529355688891	0.727309430668
0.510086323984	0.791819680937
0.512114422777	0.755777194196
0.510504750934	0.731109202112
0.506831294715	0.715398012909
0.506165998737	0.751115207287
0.519037099603	0.760667771969
0.515958282445	0.835931012157
0.507186198896	0.86103834168
0.493019394763	0.818345417455
0.492122224874	0.822255734899
0.517444799565	0.825560723408
0.514145730985	0.825309785138
0.507434173156	0.852109411661
0.506305390091	0.787908921636
0.531373319707	0.802680286928
0.517854988539	0.852908971317
0.513124034997	0.799100635106
0.504584033291	0.837950686304
0.506450428397	0.808785643919
0.496233674741	0.790960285609
0.500287521564	0.782600823551
0.495165418523	0.810682682208
0.504340501993	0.833045806622
0.485608170845	0.795547229937
0.504647712053	0.836646683835
0.517710536205	0.903850796692
0.519525918034	0.824478214776
0.524027854385	0.836992632269
0.525102177759	0.821377376193
0.518435231776	0.838828501787
0.514072052953	0.819980272901
0.524512174921	0.847296948819
0.534202150383	0.922477489844
0.52724005989	0.911275538474
0.544442978406	0.843728651151
0.54168707199	0.84794106792
0.553503873176	0.83024467738
0.536672930749	0.850716287538
0.523406270483	0.89182211328
0.520657018379	0.960851152049
0.54416387529	0.8508256322
0.49423849856	0.741461663536
0.492171465431	0.750784508147
0.490561745188	0.736811093637
0.501868587348	0.730405303597
0.494308639672	0.742547856967
0.530764700412	0.900903530704
0.518939220446	0.833574410109
0.572106788334	0.910080552749
0.511709057072	0.776229073406
0.48014338933	0.794887782643
0.495839833593	0.760117594011
0.504972056705	0.820445195612
0.505011376029	0.825461318854
0.507181522916	0.801002632149
0.507527392582	0.771590845322
0.50051651114	0.76239065742
0.502068862715	0.806478823623
0.504835455085	0.824531917498
0.497702001483	0.765776363176
0.506331125528	0.775215269987
0.520843333638	0.766130550091
0.522785550408	0.778654239323
0.513577799802	0.74210801117
0.499465201195	0.762760603144
0.492623896357	0.754826706049
0.485443959243	0.752583286397
0.502968133873	0.815067228553
0.503027604129	0.812987789729
0.526241521018	0.78579156941
0.518092262569	0.869342173367
0.528309134585	0.857103161921
0.501600134748	0.840780136584
0.523396093079	0.884430372799
0.531287817668	0.850403097136
0.534936554552	0.799970465242
0.52203567681	0.732926844425
0.502906976744	0.72811396294
0.509530621023	0.719671162596
0.522070918813	0.749266398901
0.520800193352	0.74639560826
0.521244943036	0.748588160551
0.545720524017	0.738253113966
0.49938630491	0.676852480961
0.508684609914	0.734656788438
0.496643403124	0.685110128635
0.532782345674	0.696515950107
0.513213981244	0.845165416949
0.536934475642	0.892645622539
0.511718202104	0.723804613675
0.521311864744	0.733479996618
0.520749628063	0.733488567097
0.534262610982	0.707817085521
0.51834728795	0.66467846408
0.518490119692	0.708139240459
0.519794567467	0.707660420042
0.526690740569	0.744666924881
0.529013458485	0.744271685212
0.537229864524	0.623071480411
0.523164392274	0.735693243028
0.523157879238	0.734418758364
0.521875127699	0.735567430136
0.52273096085	0.73598757247
0.527126723795	0.680435011615
0.52179554512	0.720938617934
0.517056632779	0.72874812813
0.556173560322	0.898266615164
0.548800550004	0.905665576581
0.546321579802	0.876905890324
0.550085591415	0.898256848481
0.544082413934	0.893140429531
0.547583046965	0.890405658948
0.531466156678	0.875764844567
0.540187165776	0.879126924922
0.547292219037	0.891619230167
0.537419888361	0.876267000175
0.549995835415	0.884617220265
0.548819315469	0.900654590318
0.547637570666	0.882932877642
0.540526166501	0.892699570127
0.542589128299	0.860498379172
0.547109400295	0.90609546299
0.557032010806	0.910881164641
0.54618506659	0.896726261401
0.538691624856	0.849433316108
0.529733853956	0.895379242534
0.544718776017	0.893252865409
0.54560117302	0.860437065159
0.554856303755	0.866968357152
0.532464157318	0.855660919755
0.543126750872	0.888885024407
0.505975351674	0.819085292732
0.518101297223	0.776872611353
0.526550300454	0.769193070199
0.521108503743	0.788168387522
0.506117568697	0.828782303738
0.531245923027	0.755273172535
0.520734944594	0.772228119837
0.517235588025	0.807207437795
0.524016013663	0.825912988173
0.497508798902	0.808449281753
0.515921712149	0.855222020594
0.519320843091	0.820143378528
0.521768996762	0.868836256489
0.522329886862	0.891553905998
0.528337923664	0.922583185874
0.522149963871	0.825583565312
0.528210870876	0.734113303807
0.520424286053	0.744800919369
0.559034736139	0.798224842893
0.538686413686	0.823101911271
0.518725960433	0.786082489539
0.519718807032	0.78629183853
0.490931969371	0.673110323407
0.535005131409	0.800709322784
0.520576913774	0.751816407155
0.517779069907	0.795065150304
0.517137238376	0.701441676023
0.52575293177	0.762213089257
0.525198495036	0.784406618234
0.520276782404	0.75436080461
0.522829470653	0.78624243623
0.522238293776	0.785011795164
0.520252067275	0.859450344343
0.524792591164	0.885212192565
0.516112499199	0.851692065938
0.479545982608	0.729758429229
0.50421518876	0.756509995804
0.502310450684	0.778264074348
0.524974219011	0.862440708744
0.513171759747	0.866591666061
0.516047044753	0.843872450008
0.523196278127	0.870702695887
0.506123089805	0.864424664948
0.516400084555	0.884065674573
0.506492422028	0.721990992057
0.51061990615	0.763424560087
0.522454440897	0.800247376937
0.525631734805	0.797976855444
0.502254939859	0.783470292335
0.503748165407	0.769226013219
0.514500864146	0.794133332153
0.513416885276	0.792801712839
0.513540148752	0.793995679992
0.518411832483	0.754733516978
0.53407015353	0.731686759678
0.527449811911	0.875539865375
0.521233419711	0.808472704753
0.541440943431	0.773202521971
0.54392079608	0.80626020023
0.529006405391	0.805944149475
0.525461881504	0.745377019634
0.542739552553	0.804264856395
0.524380452818	0.714386992514
0.518590053114	0.736002692916
0.515791805094	0.7177480599
0.533464487895	0.794111785599
0.547584697278	0.807608442461
0.527099364336	0.71478937987
0.525966211525	0.724771372703
0.518975719241	0.720198901541
0.539920259514	0.814202786644
0.471105778844	0.911888465272
0.486899514465	0.925745532525
0.460054191641	0.890886060208
0.452778834616	0.885883022701
0.463743978682	0.895397543678
0.455433316232	0.828860886293
0.448137143416	0.821384740267
0.496968545092	0.944246857601
0.496330887258	0.92973603589
0.476833300914	0.931910437783
0.471151568475	0.894619028528
0.471965835514	0.928856522697
0.475646334755	0.913293297212
0.482735015989	0.916664406116
0.48460801926	0.907712477477
0.479783896828	0.90152094475
0.485609658409	0.919264663776
0.483720930232	0.903267396852
0.479944142148	0.914387123782
0.461433192337	0.880510070924
0.476802998794	0.867936081369
0.478507886671	0.756769467942
0.418257505677	0.768981860245
0.478274150128	0.818528315691
0.481456181943	0.91364211511
0.472380531124	0.896690905734
0.453595259204	0.82378000306
0.473896863371	0.89282282248
0.486937901499	0.934798800545
0.492227753035	0.924962101048
0.484087083628	0.9276383589
0.490787432118	0.92327358829
0.445338172544	0.868232424805
0.435077702365	0.817915098438
0.442706646307	0.82256736306
0.466375284456	0.818627082921
0.443060267319	0.815796646159
0.465835231054	0.82096094421
0.46437044024	0.817326135494
0.44001517495	0.836033754818
0.497253477452	0.851957891404
0.470480194397	0.86986679267
0.447464224384	0.853703058428
0.45171755429	0.82724473045
0.438149920255	0.820302695314
0.439254793081	0.804439036118
0.434135565632	0.796288777484
0.457051450667	0.85116453984
0.45902657308	0.8503353785
0.432874497893	0.822109287359
0.441035299836	0.846372480336
0.46459702902	0.860451440949
0.452968341739	0.858592420266
0.455655545217	0.853513571975
0.468698891513	0.843783953429
0.458821592929	0.879657559585
0.453799241132	0.865268607366
0.478411564553	0.922383823119
0.489360636034	0.952017268991
0.49041789681	0.955585957721
0.476049474825	0.882484911777
0.487321914309	0.957127580984
0.393209682489	0.7007465478
0.415618446233	0.746363631116
0.453701529237	0.779199524291
0.381411661552	0.68598439562
0.433470168832	0.735885742021
0.486832637177	0.93911531005
0.484399196607	0.920062456735
0.483239368908	0.907331589509
0.483603170074	0.910282280558
0.479144180454	0.89683353244
0.483132938624	0.908856145684
0.458317772521	0.802404343137
0.465677916741	0.82582815084
0.474696872432	0.832013725986
0.465547415776	0.817363407632
0.474762126411	0.929707665755
0.488607946652	0.933436960157
0.477125213507	0.923897230937
0.441009463722	0.776607737351
0.451451859399	0.688461158942
0.449911380495	0.783064086599
0.468482164021	0.792014361349
0.483012773004	0.851510769138
0.471588172975	0.740209121386
0.479893484149	0.90990179968
0.466998100943	0.884485638117
0.466769372145	0.894913009033
0.46438106118	0.888802765397
0.460320392931	0.883889530203
0.449814126394	0.837246771754
0.464609785441	0.90363437544
0.464255980769	0.9039609681
0.463809459	0.903107234824
0.464660469172	0.90353446526
0.477630342884	0.902664981981
0.484933152123	0.9129689259
0.494718047909	0.957876067088
0.488772401715	0.955626156353
0.464086263781	0.905161459812
0.451975213013	0.851689905276
0.461252838384	0.753190406103
0.470006068811	0.74056550705
0.4236185637	0.75654040014
0.429307329983	0.743174437081
0.456468587223	0.737567876239
0.439861601672	0.732342211462
0.465768420072	0.724580950316
0.456762971109	0.772284930684
0.461690176757	0.736454338999
0.419701224837	0.769677818727
0.480366307264	0.912388138992
0.465458382054	0.874822391362
0.455847331153	0.884181137257
0.4744611042	0.903999276441
0.45221201429	0.853085261776
0.465066059221	0.868341576958
0.467785697861	0.912023088205
0.470759665825	0.920665544611
0.443755476922	0.858943681199
0.471826381159	0.89692532309
0.491855115312	0.966824597678
0.47387687188	0.935923783331
0.481661964607	0.866030577003
0.45818505338	0.868265890799
0.458275839411	0.861913875306
0.444619908516	0.78724039067
0.442990098169	0.794741889367
0.459666617057	0.801576807536
0.453117888029	0.901321233442
0.470759013627	0.907617867668
0.438047279929	0.807135559268
0.450734670709	0.816080943629
0.446318811037	0.826790781787
0.44841933685	0.814189504445
0.470783195485	0.927655465956
0.475740422521	0.928116052685
0.477123088941	0.925687795927
0.475297827701	0.906473544584
0.485234525362	0.92950434976
0.484441478942	0.927936321455
0.479252704265	0.919139693887
0.480099633696	0.920129275846
0.482107515379	0.786119932453
0.47107674685	0.808000015925
0.449404563901	0.888426107912
0.454258191569	0.724515157008
0.448156687068	0.84336942413
0.493828035888	0.917320842916
0.4953388723	0.957459971955
0.494691286786	0.953053609528
0.478327971481	0.965526041152
0.461896391272	0.901828893935
0.428786874758	0.809868979559
0.462577173299	0.860327371003
0.426346714465	0.801820251914
0.464576302926	0.855765186513
0.420187793427	0.808303465523
0.469796775703	0.863162637095
0.430290105041	0.782946563203
0.463314527476	0.819474464496
0.463552861823	0.818961879403
0.476354010159	0.907956846628
0.478963823135	0.952192670437
0.478851429077	0.911540392122
0.483527567233	0.934380377664
0.431795108445	0.79694557553
0.447541658095	0.848005143558
0.445837137877	0.832820490646
0.407407407408	0.767637083342
0.446617479201	0.802085133034
0.457991295246	0.850458983434
0.457599875223	0.864932477539
0.458614376566	0.839103559961
0.43712022023	0.811353130988
0.432871398537	0.807282811607
0.450320432094	0.815693423466
0.42843115863	0.811954730583
0.500891978347	0.929408574717
0.453186223964	0.851598648037
0.477264228554	0.842711832338
0.463249711512	0.850854327696
0.465065819322	0.854020769822
0.453140901001	0.806014953577
0.429830805454	0.800092798406
0.45041831758	0.806334315921
0.401612408535	0.74606884006
0.457858698053	0.877584900115
0.441057610977	0.813998701218
0.485151973259	0.908511268947
0.472510466062	0.895190667045
0.465843421133	0.950715777333
0.451988276711	0.912414205604
0.496524824167	0.943813400467
0.449098336979	0.842488783958
0.384355127996	0.753241290291
0.483306057755	0.936402832933
0.461995780861	0.891009882542
0.481464191154	0.924392387456
0.460811882616	0.889116335962
0.488746017479	0.900120138367
0.48677661011	0.900819008347
0.478944423386	0.91494202413
0.470196156012	0.889650671109
0.488351859567	0.90459350743
0.488796250002	0.900094075732
0.434724649169	0.913287418049
0.362766448888	0.696172973349
0.322140439477	0.731188218684
0.442548727293	0.741424110657
0.42706288765	0.738054759028
0.422350804578	0.781687863033
0.425493439642	0.797746795112
0.45319358694	0.827422606718
0.358699561246	0.70255491308
0.384360699298	0.794628387347
0.432146566648	0.758666066198
0.423162384684	0.736715960828
0.442836700697	0.856278511179
0.429783596646	0.782515975379
0.478820548924	0.94892634322
0.448523290149	0.833553422819
0.439930413659	0.822045341315
0.466686925344	0.871327723586
0.466797952083	0.872714690078
0.483180344294	0.936595934993
0.498474914981	0.946873137845
0.460235529942	0.894299693394
0.468475857766	0.891710235868
0.479276511051	0.911529970044
0.460056298134	0.819839933244
0.438277205529	0.809235539503
0.420684361948	0.840846146087
0.480500867467	0.937175360322
0.456467190643	0.893595162433
0.489370204603	0.918437354002
0.465112473999	0.86798786526
0.470692492721	0.951772005132
0.459371649501	0.871776743024
0.469252411576	0.940243637796
0.44705675164	0.861160882696
0.457473862673	0.901182354808
0.451303911736	0.891084111361
0.470847215611	0.898395880861
0.470766027529	0.90656809538
0.465210412451	0.938024365713
0.475072471338	0.908871980018
0.483821755481	0.941881944475
0.455790859057	0.92729875776
0.471246100418	0.923200519546
0.449765490003	0.887696141576
0.429061749197	0.819838752479
0.475130601932	0.897659206505
0.484607188919	0.864760712075
0.50121996056	0.960092343743
0.480871050713	0.862316076149
0.468888126343	0.806677377769
0.454304177245	0.864580498538
0.462984678427	0.879353660034
0.463810018842	0.89456258487
0.493805966745	0.952884165377
0.50639273617	0.992034135632
0.478077126254	0.976272382341
0.484164876263	0.967546743069
0.488980802574	0.939907161844
0.486091695402	0.934922397315
0.495479785669	0.966210284329
0.473790498329	0.926907670135
0.483043785866	0.90759060731
0.473549282181	0.913828088044
0.483052716712	0.933061491813
0.493801947803	0.959365838626
0.478335373317	0.938074811571
0.468595892267	0.935525015777
0.447435830415	0.909277724297
0.470945113281	0.933548198673
0.471177494525	0.953555694025
0.452367688022	0.928763603119
0.488057213227	0.951060111086
0.480589166131	0.945526022601
0.48476212671	0.922337799983
0.486371575657	0.905616892415
0.484322576709	0.898763361263
0.487620786392	0.915663461658
0.491435500985	0.942626042951
0.489614046712	0.922944968849
0.485508685162	0.919227674331
0.491126268508	0.942851357317
0.453731802788	0.866526505347
0.47630440193	0.90669898591
0.473788506575	0.8931585833
0.483353434493	0.919323897632
0.481378916699	0.924489577454
0.503881015574	0.963236506706
0.495387786653	0.902084710352
0.459732739933	0.80989387938
0.462733829825	0.81074037298
0.46654233997	0.809533684407
0.458653258137	0.776984091362
0.471683149841	0.806730581397
0.503859148817	0.960050420197
0.483121879724	0.944668787884
0.479930945188	0.903521141892
0.467914254205	0.899599102278
0.464750123006	0.941803092507
0.458554342174	0.886295767119
0.483112804588	0.928011122907
0.485195215081	0.931764630721
0.47821484422	0.923823772968
0.463105383496	0.896809910835
0.462174167556	0.884238124097
0.474109763926	0.912704957034
0.484026109495	0.930325682737
0.466271312083	0.915712227658
0.465097932381	0.894743329528
0.469813272898	0.886512094972
0.484952089613	0.869973984636
0.480673934589	0.877404134554
0.479474790691	0.894043976075
0.467728160078	0.902673840464
0.469397657171	0.923063153979
0.485393955755	0.934476860123
0.485552464405	0.933520211678
0.489231073922	0.883050955726
0.494341186598	0.952577594739
0.490972384997	0.913356095838
0.480040424457	0.94218083044
0.498258543233	0.944116108282
0.488150463897	0.908100557069
0.489665872444	0.907405415917
0.4478401539	0.763961417426
0.444465418302	0.798080799601
0.434876114074	0.793080528863
0.445785016386	0.797352476218
0.445215141672	0.798431384301
0.446080552161	0.798880711996
0.43807860262	0.788920340525
0.415277777777	0.785278626441
0.446462873048	0.810758972304
0.425324027916	0.798070808574
0.426319601244	0.781056822271
0.472861608412	0.899716819861
0.485961187249	0.957518418891
0.451820210392	0.815963153973
0.455155381964	0.825071534053
0.452234254129	0.825921196419
0.422911376448	0.806771049192
0.428096104842	0.808510907944
0.454346338595	0.831122670699
0.42823630249	0.808868707356
0.46018080797	0.840744382617
0.457761372906	0.839145853947
0.387083544761	0.794399814619
0.452840912386	0.83274328298
0.45174245464	0.828979609694
0.452334250911	0.83171726965
0.452479766619	0.829743136953
0.434396458771	0.801850379063
0.435895455528	0.804401223547
0.467744296917	0.834660467389
0.492133243193	0.918310317841
0.476907211432	0.936476073545
0.478135264553	0.918458221416
0.473884180201	0.926239088979
0.475732214832	0.920608284728
0.491638029783	0.92701114371
0.471429337432	0.929782692581
0.467673796791	0.916120731229
0.47702607546	0.919673281876
0.48516642547	0.934390783667
0.486506746626	0.932932376506
0.488790130008	0.931303602185
0.495617447227	0.93534389241
0.491419656786	0.94113866394
0.47353404304	0.919022469415
0.490232758931	0.936179307919
0.475921213835	0.913088737621
0.48412228998	0.940218305141
0.463708510228	0.896136786202
0.487590323594	0.955267217788
0.478674473516	0.940320125404
0.462952101662	0.912180241175
0.471155863226	0.904478552932
0.46216485468	0.925671628478
0.484199144837	0.939801322177
0.489439395826	0.984040590528
0.481081554333	0.919330145581
0.482810775457	0.935362304406
0.489797742764	0.928305048745
0.502505991996	0.983031955258
0.475994781474	0.891294486407
0.477285276757	0.911767190507
0.477935928119	0.906181924654
0.475420665922	0.772988793058
0.490535235455	0.989576628748
0.492853846766	0.831384932582
0.483158837305	0.825977707259
0.485165679893	0.933166018381
0.495588155686	0.960424475618
0.516032467735	1.0
0.498249124562	0.95430481563
0.441510896718	0.780123169393
0.454877058701	0.805449425328
0.481650801603	0.85803130472
0.492037492037	0.934973335121
0.492529537061	0.891176699604
0.495024296454	0.892867559216
0.431670896839	0.78651823088
0.469233858373	0.857074471214
0.464765274601	0.877843417446
0.472367015027	0.90993037914
0.438369152971	0.832014280585
0.449227078891	0.855822028287
0.463290485402	0.875917765517
0.459013962684	0.871582968283
0.465975133098	0.888570232855
0.467772131073	0.890284690756
0.479429236744	0.940924439939
0.484854331468	0.920246177279
0.472227561022	0.941423593739
0.464482927384	0.77928644106
0.467281687249	0.811792354256
0.487078482022	0.896782874709
0.48369426718	0.947170758089
0.492652552926	0.957934275891
0.474235024419	0.927586546298
0.483382705875	0.94929377582
0.455411346033	0.941290344822
0.485238162345	0.963340401581
0.449793328045	0.880905353142
0.45282785873	0.866399233571
0.487452541902	0.930095435571
0.488213567022	0.926256300281
0.472086365597	0.910243960365
0.468181728434	0.905404986275
0.482381620803	0.915572365304
0.481047535722	0.914228269123
0.482187037447	0.916304181234
0.479930397159	0.885319199751
0.46577812531	0.864974161661
0.489273343514	0.935475250605
0.474542378096	0.913490523902
0.480007370554	0.882831909235
0.480527352629	0.888134231627
0.488388330651	0.919484638107
0.467827564238	0.837705705855
0.480318699873	0.894959336137
0.448000856394	0.753610347486
0.469821342347	0.821158561274
0.44903654485	0.792506330848
0.484923916971	0.907707659547
0.487587682205	0.876848547499
0.449146871863	0.752517326878
0.45010414256	0.762670457502
0.451897571924	0.788077939405
0.482287037169	0.903713012681
0.488602279544	0.725742723111
0.522990177433	0.746523720909
0.538467854504	0.85595715595
0.53864614124	0.836933812757
0.548862355232	0.82812263375
0.520682513443	0.865979923155
0.529339838352	0.827199827557
0.499059203649	0.696923998043
0.468909097293	0.682720958248
0.512672631784	0.759883254679
0.512469967175	0.720776089497
0.519033843046	0.65356430031
0.497192556382	0.787653481013
0.501468493401	0.800246253511
0.498695957394	0.768251370723
0.499442314396	0.814573520157
0.460090404531	0.745731454515
0.462355945069	0.698641186409
0.496123657726	0.766458679038
0.494376710625	0.845785241411
0.497522401088	0.832781806264
0.5635942289	0.825922156486
0.598996439884	0.836190360017
0.449343683436	0.629252173976
0.439968658336	0.788110068541
0.455385243531	0.819523844688
0.462600905231	0.722855684949
0.448130427078	0.71579889197
0.480906495361	0.725255165765
0.477687538206	0.767608443706
0.459580970943	0.725768257965
0.424481186966	0.644775363349
0.52062386581	0.775611788316
0.514624040523	0.760732933548
0.516449956041	0.717259869598
0.514588423813	0.781056092301
0.513690376879	0.842965626681
0.515008193777	0.777706978266
0.515819345898	0.777074522563
0.523594128462	0.849213564522
0.542703995748	0.842619408723
0.529753902076	0.76543144741
0.50140812822	0.74935932315
0.507970755786	0.770919964746
0.536012759171	0.802096869911
0.515631930868	0.806110279364
0.523543773979	0.847772567387
0.519124592253	0.758244102654
0.519776814201	0.75594227477
0.52313608308	0.860011941561
0.524971140409	0.809857813034
0.546380706788	0.78088155492
0.491128395212	0.731402012274
0.533131332696	0.793647153984
0.606759949119	0.794124306258
0.535356817554	0.818068207612
0.462541629494	0.801300666333
0.492698184585	0.749187300301
0.470174156456	0.731141809041
0.47052572529	0.733466978713
0.469509565055	0.683176662594
0.46598612427	0.732440967125
0.487205281358	0.739691213342
0.506807887696	0.684325127591
0.531369867429	0.696890868073
0.429792697439	0.699193816613
0.498564770518	0.741300047629
0.490515666713	0.796470014153
0.476136067203	0.770849117811
0.52856081465	0.798531798779
0.522642791814	0.754321660671
0.509734537455	0.752784552539
0.522545209519	0.753033585341
0.509805386115	0.801679261304
0.516843342618	0.811115268534
0.515625843688	0.841803949676
0.51326609601	0.801858662063
0.496032734004	0.767136816894
0.531953320367	0.850323618088
0.514571015636	0.799807538155
0.542271293375	0.733371845651
0.517710986586	0.666012460051
0.528841819654	0.678600195977
0.546939311244	0.700233682572
0.55544424397	0.867412194092
0.517047096215	0.610841156179
0.46936721175	0.733811056742
0.459417313838	0.668414783984
0.547267043253	1.0
0.539550246482	0.998305742155
0.535447305141	0.970178172016
0.5188627289	0.965885058126
0.530336622918	0.955989822702
0.529822520442	0.956172620281
0.529450833617	0.957954163935
0.529541903496	0.960102961536
0.464478628465	0.720094862339
0.478262587314	0.73493207941
0.553141893567	0.769991407996
0.480002110746	0.726186293136
0.540790214855	0.775842474852
0.570875290472	0.870210559406
0.522589734638	0.676196955092
0.500863638485	0.701373562343
0.545686502113	0.770188683357
0.510468028797	0.763662009137
0.499681088551	0.69233096651
0.498262812658	0.73483997114
0.493988657404	0.677915287259
0.514545636309	0.706713562105
0.482425551381	0.660610770752
0.512212965804	0.831588103368
0.473021328688	0.739896635945
0.501352096018	0.837065772662
0.477820468041	0.777375738503
0.46584230497	0.759308500937
0.481419300148	0.795801247474
0.483887494343	0.838338415061
0.446723384686	0.825141037653
0.414545690046	0.778486945027
0.503788088874	0.821987314301
0.525996371254	0.891744704889
0.471462798867	0.668023100367
0.48504872831	0.755581101645
0.535368043088	0.766123184256
0.416978834988	0.748339037817
0.503679611013	0.791560094665
0.499618819429	0.884462605632
0.527750626832	0.936299984373
0.509562434886	0.913978577051
0.503434435387	0.749341942959
0.541543430531	0.763769217306
0.495996797438	0.773145779727
0.506070282235	0.82998368907
0.503946916829	0.747067657794
0.501179599365	0.832189073637
0.54177241647	0.730661833948
0.540938036996	0.773856357854
0.548934270729	0.704407892355
0.551004434966	0.769759389754
0.551676156973	0.770878068579
0.551400950923	0.761326728925
0.552852296688	0.75898163571
0.552692734671	0.759297111336
0.458625300882	0.593803718476
0.543159875634	0.685819462188
0.499833677067	0.924516351007
0.495036444819	0.698993644073
0.505063806144	0.772565491138
0.468269162589	0.717106684443
0.476340825747	0.780815384944
0.498268897865	0.697585622819
0.553517085471	0.789897813753
0.431668562369	0.836937881711
0.512419166876	0.807598832497
0.524114581605	0.865736120464
0.522287060767	0.861009171394
0.525576987018	0.85140139499
0.488839469565	0.814856462691
0.561401315296	0.729454508539
0.509874759152	0.709169177767
0.521010579048	0.760138173026
0.519531920132	0.760105158923
0.539529226586	0.775374078627
0.516927199643	0.698731278253
0.528006371118	0.730452134551
0.530939279853	0.75731147324
0.550438394093	0.829511877889
0.548892546115	0.800514343953
0.455134058271	0.731397610628
0.542332044601	0.787646751604
0.554639944727	0.777176372924
0.550878739463	0.834547966249
0.555541715588	0.856880978302
0.516525342069	0.8078634102
0.526882532649	0.778064219674
0.538065203873	0.785079188605
0.53800828366	0.811632832669
0.539166484836	0.718764979409
0.450510580709	0.725828211787
0.5331769437	0.858274745574
0.538192107297	0.913482717017
0.518032551306	0.90536642
0.517985664346	0.906687139716
0.501097778028	0.757473603523
0.502327109456	0.774529638633
0.501473222248	0.763689614762
0.498838890593	0.791667374739
0.525322646809	0.835258262844
0.499624071928	0.813055567425
0.47542995578	0.775780773713
0.43814606853	0.72229107797
0.477522963684	0.762738658826
0.52704507223	0.885198109245
0.461565592647	0.713538008539
0.547559113605	0.740392489334
0.491643567585	0.620884245122
0.468976714817	0.790706023448
0.448699098638	0.740954467201
0.469940464478	0.769903784439
0.472132093157	0.741261541388
0.486415399007	0.800456055492
0.513852325181	0.838196474926
0.465767765925	0.749769517458
0.486364950618	0.789906570676
0.48793977558	0.808012770354
0.485893214539	0.801179999409
0.402550845778	0.844560836591
0.458061110011	0.741491836432
0.391769193574	0.638050531386
0.508365081994	0.716359356023
0.49725210018	0.678220127643
0.509376187862	0.861234659252
0.513252574654	0.804771781355
0.534805333569	0.739484560771
0.414035340095	0.776727432769
0.494021383834	0.76342484662
0.511422388921	0.74645346215
0.512910425553	0.857535403964
0.509614426267	0.800852462097
0.492351459906	0.728307936703
0.514005724593	0.720811627945
0.418414101666	0.810794361463
0.467728421499	0.781893974982
0.439942076028	0.788243047139
0.439927560406	0.791564771883
0.538742407665	0.760111381601
0.51004452547	0.709315940227
0.510749185668	0.847808427559
0.50800412931	0.86768101979
0.475837145152	0.776175651062
0.517251328718	0.77492278639
0.551208838128	0.783469732405
0.474857915083	0.788259664822
0.550897638983	0.794004199355
0.530005899634	0.901529099257
0.480051150895	0.778962676201
0.526514841632	0.860465861104
0.557855424737	0.749315551871
0.538776438481	0.757094471186
0.558440514469	0.760018951188
0.526526658741	0.851150955403
0.554323255157	0.885466696339
0.544476286	0.80000481181
0.561041060333	0.811898976643
0.491596596893	0.906981182937
0.522890641356	0.793840031614
0.572458280014	0.752952830804
0.547080110694	0.765107985256
0.498983010289	0.833127374756
0.519924657131	0.827564120186
0.47938780548	0.751960464962
0.525705430227	0.799591343262
0.507660946535	0.776918224672
0.539954017832	0.899346074694
0.530728421283	0.784823948139
0.522873372178	0.841956909562
0.513640040197	0.817336251303
0.539695361182	0.839530108252
0.534322126722	0.809553409619
0.539666038594	0.841867612733
0.493211775377	0.754486434834
0.441802725866	0.682099719065
0.486453852539	0.717879440387
0.460332617172	0.703394763701
0.485304255185	0.76456596357
0.488627941758	0.729475331251
0.481952128777	0.70908331204
0.493229696353	0.737608474138
0.495102586275	0.77915348463
0.476927252986	0.720089851892
0.495772369678	0.744421294688
0.477376286	0.712610012106
0.509596083231	0.774269008516
0.511569934428	0.757935437951
0.508965445136	0.814942680857
0.509052990805	0.711653569319
0.514178224493	0.707521660441
0.51104921077	0.720908724084
0.507390509178	0.732164686313
0.485359885777	0.741701601927
0.496987049306	0.805682337212
0.483165563522	0.77096116511
0.471268224242	0.756563941428
0.488912143207	0.775438515324
0.479409832752	0.762857066856
0.485562365413	0.777734530673
0.529352659097	0.742006633801
0.487725835968	0.738452594492
0.451598715749	0.775934839173
0.457767001983	0.812118079856
0.431588902901	0.783956499983
0.456455277256	0.823491952722
0.488442854051	0.762750419174
0.492863939106	0.640544400209
0.475109507858	0.781359991895
0.530940757735	0.776050083592
0.530522488712	0.785504530261
0.543259602475	0.77299721732
0.537983284637	0.770538201186
0.555700690427	0.792297134118
0.450327020242	0.775267682763
0.516939189911	0.775745013114
0.468401257784	0.736134678044
0.565825751309	0.817947471552
0.542419343502	0.766034575098
0.555798231929	0.810867156213
0.554551786184	0.764047436509
0.556189075975	0.762142432546
0.535931673283	0.803461272127
0.549158179172	0.808187277636
0.544488826143	0.811667432365
0.546751969687	0.759040102535
0.555071118791	0.76138790999
0.5377810724	0.829569599508
0.520815242376	0.781142370266
0.524615882713	0.822116762181
0.549327455127	0.744087057913
0.569633300297	0.854977872728
0.546453730682	0.830862837368
0.544933226851	0.810881547765
0.536667359812	0.791548348786
0.551654107075	0.75138345181
0.551072984832	0.755896629893
0.575877605585	0.867536569058
0.505850097236	0.844463810374
0.472364688536	0.755597522304
0.551569254955	0.802829083777
0.484074504063	0.746857667312
0.506050826947	0.728177996945
0.488114368039	0.765890527348
0.504765652326	0.779923296683
0.515667472063	0.768970351348
0.507138498736	0.766129589003
0.511167666269	0.780765622022
0.511112837473	0.778172337916
0.511621846593	0.780064741787
0.494497816594	0.807339480277
0.501178940569	0.770546722018
0.515766144162	0.749252331665
0.496643403124	0.739914860678
0.503301665743	0.780926321949
0.489343563512	0.705725148157
0.540304978545	0.785577148235
0.546120497291	0.814936003436
0.546601751678	0.79744574572
0.54597951792	0.800813600087
0.549948673618	0.914727358293
0.582337095013	0.8247251732
0.584889506277	0.786277691432
0.547659452891	0.825150330107
0.541524097863	0.770519437186
0.541444680559	0.790230675847
0.501098267101	0.878093104233
0.541023157626	0.801049643561
0.539584844123	0.796382831665
0.53929238782	0.797317443863
0.539626463528	0.797057735856
0.548124397026	0.815525930695
0.545660971918	0.765863007671
0.553988268989	0.803136660458
0.463708438326	0.726304880111
0.439217226901	0.737078779336
0.424630970755	0.713961694809
0.447029351593	0.740008635547
0.443294368456	0.744823770128
0.451821305842	0.778338946192
0.442778244473	0.725385011141
0.426336898396	0.726745288343
0.42610096786	0.723716107051
0.424384949349	0.689003638512
0.465787939363	0.728431418666
0.446935526665	0.710893381919
0.402987396919	0.699355851806
0.433555524039	0.785760235293
0.423859063564	0.734338591299
0.438068856351	0.730289539867
0.472685577859	0.761310403941
0.435928290266	0.717490758328
0.417044577384	0.740574200064
0.44508774292	0.724159833076
0.431874326113	0.727456387748
0.406842619746	0.764130968292
0.389822889508	0.726098998851
0.427968120588	0.73773787516
0.431169214134	0.761659499586
0.517476520465	0.824802315726
0.503436401045	0.773458919626
0.510280832277	0.816792044131
0.517979662532	0.863537926486
0.524606766724	0.738745810253
0.506457925636	0.859770015318
0.52195848038	0.846662635027
0.438804215476	0.698993057206
0.510935457563	0.661450035646
0.531808447459	0.794637857598
0.473075025858	0.638769500469
0.463149194104	0.625907943358
0.469824343332	0.618468510233
0.458066212464	0.635444801738
0.456079228171	0.675266519646
0.470179534211	0.761193910028
0.514471530709	0.789147285794
0.500509428451	0.81182897536
0.618612224449	0.827400139076
0.584368459369	0.886287127089
0.566946840952	0.866322157823
0.568582093475	0.867905029321
0.531163705545	0.737359724717
0.513319352104	0.796509865155
0.547694901901	0.837590537507
0.541033966419	0.807804802642
0.531254389662	0.841086466102
0.511993603411	0.780245173052
0.514808926979	0.805519694236
0.514222167305	0.798153302535
0.524188445417	0.79941568125
0.525492943253	0.80820228308
0.49074506871	0.758925357342
0.513505691684	0.759717675475
0.471715036197	0.765093257034
0.480831310589	0.796907235144
0.520081546449	0.730982410589
0.520131414213	0.714406528918
0.497984395404	0.77025102235
0.513056806207	0.774006203612
0.50129572411	0.725852676954
0.499171710647	0.757924784072
0.536738538832	0.713635000085
0.52207229425	0.762884281906
0.553505072857	0.818897586154
0.523215608792	0.771299029911
0.531846078072	0.84589910565
0.539028494622	0.841816249428
0.552748785694	0.816156532702
0.544230984396	0.80315325273
0.555345132218	0.81550112716
0.553455959951	0.816834022003
0.554069855146	0.816942096299
0.559573917747	0.855608854834
0.56494540956	0.878911407071
0.497914261239	0.778243118377
0.497319938945	0.814970595706
0.523419937351	0.813837629347
0.520381876042	0.868562249273
0.517804559667	0.772515739307
0.55400297303	0.837410443918
0.542897847192	0.846535191595
0.515923566879	0.732573839771
0.552697423291	0.776445177274
0.527796234773	0.780755331199
0.505681133818	0.85854757493
0.552882941147	0.860221019773
0.518345042935	0.733237472644
0.518005091414	0.771183681551
0.5349928586	0.8020129766
0.520742529688	0.881567769422
0.495884156502	0.91599174004
0.509348965908	0.91157480005
0.50610340203	0.869485532813
0.505009413992	0.85683196118
0.509121656247	0.866612914875
0.501203392299	0.813357954972
0.506050564706	0.80544354577
0.516101238557	0.978717722784
0.515045117798	0.984899879504
0.496002723206	0.904971527198
0.4976368538	0.878680968553
0.497344292909	0.908062602063
0.497161420224	0.900007238987
0.499984244799	0.906744646066
0.502080120512	0.906704009295
0.501394214012	0.894938892473
0.489119032633	0.900314869181
0.504621259173	0.951974768454
0.509606587374	0.947043206964
0.492129053662	0.856388239909
0.503290627915	0.846937274711
0.542229199372	0.774170453622
0.52271092049	0.768617957931
0.480899009111	0.855666409265
0.482668327507	0.923809440363
0.487118853598	0.898468510093
0.461014418366	0.796353673707
0.485533699569	0.904783301974
0.495776826077	0.932048427839
0.500436643088	0.931315073028
0.490000442949	0.930725761707
0.477206975692	0.901653810189
0.493223470171	0.86521615733
0.48179539303	0.816634385791
0.485364963316	0.818042491357
0.504097621571	0.839574457832
0.492130582281	0.813953324152
0.503345524233	0.839587160111
0.503302717282	0.836717109291
0.496785050729	0.817574240652
0.523744130416	0.869387323562
0.509761903044	0.878881828109
0.487101698149	0.854248529435
0.495920194134	0.832870439331
0.499053694843	0.808201328414
0.498036767484	0.801966558004
0.490873154284	0.792199874006
0.496632088493	0.85872936663
0.497756337551	0.859552795994
0.491989157767	0.79737643332
0.487139761427	0.830598195732
0.506797903122	0.839896077798
0.48109213911	0.849185388801
0.500750947981	0.835373878597
0.536434671997	0.826190853618
0.503681207279	0.869341330959
0.484083351887	0.869207470832
0.500088058555	0.918681272101
0.494796163641	0.963945066194
0.495044005625	0.96619889933
0.495101867935	0.882731401685
0.491693045689	0.963597326697
0.464088860945	0.726268318887
0.470210041806	0.750808690016
0.491319276563	0.776725340209
0.437485647481	0.715721226857
0.477175221458	0.764084169703
0.497928562001	0.929105255593
0.494009231182	0.927819626836
0.511370423787	0.895506335456
0.509100609457	0.903668135632
0.503194749953	0.886945289179
0.509003992157	0.903652622719
0.48587078302	0.801965935574
0.488945839379	0.812210021956
0.490493703466	0.82166477913
0.487558477399	0.806876107797
0.496346651368	0.934781467461
0.521317649965	0.940732432924
0.504708097928	0.940994973697
0.5061829653	0.777663078869
0.495296315164	0.713231018326
0.492383098838	0.768987811825
0.509316161792	0.781971695683
0.513332685909	0.834195361961
0.473064945905	0.736611058076
0.494899138338	0.92267227844
0.483827139527	0.910130671211
0.516284223898	0.871566077397
0.513613880852	0.869261234114
0.506992251676	0.858806961531
0.499908210565	0.823949559616
0.504686813433	0.874988763248
0.504420907927	0.875327012701
0.504031756833	0.874031570449
0.504286164314	0.874332914946
0.481270549553	0.89690882693
0.489591959291	0.906742303125
0.519449817322	0.934613559006
0.494835328558	0.956078813719
0.501638904536	0.884097496208
0.508502084025	0.83812995214
0.496689880703	0.7717514827
0.498124893018	0.771485498292
0.485906393044	0.733618271354
0.48629205459	0.748087105491
0.49712979696	0.767511006442
0.490059828444	0.744980146048
0.497693827563	0.758467917188
0.482971775134	0.771091363354
0.485396913483	0.770461891176
0.489100763851	0.767488399782
0.492466688639	0.90384836735
0.503464018028	0.874516762374
0.488531843055	0.87899409933
0.489971062812	0.90956484551
0.493806433382	0.852461700109
0.498044315907	0.871483196088
0.474285276309	0.892073085893
0.464542451914	0.907497883217
0.487256565836	0.842406533622
0.505824984588	0.877062234257
0.490463377431	0.961442179353
0.491371523651	0.933131646046
0.512439086945	0.865685860151
0.469220203534	0.860821692916
0.495849486388	0.838942634176
0.487457344079	0.772493362251
0.509618517417	0.776546466064
0.495460634023	0.795651622536
0.489772554861	0.892441657315
0.508023201659	0.901739569979
0.482975854368	0.812545773612
0.497797042915	0.826104790872
0.487344558733	0.823637857603
0.490842019474	0.826962195116
0.500437928597	0.90104618095
0.505074294956	0.912151101679
0.503664025593	0.894727477238
0.510649392461	0.890104133969
0.513673398954	0.911627192752
0.51387871484	0.912687229461
0.512321029425	0.903125820218
0.512661989046	0.904713716103
0.486315414103	0.834008150257
0.508754704631	0.806529603743
0.491118355399	0.853629922672
0.492164518786	0.755011364665
0.497114833562	0.839596259443
0.49317207412	0.916533537058
0.498783985815	0.943824547794
0.503616080015	0.963600816428
0.511796075704	0.953271357931
0.477544548995	0.917277349718
0.485120611781	0.790549632053
0.505624107943	0.849813085583
0.490426105038	0.775131594799
0.508746049277	0.844280741521
0.471762347967	0.786467557758
0.507424884885	0.83583321879
0.479298097043	0.764971128905
0.499621006096	0.8077828781
0.499437235816	0.807838159937
0.505258639193	0.88562149025
0.498332588953	0.934278130333
0.501452673804	0.901056292187
0.503964013745	0.915365203811
0.50178434087	0.774306262679
0.505085830534	0.838983730022
0.477421764754	0.823207973563
0.491203003306	0.743244425695
0.505956233354	0.789978015209
0.507520246818	0.845329521886
0.510548221576	0.861101568914
0.496177812038	0.837863160194
0.494024238762	0.800403219199
0.49550896726	0.799689419626
0.504788757358	0.810617860902
0.494835988072	0.800157332657
0.49951812664	0.955438572193
0.500728242937	0.838186975772
0.51496605423	0.832136229235
0.500823406146	0.837336677791
0.500854905903	0.840017142207
0.493025031648	0.820162139049
0.477723630655	0.800737272855
0.491408465083	0.821159645964
0.47752997707	0.757637297885
0.497065412893	0.849328664607
0.491390202897	0.801945725185
0.496486329417	0.915734619343
0.482510267653	0.904355096564
0.485532372205	0.929190386468
0.496482435299	0.875160308873
0.502043610863	0.964072240884
0.50366580008	0.82186249782
0.457762650144	0.71655112119
0.494783277279	0.934121834768
0.482697266083	0.903457212655
0.49813739447	0.950037088527
0.490482370755	0.90193770087
0.509897186968	0.923185893973
0.516071379583	0.916345350084
0.495012123729	0.935637296787
0.498988023679	0.901960904164
0.509559897309	0.925647371016
0.509656265187	0.923084857924
0.448896014604	0.912040098709
0.442332651401	0.710192189807
0.397571589749	0.706808966231
0.48697844772	0.750070808685
0.47638114679	0.733471942485
0.476615843787	0.768792938465
0.477502531557	0.780830200732
0.489567671071	0.80227724235
0.42603914423	0.724380691461
0.454620862242	0.774464573652
0.478430467398	0.751218612553
0.482750553847	0.730135232103
0.482771631569	0.829472109601
0.469340382862	0.771552763715
0.506444877244	0.965618356393
0.46975804439	0.814821358912
0.479345170012	0.810038421209
0.478177217024	0.863534358011
0.478613639613	0.866534438039
0.507275598768	0.918955143178
0.518926246655	0.98192045723
0.497101812411	0.86804884657
0.497883225269	0.870751154057
0.494500506303	0.902884872971
0.502383248534	0.835947809554
0.50105851168	0.798334326621
0.455580511647	0.808428214713
0.511440496845	0.912625209901
0.498499440969	0.862351193466
0.501246803069	0.936985201047
0.50824058291	0.857507341078
0.504641937798	0.934176908772
0.500297822108	0.849178053129
0.504515005359	0.924087639234
0.490981669822	0.843776986626
0.507440896675	0.880995662945
0.497525911066	0.854975014978
0.513493877926	0.872441771554
0.500023120108	0.892324959359
0.488543047898	0.900509991378
0.513741262089	0.881039957602
0.508231036685	0.917235132614
0.47551248305	0.894294329745
0.500029430808	0.89562024344
0.483522587016	0.886580878075
0.492454262743	0.79993724114
0.496520382169	0.876810254714
0.517972298547	0.839701042439
0.514011568609	0.924809868931
0.50528628189	0.848720955533
0.497677639157	0.80344052801
0.500276944381	0.834598233033
0.501157601296	0.857614373693
0.50750438568	0.871244708025
0.500992008189	0.936987657642
0.485127220311	0.971236803273
0.485850124519	0.944939180704
0.478873239437	0.940764004603
0.497243285775	0.924753417864
0.496288456048	0.921232259992
0.494955362534	0.95144751415
0.491108528258	0.901747844927
0.503173230616	0.895350910705
0.489443841236	0.918300221351
0.497316373797	0.910043743148
0.491920755698	0.94163543466
0.498127294982	0.917182685878
0.492133167146	0.908574604936
0.485562932372	0.888933748618
0.491721174203	0.914598853028
0.496565407004	0.935992991994
0.483008356546	0.905767131576
0.500031811486	0.935947076606
0.494553196038	0.958358564646
0.50042503135	0.913364634963
0.497854997855	0.90725171135
0.493564326237	0.896753245062
0.498322720459	0.914419395906
0.494972462231	0.92433247293
0.499896195682	0.9223578697
0.516354498214	0.948703490662
0.502030721455	0.959485278576
0.483257832314	0.884859006636
0.491919491968	0.912436461599
0.486293760884	0.896764400594
0.4921605475	0.921662326478
0.497742680411	0.94039986626
0.505800657686	0.990979735983
0.5048870566	0.910389260822
0.49497066541	0.809212456178
0.495142594656	0.813408880793
0.50012122921	0.807169940925
0.49950171004	0.783851477767
0.507230826646	0.807714425234
0.494983623157	0.96674356961
0.506333430026	0.930962974905
0.506812997102	0.933835077732
0.515149687529	0.880304006684
0.495770951946	0.914160091067
0.503397469232	0.865534757749
0.514212215826	0.91516483302
0.515465222362	0.919487120166
0.507109346806	0.905257075143
0.506596985084	0.87666680136
0.50239316828	0.865098730437
0.507643532109	0.899953827721
0.514644227791	0.918203004549
0.500584795322	0.886668233862
0.497414766761	0.876560096646
0.505090829749	0.868064666148
0.519021698382	0.861783705056
0.521295011563	0.85319924604
0.50846457419	0.871645677682
0.501761761095	0.873979792915
0.497169658742	0.886037425936
0.513338732234	0.917147166669
0.513217684456	0.915763816417
0.530450066842	0.873726299619
0.506094515467	0.95026259739
0.497215402706	0.919850536633
0.511069938053	0.932326965015
0.501909713459	0.950008811935
0.508496369504	0.913722677263
0.504238931679	0.89410003723
0.491547161012	0.776549915476
0.487679955703	0.796461827517
0.483848411278	0.789989772088
0.493007867155	0.804223160499
0.4923760575	0.803790500084
0.492982447263	0.804935389959
0.492765647744	0.794760196843
0.471947674419	0.768529619545
0.490304542375	0.806966041695
0.472870278055	0.779694707311
0.487467870887	0.773471799652
0.49180638439	0.906189005968
0.521066880478	0.962010262126
0.503219636596	0.806554079322
0.507689666129	0.815995003523
0.506321133371	0.816564598938
0.502374220349	0.795176295616
0.509593495935	0.77907113185
0.519241988188	0.810031326323
0.498563440949	0.795861651503
0.509465215467	0.83015713198
0.509406503983	0.829113043042
0.475137225462	0.754365625164
0.505676154095	0.821782181315
0.504828392667	0.818851046835
0.50450058881	0.821052112274
0.504945730332	0.819948642003
0.503215859864	0.780816733338
0.501117324189	0.797722401769
0.512929732895	0.820347651984
0.504005080613	0.938684507405
0.488308329445	0.953234226395
0.483029271703	0.930467766685
0.49033304107	0.943847097153
0.487702999074	0.938303949516
0.497014127529	0.941572063617
0.481891246194	0.93735284896
0.478065953654	0.92991242995
0.483473087452	0.936978773485
0.482323754393	0.9402533884
0.500763507136	0.942799543348
0.494848324047	0.947818473334
0.482080804937	0.943500449355
0.488500449109	0.951547951377
0.479994078301	0.924643780073
0.491803671859	0.9531646414
0.501879600834	0.940435288966
0.488745215612	0.952055163983
0.473148237488	0.905773940455
0.487470640157	0.961213144365
0.485089191882	0.950848633952
0.471798631476	0.920439142452
0.47194501883	0.917772174594
0.474199044195	0.9270587946
0.486165036615	0.949061796329
0.504297089321	0.950909019549
0.500873084201	0.892884848669
0.506547302729	0.900476932151
0.509628636347	0.903581444656
0.511076775805	0.953425666569
0.504566210046	0.867193922514
0.506659567244	0.886742533765
0.47799191054	0.895659115811
0.503457379049	0.817361242014
0.506617493939	0.950154002909
0.493950194924	0.865879370968
0.488542958167	0.848818676634
0.492253006662	0.936136716888
0.491994751671	0.962449281588
0.50014987319	1.0
0.496859540881	0.933955361306
0.494731099434	0.787413240393
0.491936924401	0.807892534122
0.553099254064	0.862234187861
0.538364121697	0.921459302085
0.526067446149	0.879031389237
0.527775065654	0.880204870099
0.484588857253	0.76766024527
0.505852780629	0.862373021573
0.511012363426	0.857104679503
0.510393350452	0.894105774316
0.495586927003	0.808387062568
0.495657871357	0.846632414733
0.501099302473	0.868213667574
0.497837637464	0.853814912684
0.504331016389	0.876978793637
0.505167789368	0.877660634087
0.49680879091	0.938422837754
0.507717538105	0.93511709859
0.48668503214	0.935794585606
0.474953406861	0.785251680572
0.497192807486	0.81592461439
0.503173448973	0.878595369857
0.502217627199	0.943648470462
0.506293706294	0.95216212558
0.49719259776	0.923663814154
0.501916898217	0.948108128098
0.49942432489	0.94027156611
0.507903513716	0.962280155793
0.503263607644	0.847449833734
0.495554457891	0.853809743904
0.513917686957	0.909263277392
0.517624598816	0.905904012793
0.509030030384	0.889895264125
0.505386959412	0.881223724761
0.517409205722	0.897409392438
0.515973460316	0.896044946921
0.516599013782	0.897834384147
0.519305382463	0.863133644279
0.521597896133	0.841387840003
0.504879138887	0.941262108647
0.497698578917	0.901597516288
0.514956083779	0.868378344027
0.514943341583	0.884872303225
0.51173309857	0.904177171467
0.515764139591	0.828931475458
0.52198536654	0.888325408308
0.496101625364	0.762466463361
0.513702939584	0.814322307808
0.497541528239	0.788978839266
0.508023179561	0.892653937052
0.529351773544	0.878112408905
0.498197093045	0.761926286403
0.4980251485	0.772523488494
0.501955383255	0.787230168167
0.51431660879	0.897990459411
