# Supplementary material for: Do universal codon-usage patterns minimize the effects of mutation and translation error?
Source: Genome Biol. 2005 Oct 19;6(11):R91. doi: 10.1186/gb-2005-6-11-r91 (PMC1297647; doi:10.1186/gb-2005-6-11-r91)
Supplement: Additional data file 1 — A tar archive containing the used CUTG records, separated for archaea, bacteria, and eukaryotes, the data used to produce the histograms in Figure 1, the kinemages used to produce Figures 2 and 4, and the data used to produce the scatterplots in Figures 3 and 5. [file gb-2005-6-11-r91-S1.tgz › CodeError/data/scatterplots/bac_p_rX.dat]

0.305601752418	0.0955126958503
0.593922468113	0.862733463447
0.700718731555	0.688280291071
0.229751151777	0.332086127645
0.090589097195	0.316201243069
0.585918360634	0.502852327149
0.50069801795	0.315040075082
0.498561122981	0.556627295997
0.573824354959	0.489020901246
0.717524745242	0.497165710281
0.188364780324	0.11464733656
0.59985029879	0.299248241767
0.740859947773	0.314287645277
0.488972780683	0.502512740691
0.463790263103	1.0
0.724585030263	0.547336293357
0.185310771248	0.562423028472
0.364263636393	0.578268103381
0.526018642729	0.217529432965
0.0751214187725	0.515441682747
0.630886843778	0.224423856562
0.534170575646	0.480227673201
0.472050295375	0.397705441528
0.694309715139	0.345743052955
0.131016414234	0.3604296585
0.46420441618	0.603520591193
0.057748330203	0.21875695544
0.905528988432	0.492147032964
0.14420343098	0.253079707042
0.365876232981	0.419686980024
0.645565356174	0.563675975418
0.407326446609	0.224798251308
0.201950861263	0.214288162694
0.559547488275	0.353145269382
0.560068868362	0.372080692721
0.448989199567	0.598707987423
0.290214878631	0.857719554097
0.732077645273	0.171388777786
0.535406859305	0.306825941681
0.284409046151	0.400021915082
0.486809740263	0.249496629917
0.412617750764	0.299812633213
0.50704248808	0.104208819154
0.229044087292	0.353989616246
0.209003545173	0.480278471271
0.693972312092	0.49044243156
0.555486920504	0.510391908707
0.344250098301	0.313956846897
0.859130871405	0.614800731613
0.311176928204	0.464442666459
0.337255151238	0.489931788445
0.77101359573	0.483640568505
0.774593439535	0.645625559107
0.36329976877	0.581383752175
0.750021188456	0.268173990987
0.636523803695	0.26050394
0.306267696998	0.521660816688
0.535475192318	0.277330128162
0.43558152976	0.34002221373
0.427625303729	0.809132965544
0.412960528834	0.243376362812
0.7559583296	0.226239383027
0.4836906493	0.470026874776
0.509705037882	0.291881346737
0.376075947348	0.600043926094
0.50492082378	0.37680590228
0.532498437938	0.325956611988
0.440906405317	0.240654914585
0.671303407508	0.482681087789
0.383293833143	0.284631164288
0.568165807217	0.555908173059
0.523083914608	0.545709026078
0.288960537733	0.890938225901
0.252378710584	0.369365787183
0.631765905938	0.564694524654
0.499776818816	0.641941135124
0.163970241992	0.547218094392
0.395086490247	0.130155861119
0.485389581902	0.432204819555
0.360758786587	0.298676786189
0.908368192479	0.758634915128
0.649364301171	0.563172150743
0.521951390855	0.251367548609
0.508447773225	0.605028618702
0.78499430348	0.346070052922
0.508718833163	0.434733861585
0.405357466178	0.368896178878
0.869997887878	0.44791212366
0.50198031854	0.577498103616
0.570106705771	0.435335204681
0.609003555435	0.276206068141
0.903099454983	0.314139211401
0.686934759925	0.485974191233
0.591880163804	0.604480680381
0.626228725797	0.356908995069
0.367270111147	0.189029236422
0.291873503772	0.312696079888
0.468542155382	0.720088129494
0.68393740002	0.521191533978
0.489356830275	0.269366107503
0.424771618372	0.370291360127
0.45949428205	0.270285672954
0.441559879254	0.365488954021
0.60293929242	0.544484257673
0.586222083549	0.282390063636
0.612122402142	0.279362530734
0.790371103666	0.336976170463
0.377028799205	0.347437522874
0.594275901279	0.357140332077
0.489479387862	0.341844631715
0.385571328592	0.403550053881
0.857389509875	0.352013294756
0.384360039527	0.370536201527
0.474305163746	0.248370769814
0.495106856764	0.328289799625
0.741558811445	0.514887462636
0.408719259876	0.42012829949
0.472304135325	0.298965822851
0.42266655711	0.194489611023
0.451658795279	0.430227165439
0.274904504928	0.365875040663
0.396863842725	0.304452569392
0.518032332352	0.427010997514
0.648655279106	0.273809273157
0.168320141301	0.305292257712
0.36946405516	0.361183742585
0.507972271095	0.437786253409
0.567385060181	0.182382574093
0.611747941134	0.515848071098
0.59051344712	0.499683612438
0.24665181117	0.300847613471
0.506413605806	0.681925213083
0.597561075756	0.366689242359
0.215242919422	0.437696651143
0.586722640929	0.238075921182
0.357151118407	0.347952549668
0.394553429467	0.459834847819
0.465539440515	0.408582397842
0.42690836883	0.415737892801
0.338748047285	0.379909796361
0.816597581842	0.141866422804
0.522169170442	0.480838262174
0.537035106545	0.0832212566468
0.554759796658	0.334856027782
0.617829631373	0.109776859335
0.44863403868	0.482784367156
0.787440315701	0.308130833149
0.282619695728	0.239760021523
0.389797444681	0.45172787231
0.390364600838	0.134172013784
0.141969787083	0.2178922996
0.598421867475	0.176399491593
0.415825157241	0.221751740844
0.58919567486	0.376345532903
0.158837175804	0.298312870663
0.49144015149	0.228991048811
0.55265883601	0.578816531729
0.54764861176	0.382776541714
0.654406336928	0.379091036872
0.377599491114	0.507512782681
0.421897985613	0.476160928929
0.547514795117	0.315152319628
0.390579328633	0.061970541884
0.511195052126	0.367703026906
0.398695012494	0.26282953764
0.473599602746	0.274561610094
0.286162214907	0.17385332662
0.517407949261	0.156430223551
0.56002988194	0.281498707803
0.859458410878	0.321475105433
0.642302469074	0.244360439449
0.579045287392	0.311683924643
0.296968294631	0.399936532344
0.707353232091	0.331539997818
0.420244514901	0.301527378037
0.482480778131	0.45522164448
0.382578024954	0.173856120719
0.291584866416	0.0850845953944
0.589018453145	0.587099244296
0.514286936997	0.659148467057
0.618632753799	0.325376884769
0.366323588162	0.316243682501
0.394751963502	0.257818426328
0.587715473339	0.146938486841
0.172717444767	0.463650204044
0.276038882309	0.256433535829
0.541188344317	0.515978405466
0.432608807704	0.309481248178
0.557668983249	0.291487050339
0.79557253382	0.157018892201
0.59181727254	0.200880937757
0.477716738828	0.385970356697
0.715093833424	0.727186406636
0.54802985371	0.297341585944
0.280749033906	0.261595350614
0.787740232785	0.574949547905
0.504253415835	0.28428567862
0.508972218303	0.337270557451
0.56464017391	0.454170738667
0.495148497119	0.276153431588
0.587925103925	0.40593368692
0.448550964101	0.279077214696
0.319848563907	0.210802684936
0.554121454171	0.455622601288
0.495229025025	0.549252258439
0.300899886616	0.428440841313
0.660157371505	0.212233139129
0.524306353388	0.248178043464
0.366905765005	0.578099920282
0.493064724705	0.858522154377
0.335755324768	0.364561162213
0.604128314139	0.334965372374
0.843642384528	0.54632563783
0.495422766834	0.465361326572
0.56019206089	0.276049510982
0.680285888809	0.435537908821
0.620926514761	0.397496037546
0.544608201551	0.259102745254
0.637692489634	0.384247353066
0.248018779503	0.374141846993
0.58783983659	0.477755708911
0.449542674448	0.696598490401
0.488094344742	0.303189840912
0.242270845106	0.568234427156
0.489686445973	0.322250528825
0.412645259276	0.317775378085
0.381531442195	0.246927022807
0.650329183996	0.476998711262
0.739869659415	0.349826166354
0.629547601958	0.647436761746
0.443419043483	0.195002451042
0.687602289087	0.150313386197
0.583513441464	0.534521042421
0.427560362026	0.553122739211
0.241027444288	0.346311770158
0.77254483665	0.607285255357
0.667427602345	0.354738575234
0.233222907662	0.412682839408
0.46271128134	0.802655538873
0.48510204715	0.507736470075
0.34197616611	0.613048848129
0.641627421491	0.388520732307
0.504918645694	0.407043614632
0.366687363289	0.723963823348
0.409222626557	0.494831222938
0.643957464161	0.446355279853
0.561428163486	0.201882174556
0.503617962135	0.545059736342
0.628737007381	0.378382215379
0.668270766894	0.265572252237
0.632068074144	0.249633194661
0.368364965153	0.458764650209
0.387672344737	0.139583473523
0.46150332808	0.462796201086
0.332471112388	0.265304493011
0.82443704221	0.328775664295
0.618168613098	0.252454566385
0.641653959882	0.29039291386
0.667159857247	0.756992728606
0.195271076973	0.458300614663
0.583687008276	0.169903408342
0.541000452986	0.0858170701492
0.65584739158	0.433513285207
0.347162299354	0.451000803892
0.745643512297	0.400329690765
0.369734851502	0.354021115085
0.597257748779	0.715028848416
0.368857441141	0.636200172592
0.328028922433	0.567056742859
0.719739150357	0.26014295653
0.566478980759	0.621698918203
0.568180779305	0.203998542053
0.530980149285	0.193515065549
0.738538966976	0.583556753115
0.354631084381	0.22952637099
0.620425373083	0.405668597442
0.627866739738	0.496385668058
0.510938610119	0.661269152436
0.276554105582	0.442676080089
0.551036812966	0.495477797331
0.584190843773	0.273461866151
0.403307748355	0.346746662151
0.565197058014	0.671590381003
0.488784394606	0.545165125655
0.544318323765	0.301884685241
0.811402534543	0.407070126149
0.424688634869	0.404689173174
0.316438968541	0.583380793547
0.711557707636	0.416926631882
0.450753747871	0.256242851945
0.877296585267	0.447039801091
0.540500988439	0.557056931627
0.722744988036	0.583467404533
0.698500937663	0.475166349508
0.639991219668	0.353650241163
0.407430394753	0.411149959803
0.215245142746	0.293463785724
0.526814440356	0.253275452937
0.836369118981	0.531927325687
0.435073386896	0.525031027809
0.552896290221	0.455662587017
0.708221201693	0.465868324119
0.578493648133	0.213159520691
0.490681525463	0.32452219628
0.449638589882	0.554138707655
0.719832237519	0.399814822621
0.432788913554	0.189134539834
0.498714550244	0.177789351453
0.486682063294	0.458212686581
0.621130835864	0.418994253199
0.600573260815	0.270705665432
0.539332675627	0.511751491429
0.469718678529	0.398684231525
0.074904680356	0.450133376186
0.393264236237	0.471362532396
0.464654065902	0.0935613276407
0.431852976605	0.48286935178
0.466199610162	0.438540020299
0.635207300469	0.438004393711
0.526002039961	0.810193169856
0.473314066343	0.389268336098
0.701171099385	0.349235354727
0.740600747078	0.420372969399
0.608474256102	0.433463811014
0.419016511129	0.534396523533
0.438508641451	0.525205089733
0.455033251708	0.499152022933
0.616117258185	0.431172917592
0.674728922463	0.741051136507
0.431064178483	0.493984932627
0.557885027107	0.336882679374
0.253267191905	0.194511486028
0.616328354837	0.37599154165
0.476012915816	0.44920692156
0.636321790277	0.19803447121
0.451267812297	0.312782589832
0.364299350477	0.544326180582
0.568267544701	0.187710760687
0.238520684729	0.386340199779
0.525149316746	0.350795097899
0.5720850922	0.244186621866
0.693878763981	0.640276787982
0.781902411437	0.403598560707
0.444577405145	0.325676868448
0.432888385029	0.229819907209
0.233578155719	0.636818568497
0.730445146833	0.376504723801
0.51643981775	0.413168195861
0.669808764078	0.331932968614
0.73152654595	0.554958907313
0.368931593369	0.319590347515
0.449817574649	0.287597327451
0.430243420535	0.341137939441
0.71680301547	0.577906897169
0.355190993701	0.372988880259
0.67579620338	0.215780857465
0.604434957906	0.19118484825
0.386721624952	0.317566012842
0.751595831907	0.266560030698
0.345497955499	0.183878660904
0.387376770127	0.427799039167
0.123228479253	0.489324539118
0.463082074827	0.325517933694
0.484736668268	0.341664592303
0.463276154593	0.384895289923
0.46760780451	0.542326578563
0.562562650205	0.15854073628
0.049548231448	0.37728508064
0.480381500743	0.219085189769
0.678974294879	0.546244665751
0.690807823918	0.351596561185
0.365440097757	0.237319714371
0.446670017662	0.416186567774
0.50116503491	0.171274641948
0.753240185013	0.227563661484
0.582606198232	0.273803612614
0.382725741214	0.630438775808
0.450214528965	0.458507670532
0.846668716701	0.22202024869
0.607000056201	0.289660069874
0.444619548969	0.520712605837
0.400889956138	0.216291853405
0.79433564156	0.247807693738
0.594928755985	0.351819875199
0.415871980883	0.359322787086
0.542430018828	0.523768359107
0.408394041754	0.551998952467
0.494037753719	0.239193998543
0.847098030849	0.436558496775
0.516779273478	0.481899592169
0.66725599386	0.222176745014
0.364935403104	0.388458611501
0.728323603094	0.444108737324
0.56282378731	0.392748884729
0.633547439185	0.380244753971
0.509011076618	0.165157838929
0.451294860589	0.439647137003
0.59029662937	0.509215585553
0.365031954143	0.392090135413
0.361803889619	0.357892618974
0.495196963967	0.278422054758
0.539281276498	0.225549723639
0.671942391728	0.356804734179
0.456140708996	0.280892557425
0.80795725143	0.274618149532
0.755323914503	0.389366416649
0.063750368036	0.343417804592
0.645769901649	0.390661957976
0.423005274946	0.168097817443
0.399541937036	0.478948934013
0.534740380547	0.4896874636
0.529550604975	0.528417022735
0.730635776902	0.287761933877
0.578267512814	0.45835388722
0.385138925736	0.540777344327
0.457741579844	0.40731076197
0.466571222973	0.348441192331
0.410771493893	0.445237495625
0.546315426321	0.333958251751
0.488818928903	0.111743389342
0.561701006501	0.428810040776
0.315485087408	0.059479731728
0.671862952263	0.42094998878
0.316548007224	0.269115080405
0.45805600786	0.229780585782
0.369824705792	0.43768145725
0.189466245904	0.252057403107
0.536928220078	0.29660781823
0.688307084682	0.307322507127
0.409008042912	0.311353317103
0.277275706196	0.264052220622
0.666432453731	0.21288406877
0.600677421108	0.210844539956
0.503367067891	0.503904717329
0.622855004368	0.602955308852
0.661612719374	0.319296610553
0.240658560995	0.546149517181
0.373339611658	0.649601691679
0.338165385352	0.387432507223
0.354066099996	0.155406498042
0.535042363144	0.417844238091
0.437144908575	0.550475175901
0.713207273664	0.440030797403
0.511438906019	0.423881536269
0.614947374393	0.382720269482
0.404139622588	0.599025796853
0.304201743347	0.392902836354
0.65176088569	0.537512771456
0.568148998889	0.642577921673
0.678580226788	0.28353227213
0.477188436314	0.308871220924
0.866478536219	0.248869661696
0.325758647584	0.388216288281
0.57527794639	0.410410054745
0.51715935278	0.0848516823992
0.510047116174	0.302635761112
0.497216839487	0.344580945607
0.845384703155	0.475143822799
0.167084317378	0.575123916162
0.382070939278	0.409694550032
0.342782149517	0.712397783624
0.536489202695	0.726112928899
0.442521235647	0.605560627185
0.616897843632	0.579621469483
0.431582888202	0.639859339257
0.342021302856	0.512358523944
0.465493737574	0.365710514646
0.674107904766	0.540281703289
0.560405024046	0.369944766872
0.458477156918	0.379979093552
0.494600601499	0.518784828644
0.281622103355	0.466831544289
0.473878321308	0.334214084839
0.578613053223	0.88500788381
0.384313352274	0.711845373674
0.700714809148	0.444681932109
0.473232984073	1.0
0.67332612029	0.41833521502
0.3997312995	0.307106478653
0.454142857636	0.459677486719
0.566400295715	0.377727652635
0.287492088135	0.617040031343
0.433014138265	0.505365139731
0.523546104934	0.64635266243
0.415775658783	0.227780780289
0.596334952077	0.662757324442
0.538296474948	0.581151807368
0.465667380433	0.488031249894
0.56904463826	0.531163654353
0.622096953951	0.493208123112
0.68204315955	0.523467402761
0.298486019372	0.47657260245
0.231383269289	0.513150536862
0.249126630296	0.844483419381
0.754145459703	0.45623119668
0.569227438085	0.432402039543
0.539865998072	0.695207208557
0.681741380494	0.487235281549
0.514154546148	0.572707459667
0.783459956454	0.430631129824
0.538919682177	0.515869243944
0.559344227593	0.655841307632
0.412879490093	0.454755630416
0.386110658914	0.350749876948
0.500637999761	0.545489481419
0.295229832511	0.298150931373
0.667171356761	0.745271877087
0.435059132689	0.67896496846
0.513275359513	0.389190491231
0.344395469982	0.26299090972
0.228050885369	0.533871362117
0.546612042952	0.393445760133
0.475478914221	0.29282710443
0.324076139909	0.635540321412
0.41107545809	0.334471003786
0.465730711921	0.453532533613
0.350698782971	0.593836051038
0.473064014712	0.463603426702
0.742893676476	0.246656679051
0.305664297769	0.696591785932
0.606112151513	0.570011383203
0.587129301709	0.782295551161
0.41627412478	0.486046203803
0.550061135253	0.347345844051
0.71314363055	0.474312849812
0.335044901684	0.372525461469
0.511981921098	0.610438445548
0.382805935998	0.417589795129
0.35173734983	0.487702889007
0.208243417291	0.744954650811
0.580822673357	0.772985759114
0.136962063917	0.271600192658
0.361776159804	0.702122421759
0.566956662012	0.933282326044
0.83025936631	0.500319709933
0.287214346685	0.427089304625
0.355900566119	0.480098609949
0.234071773872	0.260606028886
0.535370966006	0.434606022635
0.683413279017	0.570547343469
0.2344746667	0.505278570845
0.399852676653	0.394999883992
0.469224098222	0.494352180707
0.416133673248	0.458072247946
0.492147049382	0.332560422946
0.452968710964	0.627130471422
0.512937878785	0.415583477862
0.545984092988	0.32820349093
0.556566997679	0.354459288549
0.287431438322	0.408432726654
0.365834655558	0.660387379223
0.406226993764	0.313285281788
0.642536737465	0.542296854404
0.519488030493	0.57561807681
0.44685297294	0.63134814065
0.404910563653	0.310151042384
0.449867190766	0.387728825355
0.530425777116	0.514899118007
0.49178526359	0.421920997764
0.227545457299	0.438913313841
0.463483688085	0.383960923744
0.56251226814	0.475723250905
0.664672948653	0.338675157061
0.506054602591	0.349142491796
0.508035206885	0.522357947926
0.483765205751	0.393632268631
0.394864383083	0.479795459128
0.61536655455	0.465195656805
0.496730997716	0.335433080471
0.133608731176	0.452299810821
0.719823578124	0.42254809812
0.38884088796	0.426214524463
0.456470417366	0.30351936506
0.44001084448	0.421670984904
0.420050133786	0.39218223988
0.7099064417	0.512193198123
0.454220712898	0.349607745916
0.681825690526	0.621291730794
0.455557179593	0.49863278634
0.560054204402	0.469882800401
0.587968403918	0.326276316096
0.484146599497	0.632016421352
0.506210760433	0.742997073083
0.416985751208	0.618173194004
0.816000712641	0.457412503421
0.445841101192	0.546150603209
0.437345135901	0.448190654948
0.182025250429	0.417529068362
0.184400013279	0.528267617481
0.463364238581	0.471682081477
0.37912861296	0.619516335958
0.595780168955	0.329878038882
0.427170091919	0.63559075282
0.376536837299	0.404747574541
0.338320422956	0.434753154249
0.488602664002	0.660353228254
0.507872959009	0.537545696343
0.810518467033	0.32493028786
0.593649611584	0.418182443943
0.685715475965	0.511181502104
0.394067705006	0.391125500245
0.849076528253	0.438381597238
0.316159334825	0.428311880312
0.522185758176	0.25043594428
0.696124522489	0.590091993428
0.574825175639	0.645411733236
0.780736669182	0.473135548214
0.441082480939	0.465459591584
0.765226081387	0.344560098059
0.568813977241	0.376407527858
0.655409293145	0.529044605714
0.600368573036	0.563665349508
0.598391730966	0.510390943062
0.227382880868	0.538302922972
0.543635484796	0.509800147017
0.513540819196	0.330027533139
0.399849201763	0.564214916159
0.368219822868	0.512334398906
0.495044131339	0.419267083939
0.947584813066	0.556525133144
0.562536392679	0.44976821758
0.554429031583	0.449766296688
0.778536215207	0.505988258351
0.648498371833	0.450529601639
0.65680739096	0.40579353192
0.47453489531	0.504458512679
0.437699550598	0.329836358673
0.565432726463	0.43986147679
0.55990064888	0.479222951136
0.43687423682	0.647333788533
0.411367068508	0.268500215447
0.612195058924	0.448714851353
0.322682168238	0.473376788418
0.569928650841	0.402392255951
0.88193600655	0.409543625488
0.492108974774	0.568837332354
0.292888287629	0.552135207376
0.672749051592	0.455365206836
0.449238791071	0.560509754236
0.587905483752	0.382876776633
0.859872756274	0.345548591321
0.274340222883	0.615387171036
0.487030918936	0.527083581489
0.164191560421	0.531735586451
0.594924684335	0.622398378252
0.766637847048	0.556580263679
0.817633215846	0.405037331868
0.651673967097	0.436654505432
0.373632343016	0.4966382585
0.247812746557	0.446098065647
0.661074552272	0.505127559559
0.51227598955	0.432984942967
0.369885797219	0.35478990043
0.461148068004	0.389327700109
0.431327152733	0.573401541421
0.381172446101	0.476561033229
0.494953994573	0.484549914106
0.416328516944	0.46952473163
0.643151982685	0.519032023782
0.651825013487	0.388729950862
0.307069520334	0.492130135772
0.450218076394	0.358376246688
0.40265338596	0.661123856887
0.6581094569	0.359581979381
0.569810682222	0.475596829379
0.578228268103	0.692342518852
0.056698308342	0.617491598712
0.578229333979	0.618058239207
0.583878705763	0.313007634262
0.368953016866	0.260318045206
0.559265796086	0.51744130578
0.567080772137	0.368713119826
0.479877718746	0.329656017629
0.670466238976	0.44550966714
0.508007706008	0.461156153874
0.586293708612	0.543340095162
0.555160733149	0.680826434068
0.326922383449	0.520998763715
0.235351570471	0.586434716723
0.517924369864	0.51414247759
0.394515416987	0.708545037491
0.510440139499	0.476945624551
0.540281059428	0.517387894754
0.701868928508	0.438855467803
0.41845568247	0.469101558716
0.417394160815	0.423168482674
0.229317368037	0.485859683456
0.763892197707	0.486366924854
0.70867497578	0.40589442011
0.430724259738	0.330828138604
0.302488051183	0.664841149785
0.46424359408	0.646692815062
0.372776335568	0.276320408913
0.361671386588	0.306733484854
0.225538421253	0.689038586685
0.39154595764	0.762286163562
0.413419033914	0.549296577982
0.287588893576	0.767464881868
0.452357340386	0.362950365521
0.51683552546	0.567839805482
0.37240588332	0.656134944082
0.277743892893	0.521944382715
0.445157324212	0.459969775701
0.674891598387	0.432924734942
0.381878518702	0.675444960044
0.375983131973	0.377292035842
0.458373954716	0.378734376106
0.403893940752	0.428693573996
0.413949984805	0.668862161122
0.737885602886	0.448105017409
0.474091540365	0.338470661046
0.782642620472	0.448874307837
0.491097174049	0.255829801282
0.614361381197	0.424246601103
0.712189252545	0.39205088047
0.353778345663	0.49932047052
0.468075774755	0.56997879934
0.618952325188	0.42259471346
0.837624199084	0.506081152607
0.467541883574	0.490254199451
0.222453311496	0.606631328642
0.514459192282	0.407081530168
0.588819678948	0.636829483414
0.399273850337	0.439275905732
0.22484265693	0.554778101823
0.213990358857	0.612451986441
0.563778735229	0.298359917477
0.387100836571	0.379142518775
0.642723307782	0.384255275588
0.707187957856	0.395419341551
0.245034199725	0.277698986162
0.615306932492	0.632714274842
0.327951811601	0.28483845163
0.449038457287	0.43304030796
0.320117279145	0.511752605971
0.591721682105	0.539930387221
0.422521307533	0.483371326182
0.622709104434	0.437845262001
0.697210320871	0.55663834933
0.173323363955	0.493696747306
0.288713535703	0.520193719942
0.616050091703	0.565795541807
0.42075424734	0.393364623121
0.624667150412	0.536951608744
0.465931632643	0.742650876233
0.458523254528	0.337829991798
0.674767705298	0.381759507173
0.3759488767	0.274863603931
0.235918462864	0.499552812603
0.38236712479	0.236630035125
0.39207181431	0.413821170148
0.215986188251	0.334167587256
0.257434065571	0.444139287434
0.398456423564	0.510179618806
0.562459780628	0.437502955329
0.272752414945	0.440837074174
0.295974663056	0.568167199928
0.391497358014	0.375626282344
0.456206428568	0.412813120095
0.670267206388	0.491399251088
0.509747194221	0.504109317818
0.392041207912	0.579053708475
0.416063209402	0.288416698548
0.594190185783	0.545068538755
0.665816428884	0.419390609956
0.37370972111	0.419166551626
0.570401331778	0.500061815092
0.482272350458	0.333288274074
0.305563041897	0.538416814797
0.502196857725	0.367525130001
0.201652818528	0.767294790852
0.15748329487	0.440252412156
0.875184865906	0.497562076582
0.296125927361	0.501414219563
0.492583611247	0.429000538211
0.439294021428	0.454437511141
0.316663770631	0.535197557025
0.700101743957	0.413190422236
0.473227559612	0.362299867176
0.439674081142	0.294087047407
0.120777842814	0.330588134206
0.382032929938	0.360802252429
0.406990917131	0.550173604708
0.53894623696	0.613932641115
0.39486446359	0.536830437147
0.146833843264	0.370959716854
0.352407799951	0.575113281716
0.361462908943	0.436330583633
0.68443907142	0.619857408017
0.452993454935	0.403567240374
0.255844741208	0.478886059446
0.43896653795	0.410356061611
0.446809304387	0.389702981949
0.485385780404	0.659412708698
0.603265177771	0.351676417634
0.635736008512	0.580745945866
0.596228272411	0.5072357254
0.590361470002	0.442659562949
0.27463623485	0.32387233243
0.506555021089	0.397516411907
0.555249195935	0.450379552554
0.563577378628	0.463936679914
0.267573435071	0.657130671019
0.575359585183	0.352351675942
0.336366906256	0.379061464083
0.514183632827	0.382817984471
0.371885523811	0.402744797383
0.669291309018	0.527828067229
0.641341499909	0.585864792597
0.489281934307	0.454747721082
0.345075363243	0.273736473994
0.573781309175	0.686452831651
0.741971165025	0.478858236065
0.775846524697	0.491427947641
0.344791993996	0.507036472495
0.713767102511	0.323149184248
0.617313314901	0.459720621012
0.475114229823	0.498780325389
0.360398162345	0.684637784408
0.557569919895	0.49544998695
0.505485946825	0.510285946959
0.512133540087	0.438468965701
0.142569941996	0.435052283238
0.635166776655	0.404221078085
0.603995477683	0.847103813441
0.600426309078	0.451047142362
0.328545377489	0.453179098616
0.265038771152	0.368262778919
0.513875073451	0.53513388224
0.309960123487	0.469724792161
0.539559483285	0.482826859059
0.689413998192	0.370461068307
0.605279552584	0.286702322566
0.331273141001	0.614211011278
0.601283094154	0.597616175258
0.692452474941	0.376540442948
0.665076770218	0.393132151853
0.391233397438	0.545323784466
0.625681990526	0.490786472727
0.718570021941	0.264220741888
0.256241626451	0.370665804461
0.544597253767	0.49319299106
0.403646049518	0.509892112672
0.295116336939	0.627187065455
0.701759701374	0.398162087582
0.393811229999	0.293065074183
0.187665190422	0.465969106342
0.567209156225	0.364576027428
0.396318330232	0.507504572942
0.679885264107	0.340029855485
0.573768144119	0.382244804378
0.503501634373	0.526589625824
0.813573076118	0.545234408223
0.463616195951	0.636893831815
0.462228037846	0.399243255187
0.534445771136	0.586072241017
0.377467506752	0.578254420721
0.738588226593	0.448999142111
0.740859812859	0.445203082797
0.499873285046	0.312738143471
0.402604324881	0.421818483406
0.470167638621	0.381222242514
0.522563056097	0.305571422058
0.388625224418	0.622199234992
0.403978033815	0.425470395578
0.729103832	0.402663990102
0.488418897513	0.532782533763
0.465195239892	0.728272513454
0.457803938401	0.504686243176
0.564403754828	0.457957504204
0.409581341314	0.475621500533
0.517800919904	0.765698009636
0.700927522682	0.578745823911
0.356184589949	0.50199615521
0.56045694404	0.612574308783
0.730190036513	0.499993512081
0.894399156281	0.476620137557
0.343464289028	0.396405797806
0.915591635703	0.490748000173
0.489026671768	0.370228684679
0.405450543644	0.532958370263
0.511627918678	0.49047745298
0.453878822877	0.529606472097
0.552494097831	0.570890080075
0.637217506821	0.51606604182
0.567011181126	0.396774982168
0.72513269137	0.524409549267
0.559147127856	0.55736746662
0.553490041667	0.39362689352
0.676323732714	0.332027266487
0.507533963305	0.633570196334
0.485863785588	0.484295949006
0.539280245494	0.279792624543
0.497763641486	0.722628826616
0.146500883036	0.574680856934
0.288230851454	0.508109198893
0.745539457385	0.60066548828
0.503046297076	0.554093381367
0.364172476973	0.534054585502
0.443017065531	0.381121848581
0.47695486803	0.464769110674
0.498243102277	0.359907891405
0.148972872983	0.61775349948
0.549543682508	0.489397359123
0.283493449551	0.380120355178
0.385014336007	0.34149274808
0.741919635938	0.455997857945
0.415883401323	0.619994636899
0.619779797107	0.280481194792
0.502168563274	0.621260551199
0.375360328499	0.450355806886
0.829596698817	0.479267844205
0.539970947156	0.401964430339
0.497804350272	0.451137724174
0.399251002424	0.151131565999
0.698410278373	0.0917985098558
0.707435485184	0.0803714805216
0.128338179287	0.297204003809
0.556072247808	0.260793375217
0.572763086295	0.0617663279443
0.529061390562	0.0915362299939
0.573654772556	0.0508729027816
0.50169770165	0.198625926653
0.726438633205	0.126988201393
0.633933689724	0.425650515206
0.464505062721	0.203244143605
0.306840589789	0.0501471194486
0.592916563	0.104848763089
0.979851471529	0.273048612419
0.553255424244	0.0698328918702
0.584726681915	0.0975910088818
0.596467768079	0.187514527529
0.539621939559	0.187516418807
0.418936384018	0.0885449696006
0.458694175628	0.155343796177
0.627757629865	0.445002007555
0.510743309833	0.265832467465
0.309880811355	0.0503194698291
0.671141405735	0.620437564757
0.974350587803	0.2642255686
0.208321713827	0.336313015978
0.63379044503	0.0881774962204
0.610848752976	0.239960969416
0.425557670994	0.11053298526
0.691386371581	0.0844817715871
0.125673352513	0.17115941634
0.309504780646	0.240165233727
0.763549682351	0.0704235254732
0.302389845831	0.21123432323
0.768442770518	0.423899313973
0.606350723743	0.113922896748
0.455790744803	0.0142466978793
0.577200304564	0.166334571276
0.386371579136	0.12698833027
0.49602339597	0.14435096111
0.460816406267	0.215461290585
0.380263169308	0.142014870653
0.4802680105	0.312844794682
0.598000937769	0.0846565263371
0.480435935677	0.0701896961533
0.693959100787	0.316314859024
0.321635179166	0.246588840821
0.488497495417	0.0370016572802
0.810609457133	0.0614658585184
0.357846558074	0.112477778972
0.480940297069	0.0336834600736
0.531755360253	0.144397327521
0.611221421382	0.418549740529
0.205647261387	0.0837933258343
0.608348171961	0.323220862823
0.566851265765	0.320583213241
0.537138212743	0.521371334526
0.240990665294	0.171855934268
0.722837303114	0.144276879392
0.116321021336	0.222382831237
0.826624571915	0.125555516584
0.197265974224	0.137018787501
0.407180072752	0.0345078022225
0.678622589629	0.0758567471445
0.488901269046	0.301296826888
0.560022581023	0.175436570253
0.66277463589	0.0801835898512
0.433570660055	0.166576457414
0.433507091575	0.257780986208
0.506195901393	0.141985566501
0.578194806328	0.208843159794
0.808879677815	0.281446409242
0.270830366136	0.0949273576134
0.427285218176	0.37740017104
0.780085136362	0.12602730409
0.479401838142	0.0922756086081
0.486557722903	0.107956054473
0.497038201463	0.464842866244
0.407465068939	0.535540886107
0.639609727007	0.0376925120339
0.642455427166	0.0445097727158
0.276578901372	0.0518336664485
0.635230390636	0.354484148003
0.33676853158	0.0309048371417
0.481130084923	0.168838198978
0.412046643136	0.37187678558
0.402669897087	0.0238081600765
0.820785840414	0.129891161222
0.616505963053	0.201373273978
0.461830316529	0.318882557603
0.634770195001	0.100033180254
0.663494038401	0.32534615587
0.461676639303	0.0700358107542
0.485276091537	0.294803853766
0.377957974517	0.189995849289
0.434408589093	0.230126392777
0.675344897345	0.0744142167046
0.567926605484	0.216231513026
0.307905898111	0.319205764118
0.370986350659	0.12586087322
0.445777583371	0.433568600851
0.782107008359	0.574518903723
0.661259797186	0.182466868516
0.435745102855	0.11722247871
0.493865796239	0.109551737842
0.29390536659	0.0616441497144
0.469436652476	0.264187972421
0.381834964443	0.19624169225
0.356824585529	0.313690217472
0.67725309776	0.0836277815129
0.352610101848	0.048979215217
0.278770819613	0.427635485456
0.411287222783	0.0828932968907
0.292383215575	0.257263458646
0.72894063634	0.173514579086
0.37955399797	0.185957577403
0.198396631268	0.225100711767
0.485388132414	0.162317880234
0.570833068129	0.248948271102
0.488509997909	0.0735981522931
0.29642946707	0.257354681948
0.471421247826	0.0857266085314
0.488763213188	0.193365250401
0.581046506419	0.321116625388
0.360508933839	0.157489863398
0.440169370626	0.149914086276
0.604222473612	0.0729408277864
0.670086495384	0.111976466842
0.679698976383	0.20057010872
0.943924737536	1.0
0.550238930442	0.262584473762
0.292193906612	0.0565160736503
0.506439585878	0.412351066656
0.740211323879	0.330812466306
0.493848008114	0.284531082352
0.448555580501	0.305354165148
0.393299720891	0.325099229367
0.430378448949	0.134857329166
0.323585541682	0.0722758226194
0.231623513803	0.0228103311015
0.64617222885	0.0312799051833
0.211291456331	0.03586650205
0.475888248173	0.393149538926
0.394774057316	0.033980156252
0.754790404284	0.471803351593
0.716204204478	0.222135736353
0.581579596288	0.165901096088
0.603437764773	0.0672215828306
0.518773455686	0.189761467445
0.231658811479	0.595134954023
0.560615417826	0.131779648765
0.383986708545	0.307467208575
0.523341816833	0.0523900778288
0.713786098535	0.318466965804
0.170725379398	0.129888029145
0.484943964917	0.213394123223
0.921819119769	0.150195344159
0.541745677695	0.265090385803
0.522859349004	0.226818152582
0.66881601188	0.391892942032
0.569161277025	0.305630058559
0.389976787833	0.0108139133693
0.501745374289	0.143075388718
0.319816042488	0.267727048967
0.8044468244	0.076792396072
0.136848156005	0.213022493304
0.48531487495	0.229370149392
0.084379790508	0.114090041799
0.211846350749	0.0444741815978
0.43384971889	0.207843471823
0.515506496771	0.0232384438682
0.42735320937	0.143243090796
0.242560812541	0.194112091719
0.503526135674	0.18026797592
0.466613116664	0.306281653663
0.360453810908	0.501395955068
0.544486418699	0.109929649086
0.503013678033	0.0504115159586
0.689219763362	0.189054982534
0.586483397919	0.0833078823439
0.375807944814	0.233326768068
0.596352843411	0.375934339376
0.669905516895	0.0428437175315
0.383041387321	0.440163662852
0.291294430032	0.306640390513
0.480263017499	0.213961765607
0.349566568751	0.13186588812
0.610552042013	0.0351365136209
0.60865097572	0.0364247678187
0.438787783605	0.0356487286397
0.291943579912	0.191948360696
0.611384483341	0.10943474704
0.516861012048	0.0783661899802
0.577280272077	0.394122276551
0.503801553996	0.0374727510999
0.286676147276	0.311254462944
0.359745361915	0.0528844742755
0.431237407364	0.21509587823
0.317447911907	0.0515586232119
0.515346128911	0.162810888075
0.63773062284	0.168700638658
0.704615649765	0.31182828155
0.524975609833	0.126163922597
0.679907144626	0.219507624417
0.433627317045	0.309820757978
0.520379465078	0.231573299972
0.44818960509	0.217935022057
0.75802673841	0.0752105469117
0.547376066711	0.183543290519
0.336137680809	0.0504888945369
0.502947097395	0.145877698703
0.47431355144	0.0256485326889
0.68115539135	0.159082528826
0.443216797628	0.313172628903
0.358053084728	0.0528808696625
0.675671975058	0.0380682522507
0.380076895175	0.234781165578
0.332784688438	0.0433182215942
0.363885216276	0.161224489833
0.45269014488	0.0834360960518
0.552325894828	0.230171637518
0.432756153925	0.26677763191
0.467919375899	0.198840900748
0.286006989766	0.166564027423
0.621006224386	0.245583170982
0.445226012422	0.116658417249
0.359486885015	0.0449611650209
0.340619391569	0.075396473977
0.373996068755	0.0970834391657
0.611598603269	0.120042513476
0.163430403246	0.116837627645
0.742375124024	0.267059132521
0.549359001534	0.209071009436
0.487793451106	0.304981321075
0.677033797959	0.152522920378
0.307687672893	0.230794672248
0.182139409702	0.222903707134
0.608949582906	0.0797624357674
0.754512467863	0.166979087781
0.323269695037	0.0916481352165
0.383140019391	0.147879400728
0.388767845785	0.0895183802221
0.76199772112	0.178720168294
0.640731015653	0.390818770222
0.48938649847	0.0941448827331
0.600726955216	0.200240791933
0.487889956286	0.0607341010482
0.5099786807	0.30528296916
0.240107689081	0.178741567897
0.385199158116	0.0691980216841
0.357062214845	0.13239926929
0.225881505838	0.146612737425
0.620462343852	0.302389971417
0.784744620357	0.0899320471247
0.263784389533	0.0433547689786
0.4310637249	0.0474924866395
0.590622627682	0.0721523585375
0.815491204741	0.0630241390244
0.671231797701	0.152504195338
0.512895194295	0.268568215761
0.340296870751	0.128836845423
0.566955796251	0.0574304574183
0.515186934068	0.482037649779
0.567502296426	0.0869811041636
0.381236929905	0.0936505422912
0.904965166064	0.163316980627
0.62028674806	0.365819113489
0.405528004459	0.336392436978
0.414186601866	0.236696421931
0.654721395464	0.17999490222
0.542731654035	0.280365907653
0.396338979619	0.146212371808
0.960921663088	0.353130556118
0.41036703216	0.198195565026
0.287256727062	0.350183668666
0.515052994691	0.108799870219
0.580675217098	0.199279318894
0.833982143878	0.21264481148
0.379672125026	0.0827909637249
0.362130056026	0.0786369582865
0.510721552138	0.0510940264782
0.741479698144	0.311300200544
0.424574746903	0.24785193429
0.377693436618	0.0537845357228
0.634516990078	0.11771757473
0.570431396697	0.0712713756413
0.520283079545	0.0845583677137
0.562844720086	0.188433099921
0.561614090437	0.196790932374
0.346251740126	0.0453813961173
0.403638532974	0.220080398575
0.566795991537	0.258374512006
0.515476416487	0.171369605947
0.128199582208	0.342097027986
0.341007418723	0.420446771485
0.371878662554	0.475563934317
0.355462192741	0.245054081053
0.456262080365	0.0453089498518
0.456112194156	0.280532906111
0.509016439789	0.236365679115
0.717073140765	0.0704226952699
0.425473613065	0.0771956699434
0.331166488678	0.180073304851
0.450366837796	0.142838564053
0.457519920314	0.29258356251
0.109893703215	0.173098337271
0.373819200493	0.193907414555
0.536660201636	0.301034959881
0.828855692042	0.0203908480793
0.53015233693	0.423453253112
0.536173781899	0.125124997165
0.691329560949	0.35015549245
0.356964108065	0.515787932288
0.428249568875	0.314350521892
0.551086434125	0.100881078831
0.488862387478	0.308437848952
0.730240842688	0.277571635608
0.478223657404	0.076133425
0.618382760252	0.119286710369
0.678817286369	0.0304258886394
0.411157753346	0.10467126097
0.51255851006	0.273728982886
0.19915764068	0.417680301761
0.754231021373	0.41639097956
0.755468594896	0.221868502449
0.808606514245	0.112583231247
0.270898375907	0.0620506827188
0.522905992481	0.22858143766
0.628855768184	0.0839484630105
0.485273307721	0.267983164268
0.447754866923	0.19624345053
0.251466900484	0.12820101697
0.7386056979	0.321473663355
0.445931444547	0.104084150282
0.431452953368	0.353059684252
0.650539972096	0.137227969695
0.174928101163	0.271737705571
0.563403227027	0.0686225362933
0.425864196229	0.0602128325034
0.238800090242	0.0869631719082
0.523865933264	0.155088167332
0.453286793125	0.046735873146
0.565461327424	0.249357535541
0.348327310013	0.26652359286
0.613446238289	0.367052152296
0.580197169264	0.12894801639
0.511102198805	0.378838377973
0.392945720178	0.160893118256
0.343840358443	0.050014873265
0.578319614852	0.129997259633
0.473676325238	0.125418112212
0.363199734922	0.262420409384
0.477980150037	0.15105392833
0.482514731374	0.148315130395
0.423068141958	0.0556744442803
0.372153627857	0.0318350085344
0.589472158102	0.315515004577
0.442138155365	0.0519644464692
0.657915141266	0.211798211646
0.479985590751	0.236074035336
0.505346996281	0.377924092633
0.52597315519	0.224755829944
0.355146230222	0.135063726373
0.345182875575	0.0581167053957
0.650864837588	0.565504030983
0.656066392035	0.0359277356304
0.462687018079	0.181356097994
0.351323024258	0.223251605057
0.426209879596	0.0547963604449
0.449321894015	0.455518531718
0.520586785188	0.161707587231
0.288043953812	0.270010928619
0.262538724145	0.368058106552
0.378393654099	0.0218177802699
0.372461296227	0.177143760129
0.474355384279	0.198670393154
0.796592154562	0.111490714592
0.237982043676	0.0218537412054
0.446599385105	0.0794511925267
0.551708524719	0.200547483509
0.411473072462	0.233587989111
0.50620795181	0.0725538186555
0.280396412825	0.215165358341
0.405838545629	0.124631398529
0.50012549786	0.1364388785
0.441999990394	0.233683420714
0.441002781129	0.10701259768
0.296668887899	0.0474702684831
0.375783994159	0.364735844974
0.665797448391	0.280140954108
0.413638059391	0.396059586879
0.739990412244	0.0419325131401
0.54799508162	0.145596003179
0.559741789436	0.0410377343134
0.287808986623	0.0205684494352
0.526568282117	0.0752441227637
0.50996974085	0.125516541912
0.643853445789	0.173690406091
0.185957850882	0.193905205279
0.480520454291	0.0270968932137
0.471593008427	0.10509392306
0.459673993789	0.184633063906
0.454774447488	0.445698016991
0.182331696578	0.0318648580258
0.671331543958	0.0679406013039
0.3992270551	0.638899558019
0.377980445044	0.173563233663
0.457237494119	0.211261203906
0.926075359578	0.201507167297
0.287695249072	0.0683864016657
0.546492064097	0.113490853051
0.532752435342	0.101319324587
0.481296064602	0.196840415575
0.503152193175	0.067403942383
0.681196423317	0.0616617644468
0.272649605782	0.158653907767
0.674920193627	0.134162115048
0.635527505551	0.0470106688197
0.521017699149	0.0521656312059
0.571997683278	0.317354462936
0.101795012621	0.079336330921
0.606470083897	0.185404392215
0.110362683647	0.397690639197
0.311116209866	0.229037028643
0.66704516558	0.261294668211
0.583329156585	0.405990401094
0.505972652178	0.137430054954
0.388040715555	0.140587786597
0.796545940192	0.0778449041499
0.430518618528	0.321689525049
0.165555288725	0.121838136843
0.30066172926	0.129898786852
0.726406688492	0.115083735958
0.903519506901	0.0759083363047
0.633077443009	0.268794795385
0.616191339296	0.15216040876
0.503963020431	0.34307644312
0.416830571241	0.503790473705
0.405379569531	0.128281694696
0.318535904255	0.0701517678581
0.674974586307	0.280606427696
0.443540494175	0.0351085515745
0.638074156633	0.238440376946
0.550087033039	0.276498932125
0.409631648132	0.310165534649
0.512037871576	0.137282353139
0.550679157469	0.266833809655
0.776634987736	0.132988864434
0.592622891927	0.0369058568861
0.091059413323	0.0644232180205
0.531882224001	0.0632939970273
0.560346736974	0.269386620454
0.251096345296	0.127402363468
0.489132571768	0.117621983072
0.585609426825	0.149982777797
0.56779182559	0.236247403326
0.516745819333	0.407976576088
0.486472354621	0.794205298294
0.596741718672	0.595968641436
0.23362382686	0.689884266956
0.394383515899	0.693130210118
0.533734227525	0.671159669662
0.548885750715	0.575852255997
0.501266261247	0.719071270689
0.472514453155	0.597123728038
0.63648570534	0.485842107645
0.498802124938	0.472457460733
0.541586795185	0.410781135823
0.502059231493	0.420911655783
0.525496648394	0.605277663976
0.575087945996	0.770816441011
0.583906258606	0.480546770483
0.449550168795	0.911203053097
0.448348252249	0.786520963475
0.588785130479	0.434823963549
0.322430262287	0.980454086439
0.587635713232	0.416566413125
0.520553168337	0.441531212322
0.478978820948	0.521216627612
0.52353027407	0.431922130278
0.363216636034	0.635752459668
0.623856380749	0.639690360886
0.263205382988	0.594101400964
0.651698364082	0.376728438781
0.450462378678	0.618308746526
0.443243459641	0.619867388598
0.600873036063	0.60589073793
0.367348145794	0.503928716462
0.377850865286	0.472122331058
0.668380110059	0.547561565398
0.386981577855	0.52252783921
0.482938413125	0.64757340148
0.38189741089	1.0
0.647337949926	0.420858091028
0.560611533984	0.461027949335
0.403548874453	0.700073628628
0.554858172243	0.479480082511
0.462529567726	0.567345241447
0.556921871281	0.377023115885
0.416077259989	0.547887058502
0.455449570178	0.701263054877
0.529095912621	0.550280260309
0.545185560068	0.484238995893
0.388841092409	0.55287579733
0.547619399778	0.479325809771
0.596319247366	0.763115765924
0.376720280666	0.723637146978
0.588409750771	0.496190045781
0.550248089923	0.467334218533
0.400857358506	0.656374951003
0.500760164265	0.413409223644
0.573450296626	0.338627985786
0.399065034224	0.70807382701
0.494562954384	0.382256654105
0.380767635658	0.490866327184
0.500387129938	0.788160565295
0.334115188294	0.460691798068
0.77515885933	0.284465183171
0.328873640431	0.729731432283
0.507665754049	0.557705898722
0.547275946229	0.846871068676
0.470032072535	0.533898413791
0.547527384738	0.403537160324
0.605608223919	0.464411090189
0.479972989749	0.486172885767
0.442927615271	0.591251804668
0.485722548203	0.549917835431
0.484338690256	0.601352926718
0.435361210947	0.94088736439
0.36801058336	0.746743830101
0.398671062677	0.446788205822
0.547212704994	0.803346115557
0.403442914049	0.942068364543
0.570634526487	0.440342871777
0.42321404335	0.514896001529
0.374708140548	0.503314342497
0.594016564453	0.508699478498
0.609063564781	0.56361038438
0.493981190415	0.542127592078
0.459384276853	0.642405443848
0.507205170572	0.444879910305
0.486357672102	0.560564494769
0.411179260854	0.510864600865
0.588271611448	0.437901763632
0.591911623307	0.719628406401
0.566516849203	0.500971941613
0.538939321651	0.3721076571
0.698145549221	0.402411966749
0.545953412216	0.518958843286
0.473130486222	0.754710050924
0.505910603699	0.39273129814
0.462588274376	0.498463713367
0.415256707786	0.575155536022
0.530246675223	0.779286764537
0.552258189719	0.454961436403
0.415709973051	0.415154724546
0.442061248716	0.549244949081
0.46568570967	0.444591424817
0.483737448304	0.499614550401
0.575894259231	0.52038496938
0.528159818182	0.483289529603
0.590220382344	0.376409741143
0.530110357616	0.406645552797
0.451500219521	0.549056783075
0.486625357158	0.452287548366
0.413722785491	0.515227263194
0.559396993635	0.523447733318
0.568910203146	0.401880285055
0.265579863439	0.508427601665
0.535138654884	0.427764070255
0.3921103201	0.467145826555
0.642323288384	0.446277322606
0.409428034108	0.499127382913
0.36358363346	0.428305939486
0.539320377074	0.47684224568
0.492237525435	0.449274110573
0.481746731121	0.628076735116
0.382950163129	0.513225775684
0.51650259486	0.536606682982
0.575128965404	0.366634831043
0.411171082405	0.617748584774
0.412061249811	0.721856396783
0.455042464309	0.656635400758
0.662536082145	0.427631288443
0.575891845903	0.631909816731
0.569185853135	0.552106564964
0.457533933045	0.467212922596
0.413684183176	0.689028872673
0.451039740316	0.51285932966
0.36693703942	0.663945119612
0.640904711254	0.358241138748
0.426056406147	0.63689613013
0.406548615755	0.50505590929
0.399053194787	0.507865958113
0.44862982726	0.679804794109
0.390068849326	0.569279710156
0.619579854226	0.308061669486
0.587330336958	0.517308904447
0.478014012947	0.427960067872
0.474905249946	0.446069764489
0.620560072314	0.382644138736
0.50652792593	0.536488278009
0.675276759452	0.322861510784
0.520107938168	0.555211485621
0.522686795031	0.681254743249
0.563291575236	0.423016679377
0.271570359833	0.460765328529
0.64142112223	0.339774754625
0.456208614343	0.386876624919
0.589315594946	0.560815674992
0.490997282459	0.562256830251
0.420185753951	0.48864782661
0.421661893932	0.65381111988
0.671034405442	0.550962526127
0.569897611274	0.413884478928
0.433436013961	0.645198308385
0.486311273454	0.596545678187
0.537240067828	0.45764209358
0.576046976511	0.45364670224
0.525158939698	0.49848747065
0.424313362188	0.459011962595
0.685527547451	0.502437939699
0.357169580915	0.422249498617
0.55317673839	0.381158711229
0.372981522586	0.504967220415
0.503001437409	0.385097285257
0.547194971476	0.442469343225
0.551484144347	0.495585831346
0.387065246941	0.663587699087
0.453760371046	0.345569700919
0.511988569834	0.47177122385
0.423925354344	0.556025460155
0.437653495567	0.392141395125
0.572669097222	0.352277863119
0.528047035318	0.67674391045
0.498798329329	0.696403993553
0.62595506777	0.484215732206
0.39712344135	0.56504221173
0.526336763555	0.408108533611
0.705831248836	0.326465032073
0.27669968499	0.671947193536
0.351454743759	0.516859320255
0.395214307413	0.623322158475
0.459033353596	0.607491215406
0.644952957437	0.54722504449
0.740618908462	0.376174274747
0.560759674414	0.418250983497
0.381097553919	0.54313115591
0.524763687773	0.640439452598
0.57532180601	0.511038982018
0.456768431845	0.448637740326
0.553809194667	0.506786080532
0.417359210371	0.422236143676
0.433348244317	0.579138878559
0.459016675792	0.555857106008
0.435850134534	0.485977185703
0.506533249926	0.529649208996
0.576477856542	0.516515541758
0.55876307572	0.392030374672
0.462055528113	0.566287660115
0.541784748681	0.503517475587
0.37906019654	0.68975073144
0.612882097827	0.368247694627
0.514102213567	0.471759284394
0.567720257173	0.768742657107
0.365713033253	0.827311731238
0.416707446519	0.624500366473
0.563651372432	0.380048678236
0.562302984278	0.422205954631
0.578614651423	0.590502405716
0.523496543552	0.403082227013
0.506072230761	0.431354499618
0.655688242932	0.504750206035
0.477564267578	0.465475605101
0.518923628895	0.57479908681
0.38902157631	0.679348924205
0.455817454973	0.596440181889
0.41240671325	0.738955829862
0.479591622844	0.524876952406
0.368235212665	0.780190034583
0.428711191747	0.501559961121
0.524644181029	0.532771699589
0.509542127708	0.440541311014
0.476090583827	0.555269237746
0.499294403933	0.469149162142
0.410953679583	0.63844456906
0.606303281486	0.45615776799
0.519902556038	0.376052394806
0.585537608408	0.477494879608
0.426469138248	0.740682537145
0.397688163158	0.645267425532
0.607451656725	0.462260477482
0.445595553941	0.385270588994
0.213633579538	0.702760923262
0.487735607295	0.913621021348
0.551011182975	0.63236877654
0.317611584908	0.841104348242
0.49237492709	0.440220795939
0.470174005647	0.603996924572
0.500363655909	0.802440594018
0.442565845034	0.611476672786
0.526167095614	0.537014478428
0.612348905696	0.419745027478
0.457795479041	0.742009670781
0.504899606685	0.450937876703
0.455584136897	0.403317776168
0.473720391003	0.43267534608
0.379792388268	0.70371917549
0.45047981782	0.404907451187
0.518685737432	0.455178672626
0.633286117739	0.455051354705
0.526439535265	0.331073173953
0.554531239732	0.429873589503
0.648155280037	0.421054101291
0.612143135883	0.692353061966
0.44485954981	0.627916382863
0.571844842587	0.400487799428
0.572973840939	0.427322419621
0.563448357135	0.554236790891
0.361600848306	0.661093254083
0.609201667002	0.477500844557
0.446597153452	0.635715892831
0.63383225506	0.631561653685
0.404662282043	0.693395856144
0.31584909525	0.709070510106
0.565901495817	0.340658564702
0.536100404265	0.547888201647
0.584545247041	0.385074424208
0.544835695587	0.386193611552
0.648164943262	0.458536880577
0.460101683011	0.584644941752
0.411877970582	0.391918227546
0.530652730573	0.53690423867
0.470577035455	0.666431209203
0.567419310522	0.599910630868
0.451076748508	0.574644613088
0.523010001411	0.449595585217
0.537079873788	0.570032918018
0.493333373371	0.659410189586
0.400690892404	0.627075150568
0.512687284029	0.558976349024
0.622224590653	0.470413695466
0.539929060659	0.57883364519
0.434217893577	0.809822374254
0.577641894083	0.433368125272
0.562378514536	0.402301715444
0.533165734031	0.393665188877
0.393352661426	0.615338391645
0.557302701454	0.424615788669
0.53534972282	0.51502507648
0.328058996709	0.408619644543
0.335290626349	0.518422523035
0.328526742954	0.522910214584
0.481578804575	0.445159750436
0.521794538098	0.555771181019
0.395720081369	0.656626528229
0.484470029341	0.479295733171
0.627166923675	0.508055677135
0.558078155862	0.466353298896
0.443865069455	0.523709467046
0.430682211864	0.673480796435
0.531138455746	0.390915826434
0.378957600851	0.500232953513
0.512783393207	0.399419881796
0.465683995347	0.515391593609
0.673462619895	0.555013607668
0.537665982735	0.376308431557
0.460356499808	0.624615268013
0.554415032401	0.452722818564
0.211173868983	0.78519679099
0.326332366661	0.537264580551
0.630308455311	0.423230224832
0.405613763815	0.588851233004
0.563008021366	0.51442810525
0.5175749931	0.528941754587
0.487016190281	0.74286196189
0.617411032223	0.476362109498
0.528518804114	0.422770895098
0.564277779427	0.403151849191
0.309469913198	0.440006317741
0.518426820813	0.504103720192
0.533656051159	0.641438503
0.600862000971	0.677326306898
0.427293365894	0.58924414626
0.448156252735	0.591095475718
0.47077591554	0.64467044281
0.468207081257	0.478668753819
0.46182037675	0.560523102672
0.440262903419	0.465931180224
0.490154451641	0.55819480774
0.507073257591	0.398505571587
0.443176690018	0.435071325987
0.500075034326	0.731214420274
0.448820274545	0.353198606472
0.479219973423	0.605042014575
0.515747261794	0.533872644136
0.467082217481	0.441644780471
0.497460310698	0.512278182818
0.580581408551	0.47049557469
0.521762642834	0.48449433757
0.44826435789	0.456519803255
0.371532609694	0.77244422631
0.628667300427	0.426742614871
0.454636307604	0.468156627999
0.525646039028	0.4329062613
0.482417476068	0.53589685874
0.538847505746	0.538761092458
0.521611799933	0.570358016231
0.427575029921	0.494431694079
0.51328617625	0.448338792105
0.470495678084	0.682901433498
0.613611836788	0.457245968624
0.58414503682	0.456384903954
0.44032859235	0.526402743406
0.635833696594	0.357891329977
0.540242137222	0.433353372447
0.4474921969	0.562781006119
0.329657879293	0.734141630442
0.515541716637	0.518523438654
0.448456281772	0.534322679977
0.440197523418	0.494710938625
0.420347528031	0.568043050011
0.617931939632	0.376150473858
0.37207690907	0.80906949988
0.477376944692	0.441212080194
0.477909850655	0.571295845828
0.468389496362	0.436754947182
0.466633985465	0.511827785197
0.34822469832	0.53653390576
0.43442108078	0.449789468956
0.607015945768	0.377783426237
0.520115682348	0.335787096682
0.396118088831	0.732780423109
0.616029925894	0.648282859374
0.592367745106	0.380217840779
0.572892070509	0.421764990191
0.462520490376	0.635373966312
0.479348339709	0.470911947093
0.67303787177	0.305442111585
0.377188931753	0.432913525442
0.455435926759	0.528068707667
0.482067188735	0.60780207861
0.381836789696	0.711841668564
0.54560007874	0.405860813733
0.512526049583	0.403478102998
0.360076152686	0.562534846684
0.633420866159	0.377286210808
0.391630597575	0.557410792565
0.716066426482	0.442545698824
0.56152900435	0.456726787578
0.565596954331	0.56023244925
0.536797713119	0.486981607009
0.480493112886	0.669999995618
0.520831469355	0.516492790898
0.51444372369	0.613996835121
0.308409749085	0.594617134349
0.571435214951	0.458948484608
0.583911365928	0.436490637097
0.543829890188	0.389618088282
0.437839827121	0.449099914694
0.486818862209	0.405363039751
0.649739504852	0.394482966732
0.283867549185	0.633277375529
0.475909460169	0.489819761246
0.536448867021	0.383039921463
0.604678731375	0.608831893734
0.429210289837	0.760423670869
0.511282202492	0.605126433554
0.609263989024	0.471410418625
0.489714972911	0.556389081811
0.468697346272	0.80989254046
0.613288508614	0.611828115004
0.365135139568	0.531254876261
0.54871621052	0.65496538908
0.637344322795	0.521162966921
0.634745261444	0.413305501239
0.492387659603	0.486360302883
0.444290578577	0.403665493651
0.589119902643	0.459857994542
0.277453744838	0.528706287781
0.426933378802	0.476027411585
0.496916231416	0.591112991068
0.441763166773	0.551189210311
0.560039459692	0.520580483929
0.547786327121	0.433191973578
0.643562224824	0.53153998564
0.422313817527	0.543612559852
0.461825928041	0.392072081661
0.525887627694	0.344034274486
0.579102573229	0.694423851678
0.670746098952	0.618717483178
0.611323469292	0.351098023973
0.451537847258	0.780961737343
0.341267838375	0.713592972591
0.347742269348	0.560051775392
0.50166170897	0.528281795008
0.452208188158	0.597326256282
0.492097323952	0.640680498312
0.533254944456	0.472353544012
0.542155976894	0.535077113319
0.554425836569	0.438623935908
0.320914714567	0.725466613131
0.455261099143	0.539051402107
0.495311164237	0.516635265504
0.576599440877	0.526238839615
0.671040918218	0.466640039335
0.32804375032	0.603772109402
0.672713519109	0.318163152819
0.462757982611	0.641809892511
0.400578206728	0.515858418144
0.611962874455	0.40602677383
0.545209163385	0.435513569389
0.520937671783	0.492418353343
