# Supplementary material for: Do universal codon-usage patterns minimize the effects of mutation and translation error?
Source: Genome Biol. 2005 Oct 19;6(11):R91. doi: 10.1186/gb-2005-6-11-r91 (PMC1297647; doi:10.1186/gb-2005-6-11-r91)
Supplement: Additional data file 1 — A tar archive containing the used CUTG records, separated for archaea, bacteria, and eukaryotes, the data used to produce the histograms in Figure 1, the kinemages used to produce Figures 2 and 4, and the data used to produce the scatterplots in Figures 3 and 5. [file gb-2005-6-11-r91-S1.tgz › CodeError/data/scatterplots/bac_p_rY.dat]

0.175650548549	0.0955126958503
0.629864275618	0.862733463447
0.657004301301	0.688280291071
0.41393202368	0.332086127645
0.606498661399	0.316201243069
0.56842498767	0.502852327149
0.433290752651	0.315040075082
0.684155408986	0.556627295997
0.440017929235	0.489020901246
0.428894020101	0.497165710281
0.388564954295	0.11464733656
0.421519410487	0.299248241767
0.595946586295	0.314287645277
0.6756871461	0.502512740691
0.614465106733	1.0
0.793927046754	0.547336293357
0.776598017888	0.562423028472
0.377076950736	0.578268103381
0.30089393488	0.217529432965
0.916876642209	0.515441682747
0.377209010949	0.224423856562
0.42061071757	0.480227673201
0.479263033544	0.397705441528
0.716045268076	0.345743052955
0.575766741758	0.3604296585
0.470983485936	0.603520591193
0.585851185953	0.21875695544
0.564177276041	0.492147032964
0.563452813491	0.253079707042
0.563354556723	0.419686980024
0.516310083382	0.563675975418
0.61844844947	0.224798251308
0.602136686853	0.214288162694
0.621251970524	0.353145269382
0.330040848947	0.372080692721
0.360767682438	0.598707987423
0.390158097946	0.857719554097
0.464743231682	0.171388777786
0.565146125161	0.306825941681
0.432410811675	0.400021915082
0.465814342932	0.249496629917
0.370886505512	0.299812633213
0.477095572596	0.104208819154
0.453755777286	0.353989616246
0.371023843968	0.480278471271
0.388698733638	0.49044243156
0.372277077341	0.510391908707
0.526044649417	0.313956846897
0.668766785551	0.614800731613
0.780250167564	0.464442666459
0.578307834361	0.489931788445
0.579495391067	0.483640568505
0.654058344973	0.645625559107
0.496147385901	0.581383752175
0.308560203583	0.268173990987
0.675718248042	0.26050394
0.427221983912	0.521660816688
0.496995260533	0.277330128162
0.641284880192	0.34002221373
0.857265055473	0.809132965544
0.522989628439	0.243376362812
0.510848628399	0.226239383027
0.435759851869	0.470026874776
0.740302510406	0.291881346737
0.738973704837	0.600043926094
0.39089788398	0.37680590228
0.101636623526	0.325956611988
0.758626679621	0.240654914585
0.408247581661	0.482681087789
0.430482251358	0.284631164288
0.755069700444	0.555908173059
0.429818899005	0.545709026078
0.439489423567	0.890938225901
0.722922043581	0.369365787183
0.513324471393	0.564694524654
0.469466163373	0.641941135124
0.709785639636	0.547218094392
0.410126995354	0.130155861119
0.207630594865	0.432204819555
0.458926574216	0.298676786189
0.592504362199	0.758634915128
0.485185077703	0.563172150743
0.516936048057	0.251367548609
0.257400930152	0.605028618702
0.370854105848	0.346070052922
0.533356966186	0.434733861585
0.215376202667	0.368896178878
0.486156631987	0.44791212366
0.286996154198	0.577498103616
0.446723796358	0.435335204681
0.374170776548	0.276206068141
0.126801213232	0.314139211401
0.08973656043	0.485974191233
0.601098831911	0.604480680381
0.375869599566	0.356908995069
0.331433345281	0.189029236422
0.571565934813	0.312696079888
0.518443154097	0.720088129494
0.615149481243	0.521191533978
0.52186466411	0.269366107503
0.479552251133	0.370291360127
0.093911274042	0.270285672954
0.406759072894	0.365488954021
0.594514846265	0.544484257673
0.410034033298	0.282390063636
0.396002943353	0.279362530734
0.592361182994	0.336976170463
0.557773811171	0.347437522874
0.539670812324	0.357140332077
0.506548080523	0.341844631715
0.284366470037	0.403550053881
0.502089948021	0.352013294756
0.722664083854	0.370536201527
0.621907321508	0.248370769814
0.464041616353	0.328289799625
0.463119591296	0.514887462636
0.384146261277	0.42012829949
0.333480324253	0.298965822851
0.278546838583	0.194489611023
0.337822029224	0.430227165439
0.627506625386	0.365875040663
0.570538304275	0.304452569392
0.568330424829	0.427010997514
0.410641815527	0.273809273157
0.548326884946	0.305292257712
0.40003150267	0.361183742585
0.488851054543	0.437786253409
0.268664564518	0.182382574093
0.239916047078	0.515848071098
0.415091112145	0.499683612438
0.378243251564	0.300847613471
0.497960099276	0.681925213083
0.720306596094	0.366689242359
0.431080233914	0.437696651143
0.302372312304	0.238075921182
0.37752328148	0.347952549668
0.388997008897	0.459834847819
0.451362525044	0.408582397842
0.568344516117	0.415737892801
0.352402199974	0.379909796361
0.354179457924	0.141866422804
0.416296683637	0.480838262174
0.648120062055	0.0832212566468
0.177145022967	0.334856027782
0.577183591271	0.109776859335
0.262577751526	0.482784367156
0.537564714581	0.308130833149
0.555369289478	0.239760021523
0.287586861022	0.45172787231
0.379935668939	0.134172013784
0.229757503697	0.2178922996
0.454689504645	0.176399491593
0.663256612476	0.221751740844
0.570413823273	0.376345532903
0.353258617613	0.298312870663
0.305765504373	0.228991048811
0.502699563528	0.578816531729
0.398215560544	0.382776541714
0.500676912665	0.379091036872
0.771021571223	0.507512782681
0.271701356387	0.476160928929
0.249809482587	0.315152319628
0.580663375193	0.061970541884
0.533772955619	0.367703026906
0.616157499433	0.26282953764
0.599364669028	0.274561610094
0.262823776582	0.17385332662
0.541897834441	0.156430223551
0.314361281783	0.281498707803
0.237138187962	0.321475105433
0.211230207419	0.244360439449
0.663199701709	0.311683924643
0.870336244003	0.399936532344
0.56583117735	0.331539997818
0.7183877681	0.301527378037
0.607352486193	0.45522164448
0.04433615368	0.173856120719
0.342833564611	0.0850845953944
0.688059264802	0.587099244296
0.592924531644	0.659148467057
0.431456158874	0.325376884769
0.43773588245	0.316243682501
0.402353182702	0.257818426328
0.186442774415	0.146938486841
0.335637712631	0.463650204044
0.651209866709	0.256433535829
0.382154706751	0.515978405466
0.441444049584	0.309481248178
0.448305219249	0.291487050339
0.201935417702	0.157018892201
0.659447232434	0.200880937757
0.517674242378	0.385970356697
0.542934540233	0.727186406636
0.346970810833	0.297341585944
0.555003261322	0.261595350614
0.72054009711	0.574949547905
0.375061050652	0.28428567862
0.547524871582	0.337270557451
0.442951267566	0.454170738667
0.892396703843	0.276153431588
0.356071549244	0.40593368692
0.585081508568	0.279077214696
0.502160267009	0.210802684936
0.55036937392	0.455622601288
0.500910785196	0.549252258439
0.321308910681	0.428440841313
0.242998437335	0.212233139129
0.365028591178	0.248178043464
0.485076623028	0.578099920282
0.675847686318	0.858522154377
0.372451152009	0.364561162213
0.454652604121	0.334965372374
0.88457028911	0.54632563783
0.545235499498	0.465361326572
0.527822748879	0.276049510982
0.658116192712	0.435537908821
0.399839410957	0.397496037546
0.439149100243	0.259102745254
0.680119741952	0.384247353066
0.641061596543	0.374141846993
0.658535993675	0.477755708911
0.555903085529	0.696598490401
0.210547901318	0.303189840912
0.588863482107	0.568234427156
0.546718452051	0.322250528825
0.395858491222	0.317775378085
0.324302729518	0.246927022807
0.870888019476	0.476998711262
0.537706640657	0.349826166354
0.548684784458	0.647436761746
0.605254639454	0.195002451042
0.274279436362	0.150313386197
0.55691874912	0.534521042421
0.438144338396	0.553122739211
0.543832828278	0.346311770158
0.552611109445	0.607285255357
0.728141031025	0.354738575234
0.766774323612	0.412682839408
0.548237903257	0.802655538873
0.433249451453	0.507736470075
0.520022778169	0.613048848129
0.526299492851	0.388520732307
0.436697579148	0.407043614632
0.598178285942	0.723963823348
0.298137479455	0.494831222938
0.552722079122	0.446355279853
0.286770538418	0.201882174556
0.59076390535	0.545059736342
0.026010370821	0.378382215379
0.335927024549	0.265572252237
0.503081202984	0.249633194661
0.684493813967	0.458764650209
0.42969191652	0.139583473523
0.574544098067	0.462796201086
0.590719048067	0.265304493011
0.440884052952	0.328775664295
0.780239237094	0.252454566385
0.421144019897	0.29039291386
0.669124204464	0.756992728606
0.154529350183	0.458300614663
0.392907319834	0.169903408342
0.091700717711	0.0858170701492
0.595408611185	0.433513285207
0.321598769644	0.451000803892
0.498831287738	0.400329690765
0.4225262788	0.354021115085
0.618934151156	0.715028848416
0.601970210853	0.636200172592
0.565051781714	0.567056742859
0.516121045443	0.26014295653
0.435569862137	0.621698918203
0.443820526194	0.203998542053
0.716197708775	0.193515065549
0.475387236682	0.583556753115
0.412502207942	0.22952637099
0.490354546374	0.405668597442
0.394235387951	0.496385668058
0.536981831736	0.661269152436
0.385369109447	0.442676080089
0.47507849552	0.495477797331
0.262589653609	0.273461866151
0.555136373563	0.346746662151
0.339113461053	0.671590381003
0.5331223176	0.545165125655
0.525431406513	0.301884685241
0.309029358403	0.407070126149
0.418609151731	0.404689173174
0.792718161508	0.583380793547
0.361360958517	0.416926631882
0.508951795086	0.256242851945
0.583409088544	0.447039801091
0.48323210087	0.557056931627
0.625900812288	0.583467404533
0.370847635805	0.475166349508
0.258861962006	0.353650241163
0.563696829458	0.411149959803
0.511474523458	0.293463785724
0.426030546831	0.253275452937
0.290563377268	0.531927325687
0.428757197923	0.525031027809
0.266869159541	0.455662587017
0.507699957836	0.465868324119
0.548887116656	0.213159520691
0.511789693108	0.32452219628
0.557770462282	0.554138707655
0.504067314405	0.399814822621
0.536948719183	0.189134539834
0.456173078471	0.177789351453
0.567636679433	0.458212686581
0.701669994082	0.418994253199
0.408691761129	0.270705665432
0.671476240691	0.511751491429
0.29213593322	0.398684231525
0.5609766277	0.450133376186
0.8354299772	0.471362532396
0.208194290289	0.0935613276407
0.456164895107	0.48286935178
0.426940827383	0.438540020299
0.653438791594	0.438004393711
0.628449596337	0.810193169856
0.465097454944	0.389268336098
0.626519606486	0.349235354727
0.578917489959	0.420372969399
0.396745838482	0.433463811014
0.514763432233	0.534396523533
0.338452775668	0.525205089733
0.453980702759	0.499152022933
0.632050904218	0.431172917592
0.578236887004	0.741051136507
0.783872171709	0.493984932627
0.345337204028	0.336882679374
0.427867929493	0.194511486028
0.597903590706	0.37599154165
0.432414299198	0.44920692156
0.382530293214	0.19803447121
0.535618456187	0.312782589832
0.607748616747	0.544326180582
0.184860099612	0.187710760687
0.352636696557	0.386340199779
0.866956782476	0.350795097899
0.264706776769	0.244186621866
0.769575403755	0.640276787982
0.566084515455	0.403598560707
0.425947537549	0.325676868448
0.33027192184	0.229819907209
0.564723441292	0.636818568497
0.469985974558	0.376504723801
0.260340146117	0.413168195861
0.251954335307	0.331932968614
0.82726238727	0.554958907313
0.524342535948	0.319590347515
0.516115335162	0.287597327451
0.495598555294	0.341137939441
0.705306594664	0.577906897169
0.412953203477	0.372988880259
0.508210346165	0.215780857465
0.207946875721	0.19118484825
0.448413952754	0.317566012842
0.692579415815	0.266560030698
0.770212870554	0.183878660904
0.64743610232	0.427799039167
0.544278943465	0.489324539118
0.539230237908	0.325517933694
0.493754636495	0.341664592303
0.435600281484	0.384895289923
0.273784644811	0.542326578563
0.517149141768	0.15854073628
0.62065482902	0.37728508064
0.443385163902	0.219085189769
0.808646175539	0.546244665751
0.139350074834	0.351596561185
0.767204876742	0.237319714371
0.579093228194	0.416186567774
0.350831304511	0.171274641948
0.481666619812	0.227563661484
0.363884902284	0.273803612614
0.617903803555	0.630438775808
0.572309586094	0.458507670532
0.318643481908	0.22202024869
0.401640881479	0.289660069874
0.404100714903	0.520712605837
0.29837120195	0.216291853405
0.83090759678	0.247807693738
0.681564453674	0.351819875199
0.393124092989	0.359322787086
0.501490335967	0.523768359107
0.491528857248	0.551998952467
0.566087154195	0.239193998543
0.604940580303	0.436558496775
0.355294363067	0.481899592169
0.231967867244	0.222176745014
0.599951496047	0.388458611501
0.62029581593	0.444108737324
0.544243226631	0.392748884729
0.653395232536	0.380244753971
0.867905068028	0.165157838929
0.626536495249	0.439647137003
0.784042716442	0.509215585553
0.564006933049	0.392090135413
0.656489207377	0.357892618974
0.371755440633	0.278422054758
0.430754601055	0.225549723639
0.378221481713	0.356804734179
0.146131404475	0.280892557425
0.617827058857	0.274618149532
0.669402623935	0.389366416649
0.18034352604	0.343417804592
0.356289141569	0.390661957976
0.360612619135	0.168097817443
0.755082970388	0.478948934013
0.574981678711	0.4896874636
0.508595004771	0.528417022735
0.161322772815	0.287761933877
0.480942400284	0.45835388722
0.4440418648	0.540777344327
0.58655688187	0.40731076197
0.795404009573	0.348441192331
0.601203983928	0.445237495625
0.491624287457	0.333958251751
0.367984504919	0.111743389342
0.382405036621	0.428810040776
0.661738500444	0.059479731728
0.413624848125	0.42094998878
0.335902073304	0.269115080405
0.3432496781	0.229780585782
0.761243836446	0.43768145725
0.433826823717	0.252057403107
0.309749138243	0.29660781823
0.34379310075	0.307322507127
0.685449081768	0.311353317103
0.339539095321	0.264052220622
0.516564365997	0.21288406877
0.447888743899	0.210844539956
0.374911974083	0.503904717329
0.637027280884	0.602955308852
0.482462673382	0.319296610553
0.660485660636	0.546149517181
0.642541404797	0.649601691679
0.37958800033	0.387432507223
0.467443502622	0.155406498042
0.620268331188	0.417844238091
0.483742828538	0.550475175901
0.709461519815	0.440030797403
0.431152269856	0.423881536269
0.389822320146	0.382720269482
0.445840014876	0.599025796853
0.328764422004	0.392902836354
0.249304110563	0.537512771456
0.25970510361	0.642577921673
0.507006104657	0.28353227213
0.573014586425	0.308871220924
0.64336938247	0.248869661696
0.370656450345	0.388216288281
0.668769525509	0.410410054745
0.341287824095	0.0848516823992
0.664329663829	0.302635761112
0.559679230595	0.344580945607
0.450807717917	0.475143822799
0.392697720028	0.575123916162
0.395746047742	0.409694550032
0.449477802834	0.712397783624
0.553185381722	0.726112928899
0.559367569273	0.605560627185
0.489771800631	0.579621469483
0.405479079039	0.639859339257
0.611324149845	0.512358523944
0.42974475194	0.365710514646
0.806243306964	0.540281703289
0.464032447091	0.369944766872
0.577837557326	0.379979093552
0.251022688184	0.518784828644
0.437741155551	0.466831544289
0.373719348303	0.334214084839
0.433421680203	0.88500788381
0.517453271394	0.711845373674
0.683993237562	0.444681932109
0.539301875115	1.0
0.649722994918	0.41833521502
0.632074233749	0.307106478653
0.518268662748	0.459677486719
0.263231186363	0.377727652635
0.840446876066	0.617040031343
0.588380970458	0.505365139731
0.494840315713	0.64635266243
0.557873339101	0.227780780289
0.564489731432	0.662757324442
0.189609534863	0.581151807368
0.426164545395	0.488031249894
0.614462230141	0.531163654353
0.257792097382	0.493208123112
0.627890508449	0.523467402761
0.38996551119	0.47657260245
0.630189285252	0.513150536862
0.10109350793	0.844483419381
0.60718712493	0.45623119668
0.510592799006	0.432402039543
0.358849842854	0.695207208557
0.562291045883	0.487235281549
0.552378184395	0.572707459667
0.594568221848	0.430631129824
0.440894380091	0.515869243944
0.163022946597	0.655841307632
0.244313881923	0.454755630416
0.430380299925	0.350749876948
0.526139999726	0.545489481419
0.597474769401	0.298150931373
0.520159251428	0.745271877087
0.464631732143	0.67896496846
0.212802041609	0.389190491231
0.430741407109	0.26299090972
0.559208732707	0.533871362117
0.468727973711	0.393445760133
0.879554875434	0.29282710443
0.479617015122	0.635540321412
0.870594529412	0.334471003786
0.259089696128	0.453532533613
0.344686378619	0.593836051038
0.453117769885	0.463603426702
0.245453658611	0.246656679051
0.487314868815	0.696591785932
0.571640384882	0.570011383203
0.623180951138	0.782295551161
0.685716002801	0.486046203803
0.210708456936	0.347345844051
0.389186469503	0.474312849812
0.373202500989	0.372525461469
0.7817663989	0.610438445548
0.281713090515	0.417589795129
0.450247020484	0.487702889007
0.349860518314	0.744954650811
0.391312471444	0.772985759114
0.438203202409	0.271600192658
0.630403923534	0.702122421759
0.325875329309	0.933282326044
0.533645490895	0.500319709933
0.558214639895	0.427089304625
0.937231838008	0.480098609949
0.480574988195	0.260606028886
0.286142217755	0.434606022635
0.408619195808	0.570547343469
0.578412444056	0.505278570845
0.49212159589	0.394999883992
0.476934245961	0.494352180707
0.507917500362	0.458072247946
0.204317791358	0.332560422946
0.418720761291	0.627130471422
0.514287518105	0.415583477862
0.627727212386	0.32820349093
0.685650720375	0.354459288549
0.647637480522	0.408432726654
0.50141134118	0.660387379223
0.386507965781	0.313285281788
0.465094383636	0.542296854404
0.468210350135	0.57561807681
0.216478128497	0.63134814065
0.622250894399	0.310151042384
0.513672829499	0.387728825355
0.170763734463	0.514899118007
0.578814260904	0.421920997764
0.902694701655	0.438913313841
0.531022634865	0.383960923744
0.471827796739	0.475723250905
0.349277000729	0.338675157061
0.550503949258	0.349142491796
0.619822910231	0.522357947926
0.558621478511	0.393632268631
0.754054168445	0.479795459128
0.40798902271	0.465195656805
0.600234204409	0.335433080471
0.724669585159	0.452299810821
0.303558516768	0.42254809812
0.356075238936	0.426214524463
0.483720404427	0.30351936506
0.154718674109	0.421670984904
0.354490446035	0.39218223988
0.522224650865	0.512193198123
0.274540349416	0.349607745916
0.404469746581	0.621291730794
0.519527293143	0.49863278634
0.463430312111	0.469882800401
0.408438401623	0.326276316096
0.563174953099	0.632016421352
0.66266702903	0.742997073083
0.663824345176	0.618173194004
0.65231315706	0.457412503421
0.449173165866	0.546150603209
0.607041841687	0.448190654948
0.953390260878	0.417529068362
0.454460501179	0.528267617481
0.360758338854	0.471682081477
0.546025913585	0.619516335958
0.558217563933	0.329878038882
0.666495175609	0.63559075282
0.436697224254	0.404747574541
0.452208398727	0.434753154249
0.615574145621	0.660353228254
0.062596900698	0.537545696343
0.367569887752	0.32493028786
0.210586657528	0.418182443943
0.824367540074	0.511181502104
0.552999444298	0.391125500245
0.520861568051	0.438381597238
0.52073896581	0.428311880312
0.625764490966	0.25043594428
0.57255108047	0.590091993428
0.449285052557	0.645411733236
0.604982900384	0.473135548214
0.378810348805	0.465459591584
0.379269700775	0.344560098059
0.559951869486	0.376407527858
0.471206834838	0.529044605714
0.415807140849	0.563665349508
0.416431447356	0.510390943062
0.595200497771	0.538302922972
0.597172508715	0.509800147017
0.67389522042	0.330027533139
0.617031319405	0.564214916159
0.624876112896	0.512334398906
0.593338258236	0.419267083939
0.396745479713	0.556525133144
0.447729052068	0.44976821758
0.567758858082	0.449766296688
0.559514882151	0.505988258351
0.228933683458	0.450529601639
0.705153955022	0.40579353192
0.284010101439	0.504458512679
0.274407970978	0.329836358673
0.678382291512	0.43986147679
0.426230005858	0.479222951136
0.625205364781	0.647333788533
0.48836848644	0.268500215447
0.473357091826	0.448714851353
0.759804427621	0.473376788418
0.517582459435	0.402392255951
0.213152984229	0.409543625488
0.13799611874	0.568837332354
0.550143543981	0.552135207376
0.635337682586	0.455365206836
0.496131601944	0.560509754236
0.544808463018	0.382876776633
0.199118682539	0.345548591321
0.334836063869	0.615387171036
0.572685276225	0.527083581489
0.551276491863	0.531735586451
0.606665533095	0.622398378252
0.414861424388	0.556580263679
0.522839044059	0.405037331868
0.6160998421	0.436654505432
0.331787999356	0.4966382585
0.549388886635	0.446098065647
0.412878797154	0.505127559559
0.525349699369	0.432984942967
0.464702519406	0.35478990043
0.451717094107	0.389327700109
0.588074306276	0.573401541421
0.608288467589	0.476561033229
0.533302931755	0.484549914106
0.40521423525	0.46952473163
0.73760155398	0.519032023782
0.360658929041	0.388729950862
0.512136787204	0.492130135772
0.425852981298	0.358376246688
0.575815483042	0.661123856887
0.612756571021	0.359581979381
0.681631251323	0.475596829379
0.241710522933	0.692342518852
0.481901478273	0.617491598712
0.206113707145	0.618058239207
0.291220629108	0.313007634262
0.590231570842	0.260318045206
0.635695705627	0.51744130578
0.816544118746	0.368713119826
0.276480299986	0.329656017629
0.299942352596	0.44550966714
0.693496076073	0.461156153874
0.463462045541	0.543340095162
0.490577688472	0.680826434068
0.611895975861	0.520998763715
0.43651242935	0.586434716723
0.653505940971	0.51414247759
0.366479335075	0.708545037491
0.423853844949	0.476945624551
0.539689191934	0.517387894754
0.452036720111	0.438855467803
0.660338215828	0.469101558716
0.796658349605	0.423168482674
0.253626450261	0.485859683456
0.609049056668	0.486366924854
0.665270876449	0.40589442011
0.445859054693	0.330828138604
0.510283881701	0.664841149785
0.649664387445	0.646692815062
0.492743514375	0.276320408913
0.765000141558	0.306733484854
0.448614029715	0.689038586685
0.141938056573	0.762286163562
0.400280628496	0.549296577982
0.261045591071	0.767464881868
0.31353887484	0.362950365521
0.343551385954	0.567839805482
0.313019450799	0.656134944082
0.468880117796	0.521944382715
0.464726457926	0.459969775701
0.606690022771	0.432924734942
0.449595165422	0.675444960044
0.43203612656	0.377292035842
0.490871397664	0.378734376106
0.717068534061	0.428693573996
0.407587768311	0.668862161122
0.324551040868	0.448105017409
0.303878623471	0.338470661046
0.154249999552	0.448874307837
0.095941624012	0.255829801282
0.597049209426	0.424246601103
0.394948074416	0.39205088047
0.573809916199	0.49932047052
0.474934097142	0.56997879934
0.844996106214	0.42259471346
0.780219116878	0.506081152607
0.595566119377	0.490254199451
0.714636921863	0.606631328642
0.666343924377	0.407081530168
0.334022276628	0.636829483414
0.471659671286	0.439275905732
0.550382100042	0.554778101823
0.473088337801	0.612451986441
0.740972586241	0.298359917477
0.457478954703	0.379142518775
0.769667933346	0.384255275588
0.654588847464	0.395419341551
0.772307576949	0.277698986162
0.721637471554	0.632714274842
0.513021210257	0.28483845163
0.384246157345	0.43304030796
0.416430726179	0.511752605971
0.45974430557	0.539930387221
0.122941846338	0.483371326182
0.420373140756	0.437845262001
0.433908837913	0.55663834933
0.569038830144	0.493696747306
0.533521062051	0.520193719942
0.451288864531	0.565795541807
0.830893255417	0.393364623121
0.125761447521	0.536951608744
0.168316585472	0.742650876233
0.515759883146	0.337829991798
0.342514582978	0.381759507173
0.459645117381	0.274863603931
0.41515621229	0.499552812603
0.656333679112	0.236630035125
0.633301726703	0.413821170148
0.436727432915	0.334167587256
0.508639420957	0.444139287434
0.570208822026	0.510179618806
0.684627034781	0.437502955329
0.552856606528	0.440837074174
0.511442885578	0.568167199928
0.336457787005	0.375626282344
0.476929750485	0.412813120095
0.635826338925	0.491399251088
0.54840890495	0.504109317818
0.448161818665	0.579053708475
0.700723917501	0.288416698548
0.68312219735	0.545068538755
0.54188688632	0.419390609956
0.482288367564	0.419166551626
0.615152873541	0.500061815092
0.78410993891	0.333288274074
0.703936539905	0.538416814797
0.51060483176	0.367525130001
0.587349686521	0.767294790852
0.797698137598	0.440252412156
0.697057697373	0.497562076582
0.401476993082	0.501414219563
0.502936236763	0.429000538211
0.461952702574	0.454437511141
0.29396421863	0.535197557025
0.24099450272	0.413190422236
0.543266408671	0.362299867176
0.923455862413	0.294087047407
0.493650628045	0.330588134206
0.381130095603	0.360802252429
0.357008839317	0.550173604708
0.398917087913	0.613932641115
0.401698543418	0.536830437147
0.555369872679	0.370959716854
0.498733535368	0.575113281716
0.501337255612	0.436330583633
0.593348304244	0.619857408017
0.670392501097	0.403567240374
0.691408016669	0.478886059446
0.662422942019	0.410356061611
0.529683933226	0.389702981949
0.386468062505	0.659412708698
0.379431741392	0.351676417634
0.089272850507	0.580745945866
0.499504159456	0.5072357254
0.348319035885	0.442659562949
0.552340286138	0.32387233243
0.582395123241	0.397516411907
0.49942557975	0.450379552554
0.490176028241	0.463936679914
0.424667025226	0.657130671019
0.605948140841	0.352351675942
0.37827240701	0.379061464083
0.590914412596	0.382817984471
0.355916864758	0.402744797383
0.433116550981	0.527828067229
0.662945019891	0.585864792597
0.455808101786	0.454747721082
0.346808573775	0.273736473994
0.590157481303	0.686452831651
0.739994788551	0.478858236065
0.464566951314	0.491427947641
0.684070645116	0.507036472495
0.558961867941	0.323149184248
0.636046088739	0.459720621012
0.452103829328	0.498780325389
0.402908606232	0.684637784408
0.715601276977	0.49544998695
0.360977804923	0.510285946959
0.119089294339	0.438468965701
0.581083447033	0.435052283238
0.400186375279	0.404221078085
0.598966736087	0.847103813441
0.569853981296	0.451047142362
0.625720774019	0.453179098616
0.7738128082	0.368262778919
0.8826081381	0.53513388224
0.373275829116	0.469724792161
0.954856298667	0.482826859059
0.390062334887	0.370461068307
0.17566507437	0.286702322566
0.365951892647	0.614211011278
0.554071656639	0.597616175258
0.343986990585	0.376540442948
0.323676937137	0.393132151853
0.334818073516	0.545323784466
0.478065585661	0.490786472727
0.812524012556	0.264220741888
0.84340727403	0.370665804461
0.474068597588	0.49319299106
0.400002543976	0.509892112672
0.47577355419	0.627187065455
0.206588892071	0.398162087582
0.390584412028	0.293065074183
0.516280985745	0.465969106342
0.666322528748	0.364576027428
0.791173073816	0.507504572942
0.401060922621	0.340029855485
0.355224965297	0.382244804378
0.811175909299	0.526589625824
0.61546404654	0.545234408223
0.520503562153	0.636893831815
0.363187433748	0.399243255187
0.501530954052	0.586072241017
0.369181144153	0.578254420721
0.079459208376	0.448999142111
0.493147707964	0.445203082797
0.447472282915	0.312738143471
0.50128471504	0.421818483406
0.531210402017	0.381222242514
0.410335882046	0.305571422058
0.660048163109	0.622199234992
0.479727031796	0.425470395578
0.386593762918	0.402663990102
0.674814760858	0.532782533763
0.339064929138	0.728272513454
0.47105757086	0.504686243176
0.557306863218	0.457957504204
0.628158285828	0.475621500533
0.427519078229	0.765698009636
0.567125749644	0.578745823911
0.547710736588	0.50199615521
0.565037412356	0.612574308783
0.372783461828	0.499993512081
0.700452215337	0.476620137557
0.53161870518	0.396405797806
0.543514278021	0.490748000173
0.593334541747	0.370228684679
0.515050484309	0.532958370263
0.502411425656	0.49047745298
0.776369693469	0.529606472097
0.66745452472	0.570890080075
0.619423021132	0.51606604182
0.565366234922	0.396774982168
0.349295885608	0.524409549267
0.552672303878	0.55736746662
0.69092685522	0.39362689352
0.265799144352	0.332027266487
0.505963813832	0.633570196334
0.469494117764	0.484295949006
0.533497533149	0.279792624543
0.316857814337	0.722628826616
0.440373460065	0.574680856934
0.577134240906	0.508109198893
0.660736967278	0.60066548828
0.238584476775	0.554093381367
0.553792540072	0.534054585502
0.434168783439	0.381121848581
0.55106744872	0.464769110674
0.588025242071	0.359907891405
0.477104989653	0.61775349948
0.120308364586	0.489397359123
0.450991607115	0.380120355178
0.14934960627	0.34149274808
0.502762481868	0.455997857945
0.360697972291	0.619994636899
0.790604165926	0.280481194792
0.608410662075	0.621260551199
0.382968150664	0.450355806886
0.642152869375	0.479267844205
0.465591670013	0.401964430339
0.634493376819	0.451137724174
0.509370825801	0.151131565999
0.572145556968	0.0917985098558
0.695987275748	0.0803714805216
0.366484943942	0.297204003809
0.610569790577	0.260793375217
0.25119649484	0.0617663279443
0.072892201784	0.0915362299939
0.604161513506	0.0508729027816
0.353714689716	0.198625926653
0.728267613158	0.126988201393
0.701019455618	0.425650515206
0.495095710186	0.203244143605
0.447738389444	0.0501471194486
0.415375209491	0.104848763089
0.442328911469	0.273048612419
0.293137566059	0.0698328918702
0.488823277514	0.0975910088818
0.180219484465	0.187514527529
0.618450023366	0.187516418807
0.620144853341	0.0885449696006
0.565599675667	0.155343796177
0.572162569783	0.445002007555
0.507902787038	0.265832467465
0.550954060568	0.0503194698291
0.610252474629	0.620437564757
0.75274689949	0.2642255686
0.40339326075	0.336313015978
0.476159020866	0.0881774962204
0.296371556173	0.239960969416
0.4324381038	0.11053298526
0.620147635553	0.0844817715871
0.507786400181	0.17115941634
0.284403576245	0.240165233727
0.218753446664	0.0704235254732
0.390988084508	0.21123432323
0.503359936208	0.423899313973
0.522536137637	0.113922896748
0.29416378061	0.0142466978793
0.252290684912	0.166334571276
0.720845239589	0.12698833027
0.422726030448	0.14435096111
0.213754494689	0.215461290585
0.418920470621	0.142014870653
0.734842738993	0.312844794682
0.180998814488	0.0846565263371
0.463664954411	0.0701896961533
0.336888615682	0.316314859024
0.330763511349	0.246588840821
0.631225951643	0.0370016572802
0.912891236241	0.0614658585184
0.363569919547	0.112477778972
0.551303746358	0.0336834600736
0.973474668664	0.144397327521
0.689433868971	0.418549740529
0.571744784197	0.0837933258343
0.527203733121	0.323220862823
0.598878995437	0.320583213241
0.512036762261	0.521371334526
0.551541270357	0.171855934268
0.782873527057	0.144276879392
0.519324453071	0.222382831237
0.529066021236	0.125555516584
0.837758493575	0.137018787501
0.512843798438	0.0345078022225
0.540292910657	0.0758567471445
0.651967456247	0.301296826888
0.426449183474	0.175436570253
0.370832231229	0.0801835898512
0.596011447015	0.166576457414
0.487826329412	0.257780986208
0.472045098208	0.141985566501
0.353037459153	0.208843159794
0.489628722153	0.281446409242
0.769073105928	0.0949273576134
0.401443356739	0.37740017104
0.328249755292	0.12602730409
0.517941660846	0.0922756086081
0.291767392565	0.107956054473
0.626222669826	0.464842866244
0.521432893216	0.535540886107
0.630340679781	0.0376925120339
0.63547673128	0.0445097727158
0.567275040685	0.0518336664485
0.614807990879	0.354484148003
0.586572236812	0.0309048371417
0.238499546816	0.168838198978
0.811815162533	0.37187678558
0.575971423256	0.0238081600765
0.847426296975	0.129891161222
0.800579127014	0.201373273978
0.44785418059	0.318882557603
0.762368186798	0.100033180254
0.694887651546	0.32534615587
0.149434552331	0.0700358107542
0.455052312029	0.294803853766
0.070369048467	0.189995849289
0.366665874222	0.230126392777
0.499812557234	0.0744142167046
0.540763219333	0.216231513026
0.357079258988	0.319205764118
0.390118203141	0.12586087322
0.464202850114	0.433568600851
0.81771666549	0.574518903723
0.614517657486	0.182466868516
0.241329249428	0.11722247871
0.569676023711	0.109551737842
0.562854348482	0.0616441497144
0.633007116685	0.264187972421
0.395429999051	0.19624169225
0.524946073144	0.313690217472
0.629757601093	0.0836277815129
0.646556631124	0.048979215217
0.396060575921	0.427635485456
0.527872060347	0.0828932968907
0.25089872813	0.257263458646
0.508367549344	0.173514579086
0.87007268914	0.185957577403
0.581781078142	0.225100711767
0.269891310792	0.162317880234
0.522849572205	0.248948271102
0.442373544467	0.0735981522931
0.236257384498	0.257354681948
0.286763284308	0.0857266085314
0.360824652698	0.193365250401
0.425797892663	0.321116625388
0.464115767049	0.157489863398
0.544423704611	0.149914086276
0.616111403463	0.0729408277864
0.481108988622	0.111976466842
0.125037894068	0.20057010872
0.259938004441	1.0
0.473366603858	0.262584473762
0.565688771478	0.0565160736503
0.494655659519	0.412351066656
0.547920712233	0.330812466306
0.165939148553	0.284531082352
0.69024164252	0.305354165148
0.342352145277	0.325099229367
0.451790714276	0.134857329166
0.535327140564	0.0722758226194
0.791105367363	0.0228103311015
0.427744122565	0.0312799051833
0.207735930436	0.03586650205
0.568976602144	0.393149538926
0.175803073532	0.033980156252
0.390732125963	0.471803351593
0.54039855698	0.222135736353
0.35893978521	0.165901096088
0.616151294818	0.0672215828306
0.323106025694	0.189761467445
0.422539656833	0.595134954023
0.447458005278	0.131779648765
0.600873180468	0.307467208575
0.54606129667	0.0523900778288
0.616902880642	0.318466965804
0.503761148993	0.129888029145
0.432108896083	0.213394123223
0.449938769805	0.150195344159
0.780815051291	0.265090385803
0.466575321241	0.226818152582
0.459649422732	0.391892942032
0.269232840144	0.305630058559
0.626954596386	0.0108139133693
0.378571241854	0.143075388718
0.342925025065	0.267727048967
0.671365607545	0.076792396072
0.5392772227	0.213022493304
0.561131626427	0.229370149392
0.585865644568	0.114090041799
0.545730802743	0.0444741815978
0.404677265714	0.207843471823
0.397385622007	0.0232384438682
0.396236864268	0.143243090796
0.575638907261	0.194112091719
0.455403102122	0.18026797592
0.66328145267	0.306281653663
0.338460311249	0.501395955068
0.647521361117	0.109929649086
0.496346006394	0.0504115159586
0.413792961985	0.189054982534
0.516722505333	0.0833078823439
0.465000921237	0.233326768068
0.504708610173	0.375934339376
0.460268046003	0.0428437175315
0.389699544286	0.440163662852
0.423828096734	0.306640390513
0.482433615725	0.213961765607
0.560717200526	0.13186588812
0.6999390462	0.0351365136209
0.397208485992	0.0364247678187
0.545712373881	0.0356487286397
0.406081076258	0.191948360696
0.530216076174	0.10943474704
0.348140579583	0.0783661899802
0.783905332378	0.394122276551
0.490734020275	0.0374727510999
0.543281326015	0.311254462944
0.623653397432	0.0528844742755
0.460977089318	0.21509587823
0.138167926243	0.0515586232119
0.200879820761	0.162810888075
0.767485681493	0.168700638658
0.512228074543	0.31182828155
0.347386900566	0.126163922597
0.319896240413	0.219507624417
0.931973852015	0.309820757978
0.669498104809	0.231573299972
0.621866502257	0.217935022057
0.30479720751	0.0752105469117
0.622063684955	0.183543290519
0.523713024385	0.0504888945369
0.547873983511	0.145877698703
0.452229148686	0.0256485326889
0.722424830333	0.159082528826
0.689780490948	0.313172628903
0.665910657389	0.0528808696625
0.496607368578	0.0380682522507
0.525090595131	0.234781165578
0.567187021368	0.0433182215942
0.46378686519	0.161224489833
0.615362768919	0.0834360960518
0.564531045227	0.230171637518
0.355876034882	0.26677763191
0.476050587326	0.198840900748
0.594042048465	0.166564027423
0.291211760673	0.245583170982
0.613420507713	0.116658417249
0.55868293995	0.0449611650209
0.642120041311	0.075396473977
0.500509777387	0.0970834391657
0.508814431319	0.120042513476
0.503947334521	0.116837627645
0.397692536627	0.267059132521
0.450235151334	0.209071009436
0.428722466181	0.304981321075
0.714840852637	0.152522920378
0.521184548276	0.230794672248
0.588911718589	0.222903707134
0.320638082502	0.0797624357674
0.151533278167	0.166979087781
0.792296563929	0.0916481352165
0.500906705999	0.147879400728
0.261677451585	0.0895183802221
0.761726370181	0.178720168294
0.636658637935	0.390818770222
0.230095608832	0.0941448827331
0.762688351746	0.200240791933
0.398417749322	0.0607341010482
0.514300361022	0.30528296916
0.33682037972	0.178741567897
0.352378991362	0.0691980216841
0.601459886576	0.13239926929
0.463263360945	0.146612737425
0.385807724745	0.302389971417
0.473908492728	0.0899320471247
0.511840144029	0.0433547689786
0.340549586717	0.0474924866395
0.522786119385	0.0721523585375
0.398716753926	0.0630241390244
0.305793548449	0.152504195338
0.199207957814	0.268568215761
0.176441499956	0.128836845423
0.472275442439	0.0574304574183
0.589029065547	0.482037649779
0.42182803001	0.0869811041636
0.402781770252	0.0936505422912
0.62928045853	0.163316980627
0.530144093523	0.365819113489
0.768635351471	0.336392436978
0.389552433793	0.236696421931
0.551289238549	0.17999490222
0.378917271751	0.280365907653
0.441619397257	0.146212371808
0.445010072944	0.353130556118
0.264705889752	0.198195565026
0.466343809593	0.350183668666
0.374105667818	0.108799870219
0.789547837341	0.199279318894
0.471050467042	0.21264481148
0.436912281345	0.0827909637249
0.542864796142	0.0786369582865
0.667813119447	0.0510940264782
0.446265021803	0.311300200544
0.424770698816	0.24785193429
0.577292999349	0.0537845357228
0.639540434431	0.11771757473
0.528716136036	0.0712713756413
0.474376089745	0.0845583677137
0.698083065872	0.188433099921
0.476331655552	0.196790932374
0.662597896251	0.0453813961173
0.468595607536	0.220080398575
0.601002278337	0.258374512006
0.634839290093	0.171369605947
0.498686349187	0.342097027986
0.41893720012	0.420446771485
0.66066091838	0.475563934317
0.680400501491	0.245054081053
0.599772721351	0.0453089498518
0.721837403284	0.280532906111
0.65040347014	0.236365679115
0.66032827009	0.0704226952699
0.259621776184	0.0771956699434
0.643463843404	0.180073304851
0.670924216989	0.142838564053
0.536776824105	0.29258356251
0.495191906832	0.173098337271
0.486394611846	0.193907414555
0.468203338162	0.301034959881
0.495044541921	0.0203908480793
0.679034912458	0.423453253112
0.384053728907	0.125124997165
0.689096758895	0.35015549245
0.377239101237	0.515787932288
0.521495800272	0.314350521892
0.243483692552	0.100881078831
0.50787606929	0.308437848952
0.484120568689	0.277571635608
0.433839113875	0.076133425
0.485237053422	0.119286710369
0.638766381675	0.0304258886394
0.510819758625	0.10467126097
0.834239225137	0.273728982886
0.528883685878	0.417680301761
0.136170738724	0.41639097956
0.457277705857	0.221868502449
0.73093342055	0.112583231247
0.392917294714	0.0620506827188
0.82230031443	0.22858143766
0.442492649349	0.0839484630105
0.369882985067	0.267983164268
0.286456067906	0.19624345053
0.803853810186	0.12820101697
0.563399896781	0.321473663355
0.28232104736	0.104084150282
0.581547596024	0.353059684252
0.531535469747	0.137227969695
0.508203066973	0.271737705571
0.387687822383	0.0686225362933
0.420553534091	0.0602128325034
0.283531927034	0.0869631719082
0.907376460103	0.155088167332
0.357632385709	0.046735873146
0.248545869389	0.249357535541
0.346768192282	0.26652359286
0.609631445459	0.367052152296
0.805892754953	0.12894801639
0.482850900795	0.378838377973
0.661376860487	0.160893118256
0.44561554091	0.050014873265
0.314123232559	0.129997259633
0.445486081771	0.125418112212
0.390411687239	0.262420409384
0.446061953121	0.15105392833
0.543606829855	0.148315130395
0.679043808302	0.0556744442803
0.22623589431	0.0318350085344
0.480042472184	0.315515004577
0.569004890707	0.0519644464692
0.264716803021	0.211798211646
0.527937418971	0.236074035336
0.507692683359	0.377924092633
0.424862542068	0.224755829944
0.425207557204	0.135063726373
0.650434847335	0.0581167053957
0.782103053509	0.565504030983
0.197661267689	0.0359277356304
0.498620427148	0.181356097994
0.353877451526	0.223251605057
0.517702764618	0.0547963604449
0.472220301693	0.455518531718
0.605408780548	0.161707587231
0.571943897001	0.270010928619
0.568727757156	0.368058106552
0.782777279751	0.0218177802699
0.573196977447	0.177143760129
0.808742644715	0.198670393154
0.53091480934	0.111490714592
0.664024942059	0.0218537412054
0.746316156438	0.0794511925267
0.482888405929	0.200547483509
0.599652020609	0.233587989111
0.365682232195	0.0725538186555
0.524425793156	0.215165358341
0.579424464559	0.124631398529
0.108828125482	0.1364388785
0.319007327421	0.233683420714
0.686286048421	0.10701259768
0.491268586707	0.0474702684831
0.544673798112	0.364735844974
0.424658348801	0.280140954108
0.486108518515	0.396059586879
0.689502659453	0.0419325131401
0.67834969893	0.145596003179
0.685321232351	0.0410377343134
0.282646075372	0.0205684494352
0.762384806625	0.0752441227637
0.268386127992	0.125516541912
0.463488623565	0.173690406091
0.495025662672	0.193905205279
0.414722029891	0.0270968932137
0.544764931122	0.10509392306
0.345539616452	0.184633063906
0.086996251973	0.445698016991
0.125143849043	0.0318648580258
0.620561256376	0.0679406013039
0.581736311802	0.638899558019
0.543629028171	0.173563233663
0.50234071929	0.211261203906
0.823632205437	0.201507167297
0.601867676786	0.0683864016657
0.086148051707	0.113490853051
0.462329006915	0.101319324587
0.434238218734	0.196840415575
0.434906413696	0.067403942383
0.526654537952	0.0616617644468
0.193183654143	0.158653907767
0.564612298332	0.134162115048
0.64986714607	0.0470106688197
0.269232633181	0.0521656312059
0.73128983033	0.317354462936
0.423526587806	0.079336330921
0.468168997732	0.185404392215
0.605495090541	0.397690639197
0.47520471066	0.229037028643
0.588311403863	0.261294668211
0.535971052213	0.405990401094
0.629636500612	0.137430054954
0.73670587357	0.140587786597
0.601749721127	0.0778449041499
0.610753341568	0.321689525049
0.534085246537	0.121838136843
0.514486803423	0.129898786852
0.528725085165	0.115083735958
0.47833923263	0.0759083363047
0.332488890574	0.268794795385
0.553933051759	0.15216040876
0.544867349974	0.34307644312
0.582927742598	0.503790473705
0.256583926503	0.128281694696
0.261203161394	0.0701517678581
0.455067754671	0.280606427696
0.466396195307	0.0351085515745
0.340617876481	0.238440376946
0.674224789266	0.276498932125
0.559382075109	0.310165534649
0.531136724141	0.137282353139
0.645454202983	0.266833809655
0.538219987472	0.132988864434
0.190468820732	0.0369058568861
0.486452099928	0.0644232180205
0.645192555664	0.0632939970273
0.809429176068	0.269386620454
0.538212411679	0.127402363468
0.56279487327	0.117621983072
0.573307261281	0.149982777797
0.626230542067	0.236247403326
0.378609697423	0.407976576088
0.531569184204	0.794205298294
0.582912541597	0.595968641436
0.409964923485	0.689884266956
0.590084611233	0.693130210118
0.459663017261	0.671159669662
0.331984918356	0.575852255997
0.564598667177	0.719071270689
0.468352256265	0.597123728038
0.528968795066	0.485842107645
0.631942572292	0.472457460733
0.460215855921	0.410781135823
0.540507511021	0.420911655783
0.447361681258	0.605277663976
0.498178391251	0.770816441011
0.486927987039	0.480546770483
0.566280991868	0.911203053097
0.358249902198	0.786520963475
0.534445731936	0.434823963549
0.692107790221	0.980454086439
0.530843893845	0.416566413125
0.541615840368	0.441531212322
0.501811494443	0.521216627612
0.510076838336	0.431922130278
0.675488697484	0.635752459668
0.604037118628	0.639690360886
0.494694920805	0.594101400964
0.532736545336	0.376728438781
0.474771367032	0.618308746526
0.395134065128	0.619867388598
0.52087408811	0.60589073793
0.580232359931	0.503928716462
0.38144412016	0.472122331058
0.489298641879	0.547561565398
0.370331481548	0.52252783921
0.498105634633	0.64757340148
0.337929247838	1.0
0.455364712408	0.420858091028
0.442676536359	0.461027949335
0.504035298039	0.700073628628
0.483610473088	0.479480082511
0.379006394865	0.567345241447
0.496861421689	0.377023115885
0.54316429879	0.547887058502
0.238348535017	0.701263054877
0.365559189991	0.550280260309
0.379848664316	0.484238995893
0.460982720163	0.55287579733
0.632489168865	0.479325809771
0.737766885077	0.763115765924
0.46883649535	0.723637146978
0.447867059678	0.496190045781
0.686091473582	0.467334218533
0.581596662526	0.656374951003
0.449677653831	0.413409223644
0.694158952199	0.338627985786
0.501905998157	0.70807382701
0.626542184069	0.382256654105
0.483971948892	0.490866327184
0.661608320383	0.788160565295
0.498477283798	0.460691798068
0.428456102749	0.284465183171
0.586944404753	0.729731432283
0.608262231243	0.557705898722
0.634149188877	0.846871068676
0.576193781009	0.533898413791
0.246264754645	0.403537160324
0.506215126784	0.464411090189
0.459153843222	0.486172885767
0.56669165989	0.591251804668
0.502942629723	0.549917835431
0.411034459548	0.601352926718
0.426326221346	0.94088736439
0.627769206985	0.746743830101
0.450990343514	0.446788205822
0.4760399474	0.803346115557
0.517867543264	0.942068364543
0.411846626272	0.440342871777
0.464022634863	0.514896001529
0.639197101813	0.503314342497
0.567806676725	0.508699478498
0.468934675579	0.56361038438
0.49761009485	0.542127592078
0.483540455029	0.642405443848
0.483182646184	0.444879910305
0.416263586321	0.560564494769
0.511702955187	0.510864600865
0.422148615533	0.437901763632
0.517714404155	0.719628406401
0.587196813826	0.500971941613
0.483250723175	0.3721076571
0.524940040135	0.402411966749
0.477420564166	0.518958843286
0.417314908474	0.754710050924
0.405809959125	0.39273129814
0.288965592461	0.498463713367
0.468814053057	0.575155536022
0.41157794661	0.779286764537
0.592721198325	0.454961436403
0.464205584199	0.415154724546
0.346811396246	0.549244949081
0.378976128353	0.444591424817
0.709056813347	0.499614550401
0.580018379539	0.52038496938
0.374397026489	0.483289529603
0.438318655931	0.376409741143
0.568573160245	0.406645552797
0.603534612695	0.549056783075
0.497907429962	0.452287548366
0.595182774037	0.515227263194
0.440704364614	0.523447733318
0.582960261185	0.401880285055
0.614464748311	0.508427601665
0.484445966207	0.427764070255
0.357005194473	0.467145826555
0.48506918169	0.446277322606
0.469645874842	0.499127382913
0.423250616144	0.428305939486
0.356887600079	0.47684224568
0.378403983615	0.449274110573
0.491449972144	0.628076735116
0.442107660638	0.513225775684
0.439508007083	0.536606682982
0.393301623283	0.366634831043
0.512433243569	0.617748584774
0.508938099583	0.721856396783
0.565699701443	0.656635400758
0.512363041681	0.427631288443
0.390066067189	0.631909816731
0.382390282633	0.552106564964
0.530523838961	0.467212922596
0.475262401437	0.689028872673
0.548917902141	0.51285932966
0.490587269006	0.663945119612
0.46950352949	0.358241138748
0.40331920188	0.63689613013
0.505311958557	0.50505590929
0.415307689682	0.507865958113
0.545236458671	0.679804794109
0.316775413746	0.569279710156
0.504284904346	0.308061669486
0.351542487909	0.517308904447
0.560074510855	0.427960067872
0.43304035647	0.446069764489
0.424616077618	0.382644138736
0.391349614433	0.536488278009
0.567909254176	0.322861510784
0.495620051719	0.555211485621
0.451007736132	0.681254743249
0.436008198339	0.423016679377
0.343702503111	0.460765328529
0.427139070233	0.339774754625
0.60802722081	0.386876624919
0.52922731826	0.560815674992
0.461989546368	0.562256830251
0.408652700241	0.48864782661
0.510002985794	0.65381111988
0.481775613021	0.550962526127
0.651795728126	0.413884478928
0.618209403957	0.645198308385
0.452075630672	0.596545678187
0.370793526989	0.45764209358
0.534787817097	0.45364670224
0.453357749848	0.49848747065
0.508947127527	0.459011962595
0.610081719575	0.502437939699
0.34367822758	0.422249498617
0.602727805296	0.381158711229
0.394745675929	0.504967220415
0.352425653895	0.385097285257
0.431429921548	0.442469343225
0.495605109857	0.495585831346
0.630592824352	0.663587699087
0.543279523683	0.345569700919
0.549049320684	0.47177122385
0.676812788828	0.556025460155
0.300126308121	0.392141395125
0.401169303319	0.352277863119
0.440800463312	0.67674391045
0.518953679203	0.696403993553
0.527838782264	0.484215732206
0.466289468544	0.56504221173
0.483956751965	0.408108533611
0.281943167652	0.326465032073
0.353391106929	0.671947193536
0.54924107989	0.516859320255
0.471954938113	0.623322158475
0.536275594401	0.607491215406
0.521035229946	0.54722504449
0.373994315918	0.376174274747
0.607086482805	0.418250983497
0.418514439331	0.54313115591
0.540846501013	0.640439452598
0.369330062523	0.511038982018
0.621419431023	0.448637740326
0.55865887893	0.506786080532
0.456686490258	0.422236143676
0.586417525096	0.579138878559
0.504072274824	0.555857106008
0.521289187281	0.485977185703
0.320721868418	0.529649208996
0.69672291468	0.516515541758
0.458349090198	0.392030374672
0.469964353897	0.566287660115
0.415553335636	0.503517475587
0.609699415246	0.68975073144
0.508417704387	0.368247694627
0.556175448253	0.471759284394
0.343861451157	0.768742657107
0.593270949849	0.827311731238
0.36742596118	0.624500366473
0.431249072247	0.380048678236
0.642343669546	0.422205954631
0.634452011819	0.590502405716
0.678049119525	0.403082227013
0.533502383362	0.431354499618
0.398796377377	0.504750206035
0.552578590482	0.465475605101
0.57025626962	0.57479908681
0.531808716735	0.679348924205
0.628598246151	0.596440181889
0.518982186703	0.738955829862
0.40664329239	0.524876952406
0.477131134836	0.780190034583
0.521538115156	0.501559961121
0.408919814609	0.532771699589
0.463253319114	0.440541311014
0.696636391752	0.555269237746
0.658828343858	0.469149162142
0.434273670702	0.63844456906
0.574372709147	0.45615776799
0.481165882444	0.376052394806
0.466823446813	0.477494879608
0.466221123811	0.740682537145
0.540739893968	0.645267425532
0.586731825486	0.462260477482
0.671441906953	0.385270588994
0.601433357305	0.702760923262
0.33693801411	0.913621021348
0.328354452705	0.63236877654
0.524454977723	0.841104348242
0.446915024564	0.440220795939
0.347308805563	0.603996924572
0.557641368974	0.802440594018
0.467892078396	0.611476672786
0.415848048626	0.537014478428
0.552049637645	0.419745027478
0.479592273365	0.742009670781
0.324115619468	0.450937876703
0.387872933978	0.403317776168
0.524176242802	0.43267534608
0.564513822951	0.70371917549
0.405835439444	0.404907451187
0.421410148761	0.455178672626
0.406292513449	0.455051354705
0.349555273665	0.331073173953
0.572612677746	0.429873589503
0.4462927379	0.421054101291
0.547216958196	0.692353061966
0.311752331925	0.627916382863
0.479037127954	0.400487799428
0.349453778181	0.427322419621
0.554416724334	0.554236790891
0.541754919018	0.661093254083
0.529001080709	0.477500844557
0.386443441894	0.635715892831
0.57329142699	0.631561653685
0.560832134806	0.693395856144
0.602258490329	0.709070510106
0.548882021826	0.340658564702
0.481446018463	0.547888201647
0.53080191043	0.385074424208
0.604135317832	0.386193611552
0.564234962191	0.458536880577
0.466281856416	0.584644941752
0.489906522075	0.391918227546
0.384195737705	0.53690423867
0.580986798419	0.666431209203
0.43872129402	0.599910630868
0.344977541067	0.574644613088
0.408609196836	0.449595585217
0.552286110307	0.570032918018
0.451472437666	0.659410189586
0.497138026156	0.627075150568
0.518004423465	0.558976349024
0.593154349417	0.470413695466
0.357695578429	0.57883364519
0.478470278909	0.809822374254
0.525067969178	0.433368125272
0.442599344539	0.402301715444
0.568550700725	0.393665188877
0.455661306899	0.615338391645
0.627745589912	0.424615788669
0.546329550867	0.51502507648
0.398091914703	0.408619644543
0.497091150178	0.518422523035
0.580781421287	0.522910214584
0.597019361035	0.445159750436
0.481064235049	0.555771181019
0.554012495595	0.656626528229
0.417910138895	0.479295733171
0.548319326137	0.508055677135
0.481445077255	0.466353298896
0.567887480488	0.523709467046
0.558952165979	0.673480796435
0.580522685337	0.390915826434
0.571754274455	0.500232953513
0.494818192213	0.399419881796
0.506042795053	0.515391593609
0.603955803182	0.555013607668
0.623945537499	0.376308431557
0.586488836501	0.624615268013
0.497279174626	0.452722818564
0.508521805152	0.78519679099
0.71820797169	0.537264580551
0.382911893405	0.423230224832
0.455172652493	0.588851233004
0.471332544278	0.51442810525
0.51641020268	0.528941754587
0.46921695613	0.74286196189
0.448286113113	0.476362109498
0.560201924594	0.422770895098
0.77887085917	0.403151849191
0.473093384135	0.440006317741
0.344021422187	0.504103720192
0.38424644028	0.641438503
0.527943737074	0.677326306898
0.475555580783	0.58924414626
0.651969024704	0.591095475718
0.575032785476	0.64467044281
0.405519148235	0.478668753819
0.435890767215	0.560523102672
0.690716633997	0.465931180224
0.562407404216	0.55819480774
0.442424760864	0.398505571587
0.548949995146	0.435071325987
0.508584049666	0.731214420274
0.357498302659	0.353198606472
0.276532456483	0.605042014575
0.595671492007	0.533872644136
0.298852579895	0.441644780471
0.743097383332	0.512278182818
0.502037341469	0.47049557469
0.391306328896	0.48449433757
0.389072047454	0.456519803255
0.533007303993	0.77244422631
0.627275623451	0.426742614871
0.373821151308	0.468156627999
0.501415202796	0.4329062613
0.542931597645	0.53589685874
0.423860773162	0.538761092458
0.541515478942	0.570358016231
0.447272781439	0.494431694079
0.499392373854	0.448338792105
0.515572504879	0.682901433498
0.64241631434	0.457245968624
0.299583240448	0.456384903954
0.537509023352	0.526402743406
0.606848724822	0.357891329977
0.556991920771	0.433353372447
0.542492450206	0.562781006119
0.484960077686	0.734141630442
0.559898018984	0.518523438654
0.426646666208	0.534322679977
0.401708141053	0.494710938625
0.545657048451	0.568043050011
0.371665594912	0.376150473858
0.572747330752	0.80906949988
0.455705532241	0.441212080194
0.650689904725	0.571295845828
0.461794394909	0.436754947182
0.751740598463	0.511827785197
0.508104318103	0.53653390576
0.624805120111	0.449789468956
0.551502078149	0.377783426237
0.370915651367	0.335787096682
0.597532780305	0.732780423109
0.552432017358	0.648282859374
0.442218471518	0.380217840779
0.490544658352	0.421764990191
0.407269064783	0.635373966312
0.458696269407	0.470911947093
0.669704613843	0.305442111585
0.683132506953	0.432913525442
0.482205718378	0.528068707667
0.336773668475	0.60780207861
0.428769912954	0.711841668564
0.486320698228	0.405860813733
0.495597859679	0.403478102998
0.472083048974	0.562534846684
0.440982914931	0.377286210808
0.625744362792	0.557410792565
0.570286466001	0.442545698824
0.525939296952	0.456726787578
0.716630791396	0.56023244925
0.58867172998	0.486981607009
0.636474954676	0.669999995618
0.471872092727	0.516492790898
0.509675503555	0.613996835121
0.506898671401	0.594617134349
0.288645559634	0.458948484608
0.489555746714	0.436490637097
0.390411127027	0.389618088282
0.244804123829	0.449099914694
0.424727103305	0.405363039751
0.566766587452	0.394482966732
0.474042666984	0.633277375529
0.459881733845	0.489819761246
0.416515700447	0.383039921463
0.751176645561	0.608831893734
0.505304761545	0.760423670869
0.35526687578	0.605126433554
0.393652880983	0.471410418625
0.514446301616	0.556389081811
0.435489118908	0.80989254046
0.560112389821	0.611828115004
0.512099466768	0.531254876261
0.576951231539	0.65496538908
0.504758298452	0.521162966921
0.445889784479	0.413305501239
0.548437857377	0.486360302883
0.542926455424	0.403665493651
0.491709462535	0.459857994542
0.485482549384	0.528706287781
0.440288604806	0.476027411585
0.708641644593	0.591112991068
0.545750800216	0.551189210311
0.519602886662	0.520580483929
0.548621736414	0.433191973578
0.545498229501	0.53153998564
0.500988246923	0.543612559852
0.580525489251	0.392072081661
0.409391563891	0.344034274486
0.469866957693	0.694423851678
0.528286877093	0.618717483178
0.449483032369	0.351098023973
0.510425508911	0.780961737343
0.542594071612	0.713592972591
0.513216661277	0.560051775392
0.461588132134	0.528281795008
0.373351989786	0.597326256282
0.497534374427	0.640680498312
0.53667549952	0.472353544012
0.440945865019	0.535077113319
0.550690783828	0.438623935908
0.494109026546	0.725466613131
0.326736503576	0.539051402107
0.448583306887	0.516635265504
0.31575823245	0.526238839615
0.400079135752	0.466640039335
0.473388219548	0.603772109402
0.69305536802	0.318163152819
0.596165429496	0.641809892511
0.529983362617	0.515858418144
0.51541185558	0.40602677383
0.567742865041	0.435513569389
0.606801049827	0.492418353343
