# Supplementary material for: Do universal codon-usage patterns minimize the effects of mutation and translation error?
Source: Genome Biol. 2005 Oct 19;6(11):R91. doi: 10.1186/gb-2005-6-11-r91 (PMC1297647; doi:10.1186/gb-2005-6-11-r91)
Supplement: Additional data file 1 — A tar archive containing the used CUTG records, separated for archaea, bacteria, and eukaryotes, the data used to produce the histograms in Figure 1, the kinemages used to produce Figures 2 and 4, and the data used to produce the scatterplots in Figures 3 and 5. [file gb-2005-6-11-r91-S1.tgz › CodeError/data/scatterplots/bac_p_rZ.dat]

0.564008155795	0.0955126958503
0.309209962777	0.862733463447
0.499911672586	0.688280291071
0.370827868559	0.332086127645
0.310735004618	0.316201243069
0.231736999008	0.502852327149
0.241600002033	0.315040075082
0.200922458031	0.556627295997
0.452632914702	0.489020901246
0.477734834455	0.497165710281
0.535792463799	0.11464733656
0.560420489257	0.299248241767
0.407715078498	0.314287645277
0.438843759205	0.502512740691
0.810396341328	1.0
0.745601346207	0.547336293357
0.236712463414	0.562423028472
0.413132915949	0.578268103381
0.613141669791	0.217529432965
0.0469894502207	0.515441682747
0.464169801545	0.224423856562
0.886078177002	0.480227673201
0.506612021045	0.397705441528
0.585747619349	0.345743052955
0.525614609094	0.3604296585
0.559411407114	0.603520591193
0.390225194626	0.21875695544
0.642224491809	0.492147032964
0.300911349483	0.253079707042
0.459979416158	0.419686980024
0.365232083058	0.563675975418
0.653288903461	0.224798251308
0.583873003482	0.214288162694
0.430377995819	0.353145269382
0.262591392459	0.372080692721
0.486739169353	0.598707987423
0.348565052417	0.857719554097
0.219911234759	0.171388777786
0.521776263288	0.306825941681
0.379712488482	0.400021915082
0.446576220145	0.249496629917
0.31079581221	0.299812633213
0.448537117828	0.104208819154
0.75947140604	0.353989616246
0.520876737289	0.480278471271
0.227667339764	0.49044243156
0.693753435417	0.510391908707
0.620087670612	0.313956846897
0.559631236446	0.614800731613
0.237133631044	0.464442666459
0.633170388131	0.489931788445
0.394744359798	0.483640568505
0.755063693522	0.645625559107
0.468721488885	0.581383752175
0.250857442225	0.268173990987
0.797438562415	0.26050394
0.337302423424	0.521660816688
0.784160472571	0.277330128162
0.706466264626	0.34002221373
0.561628311306	0.809132965544
0.750789808165	0.243376362812
0.693191541695	0.226239383027
0.167429452257	0.470026874776
0.280591386084	0.291881346737
0.364879348397	0.600043926094
0.465940385822	0.37680590228
0.543147547246	0.325956611988
0.462875623316	0.240654914585
0.540224684497	0.482681087789
0.357855519715	0.284631164288
0.677757685319	0.555908173059
0.563678377323	0.545709026078
0.476242405122	0.890938225901
0.245393837177	0.369365787183
0.819938593903	0.564694524654
0.190991149845	0.641941135124
0.166705614538	0.547218094392
0.488710967223	0.130155861119
0.564046683897	0.432204819555
0.474945446261	0.298676786189
0.538312078307	0.758634915128
0.542453169926	0.563172150743
0.231199927644	0.251367548609
0.465903082027	0.605028618702
0.182737617068	0.346070052922
0.543324487789	0.434733861585
0.639712733131	0.368896178878
0.362829093899	0.44791212366
0.227285673558	0.577498103616
0.572496745593	0.435335204681
0.725371906459	0.276206068141
0.214443577999	0.314139211401
0.332527620869	0.485974191233
0.269892748977	0.604480680381
0.585965524205	0.356908995069
0.315833497908	0.189029236422
0.409881659741	0.312696079888
0.432359743825	0.720088129494
0.770647928235	0.521191533978
0.679453097387	0.269366107503
0.414051195327	0.370291360127
0.563708218568	0.270285672954
0.46786898367	0.365488954021
0.715564055301	0.544484257673
0.318012968345	0.282390063636
0.690097293783	0.279362530734
0.564318254544	0.336976170463
0.48989636921	0.347437522874
0.650683795541	0.357140332077
0.592264567645	0.341844631715
0.761896748641	0.403550053881
0.464069416834	0.352013294756
0.578827250101	0.370536201527
0.691414369546	0.248370769814
0.522236882925	0.328289799625
0.617291061249	0.514887462636
0.713662644769	0.42012829949
0.762419028098	0.298965822851
0.429915301921	0.194489611023
0.843868401083	0.430227165439
0.624286579708	0.365875040663
0.669426550098	0.304452569392
0.712149579731	0.427010997514
0.561438602569	0.273809273157
0.343739213163	0.305292257712
0.266364840544	0.361183742585
0.315474018678	0.437786253409
0.547442213585	0.182382574093
0.258405583142	0.515848071098
0.563532351525	0.499683612438
0.590985938332	0.300847613471
0.476065746148	0.681925213083
0.394082760994	0.366689242359
0.57243083061	0.437696651143
0.591369772879	0.238075921182
0.302742721453	0.347952549668
0.901531207254	0.459834847819
0.668666628951	0.408582397842
0.408994983629	0.415737892801
0.548502752387	0.379909796361
0.467379805591	0.141866422804
0.688374301109	0.480838262174
0.263363160834	0.0832212566468
0.526399673169	0.334856027782
0.374085615438	0.109776859335
0.544775010006	0.482784367156
0.679600999172	0.308130833149
0.441009034394	0.239760021523
0.442714571169	0.45172787231
0.577237966609	0.134172013784
0.79050128515	0.2178922996
0.56688660382	0.176399491593
0.664090495747	0.221751740844
0.399789158445	0.376345532903
0.491083927475	0.298312870663
0.396817459939	0.228991048811
0.411976329738	0.578816531729
0.274294709694	0.382776541714
0.671982574553	0.379091036872
0.599591297595	0.507512782681
0.526928903478	0.476160928929
0.524491459062	0.315152319628
0.07646786092	0.061970541884
0.649554208469	0.367703026906
0.692664423039	0.26282953764
0.529698218884	0.274561610094
0.591661869137	0.17385332662
0.60037092291	0.156430223551
0.252967262937	0.281498707803
0.17742206283	0.321475105433
0.433682078593	0.244360439449
0.252661970641	0.311683924643
0.40245582712	0.399936532344
0.811309080399	0.331539997818
0.632785022625	0.301527378037
0.53788633292	0.45522164448
0.61082300746	0.173856120719
0.465133211109	0.0850845953944
0.296583968707	0.587099244296
0.434910826657	0.659148467057
0.558228837103	0.325376884769
0.24279794788	0.316243682501
0.807880769826	0.257818426328
0.425822816014	0.146938486841
0.62889460863	0.463650204044
0.53191512816	0.256433535829
0.18468393784	0.515978405466
0.34904398765	0.309481248178
0.239157364918	0.291487050339
0.247757946784	0.157018892201
0.3193894512	0.200880937757
0.400917812984	0.385970356697
0.440109371559	0.727186406636
0.366277145939	0.297341585944
0.50688075791	0.261595350614
0.541751055705	0.574949547905
0.624260138193	0.28428567862
0.109923500489	0.337270557451
0.54287669414	0.454170738667
0.450909346933	0.276153431588
0.301715916785	0.40593368692
0.451641261701	0.279077214696
0.595413495608	0.210802684936
0.270293125219	0.455622601288
0.916690905989	0.549252258439
0.396693080673	0.428440841313
0.522751745954	0.212233139129
0.327471764732	0.248178043464
0.284453134587	0.578099920282
0.379168204101	0.858522154377
0.450598578027	0.364561162213
0.762539736664	0.334965372374
0.74325813424	0.54632563783
0.567362195956	0.465361326572
0.767581877731	0.276049510982
0.793684567943	0.435537908821
0.447142400662	0.397496037546
0.488613270134	0.259102745254
0.412822083828	0.384247353066
0.512218522516	0.374141846993
0.345714638361	0.477755708911
0.550686138911	0.696598490401
0.461091527392	0.303189840912
0.573250823695	0.568234427156
0.488649747384	0.322250528825
0.449401159506	0.317775378085
0.790653442247	0.246927022807
0.5507314828	0.476998711262
0.385640615586	0.349826166354
0.53525015543	0.647436761746
0.530467805519	0.195002451042
0.546900019511	0.150313386197
0.778771113846	0.534521042421
0.275145821426	0.553122739211
0.421248154316	0.346311770158
0.704472142123	0.607285255357
0.72812168602	0.354738575234
0.293101025224	0.412682839408
0.231898458895	0.802655538873
0.254677264479	0.507736470075
0.505963374641	0.613048848129
0.524207432246	0.388520732307
0.385708190596	0.407043614632
0.396652201715	0.723963823348
0.399970902772	0.494831222938
0.392273469181	0.446355279853
0.389015142614	0.201882174556
0.125943200427	0.545059736342
0.370632177632	0.378382215379
0.520260282941	0.265572252237
0.222109988066	0.249633194661
0.315060172458	0.458764650209
0.430725490239	0.139583473523
0.886447113897	0.462796201086
0.606708731855	0.265304493011
0.539718029588	0.328775664295
0.490827996742	0.252454566385
0.524067852669	0.29039291386
0.408247787405	0.756992728606
0.892424215888	0.458300614663
0.53600440182	0.169903408342
0.544892449239	0.0858170701492
0.335740065877	0.433513285207
0.360714288888	0.451000803892
0.433980562739	0.400329690765
0.348331246712	0.354021115085
0.573393980109	0.715028848416
0.543626017346	0.636200172592
0.439992253655	0.567056742859
0.730051820488	0.26014295653
0.776443674506	0.621698918203
0.618056002395	0.203998542053
0.635777799544	0.193515065549
0.631257753564	0.583556753115
0.311148415537	0.22952637099
0.819272133633	0.405668597442
0.525521333021	0.496385668058
0.548334611987	0.661269152436
0.697794029455	0.442676080089
0.483621971388	0.495477797331
0.523192949774	0.273461866151
0.609266906442	0.346746662151
0.405442291279	0.671590381003
0.566041225444	0.545165125655
0.186235270918	0.301884685241
0.283766913104	0.407070126149
0.347978609958	0.404689173174
0.216680085747	0.583380793547
0.556836959347	0.416926631882
0.686229560497	0.256242851945
0.52874352709	0.447039801091
0.474756025423	0.557056931627
0.900035649712	0.583467404533
0.476474907618	0.475166349508
0.564461735926	0.353650241163
0.640187170577	0.411149959803
0.46793602625	0.293463785724
0.417091017127	0.253275452937
0.168403444937	0.531927325687
0.445242531129	0.525031027809
0.618372050186	0.455662587017
0.333686092297	0.465868324119
0.339193100659	0.213159520691
0.441017977007	0.32452219628
0.60953837129	0.554138707655
0.665015363584	0.399814822621
0.398277331645	0.189134539834
0.431700188529	0.177789351453
0.625258050481	0.458212686581
0.328429541536	0.418994253199
0.66417401295	0.270705665432
0.37270407376	0.511751491429
0.761525037129	0.398684231525
0.433817648614	0.450133376186
0.545794289341	0.471362532396
0.556121086069	0.0935613276407
0.47099908015	0.48286935178
0.674288349399	0.438540020299
0.419556616059	0.438004393711
0.627473878946	0.810193169856
0.750527512717	0.389268336098
0.528784819979	0.349235354727
0.705824588229	0.420372969399
0.63470415994	0.433463811014
0.859383921538	0.534396523533
0.297847893055	0.525205089733
0.245958461033	0.499152022933
0.318004789981	0.431172917592
0.620673017123	0.741051136507
0.30760318782	0.493984932627
0.366482466455	0.336882679374
0.358126160426	0.194511486028
0.400700735125	0.37599154165
0.293296230378	0.44920692156
0.161456413217	0.19803447121
0.58501592773	0.312782589832
0.337002899734	0.544326180582
0.445825791739	0.187710760687
0.477127089924	0.386340199779
0.52980855672	0.350795097899
0.485612400023	0.244186621866
0.676535333862	0.640276787982
0.437365799308	0.403598560707
0.609452568406	0.325676868448
0.511578820803	0.229819907209
0.473201774389	0.636818568497
0.577729645317	0.376504723801
0.533311399823	0.413168195861
0.578283633817	0.331932968614
0.654952963858	0.554958907313
0.583247548107	0.319590347515
0.387376380373	0.287597327451
0.618260499453	0.341137939441
0.823435202465	0.577906897169
0.33197334071	0.372988880259
0.409347437175	0.215780857465
0.333065349023	0.19118484825
0.245704559824	0.317566012842
0.723945415052	0.266560030698
0.558693301519	0.183878660904
0.619306765661	0.427799039167
0.55069625474	0.489324539118
0.610313414845	0.325517933694
0.301466066747	0.341664592303
0.687427420505	0.384895289923
0.495958605895	0.542326578563
0.153878812375	0.15854073628
0.420770869006	0.37728508064
0.477954918031	0.219085189769
0.537311450926	0.546244665751
0.4025896888	0.351596561185
0.385219915713	0.237319714371
0.53202446997	0.416186567774
0.445138382139	0.171274641948
0.278158543093	0.227563661484
0.725596289244	0.273803612614
0.558645706081	0.630438775808
0.379432603603	0.458507670532
0.248289681633	0.22202024869
0.545632508824	0.289660069874
0.438568449788	0.520712605837
0.350690524044	0.216291853405
0.853149348997	0.247807693738
0.511643866305	0.351819875199
0.740763210874	0.359322787086
0.525329332209	0.523768359107
0.451027800458	0.551998952467
0.511234833504	0.239193998543
0.601216142636	0.436558496775
0.469173722923	0.481899592169
0.42818376829	0.222176745014
0.653226990285	0.388458611501
0.690580758208	0.444108737324
0.683061004551	0.392748884729
0.331890353177	0.380244753971
0.394031262836	0.165157838929
0.180057604702	0.439647137003
0.698435738914	0.509215585553
0.337569701554	0.392090135413
0.409427956532	0.357892618974
0.383774703466	0.278422054758
0.506945008179	0.225549723639
0.688495616349	0.356804734179
0.541694271559	0.280892557425
0.459720050662	0.274618149532
0.542028907788	0.389366416649
0.764245951424	0.343417804592
0.36413818029	0.390661957976
0.478194026623	0.168097817443
0.537548389104	0.478948934013
0.182382206118	0.4896874636
0.629307962694	0.528417022735
0.175326723623	0.287761933877
0.458135465844	0.45835388722
0.326512918834	0.540777344327
0.534535564748	0.40731076197
0.520248004204	0.348441192331
0.381177825745	0.445237495625
0.420940755804	0.333958251751
0.654457222098	0.111743389342
0.431350432054	0.428810040776
0.572550549798	0.059479731728
0.594936718496	0.42094998878
0.47832238181	0.269115080405
0.27364245083	0.229780585782
0.591616645366	0.43768145725
0.468209978443	0.252057403107
0.426896854669	0.29660781823
0.474021972684	0.307322507127
0.40315052678	0.311353317103
0.488063305381	0.264052220622
0.403001669334	0.21288406877
0.618792195969	0.210844539956
0.225382672108	0.503904717329
0.405821524606	0.602955308852
0.777825446132	0.319296610553
0.351272257253	0.546149517181
0.581483157403	0.649601691679
0.573492380982	0.387432507223
0.293974348384	0.155406498042
0.397054243342	0.417844238091
0.535149136771	0.550475175901
0.454128431289	0.440030797403
0.483415599197	0.423881536269
0.592162422243	0.382720269482
0.31789656733	0.599025796853
0.632967174463	0.392902836354
0.451628637989	0.537512771456
0.664805552727	0.642577921673
0.403457353591	0.28353227213
0.102200996601	0.308871220924
0.629340727099	0.248869661696
0.401480899823	0.388216288281
0.487802577483	0.410410054745
0.337651956279	0.0848516823992
0.448839692123	0.302635761112
0.523835695072	0.344580945607
0.429837079702	0.475143822799
0.468343371518	0.575123916162
0.437640151874	0.409694550032
0.597715667037	0.712397783624
0.454405758405	0.726112928899
0.650145249378	0.605560627185
0.559987751639	0.579621469483
0.474258533193	0.639859339257
0.692863663936	0.512358523944
0.45643193942	0.365710514646
0.490745488252	0.540281703289
0.371866039825	0.369944766872
0.410694846746	0.379979093552
0.351471190713	0.518784828644
0.64391275439	0.466831544289
0.570771054911	0.334214084839
0.68444193034	0.88500788381
0.828889451318	0.711845373674
0.681913500506	0.444681932109
0.637471611092	1.0
0.526910269152	0.41833521502
0.535945841313	0.307106478653
0.39661862672	0.459677486719
0.468373874772	0.377727652635
0.439989192261	0.617040031343
0.571597655435	0.505365139731
0.348003907693	0.64635266243
0.444841757434	0.227780780289
0.414982634695	0.662757324442
0.446261330313	0.581151807368
0.552763169656	0.488031249894
0.750169051921	0.531163654353
0.198662230981	0.493208123112
0.655815301761	0.523467402761
0.33097985777	0.47657260245
0.499185839603	0.513150536862
0.774355786915	0.844483419381
0.532408769625	0.45623119668
0.400802881765	0.432402039543
0.653880941526	0.695207208557
0.514731377821	0.487235281549
0.493760244915	0.572707459667
0.385941921852	0.430631129824
0.508833557222	0.515869243944
0.53560710927	0.655841307632
0.430610758572	0.454755630416
0.439286630649	0.350749876948
0.600013705779	0.545489481419
0.508751811378	0.298150931373
0.604902412899	0.745271877087
0.929391510854	0.67896496846
0.449426716702	0.389190491231
0.489400215615	0.26299090972
0.350326722352	0.533871362117
0.383165576691	0.393445760133
0.428020459665	0.29282710443
0.442684489565	0.635540321412
0.431487467364	0.334471003786
0.446726627519	0.453532533613
0.443682070114	0.593836051038
0.635982139869	0.463603426702
0.060706653935	0.246656679051
0.712720706868	0.696591785932
0.544775930129	0.570011383203
0.910988792982	0.782295551161
0.532660594481	0.486046203803
0.383560584527	0.347345844051
0.292968019891	0.474312849812
0.557394569995	0.372525461469
0.637879301418	0.610438445548
0.401647456715	0.417589795129
0.651230825992	0.487702889007
0.681239872946	0.744954650811
0.617453892659	0.772985759114
0.463562016632	0.271600192658
0.710835836542	0.702122421759
0.675824038155	0.933282326044
0.516615363001	0.500319709933
0.48770189864	0.427089304625
0.375705098633	0.480098609949
0.439469389201	0.260606028886
0.694018874321	0.434606022635
0.570353185253	0.570547343469
0.639652074188	0.505278570845
0.301296058007	0.394999883992
0.591131435367	0.494352180707
0.580335182422	0.458072247946
0.521215712448	0.332560422946
0.655166951815	0.627130471422
0.515321603996	0.415583477862
0.46286823824	0.32820349093
0.35495738658	0.354459288549
0.510169155827	0.408432726654
0.837530750782	0.660387379223
0.225943818373	0.313285281788
0.403014884497	0.542296854404
0.385485097386	0.57561807681
0.689514356631	0.63134814065
0.584766432304	0.310151042384
0.371530708187	0.387728825355
0.357043640047	0.514899118007
0.462960059392	0.421920997764
0.275219707102	0.438913313841
0.60266749161	0.383960923744
0.452985343253	0.475723250905
0.477402715904	0.338675157061
0.716402541779	0.349142491796
0.46622654359	0.522357947926
0.570091593536	0.393632268631
0.635228715532	0.479795459128
0.729710525636	0.465195656805
0.639264299905	0.335433080471
0.275393795871	0.452299810821
0.427778039968	0.42254809812
0.3222703409	0.426214524463
0.434132850793	0.30351936506
0.437458082815	0.421670984904
0.616902770131	0.39218223988
0.523843410563	0.512193198123
0.47396352048	0.349607745916
0.673321731514	0.621291730794
0.572309175224	0.49863278634
0.786848677967	0.469882800401
0.261450923901	0.326276316096
0.3587041511	0.632016421352
0.833214787217	0.742997073083
0.72427543628	0.618173194004
0.760862382493	0.457412503421
0.717716517358	0.546150603209
0.692074652988	0.448190654948
0.1867876759	0.417529068362
0.541197117644	0.528267617481
0.391698692401	0.471682081477
0.552548958523	0.619516335958
0.258919797558	0.329878038882
0.562515561132	0.63559075282
0.682878655859	0.404747574541
0.499559832121	0.434753154249
0.796158201789	0.660353228254
0.487178897929	0.537545696343
0.530188734395	0.32493028786
0.60333026734	0.418182443943
0.558532877919	0.511181502104
0.42960698254	0.391125500245
0.469814120902	0.438381597238
0.364829989975	0.428311880312
0.173682476572	0.25043594428
0.527837680971	0.590091993428
0.848380282762	0.645411733236
0.51128319527	0.473135548214
0.308368246854	0.465459591584
0.25236428339	0.344560098059
0.216482996194	0.376407527858
0.689104090269	0.529044605714
0.357131191491	0.563665349508
0.574291128342	0.510390943062
0.616263686959	0.538302922972
0.435015506879	0.509800147017
0.434853863746	0.330027533139
0.58122507669	0.564214916159
0.593821712986	0.512334398906
0.494568165765	0.419267083939
0.388423099798	0.556525133144
0.589590717905	0.44976821758
0.471553563513	0.449766296688
0.60185145079	0.505988258351
0.295539467409	0.450529601639
0.440857952992	0.40579353192
0.490682836985	0.504458512679
0.322968259522	0.329836358673
0.621872835477	0.43986147679
0.287618721128	0.479222951136
0.510810125337	0.647333788533
0.575008554486	0.268500215447
0.3697329301	0.448714851353
0.487264729203	0.473376788418
0.317394983732	0.402392255951
0.144249574407	0.409543625488
0.45989179102	0.568837332354
0.545352690038	0.552135207376
0.805461986662	0.455365206836
0.321279911539	0.560509754236
0.414747277326	0.382876776633
0.264122281693	0.345548591321
0.50820681929	0.615387171036
0.375052515291	0.527083581489
0.307304773474	0.531735586451
0.732734901092	0.622398378252
0.603776781382	0.556580263679
0.552847349083	0.405037331868
0.331624955972	0.436654505432
0.349210245488	0.4966382585
0.66358633252	0.446098065647
0.582224610602	0.505127559559
0.130963603723	0.432984942967
0.509806895455	0.35478990043
0.387256450575	0.389327700109
0.382939521451	0.573401541421
0.711999304304	0.476561033229
0.38462460934	0.484549914106
0.395869664478	0.46952473163
0.569029639069	0.519032023782
0.101455590336	0.388729950862
0.275930677766	0.492130135772
0.64121534996	0.358376246688
0.663533481874	0.661123856887
0.424341541321	0.359581979381
0.412178942861	0.475596829379
0.568972635818	0.692342518852
0.492120187847	0.617491598712
0.624164996714	0.618058239207
0.416068451667	0.313007634262
0.538629159922	0.260318045206
0.722096605807	0.51744130578
0.614157585893	0.368713119826
0.70185773181	0.329656017629
0.57945570229	0.44550966714
0.541465259795	0.461156153874
0.819756093955	0.543340095162
0.673394513499	0.680826434068
0.504230576918	0.520998763715
0.683575340863	0.586434716723
0.671044125513	0.51414247759
0.682464471452	0.708545037491
0.448805034966	0.476945624551
0.46715270658	0.517387894754
0.650806499057	0.438855467803
0.725864394388	0.469101558716
0.588391994442	0.423168482674
0.802981371232	0.485859683456
0.533809907011	0.486366924854
0.736877432447	0.40589442011
0.408146031071	0.330828138604
0.599693492052	0.664841149785
0.539826053653	0.646692815062
0.561644254725	0.276320408913
0.42596595674	0.306733484854
0.337494596582	0.689038586685
0.713141044725	0.762286163562
0.360238052744	0.549296577982
0.946717764691	0.767464881868
0.301439574382	0.362950365521
0.66136752076	0.567839805482
0.473302099653	0.656134944082
0.381128063451	0.521944382715
0.497366361454	0.459969775701
0.409479943108	0.432924734942
0.540874087612	0.675444960044
0.431436527075	0.377292035842
0.560432049368	0.378734376106
0.227020809693	0.428693573996
0.516590367046	0.668862161122
0.259334940668	0.448105017409
0.304145328052	0.338470661046
0.200991750838	0.448874307837
0.431634585505	0.255829801282
0.462625822721	0.424246601103
0.512021772633	0.39205088047
0.581940718804	0.49932047052
0.893502044005	0.56997879934
0.538328551958	0.42259471346
0.785057427763	0.506081152607
0.549132465801	0.490254199451
0.496569687931	0.606631328642
0.610127783637	0.407081530168
0.609676510768	0.636829483414
0.479905953677	0.439275905732
0.441063708194	0.554778101823
0.438552697642	0.612451986441
0.50123340702	0.298359917477
0.76766350411	0.379142518775
0.470584579282	0.384255275588
0.445677242986	0.395419341551
0.262681844412	0.277698986162
0.640131130722	0.632714274842
0.462042843848	0.28483845163
0.697514455892	0.43304030796
0.603673680056	0.511752605971
0.601987527055	0.539930387221
0.546782329939	0.483371326182
0.687908724692	0.437845262001
0.711564449938	0.55663834933
0.529850858069	0.493696747306
0.661340210952	0.520193719942
0.513431699956	0.565795541807
0.403099588017	0.393364623121
0.384913580611	0.536951608744
0.374783838991	0.742650876233
0.51313609146	0.337829991798
0.283458740958	0.381759507173
0.420895409509	0.274863603931
0.556205082616	0.499552812603
0.617409283372	0.236630035125
0.696881687415	0.413821170148
0.463704373712	0.334167587256
0.338985829952	0.444139287434
0.224033359338	0.510179618806
0.373290730497	0.437502955329
0.633078457075	0.440837074174
0.582893571422	0.568167199928
0.526609839563	0.375626282344
0.342260323513	0.412813120095
0.534924201319	0.491399251088
0.517463449167	0.504109317818
0.819589826976	0.579053708475
0.317747588139	0.288416698548
0.584139373133	0.545068538755
0.294060324706	0.419390609956
0.35627884296	0.419166551626
0.470386389757	0.500061815092
0.345351012136	0.333288274074
0.5166671413	0.538416814797
0.503499590207	0.367525130001
0.495431900985	0.767294790852
0.223714478766	0.440252412156
0.697754627218	0.497562076582
0.366921216281	0.501414219563
0.507573882824	0.429000538211
0.447756392042	0.454437511141
0.734876365035	0.535197557025
0.529826673733	0.413190422236
0.405102653591	0.362299867176
0.485521093551	0.294087047407
0.387236402771	0.330588134206
0.327264253423	0.360802252429
0.38646079228	0.550173604708
0.505770489671	0.613932641115
0.579251516226	0.536830437147
0.572555531323	0.370959716854
0.301558671461	0.575113281716
0.307638938923	0.436330583633
0.53113576693	0.619857408017
0.297764782112	0.403567240374
0.209683057879	0.478886059446
0.125358585557	0.410356061611
0.209879559073	0.389702981949
0.509975605097	0.659412708698
0.193174156197	0.351676417634
0.393735553687	0.580745945866
0.562428647287	0.5072357254
0.614775641647	0.442659562949
0.31821896052	0.32387233243
0.650402221188	0.397516411907
0.474753094695	0.450379552554
0.425262504339	0.463936679914
0.422458130761	0.657130671019
0.591128238312	0.352351675942
0.296838866322	0.379061464083
0.774090244667	0.382817984471
0.777202556289	0.402744797383
0.542766985259	0.527828067229
0.688816661608	0.585864792597
0.446636310699	0.454747721082
0.484610339062	0.273736473994
0.75090336403	0.686452831651
0.780048403856	0.478858236065
0.678153672707	0.491427947641
0.20326234209	0.507036472495
0.668269670025	0.323149184248
0.32328050255	0.459720621012
0.439642203499	0.498780325389
0.463379712701	0.684637784408
0.671644585582	0.49544998695
0.347585328332	0.510285946959
0.547884192746	0.438468965701
0.318760509027	0.435052283238
0.041084531706	0.404221078085
0.758039360688	0.847103813441
0.40828879457	0.451047142362
0.686960415704	0.453179098616
0.311790745152	0.368262778919
0.477626256332	0.53513388224
0.329768237833	0.469724792161
0.522945020346	0.482826859059
0.258292322981	0.370461068307
0.231369413558	0.286702322566
0.630348518	0.614211011278
0.615025744469	0.597616175258
0.575144123264	0.376540442948
0.496205969597	0.393132151853
0.51542444782	0.545323784466
0.350978853605	0.490786472727
0.738212083481	0.264220741888
0.280116006553	0.370665804461
0.799084840629	0.49319299106
0.676787826686	0.509892112672
0.667326448389	0.627187065455
0.186085703343	0.398162087582
0.734750563497	0.293065074183
0.459325075253	0.465969106342
0.311119084195	0.364576027428
0.599373083604	0.507504572942
0.613342721794	0.340029855485
0.44925205705	0.382244804378
0.679461453804	0.526589625824
0.684538917452	0.545234408223
0.476261630006	0.636893831815
0.426410083096	0.399243255187
0.425973714142	0.586072241017
0.393851756733	0.578254420721
0.329347130997	0.448999142111
0.531399150457	0.445203082797
0.542864503163	0.312738143471
0.392467560205	0.421818483406
0.732532442476	0.381222242514
0.124267689921	0.305571422058
0.690383382481	0.622199234992
0.436910430067	0.425470395578
0.218770286878	0.402663990102
0.474562483281	0.532782533763
0.83979046978	0.728272513454
0.811698648021	0.504686243176
0.541168937346	0.457957504204
0.580356176924	0.475621500533
0.907328162443	0.765698009636
0.799176612338	0.578745823911
0.446001075789	0.50199615521
0.59658494303	0.612574308783
0.568799619439	0.499993512081
0.771381596546	0.476620137557
0.23101623985	0.396405797806
0.494096417333	0.490748000173
0.610124172933	0.370228684679
0.431406405361	0.532958370263
0.304286424508	0.49047745298
0.555159973286	0.529606472097
0.429365652043	0.570890080075
0.715902026903	0.51606604182
0.595567500448	0.396774982168
0.335167591502	0.524409549267
0.484558334314	0.55736746662
0.378832225881	0.39362689352
0.27275879335	0.332027266487
0.664723101389	0.633570196334
0.454367181138	0.484295949006
0.368860419179	0.279792624543
0.472789739993	0.722628826616
0.475891256805	0.574680856934
0.431874513256	0.508109198893
0.579723222241	0.60066548828
0.570139757555	0.554093381367
0.570788527991	0.534054585502
0.309588373308	0.381121848581
0.468335961184	0.464769110674
0.41946991584	0.359907891405
0.458832613456	0.61775349948
0.396771322822	0.489397359123
0.47743545344	0.380120355178
0.542397400023	0.34149274808
0.644038692146	0.455997857945
0.425560336102	0.619994636899
0.491657577755	0.280481194792
0.613562212273	0.621260551199
0.406504972847	0.450355806886
0.4825067881	0.479267844205
0.144291179419	0.401964430339
0.430006605713	0.451137724174
0.773122038144	0.151131565999
0.595707491149	0.0917985098558
0.460426218302	0.0803714805216
0.528075936031	0.297204003809
0.902599431223	0.260793375217
0.626013193783	0.0617663279443
0.503765835324	0.0915362299939
0.642989930748	0.0508729027816
0.599966885692	0.198625926653
0.850094622311	0.126988201393
0.754475799396	0.425650515206
0.488873800019	0.203244143605
0.599244024023	0.0501471194486
0.669215569161	0.104848763089
0.433105255622	0.273048612419
0.670691613359	0.0698328918702
0.075916594075	0.0975910088818
0.419446799506	0.187514527529
0.635738955867	0.187516418807
0.265863598765	0.0885449696006
0.367044545975	0.155343796177
0.3330391614	0.445002007555
0.273715096603	0.265832467465
0.507410199859	0.0503194698291
0.859477051642	0.620437564757
0.761873792759	0.2642255686
0.505879489953	0.336313015978
0.636678164806	0.0881774962204
0.547252468381	0.239960969416
0.688760632174	0.11053298526
0.58684714996	0.0844817715871
0.389525638128	0.17115941634
0.545564468453	0.240165233727
0.381006609213	0.0704235254732
0.689492844873	0.21123432323
0.493244146156	0.423899313973
0.564338700436	0.113922896748
0.505914694001	0.0142466978793
0.561898691032	0.166334571276
0.576625799917	0.12698833027
0.136695331618	0.14435096111
0.528144441192	0.215461290585
0.516350364367	0.142014870653
0.496070210601	0.312844794682
0.550985037449	0.0846565263371
0.482158383232	0.0701896961533
0.377710945777	0.316314859024
0.530622738099	0.246588840821
0.385407299932	0.0370016572802
0.824483670088	0.0614658585184
0.397499007767	0.112477778972
0.368914421411	0.0336834600736
0.519054219929	0.144397327521
0.327838307411	0.418549740529
0.270892403804	0.0837933258343
0.799766333012	0.323220862823
0.224571311974	0.320583213241
0.759548818874	0.521371334526
0.511960498683	0.171855934268
0.614846745959	0.144276879392
0.493499572267	0.222382831237
0.441310763507	0.125555516584
0.116416462299	0.137018787501
0.866496727326	0.0345078022225
0.64078379361	0.0758567471445
0.572451860099	0.301296826888
0.404039855843	0.175436570253
0.623641575875	0.0801835898512
0.74242401806	0.166576457414
0.571710145689	0.257780986208
0.739430174475	0.141985566501
0.721503895767	0.208843159794
0.586067662848	0.281446409242
0.146897957798	0.0949273576134
0.571470351721	0.37740017104
0.483442261038	0.12602730409
0.593607485042	0.0922756086081
0.458950516642	0.107956054473
0.579394327317	0.464842866244
0.241007414557	0.535540886107
0.420058652454	0.0376925120339
0.711837835224	0.0445097727158
0.627825308587	0.0518336664485
0.285350455457	0.354484148003
0.651429061366	0.0309048371417
0.328304540765	0.168838198978
0.534006984215	0.37187678558
0.390162361675	0.0238081600765
0.890656696853	0.129891161222
0.460301560479	0.201373273978
0.493820747743	0.318882557603
0.399553097951	0.100033180254
0.443837580987	0.32534615587
0.55260007474	0.0700358107542
0.68431558997	0.294803853766
0.658890615988	0.189995849289
0.515146027689	0.230126392777
0.579526977633	0.0744142167046
0.416155182521	0.216231513026
0.716662156425	0.319205764118
0.371219183682	0.12586087322
0.410415948395	0.433568600851
0.935206823249	0.574518903723
0.49679249926	0.182466868516
0.675069866265	0.11722247871
0.66699506467	0.109551737842
0.610679306486	0.0616441497144
0.286134893497	0.264187972421
0.383664154468	0.19624169225
0.688173206425	0.313690217472
0.389187730961	0.0836277815129
0.639777020026	0.048979215217
0.697091982272	0.427635485456
0.730173321362	0.0828932968907
0.552561937205	0.257263458646
0.371221670204	0.173514579086
0.445449828225	0.185957577403
0.448845105212	0.225100711767
0.55779564975	0.162317880234
0.771364158696	0.248948271102
0.209246740984	0.0735981522931
0.694990765844	0.257354681948
0.315839219242	0.0857266085314
0.394798857234	0.193365250401
0.595366560704	0.321116625388
0.732516642524	0.157489863398
0.603515298317	0.149914086276
0.372663924529	0.0729408277864
0.480861265716	0.111976466842
0.285618209849	0.20057010872
0.292414830821	1.0
0.38065160713	0.262584473762
0.675937506192	0.0565160736503
0.441226611835	0.412351066656
0.600849355534	0.330812466306
0.416907672753	0.284531082352
0.480723171355	0.305354165148
0.61072765138	0.325099229367
0.977930198157	0.134857329166
0.656413597972	0.0722758226194
0.21890384049	0.0228103311015
0.484552595893	0.0312799051833
0.993193402336	0.03586650205
0.701261895905	0.393149538926
0.47520312641	0.033980156252
0.370335233919	0.471803351593
0.54180469582	0.222135736353
0.447302338662	0.165901096088
0.419572385239	0.0672215828306
0.514357151334	0.189761467445
0.80370822663	0.595134954023
0.326502544586	0.131779648765
0.587139306557	0.307467208575
0.492014056303	0.0523900778288
0.460457926591	0.318466965804
0.529964787659	0.129888029145
0.487010158764	0.213394123223
0.426432988126	0.150195344159
0.400123437606	0.265090385803
0.464829626995	0.226818152582
0.24905941922	0.391892942032
0.433834691453	0.305630058559
0.425246748591	0.0108139133693
0.758630796445	0.143075388718
0.406811478881	0.267727048967
0.687740568399	0.076792396072
0.587661533853	0.213022493304
0.911214090369	0.229370149392
0.422901106538	0.114090041799
0.522426517082	0.0444741815978
0.68610467438	0.207843471823
0.65956851538	0.0232384438682
0.580966966308	0.143243090796
0.589831204464	0.194112091719
0.386387455016	0.18026797592
0.467673343986	0.306281653663
0.558930857233	0.501395955068
0.463325512042	0.109929649086
0.152800803426	0.0504115159586
0.510810854211	0.189054982534
0.51852838019	0.0833078823439
0.339625601137	0.233326768068
0.722356011468	0.375934339376
0.405868791798	0.0428437175315
0.354200363983	0.440163662852
0.590198327512	0.306640390513
0.46348713385	0.213961765607
0.300667825889	0.13186588812
0.447134077043	0.0351365136209
0.606326467598	0.0364247678187
0.458919793878	0.0356487286397
0.461087479344	0.191948360696
0.353470867581	0.10943474704
0.811137379223	0.0783661899802
0.442663768022	0.394122276551
0.459541974059	0.0374727510999
0.658053724889	0.311254462944
0.578706771111	0.0528844742755
0.393364951946	0.21509587823
0.67286207033	0.0515586232119
0.460786724996	0.162810888075
0.417370494529	0.168700638658
0.309898716724	0.31182828155
0.489000627079	0.126163922597
0.555548846623	0.219507624417
0.47400126822	0.309820757978
0.587081197883	0.231573299972
0.362762497401	0.217935022057
0.496225169652	0.0752105469117
0.330131971432	0.183543290519
0.524970217522	0.0504888945369
0.810690962595	0.145877698703
0.518113548208	0.0256485326889
0.423128453143	0.159082528826
0.604654294958	0.313172628903
0.442200800925	0.0528808696625
0.793844023538	0.0380682522507
0.845759262352	0.234781165578
0.67495588343	0.0433182215942
0.338531627786	0.161224489833
0.797020988509	0.0834360960518
0.722110861765	0.230171637518
0.281466321605	0.26677763191
0.462933014633	0.198840900748
0.433803069619	0.166564027423
0.616688122305	0.245583170982
0.189945587763	0.116658417249
0.451394575793	0.0449611650209
0.656858144126	0.075396473977
0.341652424708	0.0970834391657
0.474279063216	0.120042513476
0.550605953109	0.116837627645
0.480512043299	0.267059132521
0.695385977476	0.209071009436
0.575403217303	0.304981321075
0.826050859018	0.152522920378
0.600784916593	0.230794672248
0.550403199237	0.222903707134
0.13682119439	0.0797624357674
0.288780409316	0.166979087781
0.530885700476	0.0916481352165
0.442351244926	0.147879400728
0.499801411748	0.0895183802221
0.706679607245	0.178720168294
0.729843227322	0.390818770222
0.336529212368	0.0941448827331
0.640756001702	0.200240791933
0.334674816094	0.0607341010482
0.379505535146	0.30528296916
0.771927265453	0.178741567897
0.57945824127	0.0691980216841
0.585406613285	0.13239926929
0.653506156195	0.146612737425
0.383022803713	0.302389971417
0.568432245327	0.0899320471247
0.747884861528	0.0433547689786
0.681038700235	0.0474924866395
0.355060907509	0.0721523585375
0.233531120491	0.0630241390244
0.60399910279	0.152504195338
0.486144272035	0.268568215761
0.768595676327	0.128836845423
0.705324027634	0.0574304574183
0.567613912665	0.482037649779
0.37088931242	0.0869811041636
0.720406497557	0.0936505422912
0.56322868381	0.163316980627
0.419902593809	0.365819113489
0.398047131228	0.336392436978
0.464146811657	0.236696421931
0.405429997529	0.17999490222
0.301580756914	0.280365907653
0.26003539494	0.146212371808
0.440037670282	0.353130556118
0.443027870508	0.198195565026
0.280851731825	0.350183668666
0.250246988613	0.108799870219
0.466652374295	0.199279318894
0.476174766832	0.21264481148
0.200686254913	0.0827909637249
0.674717295192	0.0786369582865
0.784540760242	0.0510940264782
0.520666269135	0.311300200544
0.284689769287	0.24785193429
0.580897794087	0.0537845357228
0.287957032035	0.11771757473
0.446349524045	0.0712713756413
0.782020872924	0.0845583677137
0.691465998484	0.188433099921
0.449996116325	0.196790932374
0.542391789139	0.0453813961173
0.434313515296	0.220080398575
0.203736645822	0.258374512006
0.491037604666	0.171369605947
0.426943575761	0.342097027986
0.546843106627	0.420446771485
0.475629857786	0.475563934317
0.31194096449	0.245054081053
0.520048028162	0.0453089498518
0.505623604978	0.280532906111
0.535547702503	0.236365679115
0.710534989799	0.0704226952699
0.468577703097	0.0771956699434
0.477877168932	0.180073304851
0.671634861701	0.142838564053
0.289954853443	0.29258356251
0.534702676423	0.173098337271
0.399087163727	0.193907414555
0.492066173656	0.301034959881
0.487969069023	0.0203908480793
0.69666799554	0.423453253112
0.46853563519	0.125124997165
0.522724004904	0.35015549245
0.62534979071	0.515787932288
0.425502365271	0.314350521892
0.670639710733	0.100881078831
0.64749463097	0.308437848952
0.635618733013	0.277571635608
0.668967164395	0.076133425
0.386575865912	0.119286710369
0.50755596483	0.0304258886394
0.658736124031	0.10467126097
0.457232741121	0.273728982886
0.480562607256	0.417680301761
0.295262774131	0.41639097956
0.318633381941	0.221868502449
0.917596197411	0.112583231247
0.361644204753	0.0620506827188
0.524087710833	0.22858143766
0.793282571551	0.0839484630105
0.85473986982	0.267983164268
0.567441306013	0.19624345053
0.10464916247	0.12820101697
0.447966759027	0.321473663355
0.608095155809	0.104084150282
0.52253167236	0.353059684252
0.497042505369	0.137227969695
0.437867194246	0.271737705571
0.470310334066	0.0686225362933
0.762547350124	0.0602128325034
0.810276475992	0.0869631719082
0.567125096377	0.155088167332
0.403803836996	0.046735873146
0.415711419617	0.249357535541
0.668205322223	0.26652359286
0.275267351548	0.367052152296
0.551676989625	0.12894801639
0.555285314688	0.378838377973
0.457103354915	0.160893118256
0.265263077499	0.050014873265
0.502051997373	0.129997259633
0.459056367427	0.125418112212
0.247663635217	0.262420409384
0.425965409468	0.15105392833
0.331759312495	0.148315130395
0.553755551478	0.0556744442803
0.491721585427	0.0318350085344
0.42163016157	0.315515004577
0.594635002068	0.0519644464692
0.546928826671	0.211798211646
0.327553212984	0.236074035336
0.595354134894	0.377924092633
0.570095113606	0.224755829944
0.271956933702	0.135063726373
0.399404898454	0.0581167053957
0.770024797809	0.565504030983
0.392480004432	0.0359277356304
0.522117999295	0.181356097994
0.424861998872	0.223251605057
0.705418003332	0.0547963604449
0.546248274874	0.455518531718
0.605667000704	0.161707587231
0.533706553521	0.270010928619
0.667911084791	0.368058106552
0.484423740622	0.0218177802699
0.451433456534	0.177143760129
0.430721417818	0.198670393154
0.40966045156	0.111490714592
0.488183878945	0.0218537412054
0.613645281617	0.0794511925267
0.492299983262	0.200547483509
0.474424479863	0.233587989111
0.329128542537	0.0725538186555
0.581306638245	0.215165358341
0.496617213528	0.124631398529
0.452251854624	0.1364388785
0.359084709857	0.233683420714
0.580515292337	0.10701259768
0.325628038746	0.0474702684831
0.565868771929	0.364735844974
0.568985986794	0.280140954108
0.29337808179	0.396059586879
0.731238801601	0.0419325131401
0.599495726766	0.145596003179
0.837641984477	0.0410377343134
0.658346708273	0.0205684494352
0.751328768164	0.0752441227637
0.225840799916	0.125516541912
0.310692376514	0.173690406091
0.394123060886	0.193905205279
0.323567838534	0.0270968932137
0.160299556051	0.10509392306
0.465835830893	0.184633063906
0.578855953871	0.445698016991
0.693811016155	0.0318648580258
0.521785749056	0.0679406013039
0.163183634314	0.638899558019
0.402389935901	0.173563233663
0.196738862721	0.211261203906
0.881600457371	0.201507167297
0.58385440533	0.0683864016657
0.501139554786	0.113490853051
0.670025180189	0.101319324587
0.121198847754	0.196840415575
0.388168758787	0.067403942383
0.413649150889	0.0616617644468
0.590951821457	0.158653907767
0.403369046707	0.134162115048
0.423364119932	0.0470106688197
0.60085211061	0.0521656312059
0.571546548236	0.317354462936
0.494625930029	0.079336330921
0.490899087409	0.185404392215
0.428055030352	0.397690639197
0.698358737362	0.229037028643
0.466611847995	0.261294668211
0.315447766388	0.405990401094
0.358837040418	0.137430054954
0.488608786055	0.140587786597
0.520207216313	0.0778449041499
0.599262523094	0.321689525049
0.524029651624	0.121838136843
0.538571585023	0.129898786852
0.469779446567	0.115083735958
0.519860559924	0.0759083363047
0.593306096595	0.268794795385
0.503900328923	0.15216040876
0.844153600624	0.34307644312
0.749744436949	0.503790473705
0.438563649896	0.128281694696
0.426358746621	0.0701517678581
0.541065788878	0.280606427696
0.346215261756	0.0351085515745
0.132527180802	0.238440376946
0.284486817906	0.276498932125
0.171017914339	0.310165534649
0.538108040881	0.137282353139
0.354422553562	0.266833809655
0.43181824075	0.132988864434
0.491357218833	0.0369058568861
0.530158682987	0.0644232180205
0.723166289499	0.0632939970273
0.438445498204	0.269386620454
0.335445927445	0.127402363468
0.707169286322	0.117621983072
0.407797726144	0.149982777797
0.630829206031	0.236247403326
0.588989091214	0.407976576088
0.457753608481	0.794205298294
0.465992680921	0.595968641436
0.498873157209	0.689884266956
0.555913398082	0.693130210118
0.502631814056	0.671159669662
0.435117862999	0.575852255997
0.439390307324	0.719071270689
0.581821154776	0.597123728038
0.594753798728	0.485842107645
0.593671250482	0.472457460733
0.4737201097	0.410781135823
0.472551316422	0.420911655783
0.486510173026	0.605277663976
0.629138117113	0.770816441011
0.662354671493	0.480546770483
0.332356995943	0.911203053097
0.553823055591	0.786520963475
0.643598042055	0.434823963549
0.316774886692	0.980454086439
0.452708205557	0.416566413125
0.585021059905	0.441531212322
0.392315248123	0.521216627612
0.52051056466	0.431922130278
0.608360284332	0.635752459668
0.630960951769	0.639690360886
0.414702864091	0.594101400964
0.57458147135	0.376728438781
0.42104881752	0.618308746526
0.531667126215	0.619867388598
0.501614134225	0.60589073793
0.597661197836	0.503928716462
0.442699900972	0.472122331058
0.489066635598	0.547561565398
0.427688031701	0.52252783921
0.493056385038	0.64757340148
0.56241984659	1.0
0.419411566128	0.420858091028
0.494825945361	0.461027949335
0.536739743308	0.700073628628
0.366000976529	0.479480082511
0.444233499439	0.567345241447
0.450276468016	0.377023115885
0.588125057955	0.547887058502
0.535822961335	0.701263054877
0.380145493856	0.550280260309
0.503583670614	0.484238995893
0.58357470483	0.55287579733
0.484596782585	0.479325809771
0.555506571343	0.763115765924
0.653353635584	0.723637146978
0.404361832637	0.496190045781
0.587839376355	0.467334218533
0.382295506216	0.656374951003
0.30163847424	0.413409223644
0.675075118365	0.338627985786
0.334852741655	0.70807382701
0.658398919603	0.382256654105
0.555051130276	0.490866327184
0.540052375793	0.788160565295
0.626757173434	0.460691798068
0.398402986379	0.284465183171
0.332188873808	0.729731432283
0.56395468118	0.557705898722
0.63888397833	0.846871068676
0.523684280134	0.533898413791
0.443582662539	0.403537160324
0.459828406361	0.464411090189
0.613347757517	0.486172885767
0.522481655607	0.591251804668
0.606278438836	0.549917835431
0.645471033028	0.601352926718
0.581183313639	0.94088736439
0.336581895879	0.746743830101
0.618323654085	0.446788205822
0.461756415808	0.803346115557
0.478712379245	0.942068364543
0.488092282289	0.440342871777
0.543714303285	0.514896001529
0.363885986483	0.503314342497
0.465946706654	0.508699478498
0.64943662649	0.56361038438
0.476459473829	0.542127592078
0.46363520389	0.642405443848
0.378487578814	0.444879910305
0.487586821307	0.560564494769
0.584684966589	0.510864600865
0.424735722673	0.437901763632
0.591036440742	0.719628406401
0.516039970023	0.500971941613
0.560686964148	0.3721076571
0.32298468751	0.402411966749
0.428844785894	0.518958843286
0.5533411915	0.754710050924
0.498741644182	0.39273129814
0.459246332797	0.498463713367
0.436837594939	0.575155536022
0.567133692697	0.779286764537
0.59052318102	0.454961436403
0.589215320666	0.415154724546
0.380771339686	0.549244949081
0.479028075451	0.444591424817
0.559431838007	0.499614550401
0.60500801539	0.52038496938
0.482022725955	0.483289529603
0.611498358119	0.376409741143
0.630466700937	0.406645552797
0.414085935432	0.549056783075
0.534813181182	0.452287548366
0.638555496534	0.515227263194
0.626931668413	0.523447733318
0.581036912255	0.401880285055
0.517104342748	0.508427601665
0.616455243625	0.427764070255
0.465689720343	0.467145826555
0.474215194082	0.446277322606
0.53219018527	0.499127382913
0.609388967814	0.428305939486
0.503851454077	0.47684224568
0.69639869342	0.449274110573
0.502285017401	0.628076735116
0.645575497055	0.513225775684
0.604945825647	0.536606682982
0.405896127901	0.366634831043
0.432603308322	0.617748584774
0.610698756762	0.721856396783
0.547754917758	0.656635400758
0.560322840202	0.427631288443
0.485661122072	0.631909816731
0.51374173812	0.552106564964
0.356729481684	0.467212922596
0.465971490307	0.689028872673
0.487239653195	0.51285932966
0.522068800322	0.663945119612
0.483712975324	0.358241138748
0.427388651779	0.63689613013
0.688377678156	0.50505590929
0.592984704151	0.507865958113
0.727694461191	0.679804794109
0.56403174943	0.569279710156
0.405490793492	0.308061669486
0.592085721447	0.517308904447
0.605029813696	0.427960067872
0.552422850538	0.446069764489
0.43970095425	0.382644138736
0.426646744633	0.536488278009
0.465029390522	0.322861510784
0.472049684675	0.555211485621
0.570222413057	0.681254743249
0.534292771071	0.423016679377
0.63419258621	0.460765328529
0.381917810599	0.339774754625
0.489237599499	0.386876624919
0.526969101672	0.560815674992
0.436224348519	0.562256830251
0.50035779198	0.48864782661
0.50508339182	0.65381111988
0.378581068233	0.550962526127
0.502319958636	0.413884478928
0.548548667094	0.645198308385
0.456603345228	0.596545678187
0.484298105427	0.45764209358
0.29671256977	0.45364670224
0.66592524094	0.49848747065
0.523676488477	0.459011962595
0.606430079358	0.502437939699
0.491620956799	0.422249498617
0.65081432209	0.381158711229
0.388850402153	0.504967220415
0.340938946478	0.385097285257
0.58055319615	0.442469343225
0.399949735716	0.495585831346
0.498077639589	0.663587699087
0.658716279783	0.345569700919
0.462968469248	0.47177122385
0.49760813537	0.556025460155
0.495716282808	0.392141395125
0.357569432519	0.352277863119
0.303092187718	0.67674391045
0.497024790302	0.696403993553
0.627406401318	0.484215732206
0.301234486852	0.56504221173
0.64832801954	0.408108533611
0.365271296502	0.326465032073
0.497100597301	0.671947193536
0.499055323655	0.516859320255
0.318491948388	0.623322158475
0.460815571543	0.607491215406
0.430022741115	0.54722504449
0.468977254488	0.376174274747
0.369978067017	0.418250983497
0.403738512606	0.54313115591
0.485722190552	0.640439452598
0.586546378587	0.511038982018
0.360169376552	0.448637740326
0.503699975073	0.506786080532
0.556523437885	0.422236143676
0.357189931017	0.579138878559
0.54941365013	0.555857106008
0.502798675535	0.485977185703
0.386124102086	0.529649208996
0.479347131766	0.516515541758
0.335589267556	0.392030374672
0.345074810022	0.566287660115
0.704485034191	0.503517475587
0.511409276922	0.68975073144
0.511391495052	0.368247694627
0.367471068332	0.471759284394
0.449883646686	0.768742657107
0.40047345446	0.827311731238
0.533244597421	0.624500366473
0.663099716975	0.380048678236
0.60000028079	0.422205954631
0.570862418302	0.590502405716
0.662131252861	0.403082227013
0.645914366893	0.431354499618
0.606814042163	0.504750206035
0.625279264094	0.465475605101
0.635844687071	0.57479908681
0.508048221267	0.679348924205
0.548988734596	0.596440181889
0.652124113847	0.738955829862
0.47120065817	0.524876952406
0.572882769927	0.780190034583
0.457085950657	0.501559961121
0.511080662796	0.532771699589
0.543801843022	0.440541311014
0.575996817661	0.555269237746
0.543630251385	0.469149162142
0.559961317123	0.63844456906
0.512852258583	0.45615776799
0.611461135022	0.376052394806
0.555809729405	0.477494879608
0.523408430319	0.740682537145
0.512159141758	0.645267425532
0.697389085289	0.462260477482
0.584957519784	0.385270588994
0.393666273681	0.702760923262
0.360620232669	0.913621021348
0.301231908846	0.63236877654
0.661188946603	0.841104348242
0.422666083852	0.440220795939
0.515625707702	0.603996924572
0.525544636205	0.802440594018
0.503647397848	0.611476672786
0.408723014334	0.537014478428
0.479750362475	0.419745027478
0.333830701378	0.742009670781
0.393858079951	0.450937876703
0.617539865921	0.403317776168
0.342863013009	0.43267534608
0.472352384263	0.70371917549
0.447855529034	0.404907451187
0.524538415221	0.455178672626
0.45871090934	0.455051354705
0.573079158874	0.331073173953
0.5448308399	0.429873589503
0.463716844271	0.421054101291
0.407906542233	0.692353061966
0.796641787561	0.627916382863
0.520159075271	0.400487799428
0.699515184443	0.427322419621
0.530065519771	0.554236790891
0.474965963162	0.661093254083
0.471665886265	0.477500844557
0.559471418346	0.635715892831
0.538842872532	0.631561653685
0.468197439783	0.693395856144
0.425530694175	0.709070510106
0.565144013055	0.340658564702
0.649845725382	0.547888201647
0.463407112863	0.385074424208
0.447163479157	0.386193611552
0.444659089419	0.458536880577
0.464769138923	0.584644941752
0.520722236435	0.391918227546
0.491094259176	0.53690423867
0.539553555446	0.666431209203
0.591985441114	0.599910630868
0.410363518747	0.574644613088
0.628606323219	0.449595585217
0.701790705541	0.570032918018
0.485319806161	0.659410189586
0.504023735228	0.627075150568
0.426854921654	0.558976349024
0.324941177718	0.470413695466
0.393080571538	0.57883364519
0.457828265888	0.809822374254
0.587146349763	0.433368125272
0.473228139261	0.402301715444
0.497343575246	0.393665188877
0.488424874445	0.615338391645
0.573727192968	0.424615788669
0.554798066567	0.51502507648
0.4850365618	0.408619644543
0.508672035719	0.518422523035
0.389199747791	0.522910214584
0.367440904038	0.445159750436
0.440509976725	0.555771181019
0.511253235842	0.656626528229
0.56017653075	0.479295733171
0.462160468536	0.508055677135
0.447565001691	0.466353298896
0.478786198369	0.523709467046
0.700254353323	0.673480796435
0.424239268389	0.390915826434
0.5057064604	0.500232953513
0.374949225654	0.399419881796
0.491201022366	0.515391593609
0.428928333439	0.555013607668
0.568731006876	0.376308431557
0.452635616751	0.624615268013
0.595916210747	0.452722818564
0.518199780103	0.78519679099
0.398337044459	0.537264580551
0.64150514134	0.423230224832
0.495138309134	0.588851233004
0.605826988412	0.51442810525
0.512093390832	0.528941754587
0.582975369965	0.74286196189
0.595970050426	0.476362109498
0.530874532534	0.422770895098
0.549526140967	0.403151849191
0.500834389989	0.440006317741
0.493970316364	0.504103720192
0.334314022425	0.641438503
0.556441716039	0.677326306898
0.419633503653	0.58924414626
0.572438753093	0.591095475718
0.467481476944	0.64467044281
0.509620425066	0.478668753819
0.485567744457	0.560523102672
0.267704893236	0.465931180224
0.316982015761	0.55819480774
0.298303384861	0.398505571587
0.439142386388	0.435071325987
0.4480070034	0.731214420274
0.35895571406	0.353198606472
0.447057659226	0.605042014575
0.618261518043	0.533872644136
0.636888172554	0.441644780471
0.520626463586	0.512278182818
0.497190619164	0.47049557469
0.499972360906	0.48449433757
0.535015549122	0.456519803255
0.390309085567	0.77244422631
0.573511624418	0.426742614871
0.461811860278	0.468156627999
0.6031590778	0.4329062613
0.565806199215	0.53589685874
0.54268884358	0.538761092458
0.511749803137	0.570358016231
0.437520148456	0.494431694079
0.578003650332	0.448338792105
0.471545339079	0.682901433498
0.58105046417	0.457245968624
0.500980202386	0.456384903954
0.290199021162	0.526402743406
0.662283362382	0.357891329977
0.476300876913	0.433353372447
0.462167394048	0.562781006119
0.536476700779	0.734141630442
0.617351038011	0.518523438654
0.30700277626	0.534322679977
0.544905503901	0.494710938625
0.52824797091	0.568043050011
0.195814449504	0.376150473858
0.56697607633	0.80906949988
0.437035237157	0.441212080194
0.643229956654	0.571295845828
0.420209569609	0.436754947182
0.489504390916	0.511827785197
0.465166420441	0.53653390576
0.545331495759	0.449789468956
0.340291535565	0.377783426237
0.469466386445	0.335787096682
0.539905213966	0.732780423109
0.468039599878	0.648282859374
0.437205894614	0.380217840779
0.551827920013	0.421764990191
0.482097626957	0.635373966312
0.392031285838	0.470911947093
0.640163325005	0.305442111585
0.457688837034	0.432913525442
0.678821755009	0.528068707667
0.55145633784	0.60780207861
0.492479652902	0.711841668564
0.425945276394	0.405860813733
0.55386491496	0.403478102998
0.498122523368	0.562534846684
0.43609627976	0.377286210808
0.515326051893	0.557410792565
0.678387427201	0.442545698824
0.577269596122	0.456726787578
0.616331263819	0.56023244925
0.578972296187	0.486981607009
0.469216000958	0.669999995618
0.450228873976	0.516492790898
0.358078597403	0.613996835121
0.39913425805	0.594617134349
0.345563224333	0.458948484608
0.399547904896	0.436490637097
0.565731983469	0.389618088282
0.504339261878	0.449099914694
0.62868783643	0.405363039751
0.396027448922	0.394482966732
0.539270989407	0.633277375529
0.401146182086	0.489819761246
0.29790105874	0.383039921463
0.631237109918	0.608831893734
0.53534236041	0.760423670869
0.647382055168	0.605126433554
0.462173613719	0.471410418625
0.386563496841	0.556389081811
0.540669946688	0.80989254046
0.582453775991	0.611828115004
0.51906696715	0.531254876261
0.460377271827	0.65496538908
0.471034831725	0.521162966921
0.675563643085	0.413305501239
0.411304406714	0.486360302883
0.520424299053	0.403665493651
0.565319992946	0.459857994542
0.445927939174	0.528706287781
0.425429204234	0.476027411585
0.537796155549	0.591112991068
0.404341132291	0.551189210311
0.50054530733	0.520580483929
0.519399419729	0.433191973578
0.419508444865	0.53153998564
0.523961387596	0.543612559852
0.435287848946	0.392072081661
0.476707524781	0.344034274486
0.453295073354	0.694423851678
0.460016421889	0.618717483178
0.579997320635	0.351098023973
0.442654108723	0.780961737343
0.633842671611	0.713592972591
0.585037110395	0.560051775392
0.43742040684	0.528281795008
0.464517582506	0.597326256282
0.549001151213	0.640680498312
0.36997735545	0.472353544012
0.361426247061	0.535077113319
0.432039718663	0.438623935908
0.315915698375	0.725466613131
0.522615512721	0.539051402107
0.427828881664	0.516635265504
0.546340397833	0.526238839615
0.51295108819	0.466640039335
0.35264000523	0.603772109402
0.614721531451	0.318163152819
0.484496203433	0.641809892511
0.409917825925	0.515858418144
0.509109343567	0.40602677383
0.333642865896	0.435513569389
0.528223835606	0.492418353343
