# Supplementary material for: Do universal codon-usage patterns minimize the effects of mutation and translation error?
Source: Genome Biol. 2005 Oct 19;6(11):R91. doi: 10.1186/gb-2005-6-11-r91 (PMC1297647; doi:10.1186/gb-2005-6-11-r91)
Supplement: Additional data file 1 — A tar archive containing the used CUTG records, separated for archaea, bacteria, and eukaryotes, the data used to produce the histograms in Figure 1, the kinemages used to produce Figures 2 and 4, and the data used to produce the scatterplots in Figures 3 and 5. [file gb-2005-6-11-r91-S1.tgz › CodeError/data/scatterplots/bac_p_sX.dat]

0.472055588882	0.576209624925
0.369610453539	0.62070384312
0.519788159948	0.39814811454
0.523603266118	0.514337063123
0.598083427283	0.43688267248
0.472505652777	0.456846808414
0.372387904576	0.633626765551
0.405530742184	0.680063738603
0.420104631158	0.463062758374
0.40887959541	0.519407597262
0.509289025752	0.442834060655
0.498966799834	0.51890090474
0.518645369534	0.552292550189
0.388112537772	0.613268459723
0.613042030308	0.485422252596
0.475043569188	0.621018756389
0.600846827259	0.723261246875
0.385701469878	0.714896944224
0.603264795107	0.603332069919
0.395123164967	0.497734807582
0.612955403219	0.558333636848
0.584585482545	0.505751098716
0.327572674011	0.474648533968
0.484920806232	0.477379215929
0.391851167276	0.442384327646
0.361290212824	0.583716231735
0.555877000606	0.48361169621
0.379549884813	0.325254621511
0.48051391863	0.615087672749
0.602174482578	0.48548378228
0.473666725727	0.727687560729
0.516352307991	0.372491483909
0.450962120097	0.482799701228
0.449885029381	0.400186622804
0.360048123641	0.794477192758
0.468670843556	0.433760319743
0.519641102646	0.572204618574
0.470806852135	0.557964086054
0.529718365706	0.621411875231
0.372311553389	0.426909800032
0.468725081953	0.49264270175
0.379385400558	0.33570525688
0.467750429308	0.538796632929
0.50981792217	0.384405535383
0.477001594897	0.333633341053
0.525012732261	0.575028321918
0.655941169632	0.464941698342
0.476056539254	0.676291513178
0.363674862875	0.477355180155
0.519956892329	0.563274997775
0.444316179598	0.769014966295
0.511894817129	0.344854548672
0.631068846084	0.515555612729
0.50142993123	0.500694556491
0.549155006361	0.663501656667
0.612808008652	0.54590080385
0.619935759405	0.320474517784
0.470845573472	0.501033178648
0.409323581729	0.469459996245
0.308428780864	0.371994718956
0.374150452897	0.738604917567
0.690129370003	0.467530472253
0.511851618988	0.632488218571
0.406555029852	0.264892516977
0.375630275318	0.627980743514
0.257875618463	0.424345976119
0.499490725022	0.644691638182
0.409548626634	0.658882998446
0.351725456018	0.412719225519
0.477688912198	0.464119795836
0.368864168422	0.640957561532
0.47929446805	0.676101495824
0.368988426964	0.451611457747
0.489489190423	0.576326008935
0.625999428142	0.435439725586
0.518841605721	0.306843161692
0.516138079586	0.695933986879
0.648087810265	0.75888204451
0.649949059924	0.636176524354
0.650374458022	0.471126941409
0.484479495269	0.584055374406
0.754695194431	0.618897390611
0.501603903635	0.677648157734
0.34119426318	0.319176927
0.389384963736	0.463620960234
0.80482519503	0.708927834758
0.681764931387	0.54556833543
0.362874214517	0.409795837283
0.465183743704	0.50405886697
0.484494555027	0.722158353711
0.412130703943	0.5249750728
0.531047776401	0.54204556974
0.508272378724	0.533563606013
0.509353652418	0.439175592993
0.49137529772	0.475874362314
0.420369954155	0.495470851033
0.498297322687	0.502185566269
0.494419861564	0.496045894753
0.583742498636	0.617497175587
0.515731473215	0.754752193465
0.607338858936	0.501182726415
0.627918557043	0.685850994855
0.418506795359	0.398834506466
0.702908360954	0.580590785438
0.511585886682	0.751012502488
0.48089919501	0.634170346582
0.2933453811	0.53906944402
0.467944928999	0.399891199145
0.588700492599	0.310141015598
0.477606717985	0.317500390581
0.487924987688	0.318244551231
0.333136667218	0.431963375452
0.393380102641	0.351740518794
0.381468489174	0.516021567215
0.362334487029	0.601456789433
0.470390220734	0.315321758814
0.371889225892	0.502588509927
0.454820605842	0.616017110963
0.600459875833	0.583004058576
0.398484554109	0.549868463366
0.38428858249	0.392792523166
0.509093777665	0.419967044888
0.698157590958	0.505928672407
0.484811029237	0.407372371235
0.542036419595	0.416873162251
0.375959917588	0.521373869704
0.525593008739	0.631426920158
0.354062295796	0.298825914399
0.548404232714	0.703989512007
0.517152850126	0.598237124526
0.61902594447	0.53854230026
0.61024114968	0.40630849566
0.467451856222	0.443462002154
0.487662783084	0.401053815309
0.641782196753	0.393321207809
0.480547334106	0.614020185408
0.397569496282	0.565864238151
0.591306984737	0.481261439285
0.586485883272	0.449669635169
0.609479758183	0.391236884754
0.582742758621	0.523366756323
0.588877585158	0.561666860902
0.495141912678	0.535148452944
0.584351999344	0.569663760147
0.51821342605	0.531494372041
0.487972508591	0.245602123597
0.588716652252	0.598448830821
0.47280108003	0.528968105424
0.555684368478	0.412514510568
0.517419023883	0.412839436749
0.577971914429	0.534256043427
0.685227928448	0.503294749232
0.496456829841	0.640531879674
0.602385137697	0.6855619478
0.477915133789	0.615117919984
0.469819431075	0.393877638099
0.35912553559	0.487484962417
0.536084857888	0.358448198473
0.642492381188	0.480823205242
0.523305243679	0.367632508075
0.559973040586	0.635958441021
0.362794506362	0.410751961839
0.637920281914	0.487119191922
0.609429777492	0.480334036335
0.500893255918	0.529890179607
0.617401114946	0.445227672265
0.591153453103	0.542311847787
0.520996769727	0.442406345093
0.471679352671	0.544881542457
0.531294098116	0.41843138057
0.334453969855	0.553005473451
0.516611276134	0.373294066479
0.503424971994	0.501364092751
0.380984823212	0.54459794812
0.368760840239	0.493523577837
0.481930036593	0.713523365091
0.519795090462	0.660466381585
0.526037556321	0.788220331632
0.48308967925	0.645734895996
0.603038877953	0.323188002107
0.484178438854	0.489075850542
0.470558173161	0.475749919947
0.39122944767	0.36466272753
0.606583074658	0.462988974194
0.50149834792	0.417963103939
0.473470952198	0.407468295979
0.477666144577	0.442457084407
0.532138632082	0.369527271297
0.493878388186	0.491251588812
0.533488925786	0.377562592274
0.611259798643	0.677669452497
0.536874268368	0.66928424858
0.426789950727	0.517760921676
0.487054090145	0.65378653972
0.408805161933	0.428292895655
0.514339949656	0.709492340192
0.50271074515	0.55015762765
0.58687164156	0.426249793934
0.683532570479	0.388276678248
0.401458328527	0.457700005789
0.538503136492	0.36006507194
0.60939764529	0.327590795889
0.642841974674	0.571220572309
0.606207469179	0.49860665426
0.652656247622	0.355733677061
0.678172933903	0.547380171378
0.609452019213	0.500588993369
0.490587451136	0.62663001232
0.285356035108	0.481682764475
0.497931553215	0.378597451132
0.692010380432	0.552081072047
0.49517154746	0.33633444096
0.49812053892	0.730621928074
0.506238419623	0.804260983334
0.583211706973	0.634465855001
0.494617468652	0.754218852645
0.514519496405	1.0
0.353744950952	0.632835420467
0.35724630493	0.40512044525
0.475268036393	0.402593452836
0.612180238219	0.780279776263
0.409693780544	0.301019304666
0.542336741356	0.485467086507
0.469623325122	0.45842992015
0.427333595904	0.535634710762
0.574291433201	0.510801417854
0.596442911369	0.418457504445
0.726466360481	0.455996356381
0.462240040091	0.457039253412
0.51716968873	0.510267030944
0.603320646671	0.355912042203
0.511558918403	0.756617205506
0.352297592998	0.414404436566
0.387247908162	0.307956352884
0.410424681301	0.614216642042
0.582479445585	0.371493384403
0.534319053708	0.334777565421
0.485340761414	0.49892504258
0.590581086213	0.553313448321
0.553494265571	0.517740540609
0.581310289389	0.572994666407
0.500638400915	0.407341187626
0.463337100876	0.524536596633
0.395013612265	0.488531132913
0.491406642166	0.377754642846
0.462293264097	0.535903751941
0.425116895806	0.559314403003
0.561019560732	0.374206676769
0.408074930817	0.462355240957
0.40242881072	0.52149762265
0.407911001236	0.490477248228
0.627931374969	0.46902813329
0.539455209211	0.616143215183
0.546257111411	0.441592286593
0.610048785958	0.679725166873
0.577987839895	0.55261154524
0.487885577224	0.377970416778
0.646294435322	0.575508277625
0.506831294715	0.423403413256
0.470935401982	0.603384179041
0.546650639984	0.533927076564
0.584672903353	0.403936409098
0.492813801105	0.511130615443
0.428080899555	0.600306236287
0.492122224874	0.357531253842
0.410202419001	0.457853399701
0.597238309524	0.497244538878
0.344815479092	0.448479861166
0.506305390091	0.720507592389
0.468626680293	0.635452509153
0.38765231029	0.469702567515
0.593301963091	0.574029123482
0.504584033291	0.438181207912
0.506450428397	0.491236485379
0.496233674741	0.564230020081
0.499712478436	0.469856116639
0.374395677315	0.457400844178
0.64925599416	0.669937610444
0.514391829155	0.522588212858
0.591084372688	0.518271068925
0.517710536205	0.459856879245
0.401085328095	0.536519641707
0.475972145615	0.347259088802
0.381412798146	0.511277484681
0.376987130961	0.500909167034
0.514072052953	0.528699696097
0.397140964055	0.421321055006
0.611168270128	0.45225463995
0.402788221594	0.487836279731
0.544442978406	0.364382056866
0.601626538428	0.484533370252
0.605611601513	0.596373359075
0.59498499425	0.4949048611
0.339896317808	0.493550883676
0.397966848616	0.510283106895
0.660551404277	0.535207562421
0.654307038577	0.436201744498
0.577845540374	0.415531497203
0.414350761501	0.212677989307
0.501868587348	0.52569651549
0.576973315917	0.329657895193
0.582220017979	0.41077264078
0.518939220446	0.511648781549
0.397435106973	0.452820384689
0.402553763441	0.503861278901
0.41625079075	0.453690329828
0.382007280291	0.567397187908
0.495027943295	0.515285314132
0.494988623971	0.667096773063
0.59672801636	0.528718194949
0.435549484811	0.548125560418
0.50051651114	0.439342550592
0.502068862715	0.52348799356
0.400250589413	0.577321029479
0.497702001483	0.51980386906
0.611846100583	0.5336449017
0.45083650645	0.363535405061
0.36866255792	0.60580848528
0.513577799802	0.542680316275
0.389444178069	0.498653225075
0.602904964728	0.41414272937
0.514556040757	0.431089736088
0.592615111372	0.568146198713
0.496972395871	0.365598960157
0.51287319899	0.508165672023
0.518092262569	0.537897779186
0.471690865415	0.4909258493
0.498399865251	0.384445885417
0.596688708293	0.533343189823
0.344165994352	0.513993804756
0.39607691029	0.333978458743
0.328130465197	0.55306401221
0.649992449411	0.441217274526
0.557433084166	0.729269445541
0.456281478582	0.873955316511
0.520800193352	0.451899926256
0.349843262568	0.414162611193
0.545720524017	0.491561437877
0.500613695091	0.446633940393
0.455538101398	0.37132095085
0.496643403124	0.390790653702
0.532995356367	0.549820443276
0.62529939512	0.54940115414
0.574544536668	0.482075810002
0.361179470832	0.573598118467
0.521311864744	0.525431588992
0.479250371938	0.296523384575
0.465737389018	0.571290451925
0.48165271205	0.44100708493
0.481509880309	0.416527219087
0.643308813153	0.487256979799
0.473309259431	0.520887212681
0.512228119471	0.562386386385
0.36754064631	0.356138835948
0.633893377101	0.607706872812
0.502873108369	0.531780251496
0.502297659248	0.28197041777
0.497799928747	0.30998974316
0.504823789796	0.736981027096
0.52179554512	0.539359959203
0.368913737727	0.770408331765
0.28037612931	0.492946445682
0.743806320132	0.49957444249
0.546321579802	0.537783178262
0.550085591415	0.500300451567
0.285739995476	0.580117265406
0.405498281787	0.386588409247
0.531466156678	0.441192382133
0.292245989305	0.447268673741
0.547292219037	0.30616385336
0.462580111639	0.55743229966
0.73888055972	0.477524258864
0.595582382595	0.563080225789
0.731238006328	0.772640478807
0.29772372713	0.650003950896
0.715220112243	0.573442676834
0.452890599705	0.468306330805
0.276233258987	0.489570171556
0.587077563174	0.478716269641
0.38907516403	0.502009433955
0.529733853956	0.51238876432
0.544718776017	0.612447549454
0.720674486803	0.453480037132
0.397614552429	0.328626902678
0.467535842682	0.770458007228
0.414901459675	0.464066737226
0.494024648326	0.54267526239
0.518101297223	0.552855003512
0.578424559539	0.437907332287
0.415957090177	0.558735548299
0.506117568697	0.559402183616
0.440378343119	0.523308593389
0.410234315249	0.397511103022
0.635008607297	0.371342302725
0.524016013663	0.298857226129
0.497508798902	0.536953927476
0.667252764739	0.391169886503
0.480679156909	0.518556949848
0.390729776586	0.472874902004
0.406106209062	0.49634479178
0.430233163047	0.490184008584
0.581790895448	0.468319779207
0.510207597554	0.383092778098
0.520424286053	0.545879791987
0.581141449566	0.47319636249
0.398000273	0.408832147331
0.613708107942	0.630469107103
0.454133401428	0.61652078654
0.509068030629	0.701686457695
0.568069251707	0.459432826068
0.472799082246	0.605406042238
0.482220930093	0.40651285535
0.482862761624	0.823145310452
0.441497867804	0.545455085824
0.386856262388	0.422003604301
0.385394785617	0.38093016038
0.522829470653	0.508470819319
0.60499344532	0.432968280979
0.520252067275	0.43106961467
0.390989774262	0.59558943465
0.588058171567	0.582055787168
0.347696049594	0.386928371667
0.50421518876	0.534725769502
0.497689549316	0.56447044473
0.524974219011	0.609728593841
0.584404636459	0.370992417502
0.601041562843	0.622669218971
0.523196278127	0.518592375538
0.333106552229	0.501242455204
0.420131059752	0.546490820075
0.530708529915	0.56088235007
0.436280563102	0.475473250969
0.413520575576	0.440034493319
0.398814872677	0.398003731251
0.545577796826	0.507576283469
0.39666054587	0.525046670118
0.565234404189	0.540452969567
0.597450905472	0.426032551425
0.486459851247	0.551087383133
0.481588167517	0.556724254341
0.442220497528	0.491755983073
0.594919736303	0.352647598586
0.598251156627	0.449623144373
0.541440943431	0.553133396472
0.54392079608	0.450407685367
0.618712243101	0.449650532627
0.474538118496	0.593964526541
0.602258336851	0.503402152098
0.30530428732	0.376729472634
0.349765155173	0.482538324135
0.515791805094	0.517896803671
0.40321997832	0.527705389134
0.585791751654	0.562906413181
0.305509088881	0.63224148534
0.321916223097	0.394466146016
0.660349928586	0.698041991248
0.397416293925	0.608020254146
0.528894221156	0.677154789148
0.486899514465	0.907969237599
0.539945808359	0.685688941544
0.510462700108	0.749341138099
0.619632059034	0.632299186678
0.510279503696	0.787256390288
0.448137143416	0.924189918029
0.4924641262	0.981257384769
0.503669112742	0.997621803152
0.51685469753	0.779705061444
0.481709586816	0.689157084498
0.492951278872	0.66393461983
0.466409274424	0.696687097567
0.448967817014	0.882867295965
0.51539198074	0.650397232272
0.479783896828	0.871666832711
0.485609658409	0.776587513209
0.432530536194	0.940704292071
0.479944142148	0.55263581909
0.461433192337	0.829878586049
0.476802998794	0.706936523788
0.478507886671	0.584585757697
0.558391500575	0.874721448811
0.521725849872	0.786209365359
0.560875155704	0.879980011575
0.520780524319	0.805857591972
0.546404740797	0.654789047101
0.469679248627	0.855913607687
0.486937901499	0.685511192193
0.492227753035	0.669146735357
0.540297218284	0.920428980303
0.50698215671	0.759416966524
0.49073847009	0.787169568228
0.668351421303	0.829274064588
0.309919331205	0.888769460031
0.533624715544	0.838009758447
0.489906011902	0.62109757825
0.485096722617	0.76629169084
0.46437044024	0.812962699435
0.495257828231	0.803839009346
0.554708957207	0.696822309341
0.639396031103	0.762431695467
0.502655981683	0.789809909416
0.64667898111	0.696737742323
0.645422647528	0.72444707274
0.501864660172	0.684365827028
0.515317986281	0.610319002662
0.360593298982	0.792685062848
0.48146836542	0.757809229107
0.516498481434	0.663100870884
0.331885290723	0.726296965894
0.64645153089	0.703858343276
0.547031658261	0.684335523464
0.544344454783	0.719271190615
0.39355805924	0.723673559636
0.458821592929	0.659317649142
0.546200758867	0.674997950409
0.521588435446	0.84260734567
0.523059644355	0.672800116713
0.524459484078	0.820185747431
0.490434944801	0.999035140727
0.487321914309	0.557843699625
0.393209682489	0.69891189709
0.700921026668	0.647572359892
0.508795074758	0.996004042521
0.486002379909	1.0
0.433470168832	0.803689497064
0.45878626081	0.737160353359
0.484399196607	0.834240796982
0.483239368908	0.680532114377
0.443307013937	0.883970900649
0.456286803383	0.871101854857
0.483132938624	0.744857983479
0.298070459355	0.628960574708
0.306007688316	0.620691429843
0.693716664967	0.72781226856
0.299146258008	0.703616189341
0.474762126411	0.6414899425
0.550940075947	0.603557835832
0.555945342268	0.631913531962
0.441009463722	0.697213541188
0.451451859399	0.511511873099
0.550088619505	0.820976500916
0.506818399983	0.791573558752
0.319892459378	0.901521170413
0.203746508716	0.383619333815
0.553748047141	0.661703513719
0.560067316154	0.759351758588
0.459555963975	0.673694465472
0.392323643724	0.814705555233
0.464635123843	0.864982164455
0.550185873605	0.829363969578
0.535390214558	0.779609275216
0.619025433775	0.77865810861
0.535983667914	0.708590993836
0.463777691726	0.739634487546
0.402947393142	0.644765427511
0.484933152123	0.6208500419
0.50528195209	0.782118465591
0.488772401715	0.680450379258
0.464086263781	0.658496599783
0.451975213013	0.689030173617
0.461252838384	0.846225240272
0.529993931189	0.627397494142
0.4236185637	0.770110579722
0.316844940846	0.775396990626
0.543531412777	0.926235438333
0.439861601672	0.679104280807
0.534231579928	0.751369102611
0.732580225932	0.805064461046
0.461690176757	0.726435345997
0.608972694877	0.904223134386
0.474928198126	0.765123375937
0.534541617945	0.808194652341
0.451878195155	0.881800142133
0.539181603806	0.654068691044
0.45221201429	0.74274077761
0.465066059221	0.850091128586
0.467141871694	0.595983421466
0.536623275695	0.909451696842
0.631141085512	0.825053338475
0.524585192262	0.663194829945
0.538831978275	0.603739547364
0.47387687188	0.847371426955
0.610618107207	0.62149495858
0.565133920209	0.746430858321
0.401603259084	0.702901778221
0.65884338924	0.829148490313
0.442990098169	0.863613637862
0.459666617057	0.580131170259
0.453117888029	0.609134531484
0.563063635209	0.689579539397
0.500960768615	0.759759293517
0.516850364612	0.700632847855
0.553681188963	0.632862899784
0.356968215158	0.768092428454
0.488997043982	0.870678435565
0.522349135752	0.666333218051
0.52287691106	0.602639113774
0.591723314944	0.599418941022
0.527704674063	0.662665751203
0.484441478942	0.687267771872
0.410583344566	0.674803171298
0.480099633696	0.772086511251
0.517892484621	0.654608775107
0.666830306005	0.724330490539
0.409886235114	0.672854284557
0.505940474495	0.745744417678
0.609249156762	0.665169146185
0.506171964113	0.635582933242
0.5046611277	0.606713963406
0.471436814772	0.650141766912
0.446439440049	0.677102247709
0.427877158515	0.571617521276
0.428786874758	0.921144155522
0.521087811597	0.736764923387
0.573653285535	0.836079434072
0.638194075541	0.69380625416
0.579812206573	0.612061680047
0.663502859572	0.635515772579
0.470468953944	0.655420363881
0.491768172139	0.711235282796
0.492301264857	0.588082536659
0.581383701796	0.620198020177
0.478963823135	0.787574462428
0.571940536236	0.617165112807
0.483527567233	0.584906520491
0.568204891555	0.618241290704
0.52221765069	0.873392060352
0.491616170001	0.642262611505
0.505266991652	0.930107877284
0.661668910866	0.685114874082
0.457991295246	0.76232417572
0.457599875223	0.91203924609
0.458614376566	0.751876825438
0.330156611945	0.758505806764
0.34023274407	0.867234972149
0.344493885204	0.652083746636
0.482816932141	0.754182408233
0.491141732284	0.635526996391
0.453186223964	0.672289428461
0.477837608755	0.805585711194
0.520071228167	0.751759730597
0.465065819322	0.66595496689
0.546859098999	0.578166793833
0.639544434102	0.836435878386
0.45041831758	0.782660660173
0.503395697323	0.551481322379
0.457858698053	0.709575247578
0.497243194135	0.631072845859
0.485151973259	0.765469890922
0.527489533937	0.625473184803
0.559158099642	0.837799100252
0.513379463434	0.798994757801
0.503475175833	0.675981768976
0.365287005324	0.752309493839
0.5434738301	0.745900080037
0.516693942245	0.751096340528
0.547177651346	0.649286924292
0.481464191154	0.927605914823
0.490157906122	0.713772765043
0.559404849852	0.549856577143
0.470768733686	0.620865583597
0.474666522265	0.747441250293
0.529803843988	0.564600909437
0.44092309821	0.653826778597
0.488796250002	0.770403350108
0.565275350832	0.902827503251
0.522536791394	0.987535298539
0.605060978885	0.864111770517
0.503285296229	0.624343162439
0.42706288765	0.754387716402
0.577649195422	0.896816691508
0.308239234745	0.762312542422
0.45319358694	0.628891660382
0.358699561246	0.73351023703
0.484805668614	0.844337282227
0.513442008079	0.998582518617
0.502222001786	0.767727983834
0.557163299304	0.616581660302
0.279063627273	0.557612169966
0.481502988197	0.683931128013
0.583748105822	0.784015023579
0.499549104258	0.803320910452
0.533313074656	0.762771717729
0.480385482125	0.637911327441
0.587808148505	0.694370266554
0.509834168916	0.534003217616
0.616036081182	0.799154935853
0.388941064174	0.73505417062
0.520723488949	0.651450746505
0.337177503438	0.800942261933
0.438277205529	0.83295725946
0.490702678777	0.666184916303
0.480500867467	0.831165620082
0.657226749634	0.690003936606
0.510629795396	0.742294347335
0.521064482947	0.767553354339
0.529307507279	0.649006247537
0.540628350499	0.654178683602
0.469252411576	0.737415307273
0.55294324836	0.647120425909
0.389163605539	0.843304853787
0.499792233845	0.81107331646
0.615564927448	0.65554297762
0.472170952241	0.816390088138
0.44389001326	0.835790648646
0.580293019247	0.649921455735
0.483821755481	0.758138999805
0.455790859057	0.796425273887
0.471246100418	0.766261673493
0.520982473463	0.644261529222
0.429061749197	0.637610965358
0.512905176022	0.689405538532
0.39068019963	0.675754350909
0.437548046392	0.605515569937
0.481827401771	0.798663741276
0.531111873657	0.7342216868
0.615716593585	0.722160911305
0.388026236099	0.759424472026
0.536189981158	0.686521294724
0.493805966745	0.76081997387
0.49360726383	0.881019864282
0.478077126254	0.82547674482
0.484164876263	0.666969128326
0.488980802574	0.851955187414
0.562576276001	0.687168953981
0.471154491254	0.778477708382
0.432529420311	0.70037316977
0.545570316799	0.866747549783
0.526450717819	0.829789860165
0.436695831189	0.741095331492
0.524457327317	0.758312714806
0.525214198287	0.784366471905
0.571072454344	0.722638408192
0.525118929374	0.679384552736
0.522513982368	0.806670529336
0.425638721994	0.603927075053
0.437836583101	0.644183746668
0.488057213227	0.630279511362
0.553969399712	0.742978822232
0.542044811399	0.786850224489
0.552629159772	0.658175285205
0.451900201305	0.754397156381
0.512379213608	0.832640350393
0.469708453337	0.812760158207
0.510385953288	0.916489021197
0.514491314838	0.65949779711
0.561883214108	0.899560302141
0.501847209394	0.630788152842
0.512504114516	0.762526932125
0.535759322644	0.666130078518
0.545592236277	0.579202510296
0.53209537758	0.831666113858
0.567830136712	0.75205957714
0.495387786653	0.542898088776
0.483549245888	0.594939356987
0.526358998417	0.584115746353
0.679602410913	0.735445810317
0.352789291296	0.692148324909
0.668548236611	0.631892790758
0.512755339264	0.744291465147
0.463839142583	0.755985765939
0.455289064267	0.679772176121
0.485085814723	0.763007198188
0.569761720672	0.763708350933
0.476703068123	0.900871197718
0.470177469352	0.665851903001
0.411856282332	0.838168662743
0.47821484422	0.650851675017
0.536894616504	0.866814869355
0.593841465514	0.685870341173
0.413137819195	0.778349862325
0.468781581746	0.837313954406
0.466271312083	0.753245817363
0.465097932381	0.611421247874
0.609542578425	0.684178858678
0.386477124477	0.892278758456
0.519326065412	0.832920428894
0.479474790691	0.766195734658
0.611478991969	0.638641772012
0.590466948546	0.659562394544
0.514606044245	0.62453058149
0.591136390492	0.652152393952
0.510768926079	0.718149896727
0.494341186598	0.677133775951
0.456273185608	0.659015174122
0.587951266072	0.671611328248
0.556811872192	0.676922536297
0.536481444131	0.805853049035
0.510334127556	0.752539205406
0.491649178035	0.883173509677
0.500717305949	0.572605456385
0.322833621751	0.62576425231
0.323976731592	0.936293488922
0.506174209634	0.640515083499
0.507647116866	0.76369080187
0.56192139738	0.664472172376
0.415277777777	0.731493819019
0.681704776466	0.69309880416
0.713193752077	0.803175455549
0.511566480637	0.597070160652
0.539114196403	0.731669962685
0.514038812751	0.66427104346
0.451820210392	0.899601095291
0.660260216248	0.774918445818
0.660537816997	0.646246319497
0.577088623552	0.815988780124
0.494808882417	0.700968545739
0.659207581035	0.676029868763
0.506034236461	0.573662515751
0.514822363358	0.747336774944
0.517295613319	0.783888351826
0.589585230393	0.751519397769
0.520970227014	0.660732503718
0.54825754536	0.821290743731
0.649665474187	0.762183271669
0.649363294343	0.655750393719
0.434396458771	0.658757534557
0.359649664803	0.813793282689
0.333912868424	0.875463290383
0.492133243193	0.894255836732
0.436958283202	0.591964390269
0.521864735446	0.673902787297
0.483324287086	0.794779043428
0.524267785168	0.974401832053
0.508361970217	0.686852556573
0.505335216	0.625142081446
0.547406417112	0.861899665405
0.52297392454	0.759028271156
0.544604093446	0.902245553667
0.513493253373	0.553414988829
0.50039798355	0.546718963479
0.495617447227	0.633843660251
0.493795206354	0.958349230018
0.47353404304	0.521963821153
0.484872468252	0.705074525392
0.511722635839	0.824765093142
0.513287511982	0.774335776122
0.458884118101	0.790974698476
0.512409676406	0.734998727192
0.552607514775	0.846692857005
0.475464320626	0.585905759475
0.471155863226	0.946975172242
0.53783514532	0.88595571317
0.484199144837	0.654177780663
0.489439395826	0.66766955598
0.42720812479	0.756215179072
0.523075665291	0.72247174917
0.404469773159	0.83622696094
0.472899525554	0.671929390266
0.399347684279	0.742284148231
0.602423749798	0.740590134464
0.485451568208	0.603546670223
0.67332152921	0.646523527103
0.535154472464	0.806347485418
0.655754634418	0.619382581046
0.510641961703	0.650984590731
0.574596840143	0.709951268299
0.472860004176	0.89655847758
0.449739963822	0.7597402272
0.465343783003	0.582778438782
0.634852269791	0.600123555636
0.454877058701	0.761686360739
0.520687207748	0.64709300826
0.56476078351	0.82605383948
0.422743920193	0.638452134915
0.423006151096	0.795901445115
0.271658700198	0.682622634975
0.608049618491	0.700431765932
0.484108610169	0.825444615382
0.613646771878	0.770782673684
0.357388678185	0.890833140447
0.482476012793	0.693948624805
0.523294096113	0.812183312818
0.618781663166	0.80725540822
0.534024866903	0.781018553817
0.618341215354	0.689044337294
0.520570763255	0.628126332481
0.445253714065	0.772084410944
0.463002114165	0.68492820389
0.535517072616	0.900506103176
0.499621601009	0.734038929848
0.368722127256	0.687720043233
0.476188401262	0.706804760236
0.492652552926	0.590309288656
0.470621947573	0.653409381749
0.540654390351	0.639251073037
0.544588653967	0.825646118081
0.465085963924	0.847538238199
0.499561604943	0.693817807401
0.547172141269	0.742189047228
0.535801087326	0.793465943324
0.535531697731	0.764022786628
0.472086365597	0.72492608222
0.482331957799	0.796955409519
0.517618379198	0.736156342818
0.527643792679	0.651819995129
0.482187037447	0.674436348344
0.478249112328	0.785278653689
0.421160433456	0.73051310056
0.537003240345	0.722705618845
0.554234259818	0.66117831555
0.529832319882	0.685771337574
0.519472647371	0.717392392777
0.57238699493	0.700473445693
0.467827564238	0.744775607372
0.570071760236	0.661074274609
0.631376117326	0.879475344531
0.358719985953	0.846368721389
0.339224806201	0.806821853504
0.455092945759	0.751374021593
0.435625093279	0.727677406445
0.367848778855	0.915158421802
0.549895857441	0.768400255143
0.344470516221	0.64174720241
0.442145276305	0.870395548893
0.764097180564	0.567754930893
0.674758910791	0.480404349794
0.461532145496	0.459644100016
0.465158476982	0.345814250202
0.648816234498	0.343240800763
0.652121453951	0.52180802896
0.483523470648	0.496513404341
0.915670436187	0.35016984505
0.468909097293	0.241960732811
0.664744213188	0.529723260459
0.337315150079	0.49442756149
0.480966156955	0.555525704765
0.497192556382	0.46984116597
0.644503988239	0.532917267555
0.424386473131	0.363756887621
0.56584175671	0.337084890601
0.844252446072	0.285707920639
0.53532537437	0.378014294038
0.496123657726	0.46688722451
0.461781537696	0.631188352976
0.497522401088	0.334570079341
0.4364057711	0.498517740511
0.671558321419	0.562777334379
0.449343683436	0.417800724059
0.439968658336	0.39738260568
0.665419098008	0.582060354912
0.462600905231	0.359999871802
0.099202551835	0.46961717306
0.816452533904	0.667774879233
0.567985328792	0.465835325814
0.884080439405	0.245890016859
0.401025504267	0.448289555218
0.47937613419	0.444822899947
0.514624040523	0.248495085144
0.733561612142	0.793434102794
0.261796820626	0.288518410508
0.514042600523	0.501316679343
0.736067682017	0.472524863195
0.463380504698	0.27894330263
0.476405871538	0.664081174485
0.491893328609	0.385154755528
0.470246097925	0.521955248379
0.50140812822	0.422302056648
0.487155208543	0.3040864422
0.494928229665	0.479670753663
0.479784455141	0.383054906964
0.47645622602	0.368343853148
0.495756618434	0.481091981331
0.519776814201	0.724982793648
0.746120309591	0.617154959986
0.751959414303	0.861298209692
0.475311444448	0.379535461049
0.495351522149	0.25523975836
0.524571007255	0.380010797729
0.44848264583	0.418860949716
0.543968096393	0.480138539522
0.238144838721	0.308007071458
0.454931631338	0.302227106215
0.458111342565	0.77635597283
0.47052572529	0.754759742225
0.853324162693	0.39235433098
0.453022053591	0.33915450589
0.541402074819	0.628583143839
0.511924702513	0.509316224067
0.51318570501	0.339960415429
0.198722364878	0.456274545847
0.781783388377	0.302904793875
0.761407811429	0.733557967272
0.437409056571	0.742984263494
0.429745203444	0.695000700103
0.522642791814	0.512769753944
0.668083013402	0.338520347746
0.430683030149	0.709467297019
0.509805386115	0.961749990323
0.142895720595	0.624197568815
0.484374156312	0.337254568258
0.49618003747	0.593437715737
0.811140819	0.282094641163
0.76900991016	0.2994409861
0.485428984365	0.227183297033
0.542271293375	0.565362338418
0.482289013415	0.267292570388
0.799330430406	0.262907952792
0.193550093347	0.844709956844
0.159557774973	0.645964315896
0.482952903785	0.425969798
0.570871377163	0.21469859014
0.540582686161	0.751711102323
0.531134475106	0.667357960657
0.660280878646	0.466759558325
0.462835898106	0.533203151122
0.536279774198	0.255487384019
0.540797338369	0.351486269263
0.540943249547	0.279802280205
0.650079618918	0.453450637524
0.529541903496	0.656331694297
0.464478628465	0.740901731552
0.478262587314	0.707328694554
0.632445568616	0.257219920871
0.856228981679	0.503631762913
0.452015772109	0.369938094602
0.626811995131	0.336059992052
0.211222379672	0.537103131578
0.473974137528	0.161787565083
0.545686502113	0.350295694118
0.5133351187	0.81571867689
0.500318911448	0.441569826862
0.177827434585	0.45716564417
0.163737466665	0.23612646226
0.494701589523	0.142138558916
0.167049127465	0.53424394829
0.492058622236	0.424704724725
0.199232543905	0.683457581989
0.561244842278	0.522845214679
0.576985361827	0.519068430146
0.205145713101	0.549605827838
0.481419300148	0.744935310963
0.578448279893	0.347702531585
0.553276615314	0.47723616115
0.569911275176	0.385373279324
0.486084458298	0.396202319183
0.525996371254	0.611622226504
0.528537201132	0.20163072079
0.204777751367	0.314058238236
0.54803795845	0.443784364395
0.823983892115	0.662335235744
0.503679611013	0.485392963144
0.500381180571	0.428431479968
0.534380179338	0.276756954787
0.785607977378	0.773123846585
0.496565564613	0.502592257948
0.458456569469	0.28330218296
0.504003202563	0.439193330104
0.506070282235	0.502528515603
0.496053083171	0.360168839664
0.485179942521	0.706893792944
0.523782508734	0.475369808104
0.459061963004	0.338954731273
0.525666778261	0.525407742715
0.448995565034	0.384249429567
0.55056932351	0.357402442369
0.557855685079	0.431947403858
0.447147703312	0.715336598605
0.523554098255	0.304074788224
0.469537309441	0.441043338917
0.209417443954	0.387747081731
0.500166322932	0.447206492812
0.460625971501	0.417302539485
0.494936193855	0.297938596869
0.431409830497	0.528138939334
0.523659174253	0.423968258106
0.526255049048	0.265339311691
0.76175984697	0.705664910729
0.568331437631	0.502200089757
0.479857413797	0.367608463588
0.475885418395	0.490344156567
0.459058571191	0.40078186226
0.47904349521	0.334684187096
0.519520632567	0.236116971095
0.538099643848	0.411186422587
0.509874759152	0.354312573053
0.533943871438	0.82915547042
0.573428111837	0.374046927399
0.539529226586	0.331078040693
0.516927199643	0.308576276704
0.616494115565	0.41116482104
0.531541787751	0.514515664225
0.709690816797	0.657356904817
0.438250017143	0.27268821816
0.455134058271	0.467894697338
0.542332044601	0.564441198075
0.539038137937	0.366101035585
0.479312434576	0.439933734096
0.444458284412	0.525155017055
0.486148583542	0.735650500045
0.736911236446	0.803516902193
0.476962482603	0.39806065689
0.746826462934	0.746359150628
0.511728125682	0.359664046348
0.103377214567	0.461910642806
0.47958986389	0.713531150698
0.515306758407	0.591817344333
0.481967448694	0.736785435817
0.299366939867	0.375494447798
0.499071110899	0.725393942882
0.497672890544	0.235748357813
0.2976742473	0.555704439086
0.500679139465	0.817709614723
0.467403994825	0.471332836155
0.315200025062	0.598176343761
0.785054316461	0.282741660975
0.899168667288	0.498558508516
0.477522963684	0.330967226774
0.673880998214	0.365830112878
0.452996950144	0.66653834715
0.583873230718	0.48603421342
0.508356432414	0.267226307057
0.468976714817	0.29001907144
0.434251741993	0.232741376429
0.469940464478	0.408216962376
0.193056456846	0.488107508994
0.203864694523	0.428257902308
0.486147674819	0.287863011161
0.465767765925	0.260414308991
0.202517005767	0.33655584181
0.534078894532	0.299154494097
0.463366350013	0.260953905194
0.718614328691	0.227832341516
0.526166435689	0.644649309646
0.608230806425	0.26990399404
0.500027607531	0.264701181935
0.192706288765	0.811809221717
0.77300756008	0.204342956993
0.486747425346	0.524874343251
0.767567895047	0.395785491258
0.446977870484	0.496974398367
0.819439465193	0.224729207059
0.488577611079	0.379046143352
0.526185398274	0.854162038284
0.57390756482	0.662517976855
0.521787200618	0.737367524368
0.106310926572	0.787946865443
0.602075958769	0.29729872815
0.467728421499	0.405106521431
0.560057923973	0.487037951712
0.55855760786	0.527209629775
0.523505397194	0.279309189139
0.48995547453	0.239170394965
0.510749185668	0.301199021257
0.355255873933	0.608757882462
0.240458814903	0.401781177073
0.517251328718	0.436121824777
0.320915834979	0.831069681979
0.525142084917	1.0
0.550897638983	0.454726323331
0.475511993156	0.227475542842
0.128724424553	0.404634210557
0.473485158367	0.402340708457
0.598176984428	0.366267186382
0.540238474285	0.402317550313
0.441559485531	0.307229954791
0.473473341259	0.644539902497
0.359352924555	0.51330719859
0.544476286	0.644629528053
0.474316159623	0.50261943683
0.491596596893	0.386006255607
0.522890641356	0.540985938687
0.427541719986	0.453919679495
0.496132831903	0.680751663024
0.519502273271	0.642599253785
0.519924657131	0.679518076698
0.468649716119	0.337212848271
0.513255743809	0.50292901618
0.454970624254	0.407937049966
0.539954017832	0.404277164128
0.486761225005	0.550518363987
0.249682823086	0.477132376656
0.486359959803	0.201500022242
0.541633971844	0.381960680806
0.539077097535	0.688008757981
0.518257423169	0.370231340532
0.253128056474	0.29471779536
0.43435329035	0.258025174355
0.477511131235	0.414959015805
0.214052677648	0.581693335579
0.444820454972	0.457104494793
0.511372058243	0.239277892782
0.481952128777	0.764322737657
0.669286648264	0.516920394074
0.7064381731	0.278253629852
0.540173724213	0.454947642423
0.457723696787	0.341173525469
0.448620398125	0.421090117695
0.537270501836	0.407327632907
0.650625914485	0.359461001853
0.472685451409	0.484608324841
0.535216608209	0.544637409041
0.686888651805	0.450510245463
0.467363045496	0.727997254434
0.492609490822	0.461488469578
0.485359885777	0.435903939905
0.687012684356	0.54693703061
0.427020132377	0.683889599948
0.528731775758	0.796773154509
0.511087856793	0.533366611774
0.520590167248	0.422589381911
0.268915024018	0.377930899297
0.478053946078	0.390693482663
0.545599733822	0.365324168402
0.204886308659	0.394190290535
0.451537022615	0.252959844972
0.817510358494	0.384205924788
0.453874849241	0.426489676167
0.546711242273	0.568106234878
0.917822625069	0.655654478619
0.597655243493	0.389903916706
0.469059242265	0.328050994356
0.485603706093	0.665007064081
0.184250242725	0.521628414405
0.462016715364	0.805440424958
0.524631461094	0.417483627462
0.450327020242	0.279440022696
0.460388708225	0.526682978514
0.467373656411	0.80611174853
0.565825751309	0.604016717245
0.50432276657	0.472523431372
0.555798231929	0.535769181797
0.476140994523	0.568151705063
0.556189075975	0.386671225289
0.477011909058	0.348275745266
0.549158179172	0.346695010747
0.47212561551	0.392080262998
0.422992866571	0.565625540388
0.595317728016	0.562249302599
0.552112676057	0.500636414126
0.520815242376	0.484644949576
0.455077104991	0.544397928627
0.450672544874	0.613905554581
0.430366699703	0.266415087054
0.546453730682	0.662188150411
0.566845246018	0.338612064987
0.511194288487	0.436531305616
0.551654107075	0.352959177878
0.440093790216	0.553968411228
0.424122394415	0.383779402956
0.45927248382	0.429331046078
0.568527126396	0.792368349783
0.396496547078	0.451426731822
0.515925495937	0.250469735684
0.810382210569	0.720677075037
0.266803346817	0.764505285127
0.867567331235	0.799658912131
0.514270613108	0.305046404711
0.497001273226	0.654917314873
0.775381810878	0.514948244482
0.773239912499	0.823259424174
0.488378153408	0.845030828983
0.505502183406	0.337834289306
0.493588501292	0.568165084125
0.494434737319	0.366646003444
0.789099368561	0.189197107329
0.503301665743	0.460392023165
0.540250882961	0.223673455121
0.459695021456	0.456396125608
0.453879502709	0.465853460369
0.740061363279	0.206521875171
0.468584039319	0.462752737508
0.549948673618	0.264695055239
0.417662904987	0.423547791981
0.565486485278	0.352497850593
0.660879697359	0.470822450914
0.454034351823	0.392921340846
0.541444680559	0.356308550429
0.498901732899	0.583236872305
0.546724120933	0.221271137991
0.460415155876	0.260084178001
0.322171947382	0.312863927668
0.322266138675	0.36570453588
0.689887066568	0.523904985182
0.336572028793	0.449628665671
0.699143508139	0.75991752439
0.557663941983	0.719676972401
0.439217226901	0.231368869576
0.574973287427	0.317851474727
0.443204876623	0.362599955948
0.559313438162	0.499146627982
0.451821305842	0.787989983635
0.442778244473	0.499664835774
0.571524064171	0.632704016147
0.071617698835	0.335622350919
0.575615050651	0.235032816406
0.534212060637	0.265167485638
0.447665163173	0.471440605766
0.932161194959	0.211761235364
0.901751524606	0.60427869488
0.423859063564	0.366935315427
0.561931143649	0.677212465438
0.453606844051	0.714996668771
0.557341273888	0.243799471267
0.582087032034	0.73845585276
0.554059512589	0.491145480818
0.920512085602	0.276617004776
0.409579667644	0.275029581798
0.061224489796	0.333737599562
0.891930523671	0.235528662816
0.568830785865	0.813159935687
0.60257687041	0.654732190044
0.496563598955	0.515177216479
0.421044025671	0.351119182862
0.425321264946	0.579411862638
0.456725230807	0.519358364405
0.419243313764	0.722801559102
0.547111701015	0.539316077118
0.17848595541	0.410091183785
0.446731013221	0.459052094684
0.555017237877	0.343323312648
0.526924974143	0.216095606476
0.476890756302	0.475496763106
0.530175656668	0.593330987394
0.541933787535	0.424841650241
0.54392077183	0.706883055168
0.418264687899	0.503513467833
0.634206219313	0.531911400262
0.500509428451	0.387016833756
0.498350868404	0.382665646542
0.458887865138	0.444631935271
0.577118163569	0.410987905064
0.53806694856	0.486545360077
0.534122679309	0.663972101815
0.486680647897	0.235179919229
0.547694901901	0.358088381412
0.529937377469	0.309204314101
0.736023317882	0.474376242114
0.511993603411	0.574215154263
0.542638977868	0.607482597915
0.5121957247	0.450939781806
0.49293889629	0.354395366035
0.525492943253	0.247367392481
0.49074506871	0.535698970145
0.718454562994	0.779444544392
0.528284963803	0.296546710915
0.464888300054	0.554017363522
0.482963245432	0.428127326555
0.448810909549	0.73848932624
0.497984395404	0.413488032784
0.218047705718	0.501638286144
0.789120901027	0.524939234082
0.467660521085	0.448185356026
0.502930709651	0.564339179223
0.51162626832	0.435581987636
0.557680263872	0.473870461939
0.476784391207	0.485643412594
0.427256415315	0.526627636804
0.460971505377	0.684147920938
0.453402578195	0.468463766464
0.49153947914	0.562723723008
0.444654867783	0.278745145578
0.472297536638	0.378240078229
0.527985016054	0.542915616264
0.440426082254	0.353741040885
0.42790618964	0.717646092347
0.235185667996	0.291505266564
0.502680061056	0.362123953853
0.532743688963	0.360201542821
0.576450977421	0.475812753298
0.482195440332	0.253416217103
0.55400297303	0.518084212802
0.519945124525	0.260577325847
0.484076433121	0.428518661605
0.276151178613	0.751884720069
0.273133997785	0.396086991292
0.468141486329	0.647756689457
0.467290184568	0.365760289205
0.518345042935	0.739424445116
0.518005091414	0.74545707104
0.5349928586	0.330531396702
0.520742529688	0.478605432889
0.588348996867	0.702825176295
0.510422959599	0.876173300344
0.507088704601	0.633906815302
0.49974148107	0.723284374766
0.622177240272	0.612177486811
0.544968870141	0.727611921139
0.434682839547	0.892680075064
0.604555101524	0.948471963117
0.464227613731	0.868829054363
0.530159502043	0.748347739953
0.442771254215	0.655099755573
0.490961411887	0.670137111911
0.494082400114	0.704908482622
0.493861447675	0.856820905299
0.517606828059	0.644667771256
0.506889740909	0.84984340257
0.643569643913	0.826892373118
0.451185793481	0.935729616577
0.526444198327	0.62838930489
0.439445965	0.774723526989
0.529093601034	0.712543084568
0.499833046772	0.610277238338
0.519174165336	0.79466631391
0.48533011318	0.733977714971
0.464231660439	0.782764481707
0.51582994505	0.793197283865
0.521627548878	0.646845151676
0.316143895091	0.719238451942
0.594634784678	0.725798113813
0.554129188135	0.658729537247
0.632681461139	0.925526564708
0.474786656322	0.673092601683
0.473692241459	0.737214779271
0.544286830402	0.729121731599
0.467843022329	0.938816734867
0.421364126575	0.749376239513
0.507863238357	0.662365143949
0.563990418923	0.754379664168
0.485823103548	0.809511428606
0.447991751053	0.728395090819
0.505109122589	0.6793376806
0.496342509862	0.660969743651
0.490604846403	0.7617445651
0.547884037274	0.633674168382
0.539117490696	0.633854076626
0.502220615858	0.704778974698
0.549238460644	0.609180086485
0.444135485557	0.82104059697
0.454973347499	0.718807105968
0.594191894451	0.688645242178
0.50938696154	0.819289784617
0.544552597489	0.623215762091
0.557817342165	0.678599313937
0.523448464422	0.697774130248
0.46373190381	0.768255223512
0.538532565991	0.677126285321
0.468093785665	0.592709317865
0.482455213418	0.780348714723
0.463498189549	0.658710691861
0.434471330078	0.718059564247
0.572636520131	0.985147014469
0.543491112634	0.574349114007
0.482154458766	0.741508416209
0.53980025301	0.553939664519
0.465870351695	0.936886189512
0.314200121083	0.857339089005
0.57158142741	0.813131408169
0.543247566291	0.77963867951
0.424511236398	0.7441717389
0.463557828183	0.660671009003
0.444937991391	0.868694554577
0.534554761612	0.872144430309
0.427601465246	0.699245373676
0.432455011964	0.675464312635
0.358300945684	0.607440178936
0.565644142333	0.623226883052
0.437154791687	0.77033302962
0.644663585225	0.75007934711
0.656633015344	0.674150946633
0.563916261551	0.624473545238
0.489253417455	0.719595743736
0.562812022415	0.604328162515
0.617007651182	0.837861646059
0.347187585503	0.678153219448
0.289611732695	0.809363450435
0.497174869178	0.5569221802
0.602128118563	0.675097513986
0.48784140561	0.692406011755
0.485291394262	0.672112103228
0.512366359132	0.854625156735
0.44653390863	0.808392364444
0.539171141402	0.78764434463
0.52815331055	0.751753019771
0.556440778579	0.71132542426
0.559146194851	0.681304351546
0.471229849792	0.71305507472
0.455241114764	0.652736275211
0.485871867	0.633582757384
0.573823339781	0.786741115887
0.620244285536	0.777671533725
0.507813631609	0.656715166059
0.568901921729	0.752913764308
0.363660671138	0.743848982926
0.568958809891	0.66559369506
0.493630317498	0.834781140432
0.437026418185	0.796430858388
0.445731901775	0.854431847286
0.361877988419	0.63013538069
0.428889846397	0.639189041353
0.568296177813	0.677311716558
0.372221430637	0.629588598262
0.478055994777	0.795243158304
0.355846948224	0.671522589176
0.492418316465	0.766142847846
0.463732681337	0.851055766056
0.40490584588	0.579617688148
0.435173513443	0.719256240299
0.499444981652	0.833325190628
0.540292787614	0.649495585152
0.501673034994	0.846775130761
0.500504708766	0.725174382412
0.519891780394	0.629670123667
0.588508923455	0.619389927851
0.387821884161	0.745191150901
0.566897495084	0.597961228322
0.588359243304	0.728391631986
0.476958626279	0.741880156119
0.504428955202	0.689707783951
0.508591503407	0.877736001046
0.587475814853	0.648944752857
0.522903132371	0.640435756575
0.543920451452	0.637567788726
0.4908052758	0.702405685135
0.503527809977	0.645781597338
0.563838822962	0.594858742027
0.440898497262	0.781759189389
0.470116349666	0.828307388923
0.524239361164	0.65341215696
0.54500985753	0.599774017302
0.55006621272	0.571687377232
0.553672252064	0.668498733552
0.543724916393	0.701890910265
0.450957653518	0.686288329906
0.529335243765	0.760889777007
0.501881073371	0.667495606112
0.454740086183	0.59633945514
0.499589736766	0.707473077612
0.479789175342	0.727814913555
0.553289906365	0.623795917008
0.485000272831	0.606949319302
0.535430738794	0.635995469556
0.560973264089	0.650548613414
0.56821870562	0.731077527817
0.532864577948	0.675535275474
0.462186474114	0.881300453577
0.488930887023	0.667118855324
0.463945797439	0.771658578806
0.551107476213	0.621414175325
0.580608406776	0.615147249897
0.574969249033	0.586758024664
0.513438917894	0.709881961831
0.462835516646	0.661261580781
0.567883219535	0.603332959939
0.576780901958	0.621706371204
0.498928092899	0.755064820223
0.601945255582	0.606267039686
0.535407602695	0.625748954404
0.599630826026	0.609086677927
0.477382340168	0.818832705682
0.492681442129	0.612974551652
0.460684335369	0.864409649438
0.572439441646	0.6220561488
0.480242900606	0.72797559089
0.427680994283	0.848204083179
0.437841266782	0.721586175099
0.516332628327	0.817489901011
0.445663439045	0.863880973847
0.539119301486	0.775452857071
0.492544912358	0.780808533299
0.399185941602	0.569148521914
0.472318175568	0.665606332583
0.487900846775	0.748718279973
0.464422708176	0.668500732703
0.457005277949	0.646120483058
0.515809519273	0.572809215985
0.536896092281	0.736795938412
0.408586236486	0.719028915054
0.51207115629	0.536040952594
0.473047027021	0.688533759754
0.448644048328	0.590307465347
0.627155362788	0.800570544898
0.654510823198	0.705234191823
0.487823671351	0.784357401529
0.558104850598	0.814527883114
0.455092429303	0.642474385332
0.487833395232	0.807444179966
0.518180335888	0.734656375513
0.524180766207	0.687490609488
0.554987321272	0.602214074092
0.450954328053	0.821438325848
0.407239166486	0.637617741149
0.457555729888	0.512541522982
0.533252794393	0.658983491246
0.515547252457	0.71439810516
0.461659032459	0.532887450516
0.551058308881	0.671628427637
0.520538206409	0.730759567569
0.591492376886	0.871795700935
0.444686420731	0.87498441279
0.570407779509	0.744096467254
0.565107761397	0.653155675829
0.371646907958	0.659614213865
0.616259098141	0.910206428946
0.433741693238	0.853720014076
0.601324396321	0.691863450996
0.433431633461	0.813270268608
0.606254876737	0.985800933852
0.45192152337	0.941144909062
0.46188456833	0.697503941275
0.535446300172	0.591650321646
0.471010355369	0.708137001095
0.332502565104	0.597089523523
0.576053601982	0.734228770379
0.478966950294	0.737592679931
0.506901531511	0.743001720406
0.537744841062	0.648820210935
0.569252152356	0.645755814383
0.575418667975	0.552149378709
0.529675102313	0.732828681299
0.420455542279	0.715415118964
0.45483431684	0.592594620606
0.455329250186	0.859085138947
0.370496877835	0.745160179738
0.467697557285	0.590736072733
0.48060772925	0.821191094405
0.571739396125	0.622792446574
0.391224424552	0.645411059961
0.49329680091	0.730014042993
0.572688525974	0.671694209256
0.544787030118	0.661033820733
0.497374062165	0.738839649392
0.509018330178	0.614032218649
0.403951210323	0.793279869576
0.479760710703	0.758388424271
0.527095909745	0.605683341299
0.475353604411	0.778061852405
0.463965850141	0.802870280257
0.522951433322	0.599776019906
0.462676506066	0.712274075659
0.459240647683	0.762013549278
0.466360586261	0.729325578312
0.539187854851	0.633419490389
0.493924234072	0.691640227667
0.504710970563	0.653614389517
0.51356100114	0.742310507462
0.500765703764	0.644408826094
0.40646526736	0.702286666544
0.55458875626	0.736316035261
0.554727286715	0.667953111027
0.466012911872	0.771267722672
0.533699348104	0.689156645581
0.443868975525	0.684951674605
0.473591451762	0.809913628878
0.461223052349	0.811092455352
0.396779926262	0.606138978227
0.448001225515	0.770953661976
0.557062214589	0.672771574915
0.432640699708	0.721432294203
0.536040486222	0.777238714871
0.57354505673	0.851676227576
0.484758917441	0.760801142848
0.495907163689	0.742203997606
0.492553919577	0.699014784096
0.522978376173	0.738293983262
0.572644014524	0.725923649192
0.499172286406	0.659475391341
0.477375422631	0.741279204843
0.587261122654	0.690287833202
0.473197152584	0.660567065926
0.52391702558	0.645860965903
0.519013273898	0.697752571515
0.543380941283	0.76045127583
0.485207145921	0.597311535953
0.454014925069	0.731404187379
0.466818067121	0.776606321199
0.501456891179	0.773124526029
0.392147313787	0.798546815496
0.534571177015	0.637534876361
0.503423723174	0.814292858506
0.417058832153	0.581996842244
0.521889225186	0.718717654394
0.652960427551	0.701236516362
0.53148402659	0.601220035253
0.472900979221	0.773378317114
0.627873203465	0.727548972669
0.584531478141	0.592752154592
0.53563850891	0.586414886372
0.529936081628	0.575036697776
0.426067805047	0.592082906691
0.438891531335	0.695327152549
0.590051004541	0.568764437659
0.515100792494	0.676377689316
0.481055690417	0.729064047215
0.440032609217	0.656975283756
0.484488443158	0.731632860357
0.496778425997	0.709726904593
0.471502860114	0.850167764607
0.48044880239	0.670113674163
0.487677994093	0.846789205776
0.517318256546	0.662585373875
0.507200760162	0.816694285763
0.522161197388	0.650086937175
0.44606651616	0.74958386258
0.488116633058	0.811591031277
0.505361996541	0.730221316283
0.532586425113	0.639731024969
0.505152063289	0.619762766263
0.40193740909	0.861190117772
0.487756854972	0.790456566073
0.471790899815	0.732416119705
0.593743067571	0.607051833881
0.538739092596	0.62947558687
0.552958420897	0.661058579663
0.50940085886	0.599065641906
0.482588173161	0.700139195203
0.490568644329	0.685218526022
0.498830392473	0.658426170127
0.494282559467	0.6186338717
0.556475358807	0.680838751263
0.563676549684	0.766337313023
0.391071461555	0.656769019889
0.562448991489	0.835780056888
0.554993456156	0.573061115005
0.45908932638	0.732178249861
0.518546673684	1.0
0.600071438495	0.630257413609
0.44862284428	0.698371812798
0.537714701601	0.656376014003
0.469826658053	0.686287029476
0.543892538395	0.626654292266
0.666312174587	0.706811134655
0.515954500916	0.636354719256
0.568221491495	0.724140114221
0.516092790292	0.653903167674
0.422293061311	0.850936114142
0.640544481424	0.743317675667
0.536124076085	0.565442071378
0.530924895397	0.790747981431
0.464708166485	0.661404623738
0.568734648874	0.633517285527
0.603407582324	0.594909906836
0.480721991538	0.725245426141
0.523656137783	0.766571862243
0.485342536534	0.662802443964
0.567195908349	0.700094822373
0.503848603202	0.77801806099
0.491378360272	0.635929714192
0.489809787255	0.57613242653
0.543035771712	0.755947445619
0.406005746239	0.778567126568
0.46732337143	0.919466164227
0.443391104829	0.817486974945
0.539993943412	0.609199892626
0.547719867559	0.681512264244
0.492204918375	0.748478879319
0.456440406269	0.90467669285
0.455227185949	0.634275389715
0.493193205717	0.611173870907
0.470392156863	0.775647690562
0.380627947471	0.644049989034
0.527599751912	0.843024859402
0.595528624576	0.5744868313
0.514548509773	0.607883403122
0.719672216171	0.74963697218
0.56442348603	0.923958188689
0.537537739616	0.594014562724
0.499898070535	0.678766709802
0.413854246292	0.769010871417
0.552568783015	0.724194296071
0.476682104722	0.751572748057
0.532067680984	0.714696928129
0.672612792131	0.828617758731
0.535239491691	0.586710680144
0.309998301817	0.780453277283
0.632433837224	0.919659654145
0.489310463459	0.644375845782
0.528680304853	0.683757333926
0.480624340322	0.746022047457
0.507514750167	0.673723831035
0.415249376094	0.80343497472
0.478580775019	0.691734165411
0.419656447054	0.727180346965
0.519923255354	0.671849370241
0.432982043638	0.566636184939
0.548022852032	0.566541058755
0.529226836415	0.771134180568
0.616644124433	0.582948058431
0.489403958305	0.660174978215
0.498500757799	0.682838547914
0.473633333591	0.816548651027
0.474631299567	0.725153291199
0.48846645545	0.593718679514
0.593088695552	0.570763858198
0.491936924401	0.745161400745
0.533393175239	0.637651083341
0.473882973883	0.733090873147
0.537856730568	0.696889439787
0.471735500362	0.79869588032
0.438283136713	0.759425173518
0.554266506032	0.666134475749
0.501534198105	0.812417811792
0.54193502648	0.692945008196
0.525424919231	0.94779424165
0.478655828003	0.701620782186
0.484263112123	0.731275377888
0.505457391161	0.708972541789
0.516597744615	0.742420422695
0.582942534642	0.647700364955
0.51052263308	0.609504238121
0.518232683774	0.777835479868
0.526448416512	0.706908277992
0.449367140755	0.775905909686
0.495600011733	0.722405745423
0.438407528707	0.707400008224
0.499715671893	0.734643452927
0.431701631702	0.558743708717
0.620261470481	0.705307126001
0.510503729854	0.651888578587
0.460208638616	0.772419543727
0.465614430665	0.804151181467
0.529316799577	0.70655439986
0.486745698526	0.704300716467
0.458859359405	0.724960045242
0.465106025262	0.689822430086
0.490355580206	0.705600892778
0.45684399427	0.762777420609
0.509169217056	0.724221771582
0.532464078263	0.62138535725
0.498877301582	0.690320629453
0.466754454034	0.765149030232
0.430429040208	0.706163994212
0.455702881547	0.63801353882
0.551721825834	0.63721193348
0.534672317425	0.696419295516
0.546614806958	0.677077212009
0.557764892788	0.662378554938
0.498789551922	0.75523413806
0.564091740537	0.657928034486
0.473585612589	0.755819878803
0.32821210658	0.781224227742
0.376050203027	0.76431094776
0.442151470135	0.73414930637
0.4962356765	0.728872191324
0.397234303557	0.889207284506
0.46327239065	0.692139033736
0.513271101136	0.725859995637
0.453434699973	0.845504250397
