# Supplementary material for: Do universal codon-usage patterns minimize the effects of mutation and translation error?
Source: Genome Biol. 2005 Oct 19;6(11):R91. doi: 10.1186/gb-2005-6-11-r91 (PMC1297647; doi:10.1186/gb-2005-6-11-r91)
Supplement: Additional data file 1 — A tar archive containing the used CUTG records, separated for archaea, bacteria, and eukaryotes, the data used to produce the histograms in Figure 1, the kinemages used to produce Figures 2 and 4, and the data used to produce the scatterplots in Figures 3 and 5. [file gb-2005-6-11-r91-S1.tgz › CodeError/data/scatterplots/bac_p_sY.dat]

0.340381923615	0.576209624925
0.518157205827	0.62070384312
0.598017078578	0.39814811454
0.403289531446	0.514337063123
0.514758634826	0.43688267248
0.469883524293	0.456846808414
0.540674712348	0.633626765551
0.55227596693	0.680063738603
0.59499315333	0.463062758374
0.594602217468	0.519407597262
0.620960373591	0.442834060655
0.394452863112	0.51890090474
0.602640346234	0.552292550189
0.515749225007	0.613268459723
0.368928046973	0.485422252596
0.608609271523	0.621018756389
0.47834296504	0.723261246875
0.738623973501	0.714896944224
0.552751962247	0.603332069919
0.537297835283	0.497734807582
0.464453516136	0.558333636848
0.569156014054	0.505751098716
0.550878815911	0.474648533968
0.331424591813	0.477379215929
0.526580142243	0.442384327646
0.466409213862	0.583716231735
0.533152909337	0.48361169621
0.657097288677	0.325254621511
0.346002855104	0.615087672749
0.341323901843	0.48548378228
0.601778437279	0.727687560729
0.38983708301	0.372491483909
0.513708372161	0.482799701228
0.5043155638	0.400186622804
0.560270232752	0.794477192758
0.643856340229	0.433760319743
0.472350443988	0.572204618574
0.479463420223	0.557964086054
0.519848106131	0.621411875231
0.527621326641	0.426909800032
0.502259236289	0.49264270175
0.456225964025	0.33570525688
0.368506010304	0.538796632929
0.639880167021	0.384405535383
0.365869218501	0.333633341053
0.539223578504	0.575028321918
0.514940123242	0.464941698342
0.635372951581	0.676291513178
0.476934801873	0.477355180155
0.46695894974	0.563274997775
0.495412844037	0.769014966295
0.380897468492	0.344854548672
0.511059123777	0.515555612729
0.377495959007	0.500694556491
0.634699254952	0.663501656667
0.446556682462	0.54590080385
0.464090814965	0.320474517784
0.598495255405	0.501033178648
0.475146301566	0.469459996245
0.411525126725	0.371994718956
0.539746563924	0.738604917567
0.521771098488	0.467530472253
0.277900031437	0.632488218571
0.488203791491	0.264892516977
0.663160148641	0.627980743514
0.433519133212	0.424345976119
0.59427760116	0.644691638182
0.483562617888	0.658882998446
0.392902378967	0.412719225519
0.392115729208	0.464119795836
0.611651157522	0.640957561532
0.618488106786	0.676101495824
0.478666171671	0.451611457747
0.370895057886	0.576326008935
0.367736606339	0.435439725586
0.354687753106	0.306843161692
0.63668285897	0.695933986879
0.597871856768	0.75888204451
0.543391682875	0.636176524354
0.601865720668	0.471126941409
0.324479495269	0.584055374406
0.454881983359	0.618897390611
0.406988906151	0.677648157734
0.512527010111	0.319176927
0.498458959248	0.463620960234
0.569440431474	0.708927834758
0.464563280886	0.54556833543
0.327564112462	0.409795837283
0.493929265355	0.50405886697
0.536910334894	0.722158353711
0.474790943044	0.5249750728
0.504509155996	0.54204556974
0.420270273974	0.533563606013
0.480815777431	0.439175592993
0.579979584892	0.475874362314
0.481343879726	0.495470851033
0.410286519493	0.502185566269
0.405809286008	0.496045894753
0.489510489511	0.617497175587
0.588038774969	0.754752193465
0.499959765028	0.501182726415
0.509018479584	0.685850994855
0.305294419228	0.398834506466
0.523504971757	0.580590785438
0.65923476204	0.751012502488
0.320862017361	0.634170346582
0.475869033699	0.53906944402
0.57686152959	0.399891199145
0.533324405212	0.310141015598
0.662901129662	0.317500390581
0.403199922008	0.318244551231
0.488896231091	0.431963375452
0.360304157446	0.351740518794
0.384053062376	0.516021567215
0.614390499476	0.601456789433
0.387328400881	0.315321758814
0.45221201429	0.502588509927
0.619776146352	0.616017110963
0.508346746378	0.583004058576
0.50832199987	0.549868463366
0.487837073355	0.392792523166
0.410235868489	0.419967044888
0.58945670318	0.505928672407
0.593914903732	0.407372371235
0.520287253142	0.416873162251
0.467503277767	0.521373869704
0.619718772587	0.631426920158
0.481866695709	0.298825914399
0.558114827249	0.703989512007
0.421193630004	0.598237124526
0.390822195556	0.53854230026
0.488232839179	0.40630849566
0.485116514264	0.443462002154
0.636540618848	0.401053815309
0.513494399434	0.393321207809
0.35499506713	0.614020185408
0.586008181302	0.565864238151
0.599100374002	0.481261439285
0.484934717108	0.449669635169
0.505645914717	0.391236884754
0.402052511975	0.523366756323
0.400124493042	0.561666860902
0.415979108116	0.535148452944
0.494806401229	0.569663760147
0.531692966034	0.531494372041
0.336237931599	0.245602123597
0.524116825227	0.598448830821
0.600836342018	0.528968105424
0.628003832306	0.412514510568
0.614320742544	0.412839436749
0.524672259396	0.534256043427
0.482111944605	0.503294749232
0.342274584819	0.640531879674
0.539068693344	0.6855619478
0.485844206293	0.615117919984
0.609872373618	0.393877638099
0.527860714052	0.487484962417
0.387757441881	0.358448198473
0.464624001318	0.480823205242
0.508923436344	0.367632508075
0.502270573062	0.635958441021
0.514537911767	0.410751961839
0.554016279459	0.487119191922
0.499892680833	0.480334036335
0.642295667709	0.529890179607
0.406379966375	0.445227672265
0.497425194151	0.542311847787
0.476880479926	0.442406345093
0.518823287389	0.544881542457
0.63667303063	0.41843138057
0.523869557909	0.553005473451
0.348091254011	0.373294066479
0.626173029952	0.501364092751
0.518503073917	0.54459794812
0.522788591251	0.493523577837
0.359082821365	0.713523365091
0.515590299369	0.660466381585
0.485335684102	0.788220331632
0.516473925377	0.645734895996
0.293460875985	0.323188002107
0.380419931945	0.489075850542
0.426794306085	0.475749919947
0.521187955618	0.36466272753
0.480486765958	0.462988974194
0.475163584083	0.417963103939
0.498987022942	0.407468295979
0.34070590607	0.442457084407
0.486439118433	0.369527271297
0.606260452494	0.491251588812
0.360624667147	0.377562592274
0.471122940789	0.677669452497
0.617428225631	0.66928424858
0.711539631365	0.517760921676
0.426304562718	0.65378653972
0.451959584224	0.428292895655
0.632360830273	0.709492340192
0.70083971955	0.55015762765
0.467932940737	0.426249793934
0.462603081251	0.388276678248
0.543007527776	0.457700005789
0.323527291081	0.36006507194
0.554530144419	0.327590795889
0.606764051725	0.571220572309
0.459675818126	0.49860665426
0.540402964406	0.355733677061
0.447611943217	0.547380171378
0.445720668982	0.500588993369
0.594801030426	0.62663001232
0.493829604698	0.481682764475
0.521194863804	0.378597451132
0.58914471868	0.552081072047
0.318128287666	0.33633444096
0.663597584154	0.730621928074
0.644925525976	0.804260983334
0.639840940259	0.634465855001
0.60241194946	0.754218852645
0.650477656636	1.0
0.664053664166	0.632835420467
0.512178851304	0.40512044525
0.495863767745	0.402593452836
0.514113907967	0.780279776263
0.473491641787	0.301019304666
0.438071622374	0.485467086507
0.554181687012	0.45842992015
0.472097350301	0.535634710762
0.381458459569	0.510801417854
0.500095955656	0.418457504445
0.594748098026	0.455996356381
0.59348534202	0.457039253412
0.400985047361	0.510267030944
0.353888054751	0.355912042203
0.643049684375	0.756617205506
0.476703848001	0.414404436566
0.394386292043	0.307956352884
0.589858188127	0.614216642042
0.528076070572	0.371493384403
0.343510230179	0.334777565421
0.394520672873	0.49892504258
0.39789846816	0.553313448321
0.502745378343	0.517740540609
0.595136655949	0.572994666407
0.524281248624	0.407341187626
0.510525572195	0.524536596633
0.503202464537	0.488531132913
0.466211770091	0.377754642846
0.595809080628	0.535903751941
0.477528089888	0.559314403003
0.389438771513	0.374206676769
0.417725111757	0.462355240957
0.444663795166	0.52149762265
0.39996468303	0.490477248228
0.383855838065	0.46902813329
0.522595608808	0.616143215183
0.608360073788	0.441592286593
0.508888016598	0.679725166873
0.510086323984	0.55261154524
0.481356938752	0.377970416778
0.510504750934	0.575508277625
0.382944841911	0.423403413256
0.385049547053	0.603384179041
0.519037099603	0.533927076564
0.484041717555	0.403936409098
0.572460302739	0.511130615443
0.644668326919	0.600306236287
0.582716638815	0.357531253842
0.517444799565	0.457853399701
0.636180674823	0.497244538878
0.492565826844	0.448479861166
0.597137875926	0.720507592389
0.627529282289	0.635452509153
0.653245264809	0.469702567515
0.486875965003	0.574029123482
0.357521657499	0.438181207912
0.378751529988	0.491236485379
0.607651872324	0.564230020081
0.399602697475	0.469856116639
0.602142383164	0.457400844178
0.413633556067	0.669937610444
0.398560817084	0.522588212858
0.367943511427	0.518271068925
0.323007125027	0.459856879245
0.378433265639	0.536519641707
0.37146074646	0.347259088802
0.474897822241	0.511277484681
0.390813554793	0.500909167034
0.409226416048	0.528699696097
0.524512174921	0.421321055006
0.322400919358	0.45225463995
0.52724005989	0.487836279731
0.666798610195	0.364382056866
0.45831292801	0.484533370252
0.330976400649	0.596373359075
0.536672930749	0.4949048611
0.476593729517	0.493550883676
0.276879162703	0.510283106895
0.54416387529	0.535207562421
0.49423849856	0.436201744498
0.345393772357	0.415531497203
0.344359316973	0.212677989307
0.316776516953	0.52569651549
0.339802201903	0.329657895193
0.469235299588	0.41077264078
0.347837371563	0.511648781549
0.427893211665	0.452820384689
0.529078784119	0.503861278901
0.51985661067	0.453690329828
0.495839833593	0.567397187908
0.399761487021	0.515285314132
0.593575809308	0.667096773063
0.587200769878	0.528718194949
0.507527392582	0.548125560418
0.537274887228	0.439342550592
0.390811893376	0.52348799356
0.593437292064	0.577321029479
0.438102297999	0.51980386906
0.43233840164	0.5336449017
0.479156666361	0.363535405061
0.522785550408	0.60580848528
0.602338949455	0.542680316275
0.500534798805	0.498653225075
0.492623896357	0.41414272937
0.459566553453	0.431089736088
0.502968133873	0.568146198713
0.402658889935	0.365598960157
0.526241521018	0.508165672023
0.630567156566	0.537897779186
0.388475911924	0.4909258493
0.412834765032	0.384445885417
0.67412043814	0.533343189823
0.385588947156	0.513993804756
0.3734138638	0.333978458743
0.426941238195	0.55306401221
0.582829960737	0.441217274526
0.490469378977	0.729269445541
0.477929081188	0.873955316511
0.34968074638	0.451899926256
0.521244943036	0.414162611193
0.349563318777	0.491561437877
0.428601421189	0.446633940393
0.508684609914	0.37132095085
0.639415088069	0.390790653702
0.467217654326	0.549820443276
0.486786018755	0.54940115414
0.309418105689	0.482075810002
0.488281797896	0.573598118467
0.636923234924	0.525431588992
0.517011694767	0.296523384575
0.636897365246	0.571290451925
0.640036403349	0.44100708493
0.507598914834	0.416527219087
0.480205432534	0.487256979799
0.486838566729	0.520887212681
0.37113727386	0.562386386385
0.462770135476	0.356138835948
0.523164392274	0.607706872812
0.476842120763	0.531780251496
0.478124872301	0.28197041777
0.47726903915	0.30998974316
0.472873276205	0.736981027096
0.494701720782	0.539359959203
0.467286769214	0.770408331765
0.39757851392	0.492946445682
0.451199449997	0.49957444249
0.72903557719	0.537783178262
0.408600893491	0.500300451567
0.598101045088	0.580117265406
0.452416953035	0.386588409247
0.59459507766	0.441192382133
0.399171122995	0.447268673741
0.401147851954	0.30616385336
0.594945213976	0.55743229966
0.411356821589	0.477524258864
0.548819315469	0.563080225789
0.452362429335	0.772640478807
0.540526166501	0.650003950896
0.542589128299	0.573442676834
0.269489513257	0.468306330805
0.442967989194	0.489570171556
0.453814933409	0.478716269641
0.309279718256	0.502009433955
0.285355235403	0.51238876432
0.416342518664	0.612447549454
0.40606060606	0.453480037132
0.554856303755	0.328626902678
0.716333867545	0.770458007228
0.456873249128	0.464066737226
0.440889663472	0.54267526239
0.38702193168	0.552855003512
0.473449699546	0.437907332287
0.572555592803	0.558735548299
0.571140963415	0.559402183616
0.401369863014	0.523308593389
0.479265055406	0.397511103022
0.38514506445	0.371342302725
0.310855568487	0.298857226129
0.439948941947	0.536953927476
0.484078287852	0.391169886503
0.470725995316	0.518556949848
0.478231003239	0.472874902004
0.522329886862	0.49634479178
0.277867866841	0.490184008584
0.522149963871	0.468319779207
0.471789129124	0.383092778098
0.647933192426	0.545879791987
0.620637107549	0.47319636249
0.538686413686	0.408832147331
0.546558223639	0.630469107103
0.612387060917	0.61652078654
0.647551438473	0.701686457695
0.630404711972	0.459432826068
0.520576913774	0.605406042238
0.596175583216	0.40651285535
0.481879477455	0.823145310452
0.47424706823	0.545455085824
0.525198495036	0.422003604301
0.544371679229	0.38093016038
0.393049441811	0.508470819319
0.477761706224	0.432968280979
0.590207959751	0.43106961467
0.347192745514	0.59558943465
0.659363187904	0.582055787168
0.520454017392	0.386928371667
0.342829485788	0.534725769502
0.381338712657	0.56447044473
0.671535675475	0.609728593841
0.513171759747	0.370992417502
0.351515000499	0.622669218971
0.585438394762	0.518592375538
0.493876910194	0.501242455204
0.668281426155	0.546490820075
0.506492422028	0.56088235007
0.48938009385	0.475473250969
0.399370043657	0.440034493319
0.411636461278	0.398003731251
0.399597752343	0.507576283469
0.441539808215	0.525046670118
0.596720502723	0.540452969567
0.486583114724	0.426032551425
0.436396716212	0.551087383133
0.604439532532	0.556724254341
0.38573937806	0.491755983073
0.472550188089	0.352647598586
0.390389644197	0.449623144373
0.607702229592	0.553133396472
0.39334242562	0.450407685367
0.470993594608	0.449650532627
0.506859205776	0.593964526541
0.60067539046	0.503402152098
0.47171225178	0.376729472634
0.518590053114	0.482538324135
0.553975636766	0.517896803671
0.466535512105	0.527705389134
0.452415302722	0.562906413181
0.527099364336	0.63224148534
0.447882434622	0.394466146016
0.551290552949	0.698041991248
0.596853251783	0.608020254146
0.459558088382	0.677154789148
0.448392365694	0.907969237599
0.616060431891	0.685688941544
0.380491088414	0.749341138099
0.536256021318	0.632299186678
0.642868000532	0.787256390288
0.490847731191	0.924189918029
0.56326142735	0.981257384769
0.586355816158	0.997621803152
0.523166699086	0.779705061444
0.568982437143	0.689157084498
0.471965835514	0.66393461983
0.524353665245	0.696687097567
0.482735015989	0.882867295965
0.446171515693	0.650397232272
0.546009062391	0.871666832711
0.523259140585	0.776587513209
0.503305499965	0.940704292071
0.439230509943	0.55263581909
0.60711619806	0.829878586049
0.515751367173	0.706936523788
0.524078642446	0.584585757697
0.581742494323	0.874721448811
0.498729315744	0.786209365359
0.510005223611	0.879980011575
0.472380531124	0.805857591972
0.504829452663	0.654789047101
0.54371788056	0.855913607687
0.529336188436	0.685511192193
0.538904899136	0.669146735357
0.484087083628	0.920428980303
0.509212567882	0.759416966524
0.445338172544	0.787169568228
0.435077702365	0.829274064588
0.557293353693	0.888769460031
0.4821399246	0.838009758447
0.362456667223	0.62109757825
0.465835231054	0.76629169084
0.337296007643	0.812962699435
0.588554586045	0.803839009346
0.361787897581	0.696822309341
0.519347832884	0.762431695467
0.447464224384	0.789809909416
0.508063890226	0.696737742323
0.561850079745	0.72444707274
0.439254793081	0.684365827028
0.626642250901	0.610319002662
0.482583175219	0.792685062848
0.45902657308	0.757809229107
0.628534339179	0.663100870884
0.558964700164	0.726296965894
0.503813605492	0.703858343276
0.512335176521	0.684335523464
0.365139962044	0.719271190615
0.52889333091	0.723673559636
0.607301975554	0.659317649142
0.556081292534	0.674997950409
0.52923896274	0.84260734567
0.553769988335	0.672800116713
0.509582103191	0.820185747431
0.482414520698	0.999035140727
0.527771980457	0.557843699625
0.492612386042	0.69891189709
0.478571330235	0.647572359892
0.546298470762	0.996004042521
0.381411661552	1.0
0.487854563412	0.803689497064
0.531544189968	0.737160353359
0.555738049751	0.834240796982
0.552292294917	0.680532114377
0.452879960059	0.883970900649
0.555531266651	0.871101854857
0.451189599933	0.744857983479
0.48898294535	0.628960574708
0.534322083259	0.620691429843
0.516639768657	0.72781226856
0.507538956887	0.703616189341
0.460754917136	0.6414899425
0.488607946652	0.603557835832
0.477125213507	0.631913531962
0.373312302839	0.697213541188
0.383494651044	0.511511873099
0.295665302729	0.820976500916
0.69553165105	0.791573558752
0.516987226995	0.901521170413
0.511509197727	0.383619333815
0.480626398949	0.661703513719
0.536105235529	0.759351758588
0.466769372145	0.673694465472
0.46438106118	0.814705555233
0.53967960707	0.864982164455
0.46540685667	0.829363969578
0.464028786836	0.779609275216
0.464255980769	0.77865810861
0.536190541	0.708590993836
0.464660469172	0.739634487546
0.477630342884	0.644765427511
0.4685072221	0.6208500419
0.455289391459	0.782118465591
0.532071925086	0.680450379258
0.483592178322	0.658496599783
0.528106672568	0.689030173617
0.493194010959	0.846225240272
0.335325148219	0.627397494142
0.469545982172	0.770110579722
0.570692670016	0.775396990626
0.354576379292	0.926235438333
0.332083903986	0.679104280807
0.692824119901	0.751369102611
0.489453164051	0.805064461046
0.509716504059	0.726435345997
0.510749769901	0.904223134386
0.449668063468	0.765123375937
0.442996922167	0.808194652341
0.463341059918	0.881800142133
0.441039743338	0.654068691044
0.435863420434	0.74274077761
0.44219798697	0.850091128586
0.474453897447	0.595983421466
0.466873907131	0.909451696842
0.49633392863	0.825053338475
0.528173618841	0.663194829945
0.491855115312	0.603739547364
0.538935108153	0.847371426955
0.520287253142	0.62149495858
0.541814946619	0.746430858321
0.499540048623	0.702901778221
0.508603790024	0.829148490313
0.502507330756	0.863613637862
0.475628813812	0.580131170259
0.481483014028	0.609134531484
0.529240986373	0.689579539397
0.438047279929	0.759759293517
0.653104047305	0.700632847855
0.654210564632	0.632862899784
0.521854759147	0.768092428454
0.529216804515	0.870678435565
0.569928232083	0.666333218051
0.573540899454	0.602639113774
0.523641749715	0.599418941022
0.408394351481	0.662665751203
0.529435577649	0.687267771872
0.520747295735	0.674803171298
0.524842957165	0.772086511251
0.492859053223	0.654608775107
0.497913598429	0.724330490539
0.518528374692	0.672854284557
0.545741808431	0.745744417678
0.490753905584	0.665169146185
0.539244342549	0.635582933242
0.457429183044	0.606713963406
0.547893825736	0.650141766912
0.52167202852	0.677102247709
0.461896391272	0.571617521276
0.492562210086	0.921144155522
0.636766853652	0.736764923387
0.374275601295	0.836079434072
0.464576302926	0.69380625416
0.356931060044	0.612061680047
0.530203224297	0.635515772579
0.430290105041	0.655420363881
0.536685472525	0.711235282796
0.536447138177	0.588082536659
0.476354010159	0.620198020177
0.475167485484	0.787574462428
0.521148570923	0.617165112807
0.474772894468	0.584906520491
0.642685740655	0.618241290704
0.366934101351	0.873392060352
0.554162862124	0.642262611505
0.592592592593	0.930107877284
0.492649617477	0.685114874082
0.637008061999	0.76232417572
0.537753506085	0.91203924609
0.479909423781	0.751876825438
0.56287977977	0.758505806764
0.506425631459	0.867234972149
0.549679567906	0.652083746636
0.42843115863	0.754182408233
0.442267470473	0.635526996391
0.480659672097	0.672289428461
0.661556104006	0.805585711194
0.651369809057	0.751759730597
0.520237850435	0.66595496689
0.519568380529	0.578166793833
0.429830805454	0.836435878386
0.522840760182	0.782660660173
0.598387591465	0.551481322379
0.493578618535	0.709575247578
0.441057610977	0.631072845859
0.53740333209	0.765469890922
0.522787246284	0.625473184803
0.536164000244	0.837799100252
0.451988276711	0.798994757801
0.44679350194	0.675981768976
0.550901663022	0.752309493839
0.384355127996	0.745900080037
0.540816721003	0.751096340528
0.53800421914	0.649286924292
0.560482092523	0.927605914823
0.459081404572	0.713772765043
0.498703560121	0.549856577143
0.440344116	0.620865583597
0.441905380769	0.747441250293
0.482834446761	0.564600909437
0.511648140433	0.653826778597
0.498897191855	0.770403350108
0.507304858497	0.902827503251
0.682439120966	0.987535298539
0.677859560522	0.864111770517
0.688310971233	0.624343162439
0.717633665698	0.754387716402
0.487604003885	0.896816691508
0.498587236841	0.762312542422
0.500762803813	0.628891660382
0.479153180369	0.73351023703
0.312975811384	0.844337282227
0.567853433353	0.998582518617
0.693105842674	0.767727983834
0.499825580568	0.616581660302
0.570216403355	0.557612169966
0.545285433122	0.683931128013
0.505303697315	0.784015023579
0.586226105379	0.803320910452
0.482210278279	0.762771717729
0.466797952083	0.637911327441
0.516819655706	0.694370266554
0.501525085019	0.534003217616
0.488649461287	0.799154935853
0.523678355968	0.73505417062
0.469359963686	0.651450746505
0.539943701866	0.800942261933
0.655761327854	0.83295725946
0.579315638052	0.666184916303
0.421965753942	0.831165620082
0.482876727831	0.690003936606
0.442647058823	0.742294347335
0.465112473999	0.767553354339
0.422331940752	0.649006247537
0.495955034276	0.654178683602
0.527451768489	0.737415307273
0.650244353454	0.647120425909
0.542526137327	0.843304853787
0.608941109042	0.81107331646
0.514767883105	0.65554297762
0.470766027529	0.816390088138
0.483460115849	0.835790648646
0.504922827819	0.649921455735
0.48797275243	0.758138999805
0.472780569514	0.796425273887
0.474601212549	0.766261673493
0.449765490003	0.644261529222
0.4033511186	0.637610965358
0.612844719342	0.689405538532
0.476756574889	0.675754350909
0.50121996056	0.605515569937
0.619904442019	0.798663741276
0.493384233274	0.7342216868
0.485991230095	0.722160911305
0.517132069636	0.759424472026
0.488727178221	0.686521294724
0.529174922844	0.76081997387
0.45088841019	0.881019864282
0.442193042034	0.82547674482
0.566603007878	0.666969128326
0.472987821437	0.851955187414
0.486091695402	0.687168953981
0.495479785669	0.778477708382
0.473790498329	0.70037316977
0.478437229777	0.866747549783
0.537217999759	0.829789860165
0.516947283288	0.741095331492
0.434796930071	0.758312714806
0.478335373317	0.784366471905
0.468595892267	0.722638408192
0.447435830415	0.679384552736
0.529054886719	0.806670529336
0.477241844011	0.603927075053
0.547632311977	0.644183746668
0.43153305483	0.630279511362
0.480589166131	0.742978822232
0.459786263608	0.786850224489
0.551847766133	0.658175285205
0.551973403281	0.754397156381
0.44168856036	0.832640350393
0.508564499014	0.812760158207
0.457743912539	0.916489021197
0.47460635488	0.65949779711
0.520818499418	0.899560302141
0.453731802788	0.630788152842
0.47630440193	0.762526932125
0.473788506575	0.666130078518
0.483353434493	0.579202510296
0.481378916699	0.831666113858
0.515398868246	0.75205957714
0.469260499871	0.542898088776
0.459732739933	0.594939356987
0.537266170176	0.584115746353
0.533457660031	0.735445810317
0.528776245159	0.692148324909
0.533774958014	0.631892790758
0.496140851182	0.744291465147
0.516878120277	0.755985765939
0.479930945188	0.679772176121
0.467914254205	0.763007198188
0.485836789204	0.763708350933
0.541445657826	0.900871197718
0.4111469083	0.665851903001
0.531530129009	0.838168662743
0.473451220979	0.650851675017
0.419396026962	0.866814869355
0.481190386006	0.685870341173
0.525890236074	0.778349862325
0.588013946905	0.837313954406
0.480207561156	0.753245817363
0.483475506973	0.611421247874
0.530186727103	0.684178858678
0.46740744073	0.892278758456
0.480872150645	0.832920428894
0.479806734777	0.766195734658
0.532271839922	0.638641772012
0.469397657171	0.659562394544
0.409059220557	0.62453058149
0.514447535596	0.652152393952
0.465910778829	0.718149896727
0.45500047821	0.677133775951
0.553092808982	0.659015174122
0.462523159845	0.671611328248
0.522790368987	0.676922536297
0.538750504236	0.805853049035
0.557100903197	0.752539205406
0.675673312347	0.883173509677
0.444465418302	0.572605456385
0.493796058	0.62576425231
0.50788791909	0.936293488922
0.676347856968	0.640515083499
0.676078502809	0.76369080187
0.348209606987	0.664472172376
0.522835917312	0.731493819019
0.498157513035	0.69309880416
0.574675972084	0.803175455549
0.329825757253	0.597070160652
0.470182275809	0.731669962685
0.457542057046	0.66427104346
0.328689831049	0.899601095291
0.482841068466	0.774918445818
0.51698231093	0.646246319497
0.390638788337	0.815988780124
0.428096104842	0.700968545739
0.454346338595	0.676029868763
0.57176369751	0.573662515751
0.46018080797	0.747336774944
0.457761372906	0.783888351826
0.459447529942	0.751519397769
0.350679804594	0.660732503718
0.350771377141	0.821290743731
0.547665749089	0.762183271669
0.452479766619	0.655750393719
0.36053572442	0.658757534557
0.564104544472	0.813793282689
0.467744296917	0.875463290383
0.500660684653	0.894255836732
0.478969725243	0.591964390269
0.478531006371	0.673902787297
0.558143710075	0.794779043428
0.509432151747	0.974401832053
0.558717067583	0.686852556573
0.528570662567	0.625142081446
0.467673796791	0.861899665405
0.48650815891	0.759028271156
0.48516642547	0.902245553667
0.451919873396	0.553414988829
0.453369594056	0.546718963479
0.496654737824	0.633843660251
0.55846688413	0.958349230018
0.543369715893	0.521963821153
0.490232758931	0.705074525392
0.432507146672	0.824765093142
0.48412228998	0.774335776122
0.496212852181	0.790974698476
0.497823257484	0.734998727192
0.526457301178	0.846692857005
0.462952101662	0.585905759475
0.443435523989	0.946975172242
0.455689348984	0.88595571317
0.500368604708	0.654177780663
0.558937438622	0.66766955598
0.470371072945	0.756215179072
0.564444262764	0.72247174917
0.544105486646	0.83622696094
0.497494008004	0.671929390266
0.468819308545	0.742284148231
0.522714723242	0.740590134464
0.441113490365	0.603546670223
0.507951139636	0.646523527103
0.427518645444	0.806347485418
0.492853846766	0.619382581046
0.357073977132	0.650984590731
0.485492787282	0.709951268299
0.495588155686	0.89655847758
0.483967532264	0.7597402272
0.469067867267	0.582778438782
0.516452752175	0.600123555636
0.658126361255	0.761686360739
0.577404809619	0.64709300826
0.507962507962	0.82605383948
0.492529537061	0.638452134915
0.495024296454	0.795901445115
0.512739906635	0.682622634975
0.469233858373	0.700431765932
0.38168360965	0.825444615382
0.527632984973	0.770782673684
0.503652198342	0.890833140447
0.382995735608	0.693948624805
0.620854735359	0.812183312818
0.540986037316	0.80725540822
0.47779367905	0.781018553817
0.477860777447	0.689044337294
0.537270432661	0.628126332481
0.484854331468	0.772084410944
0.472227561022	0.68492820389
0.718256106544	0.900506103176
0.467281687249	0.734038929848
0.487078482022	0.687720043233
0.538322235294	0.706804760236
0.524897020787	0.590309288656
0.554196152696	0.653409381749
0.47494529114	0.639251073037
0.471059242202	0.825646118081
0.543122886133	0.847538238199
0.550206671955	0.693817807401
0.490182761175	0.742189047228
0.487452541902	0.793465943324
0.562160446833	0.764022786628
0.524132058242	0.72492608222
0.408678368577	0.796955409519
0.471753144231	0.736156342818
0.518952464279	0.651819995129
0.402142226504	0.674436348344
0.384590965739	0.785278653689
0.46577812531	0.73051310056
0.549014860889	0.722705618845
0.474542378096	0.66117831555
0.480007370554	0.685771337574
0.547052583725	0.717392392777
0.488388330651	0.700473445693
0.530940751752	0.744775607372
0.460268045589	0.661074274609
0.448000856394	0.879475344531
0.476274088056	0.846368721389
0.501085271317	0.806821853504
0.435299313446	0.751374021593
0.45771354659	0.727677406445
0.449146871863	0.915158421802
0.506225410785	0.768400255143
0.451897571924	0.64174720241
0.44969061263	0.870395548893
0.488602279544	0.567754930893
0.477009822567	0.480404349794
0.380819443304	0.459644100016
0.369399162984	0.345814250202
0.548862355232	0.343240800763
0.479317486557	0.52180802896
0.667021263588	0.496513404341
0.485393899078	0.35016984505
0.466977985323	0.241960732811
0.446197237892	0.529723260459
0.441338702582	0.49442756149
0.677779308445	0.555525704765
0.338159437888	0.46984116597
0.447611783152	0.532917267555
0.501304042606	0.363756887621
0.654409201813	0.337084890601
0.398867082451	0.285707920639
0.462355945069	0.378014294038
0.856358645929	0.46688722451
0.494376710625	0.631188352976
0.550386402731	0.334570079341
0.501188607311	0.498517740511
0.501009166596	0.562777334379
0.459323849358	0.417800724059
0.761240808454	0.39738260568
0.544614756469	0.582060354912
0.245345527507	0.359999871802
0.448130427078	0.46961717306
0.519093504639	0.667774879233
0.180857567024	0.465835325814
0.56444897236	0.245890016859
0.147873836307	0.448289555218
0.497376036098	0.444822899947
0.744909634204	0.248495085144
0.483550043959	0.793434102794
0.537205617117	0.288518410508
0.744767625086	0.501316679343
0.53748862333	0.472524863195
0.484180654102	0.27894330263
0.430268188053	0.664081174485
0.457296004253	0.385154755528
0.574742914774	0.521955248379
0.501854607899	0.422302056648
0.689163807957	0.3040864422
0.672472089314	0.479670753663
0.574906766991	0.383054906964
0.73552493896	0.368343853148
0.553502258553	0.481091981331
0.554353804	0.724982793648
0.507612422847	0.617154959986
0.474269396683	0.861298209692
0.43492354629	0.379535461049
0.491128395212	0.25523975836
0.449961502881	0.380010797729
0.702253316373	0.418860949716
0.535356817554	0.480138539522
0.410794163853	0.308007071458
0.507301815415	0.302227106215
0.885760429009	0.77635597283
0.457914650967	0.754759742225
0.560520394959	0.39235433098
0.119430824379	0.33915450589
0.487205281358	0.628583143839
0.205149856133	0.509316224067
0.210948256411	0.339960415429
0.570207302561	0.456274545847
0.476218401803	0.302904793875
0.551517706218	0.733557967272
0.175810517999	0.742984263494
0.47143918535	0.695000700103
0.568611183366	0.512769753944
0.509734537455	0.338520347746
0.326340083735	0.709467297019
0.486816880368	0.961749990323
0.501069586674	0.624197568815
0.491075660401	0.337254568258
0.126726275284	0.593437715737
0.47577965166	0.282094641163
0.475456145225	0.2994409861
0.171909078965	0.227183297033
0.466624605678	0.565362338418
0.763355408389	0.267292570388
0.471158180346	0.262907952792
0.546939311244	0.844709956844
0.55544424397	0.645964315896
0.495714148126	0.425969798
0.867907153133	0.21469859014
0.422640460714	0.751711102323
0.547267043253	0.667357960657
0.470460556542	0.466759558325
0.464552694859	0.533203151122
0.338840699436	0.255487384019
0.530336622918	0.351486269263
0.529822520442	0.279802280205
0.529450833617	0.453450637524
0.541797887292	0.656331694297
0.260685767967	0.740901731552
0.560472834161	0.707328694554
0.449833854089	0.257219920871
0.528095023489	0.503631762913
0.527770177838	0.369938094602
0.570875290472	0.336059992052
0.523988791194	0.537103131578
0.823070818355	0.161787565083
0.520948772421	0.350295694118
0.510468028797	0.81571867689
0.4726267673	0.441569826862
0.467944928999	0.45716564417
0.506011342595	0.23612646226
0.48545436369	0.142138558916
0.442553388278	0.53424394829
0.594293535978	0.424704724725
0.473021328688	0.683457581989
0.56623523245	0.522845214679
0.283301051028	0.519068430146
0.410956569275	0.549605827838
0.409502000913	0.744935310963
0.41016574689	0.347702531585
0.459461945275	0.47723616115
0.414545690046	0.385373279324
0.396789830396	0.396202319183
0.476031869856	0.611622226504
0.544382666323	0.20163072079
0.51495127169	0.314058238236
0.525211592716	0.443784364395
0.406068552163	0.662335235744
0.497798804127	0.485392963144
0.460357220649	0.428431479968
0.790574136246	0.276756954787
0.509562434886	0.773123846585
0.727479620971	0.502592257948
0.528115984105	0.28330218296
0.519181661119	0.439193330104
0.490391011478	0.502528515603
0.514212020676	0.360168839664
0.675931883498	0.706893792944
0.42159087516	0.475369808104
0.679712928333	0.338954731273
0.451065729271	0.525407742715
0.52790442569	0.384249429567
0.472342761657	0.357402442369
0.551400950923	0.431947403858
0.551021050425	0.715336598605
0.448263515488	0.304074788224
0.541374699118	0.441043338917
0.456840124366	0.387747081731
0.45419466436	0.447206492812
0.495036444819	0.417302539485
0.501887716934	0.297938596869
0.468269162589	0.528138939334
0.230487310515	0.423968258106
0.154241200231	0.265339311691
0.553517085471	0.705664910729
0.800124082308	0.502200089757
0.267851838311	0.367608463588
0.295972051648	0.490344156567
0.721705024344	0.40078186226
0.290849610756	0.334684187096
0.488839469565	0.236116971095
0.723405623408	0.411186422587
0.460887485238	0.354312573053
0.419513134999	0.82915547042
0.480468079868	0.374046927399
0.535665736567	0.331078040693
0.265029030818	0.308576276704
0.467834704893	0.41116482104
0.530939279853	0.514515664225
0.449561605906	0.657356904817
0.451107453885	0.27268821816
0.43164273263	0.467894697338
0.406062643582	0.564441198075
0.445360055273	0.366101035585
0.398986281747	0.439933734096
0.47316875566	0.525155017055
0.516525342069	0.735650500045
0.526882532649	0.803516902193
0.284844985342	0.39806065689
0.461991716341	0.746359150628
0.460833515165	0.359664046348
0.549489419291	0.461910642806
0.660877242731	0.713531150698
0.461807892703	0.591817344333
0.483220953616	0.736785435817
0.517985664346	0.375494447798
0.712247911623	0.725393942882
0.267480698681	0.235748357813
0.499024959487	0.555704439086
0.501161109408	0.817709614723
0.474677353191	0.471332836155
0.500375928072	0.598176343761
0.434104140449	0.282741660975
0.56185393147	0.498558508516
0.536285662145	0.330967226774
0.52704507223	0.365830112878
0.057034378307	0.66653834715
0.547559113605	0.48603421342
0.595793249633	0.267226307057
0.189180830638	0.29001907144
0.448699098638	0.232741376429
0.46580337671	0.408216962376
0.527867906842	0.488107508994
0.513584600993	0.428257902308
0.529199768747	0.287863011161
0.135972274869	0.260414308991
0.513635049381	0.33655584181
0.51206022442	0.299154494097
0.203276293604	0.260953905194
0.586604456774	0.227832341516
0.458061110011	0.644649309646
0.176489550314	0.26990399404
0.904146651206	0.264701181935
0.49725210018	0.811809221717
0.53224648393	0.204342956993
0.535267705776	0.524874343251
0.550149531578	0.395785491258
0.585964659906	0.496974398367
0.494021383834	0.224729207059
0.509373918061	0.379046143352
0.512910425553	0.854162038284
0.509614426267	0.662517976855
0.507648540094	0.737367524368
0.485994275407	0.787946865443
0.417306045197	0.29729872815
0.572055422506	0.405106521431
0.559811764067	0.487037951712
0.439927560406	0.527209629775
0.461257592335	0.279309189139
0.092066051958	0.239170394965
0.641142570784	0.301199021257
0.522803132764	0.608757882462
0.475837145152	0.401781177073
0.528093316406	0.436121824777
0.531515183861	0.831069681979
0.461904291035	1.0
0.580353775364	0.454726323331
0.268179849808	0.227475542842
0.519948849105	0.404634210557
0.484792238603	0.402340708457
0.557855424737	0.366267186382
0.442574482602	0.402317550313
0.490795819936	0.307229954791
0.524017082728	0.644539902497
0.445676744843	0.51330719859
0.534281415675	0.644629528053
0.593567856056	0.50261943683
0.383355596341	0.386006255607
0.507013748342	0.540985938687
0.471050638531	0.453919679495
0.547080110694	0.680751663024
0.498983010289	0.642599253785
0.463770675143	0.679518076698
0.47938780548	0.337212848271
0.474294569773	0.50292901618
0.507660946535	0.407937049966
0.719901306566	0.404277164128
0.455174425494	0.550518363987
0.498658023515	0.477132376656
0.801155257073	0.201500022242
0.683683360258	0.381960680806
0.554024973261	0.688008757981
0.457247742187	0.370231340532
0.449495000684	0.29471779536
0.441802725866	0.258025174355
0.51354614746	0.414959015805
0.460332617172	0.581693335579
0.244223016022	0.457104494793
0.551712354605	0.239277892782
0.451409233425	0.764322737657
0.493229696353	0.516920394074
0.495102586275	0.278253629852
0.523072747014	0.454947642423
0.673516653187	0.341173525469
0.477376286	0.421090117695
0.490403916769	0.407327632907
0.488430065572	0.359461001853
0.508965445136	0.484608324841
0.341928144848	0.544637409041
0.531360548038	0.450510245463
0.65557103064	0.727997254434
0.71442181815	0.461488469578
0.874277468553	0.435903939905
0.496987049306	0.54693703061
0.272522522522	0.683889599948
0.256298420058	0.796773154509
0.272164581199	0.533366611774
0.554039715022	0.422589381911
0.443442107006	0.377930899297
0.162054836555	0.390693482663
0.487725835968	0.365324168402
0.451598715749	0.394190290535
0.263505647926	0.252959844972
0.431588902901	0.384205924788
0.543544722744	0.426489676167
0.162075400098	0.568106234878
0.492863939106	0.655654478619
0.181448080391	0.389903916706
0.490247997562	0.328050994356
0.530522488712	0.665007064081
0.486325665452	0.521628414405
0.234864442482	0.805440424958
0.804534428065	0.417483627462
0.0859241809	0.279440022696
0.483060810089	0.526682978514
0.073206321803	0.80611174853
0.456661841742	0.604016717245
0.457580656498	0.472523431372
0.485127405096	0.535769181797
0.554551786184	0.568151705063
0.523722588935	0.386671225289
0.431348490317	0.348275745266
0.48003088161	0.346695010747
0.544488826143	0.392080262998
0.474217955468	0.565625540388
0.524003311408	0.562249302599
0.465085248333	0.500636414126
0.54121900416	0.484644949576
0.535383835754	0.544397928627
0.554995726304	0.613905554581
0.46089197225	0.266415087054
0.436838416995	0.662188150411
0.514879763965	0.338612064987
0.480037429819	0.436531305616
0.475729755594	0.352959177878
0.475974898175	0.553968411228
0.417784819528	0.383779402956
0.669493416648	0.429331046078
0.527635311463	0.792368349783
0.488686766605	0.451426731822
0.848013729746	0.250469735684
0.493949173053	0.720677075037
0.434421233446	0.764505285127
0.514078349073	0.799658912131
0.145009060707	0.305046404711
0.492861501264	0.654917314873
0.492843032317	0.514948244482
0.511112837473	0.823259424174
0.77467634163	0.845030828983
0.747903930131	0.337834289306
0.498821059431	0.568165084125
0.515766144162	0.366646003444
0.503356596876	0.189197107329
0.778937502662	0.460392023165
0.765152437786	0.223673455121
0.492375536386	0.456396125608
0.473445967485	0.465853460369
0.546601751678	0.206521875171
0.259828893281	0.462752737508
0.457939380841	0.264695055239
0.28570076447	0.423547791981
0.709319157861	0.352497850593
0.468713533832	0.470822450914
0.458475902137	0.392921340846
0.454800439105	0.356308550429
0.494307083823	0.583236872305
0.541023157626	0.221271137991
0.677880562621	0.260084178001
0.454917956662	0.312863927668
0.455286979197	0.36570453588
0.572385222178	0.523904985182
0.545660971918	0.449628665671
0.44601173101	0.75991752439
0.536291561674	0.719676972401
0.077835342648	0.231368869576
0.072025010883	0.317851474727
0.897565863638	0.362599955948
0.443294368456	0.499146627982
0.149140893471	0.787989983635
0.080859354055	0.499664835774
0.573663101604	0.632704016147
0.570271532553	0.335622350919
0.430742195575	0.235032816406
0.547788605697	0.265167485638
0.553064473335	0.471440605766
0.415642342202	0.211761235364
0.433555524039	0.60427869488
0.916988546896	0.366935315427
0.56214699428	0.677212465438
0.863307469188	0.714996668771
0.564071709734	0.243799471267
0.582955422617	0.73845585276
0.44508774292	0.491145480818
0.439490098131	0.276617004776
0.406842619746	0.275029581798
0.389822889508	0.333737599562
0.427968120588	0.235528662816
0.567749545387	0.813159935687
0.517476520465	0.654732190044
0.422159314763	0.515177216479
0.627151207946	0.351119182862
0.544172533244	0.579411862638
0.475393233275	0.519358364405
0.482257012394	0.722801559102
0.52195848038	0.539316077118
0.57450560524	0.410091183785
0.489064542436	0.459052094684
0.582518144119	0.343323312648
0.518055533456	0.216095606476
0.44837443174	0.475496763106
0.880867488797	0.593330987394
0.552195868874	0.424841650241
0.083381020258	0.706883055168
0.470179534211	0.503513467833
0.467826686192	0.531911400262
0.651637185747	0.387016833756
0.550830828323	0.382665646542
0.511394917645	0.444631935271
0.538911534395	0.410987905064
0.575168798395	0.486545360077
0.531163705545	0.663972101815
0.460309669359	0.235179919229
0.579360197925	0.358088381412
0.458966033581	0.309204314101
0.531254389662	0.474376242114
0.555303837953	0.574215154263
0.514808926979	0.607482597915
0.546669961695	0.450939781806
0.532955825076	0.354395366035
0.511973875878	0.247367392481
0.196333721434	0.535698970145
0.514904495466	0.779444544392
0.208021013517	0.296546710915
0.51916868941	0.554017363522
0.479918453551	0.428127326555
0.479868585787	0.73848932624
0.532782458628	0.413488032784
0.526468052495	0.501638286144
0.50129572411	0.524939234082
0.816941092618	0.448185356026
0.463261461169	0.564339179223
0.232225901916	0.435581987636
0.446494927143	0.473870461939
0.5244504816	0.485643412594
0.542500580435	0.526627636804
0.542485624533	0.684147920938
0.482192978033	0.468463766464
0.544230984396	0.562723723008
0.471394790697	0.278745145578
0.500141176333	0.378240078229
0.554069855146	0.542915616264
0.466303759965	0.353741040885
0.435054590441	0.717646092347
0.533092480167	0.291505266564
0.330126726066	0.362123953853
0.445107794362	0.360201542821
0.479618123959	0.475812753298
0.399896785161	0.253416217103
0.282140581864	0.518084212802
0.465439003799	0.260577325847
0.215382968474	0.428518661605
0.458583907642	0.751884720069
0.490276854928	0.396086991292
0.439836190629	0.647756689457
0.550743744093	0.365760289205
0.504349280696	0.739424445116
0.500254570701	0.74545707104
0.240308100387	0.330531396702
0.443717221373	0.478605432889
0.42951409718	0.702825176295
0.481186464696	0.876173300344
0.531632317924	0.633906815302
0.384393260948	0.723284374766
0.533292337126	0.612177486811
0.530689670461	0.727611921139
0.56618123571	0.892680075064
0.533643764452	0.948471963117
0.549442318271	0.868829054363
0.521322051482	0.748347739953
0.543760504438	0.655099755573
0.514732669024	0.670137111911
0.488384483123	0.704908482622
0.48203200805	0.856820905299
0.438801201757	0.644667771256
0.603009178576	0.84984340257
0.466823062692	0.826892373118
0.568095139512	0.935729616577
0.61611370604	0.62838930489
0.546263581322	0.774723526989
0.510197095347	0.712543084568
0.53147442127	0.610277238338
0.544543492278	0.79466631391
0.429825918972	0.733977714971
0.599275391436	0.782764481707
0.494468167152	0.793197283865
0.427775963169	0.646845151676
0.549648532105	0.719238451942
0.464810849393	0.725798113813
0.353695456001	0.658729537247
0.550104831089	0.925526564708
0.348974495733	0.673092601683
0.485474193601	0.737214779271
0.561434300123	0.729121731599
0.533704543468	0.938816734867
0.554400627315	0.749376239513
0.526524912099	0.662365143949
0.494262424869	0.754379664168
0.447108255959	0.809511428606
0.515481366913	0.728395090819
0.440447712708	0.6793376806
0.516772237227	0.660969743651
0.439274947529	0.7617445651
0.612369288401	0.633674168382
0.533397129186	0.633854076626
0.517795046192	0.704778974698
0.625702437701	0.609180086485
0.557152795117	0.82104059697
0.496771726317	0.718807105968
0.534368570588	0.688645242178
0.509548980294	0.819289784617
0.439878206758	0.623215762091
0.504840898503	0.678599313937
0.397532474643	0.697774130248
0.621948634078	0.768255223512
0.529738491857	0.677126285321
0.476988757118	0.592709317865
0.545012011187	0.780348714723
0.63822557297	0.658710691861
0.459673960295	0.718059564247
0.527560493194	0.985147014469
0.389657967775	0.574349114007
0.419239232946	0.741508416209
0.390641659286	0.553939664519
0.473468958605	0.936886189512
0.461712699109	0.857339089005
0.519450188792	0.813131408169
0.522208171358	0.77963867951
0.374816982239	0.7441717389
0.471949069825	0.660671009003
0.544380766982	0.868694554577
0.561251303631	0.872144430309
0.41873195178	0.699245373676
0.448898294535	0.675464312635
0.467709425424	0.607440178936
0.454134394055	0.623226883052
0.423649363713	0.77033302962
0.511468808521	0.75007934711
0.502485258251	0.674150946633
0.416966671046	0.624473545238
0.388138801262	0.719595743736
0.533910680931	0.604328162515
0.391270796409	0.837861646059
0.584999324135	0.678153219448
0.523630143404	0.809363450435
0.525554592443	0.5569221802
0.604365610989	0.675097513986
0.428769936235	0.692406011755
0.502655226918	0.672112103228
0.490583984205	0.854625156735
0.493007748324	0.808392364444
0.436252237368	0.78764434463
0.471545227909	0.751753019771
0.491631426213	0.71132542426
0.548540319836	0.681304351546
0.49593407873	0.71305507472
0.382867543448	0.652736275211
0.47826311409	0.633582757384
0.464877911686	0.786741115887
0.549401907848	0.777671533725
0.503774040396	0.656715166059
0.536000147541	0.752913764308
0.44082574046	0.743848982926
0.560633646111	0.66559369506
0.549909838878	0.834781140432
0.467340905391	0.796430858388
0.43435739343	0.854431847286
0.458963454192	0.63013538069
0.577386622569	0.639189041353
0.545936219134	0.677311716558
0.451823271448	0.629588598262
0.53131317899	0.795243158304
0.427664516534	0.671522589176
0.464428405664	0.766142847846
0.453677536808	0.851055766056
0.413108237832	0.579617688148
0.432525811879	0.719256240299
0.490713293404	0.833325190628
0.480754196367	0.649495585152
0.463247199016	0.846775130761
0.46032027746	0.725174382412
0.471480452396	0.629670123667
0.541898161605	0.619389927851
0.549267094525	0.745191150901
0.521928699667	0.597961228322
0.471795592184	0.728391631986
0.539019208446	0.741880156119
0.483609235461	0.689707783951
0.617065431417	0.877736001046
0.468794959567	0.648944752857
0.533261610185	0.640435756575
0.515196603219	0.637567788726
0.480781818437	0.702405685135
0.593345225877	0.645781597338
0.560638994914	0.594858742027
0.517593903259	0.781759189389
0.51227195366	0.828307388923
0.616247178139	0.65341215696
0.50318044861	0.599774017302
0.519064030041	0.571687377232
0.427596541704	0.668498733552
0.493653673871	0.701890910265
0.495915818092	0.686288329906
0.489304291294	0.760889777007
0.521975572792	0.667495606112
0.430330551465	0.59633945514
0.498946621427	0.707473077612
0.547204865089	0.727814913555
0.540215151608	0.623795917008
0.540611415894	0.606949319302
0.404196250985	0.635995469556
0.39474899019	0.650548613414
0.472487899603	0.731077527817
0.600363055642	0.675535275474
0.41541941823	0.881300453577
0.51420375964	0.667118855324
0.541280446564	0.771658578806
0.381061118521	0.621414175325
0.436798176976	0.615147249897
0.58751076135	0.586758024664
0.464482721114	0.709881961831
0.49024550643	0.661261580781
0.523643832501	0.603332959939
0.503970809186	0.621706371204
0.460830728004	0.755064820223
0.465121080731	0.606267039686
0.50104578949	0.625748954404
0.523042608829	0.609086677927
0.445621614208	0.818832705682
0.540826208461	0.612974551652
0.507508264694	0.864409649438
0.428700308921	0.6220561488
0.554055791233	0.72797559089
0.509808445221	0.848204083179
0.5064077857	0.721586175099
0.482948377927	0.817489901011
0.43562030539	0.863880973847
0.499002322783	0.775452857071
0.468579533057	0.780808533299
0.428405921916	0.569148521914
0.507318948924	0.665606332583
0.516719434265	0.748718279973
0.55192623943	0.668500732703
0.506236760246	0.646120483058
0.568993292078	0.572809215985
0.398766175692	0.736795938412
0.454190541913	0.719028915054
0.528662606435	0.536040952594
0.524838808074	0.688533759754
0.434019402066	0.590307465347
0.480876804443	0.800570544898
0.567356467795	0.705234191823
0.594663097918	0.784357401529
0.468445970553	0.814527883114
0.31859582149	0.642474385332
0.576940535633	0.807444179966
0.560329365726	0.734656375513
0.399310164126	0.687490609488
0.483102133009	0.602214074092
0.52309766567	0.821438325848
0.436825534165	0.637617741149
0.522272768511	0.512541522982
0.525435978824	0.658983491246
0.345851157922	0.71439810516
0.512290820182	0.532887450516
0.49044010269	0.671628427637
0.382631384814	0.730759567569
0.562903448565	0.871795700935
0.544776611892	0.87498441279
0.458514658214	0.744096467254
0.727200780373	0.653155675829
0.511004684515	0.659614213865
0.561149357323	0.910206428946
0.559593489531	0.853720014076
0.563584425217	0.691863450996
0.555843263245	0.813270268608
0.485824950618	0.985800933852
0.580427005193	0.941144909062
0.572731706511	0.697503941275
0.501767924859	0.591650321646
0.530659617138	0.708137001095
0.501590450105	0.597089523523
0.453560454962	0.734228770379
0.570821071633	0.737592679931
0.504706464215	0.743001720406
0.429394657353	0.648820210935
0.492724401233	0.645755814383
0.396113078334	0.552149378709
0.574425791363	0.732828681299
0.482488845365	0.715415118964
0.433028387863	0.592594620606
0.570362234216	0.859085138947
0.554660119906	0.745160179738
0.478535407044	0.590736072733
0.530725905811	0.821191094405
0.426377549404	0.622792446574
0.435368712702	0.645411059961
0.448141795158	0.730014042993
0.45936194455	0.671694209256
0.480424965074	0.661033820733
0.537794748124	0.738839649392
0.566180894935	0.614032218649
0.499576151455	0.793279869576
0.548808329751	0.758388424271
0.52484916975	0.605683341299
0.483310234833	0.778061852405
0.489333984693	0.802870280257
0.45513741262	0.599776019906
0.48425932496	0.712274075659
0.472142458323	0.762013549278
0.44611219024	0.729325578312
0.437669711183	0.633419490389
0.46674709906	0.691640227667
0.576288579888	0.653614389517
0.568515299351	0.742310507462
0.488826903346	0.644408826094
0.533306468095	0.702286666544
0.60168141376	0.736316035261
0.517539810755	0.667953111027
0.48540219665	0.771267722672
0.488337340004	0.689156645581
0.487570547028	0.684951674605
0.488383812932	0.809913628878
0.533469172138	0.811092455352
0.536550754622	0.606138978227
0.411551879008	0.770953661976
0.557994908277	0.672771574915
0.479818281979	0.721432294203
0.521386023536	0.777238714871
0.533689699447	0.851676227576
0.571178670527	0.760801142848
0.559113300493	0.742203997606
0.423231624522	0.699014784096
0.449163606691	0.738293983262
0.521559276722	0.725923649192
0.452001324342	0.659475391341
0.491041804911	0.741279204843
0.474078649372	0.690287833202
0.533921386567	0.660567065926
0.504632794803	0.645860965903
0.559291253237	0.697752571515
0.445068859517	0.76045127583
0.398610345039	0.597311535953
0.427723215193	0.731404187379
0.368222232118	0.776606321199
0.490610210028	0.773124526029
0.475232731489	0.798546815496
0.319687370264	0.637534876361
0.511928131758	0.814292858506
0.524043042911	0.581996842244
0.399374325955	0.718717654394
0.412117936708	0.701236516362
0.521190362662	0.601220035253
0.373349348772	0.773378317114
0.428380656684	0.727548972669
0.398290818517	0.592752154592
0.481406412018	0.586414886372
0.471060810415	0.575036697776
0.454714214152	0.592082906691
0.360139068197	0.695327152549
0.559370529328	0.568764437659
0.35043344389	0.676377689316
0.449258767309	0.729064047215
0.327010159552	0.656975283756
0.484551626688	0.731632860357
0.48775801879	0.709726904593
0.507470965505	0.850167764607
0.455153393835	0.670113674163
0.549609509084	0.846789205776
0.497333493725	0.662585373875
0.468984767051	0.816694285763
0.520984699793	0.650086937175
0.463640028306	0.74958386258
0.568484850125	0.811591031277
0.461131702496	0.730221316283
0.48567763759	0.639731024969
0.514909076406	0.619762766263
0.515062905813	0.861190117772
0.514701024116	0.790456566073
0.47239331686	0.732416119705
0.513258500081	0.607051833881
0.46966721348	0.62947558687
0.462585703341	0.661058579663
0.464360441235	0.599065641906
0.469979039791	0.700139195203
0.585020350475	0.685218526022
0.489734677456	0.658426170127
0.454681563828	0.6186338717
0.681641512291	0.680838751263
0.472762874815	0.766337313023
0.454978666815	0.656769019889
0.538897633205	0.835780056888
0.390768146582	0.573061115005
0.49237564608	0.732178249861
0.492886677531	1.0
0.512380480274	0.630257413609
0.657333262492	0.698371812798
0.481892285298	0.656376014003
0.483419465977	0.686287029476
0.507536089037	0.626654292266
0.572482552343	0.706811134655
0.525326971414	0.636354719256
0.574040244117	0.724140114221
0.419778566373	0.653903167674
0.43013919881	0.850936114142
0.555455351689	0.743317675667
0.43127429966	0.565442071378
0.495158511475	0.790747981431
0.451277757554	0.661404623738
0.557088137097	0.633517285527
0.506894221292	0.594909906836
0.468498425612	0.725245426141
0.42789969529	0.766571862243
0.472174916414	0.662802443964
0.471622451498	0.700094822373
0.501831353508	0.77801806099
0.493569526017	0.635929714192
0.461678594989	0.57613242653
0.468598074268	0.755947445619
0.53482241239	0.778567126568
0.460347599047	0.919466164227
0.478176920083	0.817486974945
0.336001505962	0.609199892626
0.426530531481	0.681512264244
0.621436822401	0.748478879319
0.516942521764	0.90467669285
0.386758304697	0.634275389715
0.401341698094	0.611173870907
0.480169340463	0.775647690562
0.485975847806	0.644049989034
0.503617945007	0.843024859402
0.470355100227	0.5744868313
0.518417794287	0.607883403122
0.45488650312	0.74963697218
0.51084952489	0.923958188689
0.667649130362	0.594014562724
0.440623088822	0.678766709802
0.579594201684	0.769010871417
0.500669644375	0.724194296071
0.462815997684	0.751572748057
0.409422078602	0.714696928129
0.460763305991	0.828617758731
0.425285109156	0.586710680144
0.462704905751	0.780453277283
0.533330445705	0.919659654145
0.508330466408	0.644375845782
0.505767874185	0.683757333926
0.426517439796	0.746022047457
0.555015056753	0.673723831035
0.553611204231	0.80343497472
0.514676068231	0.691734165411
0.450815394651	0.727180346965
0.507979419676	0.671849370241
0.466921386685	0.566636184939
0.43595708352	0.566541058755
0.48332857717	0.771134180568
0.49832922269	0.582948058431
0.425391468063	0.660174978215
0.614863759772	0.682838547914
0.523371303808	0.816548651027
0.281738806455	0.725153291199
0.487132455116	0.593718679514
0.485356189163	0.570763858198
0.652565579809	0.745161400745
0.58295758183	0.637651083341
0.519347946431	0.733090873147
0.525999765032	0.696889439787
0.560860051922	0.79869588032
0.563818350219	0.759425173518
0.519982746568	0.666134475749
0.493873573783	0.812417811792
0.527591533923	0.692945008196
0.505595355153	0.94779424165
0.470848880597	0.701620782186
0.553620719125	0.731275377888
0.544009226081	0.708972541789
0.467932981979	0.742420422695
0.489198786516	0.647700364955
0.441270704616	0.609504238121
0.448983857483	0.777835479868
0.446537254148	0.706908277992
0.585959604448	0.775905909686
0.430009875529	0.722405745423
0.449428593488	0.707400008224
0.580880123133	0.734643452927
0.521512277677	0.558743708717
0.469002292435	0.705307126001
0.625774926173	0.651888578587
0.476065871189	0.772419543727
0.481210071402	0.804151181467
0.501064673709	0.70655439986
0.501337778875	0.704300716467
0.476441055331	0.724960045242
0.505427510882	0.689822430086
0.468640929539	0.705600892778
0.464816387062	0.762777420609
0.513289479217	0.724221771582
0.501892251778	0.62138535725
0.46420293262	0.690320629453
0.485111419412	0.765149030232
0.428857364603	0.706163994212
0.518219176381	0.63801353882
0.39835291612	0.63721193348
0.510939131503	0.696419295516
0.473337711101	0.677077212009
0.453092903474	0.662378554938
0.439980179797	0.75523413806
0.508794146616	0.657928034486
0.378365358882	0.755819878803
0.484482682938	0.781224227742
0.515112587671	0.76431094776
0.44722367206	0.73414930637
0.486957531134	0.728872191324
0.493531838965	0.889207284506
0.484787472035	0.692139033736
0.414498741753	0.725859995637
0.496753695262	0.845504250397
