# Supplementary material for: Do universal codon-usage patterns minimize the effects of mutation and translation error?
Source: Genome Biol. 2005 Oct 19;6(11):R91. doi: 10.1186/gb-2005-6-11-r91 (PMC1297647; doi:10.1186/gb-2005-6-11-r91)
Supplement: Additional data file 1 — A tar archive containing the used CUTG records, separated for archaea, bacteria, and eukaryotes, the data used to produce the histograms in Figure 1, the kinemages used to produce Figures 2 and 4, and the data used to produce the scatterplots in Figures 3 and 5. [file gb-2005-6-11-r91-S1.tgz › CodeError/data/scatterplots/bac_p_sZ.dat]

0.607878424315	0.576209624925
0.399301904102	0.62070384312
0.540294769686	0.39814811454
0.454622611138	0.514337063123
0.538741416419	0.43688267248
0.375116380702	0.456846808414
0.504530281354	0.633626765551
0.255896607432	0.680063738603
0.200203644535	0.463062758374
0.501497763082	0.519407597262
0.604886467463	0.442834060655
0.633466501354	0.51890090474
0.618800012454	0.552292550189
0.396043380045	0.613268459723
0.477063615117	0.485422252596
0.392122690833	0.621018756389
0.367797676947	0.723261246875
0.432213097785	0.714896944224
0.697982375884	0.603332069919
0.479422741976	0.497734807582
0.458163239107	0.558333636848
0.686028257457	0.505751098716
0.449219297508	0.474648533968
0.504420922305	0.477379215929
0.342267047053	0.442384327646
0.609244483762	0.583716231735
0.662871541225	0.48361169621
0.465426191742	0.325254621511
0.59875089222	0.615087672749
0.468605361977	0.48548378228
0.32373981219	0.727687560729
0.341628685027	0.372491483909
0.37901155852	0.482799701228
0.354209479799	0.400186622804
0.496938287601	0.794477192758
0.518442318479	0.433760319743
0.640453812358	0.572204618574
0.35762909544	0.557964086054
0.355217697855	0.621411875231
0.473254151224	0.426909800032
0.63085850979	0.49264270175
0.529051612661	0.33570525688
0.512432741844	0.538796632929
0.528072272325	0.384405535383
0.482615629984	0.333633341053
0.649493173865	0.575028321918
0.469160562726	0.464941698342
0.486279777443	0.676291513178
0.514465625372	0.477355180155
0.626976584697	0.563274997775
0.620147032019	0.769014966295
0.509415973559	0.344854548672
0.499179680379	0.515555612729
0.486534033969	0.500694556491
0.533845175359	0.663501656667
0.483134788646	0.54590080385
0.375587950918	0.320474517784
0.335376291819	0.501033178648
0.691854102341	0.469459996245
0.524188394775	0.371994718956
0.314988167543	0.738604917567
0.586548663293	0.467530472253
0.567494498585	0.632488218571
0.691807130499	0.264892516977
0.488886433021	0.627980743514
0.498747416547	0.424345976119
0.299577147442	0.644691638182
0.639646429164	0.658882998446
0.521492429737	0.412719225519
0.615751059832	0.464119795836
0.478944133516	0.640957561532
0.37614252729	0.676101495824
0.612833344421	0.451611457747
0.645080708743	0.576326008935
0.484316258777	0.435439725586
0.373196383467	0.306843161692
0.636133143364	0.695933986879
0.518245093689	0.75888204451
0.583726961193	0.636176524354
0.522428064644	0.471126941409
0.535268138802	0.584055374406
0.516726099508	0.618897390611
0.336819763244	0.677648157734
0.573111936951	0.319176927
0.387560248816	0.463620960234
0.670519117788	0.708927834758
0.388955163587	0.54556833543
0.525066003799	0.409795837283
0.577436026799	0.50405886697
0.417183018141	0.722158353711
0.496805166307	0.5249750728
0.379973840011	0.54204556974
0.480885968062	0.533563606013
0.420465008573	0.439175592993
0.481165022116	0.475874362314
0.506882143795	0.495470851033
0.621007515266	0.502185566269
0.613699864092	0.496045894753
0.356940931409	0.617497175587
0.663383126014	0.754752193465
0.431721252112	0.501182726415
0.497344251411	0.685850994855
0.493772930913	0.398834506466
0.435647262033	0.580590785438
0.665597144046	0.751012502488
0.406591156131	0.634170346582
0.464760284895	0.53906944402
0.690780653067	0.399891199145
0.299940608587	0.310141015598
0.331850444867	0.317500390581
0.299470554268	0.318244551231
0.464611899087	0.431963375452
0.524012429963	0.351740518794
0.543581576012	0.516021567215
0.468072270029	0.601456789433
0.657885738813	0.315321758814
0.626822703078	0.502588509927
0.38484932408	0.616017110963
0.601333639917	0.583004058576
0.369211838611	0.549868463366
0.514226131713	0.392792523166
0.480347798648	0.419967044888
0.508072218116	0.505928672407
0.346945566913	0.407372371235
0.630571941523	0.416873162251
0.616641693201	0.521373869704
0.552828700966	0.631426920158
0.410422565889	0.298825914399
0.376460838893	0.703989512007
0.644701592498	0.598237124526
0.487234658832	0.53854230026
0.388543122063	0.40630849566
0.351649740846	0.443462002154
0.5365861758	0.401053815309
0.488232051669	0.393321207809
0.477072877794	0.614020185408
0.511241826162	0.565864238151
0.498544425351	0.481261439285
0.608414239482	0.449669635169
0.572757736058	0.391236884754
0.49589048547	0.523366756323
0.494206285344	0.561666860902
0.604086220584	0.535148452944
0.396331871551	0.569663760147
0.70516180797	0.531494372041
0.476640484372	0.245602123597
0.541414410219	0.598448830821
0.695543328152	0.528968105424
0.538124007472	0.412514510568
0.633772868569	0.412839436749
0.658955363051	0.534256043427
0.402885170225	0.503294749232
0.577754108338	0.640531879674
0.679419570537	0.6855619478
0.356739711628	0.615117919984
0.497058286587	0.393877638099
0.522644539884	0.487484962417
0.489929718223	0.358448198473
0.506259780908	0.480823205242
0.628030592597	0.367632508075
0.667474672136	0.635958441021
0.556069354881	0.410751961839
0.484773074509	0.487119191922
0.567503756171	0.480334036335
0.407771326485	0.529890179607
0.502499778781	0.445227672265
0.5985400002	0.542311847787
0.648177203507	0.442406345093
0.371425632586	0.544881542457
0.545654519798	0.41843138057
0.516249229562	0.553005473451
0.533201539167	0.373294066479
0.486309294254	0.501364092751
0.470976504789	0.54459794812
0.51339371748	0.493523577837
0.471220666734	0.713523365091
0.352521394095	0.660466381585
0.641144040523	0.788220331632
0.641719397775	0.645734895996
0.452848179134	0.323188002107
0.491866879769	0.489075850542
0.391656071598	0.475749919947
0.548449956326	0.36466272753
0.552996549912	0.462988974194
0.657886246811	0.417963103939
0.337129715818	0.407468295979
0.501530406531	0.442457084407
0.683696271305	0.369527271297
0.491985106182	0.491251588812
0.493499577081	0.377562592274
0.356222086864	0.677669452497
0.677744489197	0.66928424858
0.486769268204	0.517760921676
0.510413956957	0.65378653972
0.728832548393	0.428292895655
0.512317913589	0.709492340192
0.47751915865	0.55015762765
0.326727059521	0.426249793934
0.383749920092	0.388276678248
0.302699522711	0.457700005789
0.382976422237	0.36006507194
0.679660036183	0.327590795889
0.547585203459	0.571220572309
0.314922113319	0.49860665426
0.614315280082	0.355733677061
0.393840998748	0.547380171378
0.321022270869	0.500588993369
0.33759074778	0.62663001232
0.422358608856	0.481682764475
0.288185676677	0.378597451132
0.489978466126	0.552081072047
0.380937426396	0.33633444096
0.43075558559	0.730621928074
0.588932156545	0.804260983334
0.519295907296	0.634465855001
0.697811024	0.754218852645
0.547544233325	1.0
0.491722446624	0.632835420467
0.669325959726	0.40512044525
0.617807868096	0.402593452836
0.657266195598	0.780279776263
0.698461965375	0.301019304666
0.370001018214	0.485467086507
0.354769335436	0.45842992015
0.619830641985	0.535634710762
0.47088459365	0.510801417854
0.408125574799	0.418457504445
0.548259299513	0.455996356381
0.479679278377	0.457039253412
0.473382261911	0.510267030944
0.471612137296	0.355912042203
0.47015788125	0.756617205506
0.486310508619	0.414404436566
0.528800742091	0.307956352884
0.497077015916	0.614216642042
0.490974767371	0.371493384403
0.394197570333	0.334777565421
0.533094433097	0.49892504258
0.514622104063	0.553313448321
0.627668215342	0.517740540609
0.485852090032	0.572994666407
0.615154316911	0.407341187626
0.405905623057	0.524536596633
0.532074795816	0.488531132913
0.601857559371	0.377754642846
0.413619602049	0.535903751941
0.407495289274	0.559314403003
0.506306965083	0.374206676769
0.49379124388	0.462355240957
0.471763579804	0.52149762265
0.508917534876	0.490477248228
0.478585534436	0.46902813329
0.643514618241	0.616143215183
0.506769598041	0.441592286593
0.470644311108	0.679725166873
0.614325345099	0.55261154524
0.377785661676	0.377970416778
0.414027713098	0.575508277625
0.492637895222	0.423403413256
0.506165998737	0.603384179041
0.597621986875	0.533927076564
0.359642877052	0.403936409098
0.31340490939	0.511130615443
0.506980605238	0.600306236287
0.640208482533	0.357531253842
0.368682500888	0.457853399701
0.514145730985	0.497244538878
0.584759190264	0.448479861166
0.614790062473	0.720507592389
0.396729816838	0.635452509153
0.482145011461	0.469702567515
0.377582530696	0.574029123482
0.411970091242	0.438181207912
0.409167686659	0.491236485379
0.592803338211	0.564230020081
0.598881279733	0.469856116639
0.504834581477	0.457400844178
0.495659498007	0.669937610444
0.616759517177	0.522588212858
0.495352287947	0.518271068925
0.4055447575	0.459856879245
0.519525918034	0.536519641707
0.614416712631	0.347259088802
0.634752638321	0.511277484681
0.518435231776	0.500909167034
0.360770046991	0.528699696097
0.359751532218	0.421321055006
0.465797849618	0.45225463995
0.312287472966	0.487836279731
0.626599815279	0.364382056866
0.337414397996	0.484533370252
0.446496126824	0.596373359075
0.659916416571	0.4949048611
0.605527207951	0.493550883676
0.520657018379	0.510283106895
0.612754444731	0.535207562421
0.426425856607	0.436201744498
0.492171465431	0.415531497203
0.509438254812	0.212677989307
0.555683902969	0.52569651549
0.494308639672	0.329657895193
0.310219770001	0.41077264078
0.414235331837	0.511648781549
0.732659226832	0.452820384689
0.488290942928	0.503861278901
0.59218387573	0.453690329828
0.454030161206	0.567397187908
0.590141650364	0.515285314132
0.401010324999	0.667096773063
0.507181522916	0.528718194949
0.392344923835	0.548125560418
0.61647326194	0.439342550592
0.416763437991	0.52348799356
0.495164544915	0.577321029479
0.403409933284	0.51980386906
0.493668874473	0.5336449017
0.607046079997	0.363535405061
0.437311619956	0.60580848528
0.468186323093	0.542680316275
0.51565669605	0.498653225075
0.517242335507	0.41414272937
0.595111018692	0.431089736088
0.597423664845	0.568146198713
0.5894379098	0.365598960157
0.606575233946	0.508165672023
0.583192527179	0.537897779186
0.647204906333	0.4909258493
0.589242602885	0.384445885417
0.523396093079	0.533343189823
0.531287817668	0.513993804756
0.534936554552	0.333978458743
0.47796432319	0.55306401221
0.497093023256	0.441217274526
0.654255448365	0.729269445541
0.34912654485	0.873955316511
0.54428487929	0.451899926256
0.543743532526	0.414162611193
0.506113537118	0.491561437877
0.344589793282	0.446633940393
0.647522163046	0.37132095085
0.401262878033	0.390790653702
0.652536957355	0.549820443276
0.355661105021	0.54940115414
0.463065524359	0.482075810002
0.444921899904	0.573598118467
0.482032305584	0.525431588992
0.635728579957	0.296523384575
0.494588218344	0.571290451925
0.517903167091	0.44100708493
0.634500792557	0.416527219087
0.510813778575	0.487256979799
0.630361869646	0.520887212681
0.470986541515	0.562386386385
0.516248097148	0.356138835948
0.503913733541	0.607706872812
0.363478577766	0.531780251496
0.364921040021	0.28197041777
0.636302761141	0.30998974316
0.646785085977	0.736981027096
0.345608452532	0.539359959203
0.482943367221	0.770408331765
0.556173560322	0.492946445682
0.414270631277	0.49957444249
0.59915311251	0.537783178262
0.266030645902	0.500300451567
0.455917586066	0.580117265406
0.703550973654	0.386588409247
0.70966415843	0.441192382133
0.540187165776	0.447268673741
0.273416898393	0.30616385336
0.268606574323	0.55743229966
0.450004164585	0.477524258864
0.725192358716	0.563080225789
0.405995539651	0.772640478807
0.413912920153	0.650003950896
0.596099753712	0.573442676834
0.591826456092	0.468306330805
0.599817799139	0.489570171556
0.262425812241	0.478716269641
0.538691624856	0.502009433955
0.416049548943	0.51238876432
0.257503173239	0.612447549454
0.454398826979	0.453480037132
0.266055320806	0.328626902678
0.409581149565	0.770458007228
0.713766157173	0.464066737226
0.631513064166	0.54267526239
0.401920298843	0.552855003512
0.379062257287	0.437907332287
0.478891496256	0.558735548299
0.657750558252	0.559402183616
0.531245923027	0.523308593389
0.557887733089	0.397511103022
0.482764411975	0.371342302725
0.529481501966	0.298857226129
0.373780429803	0.536953927476
0.477173999523	0.391169886503
0.667343986775	0.518556949848
0.680317948383	0.472874902004
0.301041674722	0.49634479178
0.528337923664	0.490184008584
0.665666166417	0.468319779207
0.669911275734	0.383092778098
0.457938229213	0.545879791987
0.559034736139	0.47319636249
0.423918236418	0.408832147331
0.518725960433	0.630469107103
0.480281192967	0.61652078654
0.619971569802	0.701686457695
0.535005131409	0.459432826068
0.393069156398	0.605406042238
0.433929885407	0.40651285535
0.374280095519	0.823145310452
0.625766257996	0.545455085824
0.448943553816	0.422003604301
0.479723217596	0.38093016038
0.439587113512	0.508470819319
0.445271458348	0.432968280979
0.662059030994	0.43106961467
0.524792591164	0.59558943465
0.516112499199	0.582055787168
0.309165871576	0.386928371667
0.550954797454	0.534725769502
0.547200044567	0.56447044473
0.584402534658	0.609728593841
0.655829102404	0.370992417502
0.483952955248	0.622669218971
0.675662074649	0.518592375538
0.592631358593	0.501242455204
0.483599915445	0.546490820075
0.606362991107	0.56088235007
0.628303284762	0.475473250969
0.522454440897	0.440034493319
0.525631734805	0.398003731251
0.497745060141	0.507576283469
0.503748165407	0.525046670118
0.514500864146	0.540452969567
0.43676070355	0.426032551425
0.596225987437	0.551087383133
0.486996496343	0.556724254341
0.53407015353	0.491755983073
0.344575216954	0.352647598586
0.47876658029	0.449623144373
0.612308826239	0.553133396472
0.39551447189	0.450407685367
0.402386084211	0.449650532627
0.631301762582	0.593964526541
0.542739552553	0.503402152098
0.475619547182	0.376729472634
0.509942495939	0.482538324135
0.3430786268	0.517896803671
0.597984502349	0.527705389134
0.385950947714	0.562906413181
0.526932084309	0.63224148534
0.474033788475	0.394466146016
0.481024280759	0.698041991248
0.460079740486	0.608020254146
0.529144171166	0.677154789148
0.475868704271	0.907969237599
0.475613761392	0.685688941544
0.547221165384	0.749341138099
0.482422875884	0.632299186678
0.455433316232	0.787256390288
0.635828962009	0.924189918029
0.496968545092	0.981257384769
0.54773357677	0.997621803152
0.416057187318	0.779705061444
0.528848431525	0.689157084498
0.56949993112	0.66393461983
0.552770599163	0.696687097567
0.457016008371	0.882867295965
0.553041810467	0.650397232272
0.558173579645	0.871666832711
0.561938547806	0.776587513209
0.516279069767	0.940704292071
0.485265084027	0.55263581909
0.515476486689	0.829878586049
0.603199055175	0.706936523788
0.527756597145	0.584585757697
0.484876517254	0.874721448811
0.676348167486	0.786209365359
0.481456181943	0.879980011575
0.548340450145	0.805857591972
0.640567402362	0.654789047101
0.526103136629	0.855913607687
0.546823697359	0.685511192193
0.554493057375	0.669146735357
0.525115166548	0.920428980303
0.437790923196	0.759416966524
0.38069547305	0.787169568228
0.490974528732	0.829274064588
0.477580861598	0.888769460031
0.662104222222	0.838009758447
0.443060267319	0.62109757825
0.336795145267	0.76629169084
0.484353875905	0.812962699435
0.44001517495	0.803839009346
0.502746522548	0.696822309341
0.470480194397	0.762431695467
0.633188322839	0.789809909416
0.45171755429	0.696737742323
0.511578947369	0.72444707274
0.610162808655	0.684365827028
0.434135565632	0.610319002662
0.457051450667	0.792685062848
0.358907930146	0.757809229107
0.567125502107	0.663100870884
0.492891427183	0.726296965894
0.53540297098	0.703858343276
0.635535030686	0.684335523464
0.497616602933	0.719271190615
0.531301108486	0.723673559636
0.525293979183	0.659317649142
0.457065764869	0.674997950409
0.473085783122	0.84260734567
0.489360636034	0.672800116713
0.446562876815	0.820185747431
0.523950525175	0.999035140727
0.550822807194	0.557843699625
0.656900345803	0.69891189709
0.415618446233	0.647572359892
0.723754069448	0.996004042521
0.646395691113	1.0
0.315102317972	0.803689497064
0.513167362824	0.737160353359
0.532599402582	0.834240796982
0.546261089987	0.680532114377
0.483603170074	0.883970900649
0.520855819546	0.871101854857
0.441400910307	0.744857983479
0.458317772521	0.628960574708
0.508599053257	0.620691429843
0.474696872432	0.72781226856
0.534452584225	0.703616189341
0.462335328693	0.6414899425
0.537093637121	0.603557835832
0.518079096045	0.631913531962
0.499747634069	0.697213541188
0.482051282051	0.511511873099
0.473556377322	0.820976500916
0.531517835979	0.791573558752
0.518249704825	0.901521170413
0.471588172975	0.383619333815
0.520106515852	0.661703513719
0.466998100943	0.759351758588
0.38388124604	0.673694465472
0.457482026002	0.814705555233
0.620695928009	0.864982164455
0.597859011427	0.829363969578
0.619317107394	0.779609275216
0.536215423464	0.77865810861
0.382070091868	0.708590993836
0.381806660908	0.739634487546
0.468412400188	0.644765427511
0.410354309555	0.6208500419
0.542330010415	0.782118465591
0.548286873159	0.680450379258
0.409640299349	0.658496599783
0.611928737413	0.689030173617
0.681987330811	0.846225240272
0.508893142244	0.627397494142
0.71624433299	0.770110579722
0.484144362702	0.775396990626
0.504571064101	0.926235438333
0.52281409933	0.679104280807
0.509567840133	0.751369102611
0.456762971109	0.805064461046
0.302177776778	0.726435345997
0.580298775164	0.904223134386
0.480366307264	0.765123375937
0.554292165638	0.808194652341
0.455847331153	0.881800142133
0.5255388958	0.654068691044
0.452878068114	0.74274077761
0.437501331473	0.850091128586
0.467785697861	0.595983421466
0.529240334176	0.909451696842
0.556244523078	0.825053338475
0.372954447843	0.663194829945
0.520740077899	0.603739547364
0.535892560019	0.847371426955
0.481661964607	0.62149495858
0.488761940438	0.746430858321
0.458275839411	0.702901778221
0.444619908516	0.829148490313
0.646615103481	0.863613637862
0.363112070249	0.580131170259
0.435573302437	0.609134531484
0.464789243526	0.689579539397
0.334246344444	0.759759293517
0.450734670709	0.700632847855
0.508897463365	0.632862899784
0.551580663149	0.768092428454
0.582902869427	0.870678435565
0.475740422521	0.666333218051
0.496596362014	0.602639113774
0.475297827701	0.599418941022
0.514765474638	0.662665751203
0.592798307591	0.687267771872
0.523262587295	0.674803171298
0.591194059211	0.772086511251
0.626745119016	0.654608775107
0.52892325315	0.724330490539
0.550595436098	0.672854284557
0.702982468092	0.745744417678
0.448156687068	0.665169146185
0.438721995058	0.635582933242
0.537573074256	0.606713963406
0.505308713214	0.650141766912
0.526497695853	0.677102247709
0.516113466377	0.571617521276
0.639398578708	0.921144155522
0.462577173299	0.736764923387
0.492928458862	0.836079434072
0.519767944019	0.69380625416
0.486615600033	0.612061680047
0.498128150263	0.635515772579
0.671767201193	0.655420363881
0.323294176206	0.711235282796
0.324535643862	0.588082536659
0.519496315375	0.620198020177
0.428807503349	0.787574462428
0.470976019821	0.617165112807
0.419894744201	0.584906520491
0.491093677896	0.618241290704
0.552458341905	0.873392060352
0.362538391301	0.642262611505
0.649829102931	0.930107877284
0.553382520799	0.685114874082
0.525903072375	0.76232417572
0.614961029058	0.91203924609
0.340672576605	0.751876825438
0.497947930305	0.758505806764
0.567128601463	0.867234972149
0.520776313212	0.652083746636
0.686068077679	0.754182408233
0.500891978347	0.635526996391
0.366538203753	0.672289428461
0.522735771445	0.805585711194
0.463249711512	0.751759730597
0.653843894127	0.66595496689
0.347809424002	0.578166793833
0.505448173904	0.836435878386
0.646091308764	0.782660660173
0.359242869036	0.551481322379
0.374648953962	0.709575247578
0.367798627862	0.631072845859
0.553368208497	0.765469890922
0.455943334457	0.625473184803
0.534156578868	0.837799100252
0.641988796975	0.798994757801
0.502437809913	0.675981768976
0.481533446128	0.752309493839
0.384864666558	0.745900080037
0.487107457186	0.751096340528
0.498913251934	0.649286924292
0.502720286183	0.927605914823
0.460811882616	0.713772765043
0.488746017479	0.549856577143
0.48677661011	0.620865583597
0.478944423386	0.747441250293
0.541042107345	0.564600909437
0.497801968077	0.653826778597
0.559472063445	0.770403350108
0.577597232981	0.902827503251
0.637233551112	0.987535298539
0.569386987589	0.864111770517
0.557451272708	0.624343162439
0.46227526105	0.754387716402
0.639016767327	0.896816691508
0.574506560358	0.762312542422
0.302764268837	0.628891660382
0.710326308471	0.73351023703
0.615639300702	0.844337282227
0.724665320254	0.998582518617
0.576837615316	0.767727983834
0.341093218288	0.616581660302
0.489460361256	0.557612169966
0.521179451077	0.683931128013
0.551476709851	0.784015023579
0.439930413659	0.803320910452
0.594613681737	0.762771717729
0.404271144668	0.637911327441
0.470747232863	0.694370266554
0.438733653543	0.534003217616
0.539764470057	0.799154935853
0.531524142234	0.73505417062
0.534899961591	0.651450746505
0.515823335752	0.800942261933
0.504563163793	0.83295725946
0.275336318647	0.666184916303
0.473787433055	0.831165620082
0.543532809357	0.690003936606
0.536141304347	0.742294347335
0.635271223742	0.767553354339
0.527028737815	0.649006247537
0.584814321453	0.654178683602
0.595418006431	0.737415307273
0.479769295118	0.647120425909
0.536662899124	0.843304853787
0.548696088265	0.81107331646
0.470847215611	0.65554297762
0.451273399386	0.816390088138
0.465210412451	0.835790648646
0.475072471338	0.649921455735
0.424927268857	0.758138999805
0.443287867911	0.796425273887
0.454882571075	0.766261673493
0.551839052086	0.644261529222
0.496895378951	0.637610965358
0.475130601932	0.689405538532
0.484607188919	0.675754350909
0.473615124472	0.605515569937
0.519128949286	0.798663741276
0.662150624607	0.7342216868
0.545695822756	0.722160911305
0.537015321573	0.759424472026
0.600643233059	0.686521294724
0.560307256483	0.76081997387
0.525283582506	0.881019864282
0.493132593766	0.82547674482
0.516670645341	0.666969128326
0.440011698105	0.851955187414
0.524914238039	0.687168953981
0.437474561565	0.778477708382
0.490280400988	0.70037316977
0.516956214134	0.866747549783
0.462450235252	0.829789860165
0.512646128961	0.741095331492
0.506198052198	0.758312714806
0.550917992656	0.784366471905
0.521216062429	0.722638408192
0.546970568247	0.679384552736
0.439283344393	0.806670529336
0.471177494525	0.603927075053
0.519080779944	0.644183746668
0.469501950745	0.630279511362
0.525298819551	0.742978822232
0.515237873289	0.786850224489
0.486371575657	0.658175285205
0.51567742329	0.754397156381
0.552722981698	0.832640350393
0.540548734273	0.812760158207
0.548716249793	0.916489021197
0.566006630446	0.65949779711
0.491126268508	0.899560302141
0.452346395742	0.630788152842
0.548784110342	0.762526932125
0.530444964871	0.666130078518
0.504137099262	0.579202510296
0.560733114009	0.831666113858
0.503881015574	0.75205957714
0.436640041226	0.542898088776
0.325260331315	0.594939356987
0.321292441213	0.584115746353
0.479721610736	0.735445810317
0.541346741863	0.692148324909
0.471683149841	0.631892790758
0.441430829794	0.744291465147
0.535199010672	0.755985765939
0.506114228169	0.679772176121
0.370666184174	0.763007198188
0.535249876994	0.763708350933
0.581747269891	0.900871197718
0.483112804588	0.665851903001
0.514804784919	0.838168662743
0.430434259593	0.650851675017
0.51720758975	0.866814869355
0.537825832444	0.685870341173
0.527051491961	0.778349862325
0.515973890505	0.837313954406
0.425846305905	0.753245817363
0.411247892936	0.611421247874
0.476741812654	0.684178858678
0.484952089613	0.892278758456
0.650822596631	0.832920428894
0.400177036846	0.766195734658
0.491825280625	0.638641772012
0.499988447587	0.659562394544
0.52579236434	0.62453058149
0.474667879906	0.652152393952
0.61845818686	0.718149896727
0.434883795072	0.677133775951
0.509027615004	0.659015174122
0.519959575543	0.671611328248
0.498258543233	0.676922536297
0.488150463897	0.805853049035
0.480024380783	0.752539205406
0.5521598461	0.883173509677
0.308441558441	0.572605456385
0.565123885927	0.62576425231
0.554214983614	0.936293488922
0.445215141672	0.640515083499
0.446080552161	0.76369080187
0.505938864629	0.664472172376
0.323740310077	0.731493819019
0.553537126953	0.69309880416
0.528880026587	0.803175455549
0.426319601244	0.597070160652
0.527138391588	0.731669962685
0.519978024915	0.66427104346
0.486152374881	0.899601095291
0.544844618036	0.774918445818
0.452234254129	0.646246319497
0.523024834765	0.815988780124
0.353119767019	0.700968545739
0.517379509062	0.676029868763
0.362164339143	0.573662515751
0.655690207786	0.747336774944
0.652422627979	0.783888351826
0.387083544761	0.751519397769
0.547159087614	0.660732503718
0.519329522155	0.821290743731
0.480335231642	0.762183271669
0.51994053559	0.655750393719
0.490352420407	0.658757534557
0.505730791807	0.813793282689
0.479694920527	0.875463290383
0.55369983406	0.894255836732
0.523092788567	0.591964390269
0.451462266017	0.673902787297
0.473884180201	0.794779043428
0.555631987501	0.974401832053
0.510332187858	0.686852556573
0.546908791935	0.625142081446
0.507700534759	0.861899665405
0.445687381892	0.759028271156
0.479946247674	0.902245553667
0.466495918707	0.553414988829
0.511209869992	0.546718963479
0.546185363829	0.633843660251
0.491419656786	0.958349230018
0.488647833869	0.521963821153
0.558765334389	0.705074525392
0.475921213835	0.824765093142
0.449205604618	0.774335776122
0.536291489772	0.790974698476
0.549436739824	0.734998727192
0.521325526485	0.846692857005
0.553470185728	0.585905759475
0.517845904881	0.946975172242
0.47938233638	0.88595571317
0.447535263183	0.654177780663
0.538895113214	0.66766955598
0.481081554333	0.756215179072
0.482810775457	0.72247174917
0.510202257235	0.83622696094
0.543921740982	0.671929390266
0.475994781474	0.742284148231
0.475647607974	0.740590134464
0.477935928119	0.603546670223
0.475420665922	0.646523527103
0.509464764544	0.806347485418
0.514056806428	0.619382581046
0.483158837305	0.650984590731
0.514834320107	0.709951268299
0.433605803064	0.89655847758
0.54249090728	0.7597402272
0.498249124562	0.582778438782
0.441510896718	0.600123555636
0.51397305894	0.761686360739
0.481650801603	0.64709300826
0.461316430066	0.82605383948
0.450104969582	0.638452134915
0.451170510788	0.795901445115
0.431670896839	0.682622634975
0.54250145018	0.700431765932
0.464765274601	0.825444615382
0.473683443193	0.770782673684
0.561630847029	0.890833140447
0.449227078891	0.693948624805
0.463290485402	0.812183312818
0.48701346843	0.80725540822
0.617480207955	0.781018553817
0.532227868927	0.689044337294
0.46638394792	0.628126332481
0.470046305229	0.772084410944
0.464539688641	0.68492820389
0.494436012912	0.900506103176
0.663814496494	0.734038929848
0.4851785175	0.687720043233
0.51630573282	0.706804760236
0.542120892805	0.590309288656
0.525764975581	0.653409381749
0.516617294125	0.639251073037
0.540140255391	0.825646118081
0.514761837655	0.847538238199
0.607824307962	0.693817807401
0.58082242529	0.742189047228
0.559969991854	0.793465943324
0.488213567022	0.764022786628
0.604038163107	0.72492608222
0.468181728434	0.796955409519
0.597497471037	0.736156342818
0.402998658642	0.651819995129
0.472096917831	0.674436348344
0.479930397159	0.785278653689
0.465346303548	0.73051310056
0.489273343514	0.722705618845
0.53007229657	0.66117831555
0.554818500092	0.685771337574
0.448805374552	0.717392392777
0.527124252451	0.700473445693
0.6390741134	0.744775607372
0.519681300127	0.661074274609
0.502007172296	0.879475344531
0.469821342347	0.846368721389
0.44903654485	0.806821853504
0.484923916971	0.751374021593
0.487587682205	0.727677406445
0.497490799598	0.915158421802
0.344573015506	0.768400255143
0.487757600489	0.64174720241
0.482287037169	0.870395548893
0.47325534893	0.567754930893
0.537019220012	0.480404349794
0.529271697184	0.459644100016
0.53864614124	0.345814250202
0.534718663524	0.343240800763
0.46146611184	0.52180802896
0.470660161648	0.496513404341
0.499059203649	0.35016984505
0.97412309961	0.241960732811
0.512672631784	0.529723260459
0.487530032825	0.49442756149
0.50737016118	0.555525704765
0.554887857936	0.46984116597
0.501468493401	0.532917267555
0.285347813519	0.363756887621
0.500557685605	0.337084890601
0.460090404531	0.285707920639
0.059844041129	0.378014294038
0.481244281793	0.46688722451
0.391291366011	0.631188352976
0.605150324783	0.334570079341
0.542244150407	0.498517740511
0.401003560115	0.562777334379
0.52065676456	0.417800724059
0.443022461526	0.39738260568
0.549633384937	0.582060354912
0.454155195744	0.359999871802
0.562750310119	0.46961717306
0.542255531763	0.667774879233
0.477687538206	0.465835325814
0.540419029057	0.245890016859
0.575518813034	0.448289555218
0.512171595796	0.444822899947
0.458682781067	0.248495085144
0.540064473339	0.793434102794
0.514588423813	0.288518410508
0.486309623121	0.501316679343
0.484991806223	0.472524863195
0.258794728102	0.27894330263
0.462485773485	0.664081174485
0.670727385488	0.385154755528
0.513603650623	0.521955248379
0.513737836291	0.422302056648
0.507970755786	0.3040864422
0.536012759171	0.479670753663
0.484368069132	0.383054906964
0.49055342402	0.368343853148
0.519124592253	0.481091981331
0.495069872039	0.724982793648
0.47686391692	0.617154959986
0.524971140409	0.861298209692
0.546380706788	0.379535461049
0.570000607645	0.25523975836
0.466868667304	0.380010797729
0.393240050881	0.418860949716
0.415844514265	0.480138539522
0.537458370506	0.308007071458
0.184098738297	0.302227106215
0.470174156456	0.77635597283
0.885428986169	0.754759742225
0.530490434944	0.39235433098
0.53401387573	0.33915450589
0.193964162213	0.628583143839
0.506807887696	0.509316224067
0.468630132571	0.339960415429
0.448581449239	0.456274545847
0.498564770518	0.302904793875
0.509484333287	0.733557967272
0.523863932798	0.742984263494
0.353786984834	0.695000700103
0.325932226856	0.512769753944
0.417348653559	0.338520347746
0.477454790482	0.709467297019
0.863347026848	0.961749990323
0.483156657383	0.624197568815
0.150348874183	0.337254568258
0.48673390399	0.593437715737
0.496032734004	0.282094641163
0.531953320367	0.2994409861
0.48482459598	0.227183297033
0.374447949527	0.565362338418
0.459670572254	0.267292570388
0.480287083434	0.262907952792
0.464632672291	0.844709956844
0.498361845569	0.645964315896
0.931378214389	0.425969798
0.53063278825	0.21469859014
0.117123932745	0.751711102323
0.671558690775	0.667357960657
0.460449753518	0.466759558325
0.682443763537	0.533203151122
0.4811372711	0.255487384019
0.650247061435	0.351486269263
0.650063680923	0.279802280205
0.541661789725	0.453450637524
0.65025224147	0.656331694297
0.573332550494	0.740901731552
0.274716331111	0.707328694554
0.553141893567	0.257219920871
0.519997889254	0.503631762913
0.540790214855	0.369938094602
0.519032864889	0.336059992052
0.522589734638	0.537103131578
0.500863638485	0.161787565083
0.859556713901	0.350295694118
0.175664392949	0.81571867689
0.185234399914	0.441569826862
0.501737187342	0.45716564417
0.456151669364	0.23612646226
0.161301609517	0.142138558916
0.517574448619	0.53424394829
0.487787034196	0.424704724725
0.567446678281	0.683457581989
0.498647903982	0.522845214679
0.477820468041	0.519068430146
0.53415769503	0.549605827838
0.595320008587	0.744935310963
0.483887494343	0.347702531585
0.387997240745	0.47723616115
0.282494657082	0.385373279324
0.503788088874	0.396202319183
0.404075765412	0.611622226504
0.840104473769	0.20163072079
0.464107439981	0.314058238236
0.464631956912	0.443784364395
0.416978834988	0.662335235744
0.45183652014	0.485392963144
0.792583315182	0.428431479968
0.527750626832	0.276756954787
0.51640869177	0.773123846585
0.53653742707	0.502592257948
0.627025457712	0.28330218296
0.697846698412	0.439193330104
0.696193244495	0.502528515603
0.653919356013	0.360168839664
0.501179599365	0.706893792944
0.54177241647	0.475369808104
0.523268978065	0.338954731273
0.586932262024	0.525407742715
0.527866858802	0.384249429567
0.551676156973	0.357402442369
0.471542581968	0.431947403858
0.522022755195	0.715336598605
0.552692734671	0.304074788224
0.455629847553	0.441043338917
0.513091147112	0.387747081731
0.625507284944	0.447206492812
0.874366008781	0.417302539485
0.543749972657	0.297938596869
0.775920192096	0.528138939334
0.44258932178	0.423968258106
0.498268897865	0.265339311691
0.462264150943	0.705664910729
0.568986316479	0.502200089757
0.512419166876	0.367608463588
0.511036611677	0.490344156567
0.477712939233	0.40078186226
0.525576987018	0.334684187096
0.713985668396	0.236116971095
0.561401315296	0.411186422587
0.37936827957	0.354312573053
0.478989420953	0.82915547042
0.464975750347	0.374046927399
0.448665665021	0.331078040693
0.544707458687	0.308576276704
0.528006371118	0.41116482104
0.386084397708	0.514515664225
0.427457314259	0.657356904817
0.541760954536	0.27268821816
0.635178882709	0.467894697338
0.331708410377	0.564441198075
0.243417436166	0.366101035585
0.550878739463	0.439933734096
0.54834541382	0.525155017055
0.336505106957	0.735650500045
0.519744351563	0.803516902193
0.538065203873	0.39806065689
0.468936277391	0.746359150628
0.283056949597	0.359664046348
0.45626230315	0.461910642806
0.466823056301	0.713531150698
0.278214045322	0.591817344333
0.699866944954	0.736785435817
0.484472972135	0.375494447798
0.501097778028	0.725393942882
0.488035919619	0.235748357813
0.498526777753	0.555704439086
0.733382990843	0.817709614723
0.607033542646	0.471332836155
0.532157513862	0.598176343761
0.47542995578	0.282741660975
0.590821610683	0.498558508516
0.202262911369	0.330967226774
0.531363265872	0.365830112878
0.538434407353	0.66653834715
0.512978170263	0.48603421342
0.367927604761	0.267226307057
0.546267541203	0.29001907144
0.845681774596	0.232741376429
0.894995867662	0.408216962376
0.456593842382	0.488107508994
0.46379765017	0.428257902308
0.68340068055	0.287863011161
0.553852818542	0.260414308991
0.461970995084	0.33655584181
0.792689419518	0.299154494097
0.514106785461	0.260953905194
0.597449154221	0.227832341516
0.172837061968	0.644649309646
0.425992585827	0.26990399404
0.491634918005	0.264701181935
0.492659181911	0.811809221717
0.509376187862	0.204342956993
0.236549638504	0.524874343251
0.534805333569	0.395785491258
0.142942770146	0.496974398367
0.512537168646	0.224729207059
0.094899019042	0.379046143352
0.869444995536	0.854162038284
0.549556476301	0.662517976855
0.147191904924	0.737367524368
0.494118674813	0.787946865443
0.418414101666	0.29729872815
0.437206775079	0.405106521431
0.6138837582	0.487037951712
0.380015114276	0.527209629775
0.543015549801	0.279309189139
0.493496476528	0.239170394965
0.520320721624	0.301199021257
0.491995870691	0.608757882462
0.568315932819	0.401781177073
0.257335091264	0.436121824777
0.448791161872	0.831069681979
0.799155259849	1.0
0.466847703101	0.454726323331
0.530005899634	0.227475542842
0.448289641944	0.404634210557
0.657605087716	0.402340708457
0.499493606785	0.366267186382
0.538776438481	0.402317550313
0.411615755627	0.307229954791
0.327961960111	0.644539902497
0.520486012998	0.51330719859
0.560803840091	0.644629528053
0.438958939667	0.50261943683
0.531635870826	0.386006255607
0.481087305464	0.540985938687
0.485100937557	0.453919679495
0.580855743987	0.680751663024
0.523151471644	0.642599253785
0.563717699688	0.679518076698
0.724389039743	0.337212848271
0.568806098994	0.50292901618
0.547601109923	0.407937049966
0.538664274098	0.404277164128
0.469271578717	0.550518363987
0.477126627821	0.477132376656
0.50738580194	0.201500022242
0.539695361182	0.381960680806
0.534322126722	0.688008757981
0.460333961406	0.370231340532
0.506788224622	0.29471779536
0.876741463038	0.258025174355
0.280695796543	0.414959015805
0.557491843718	0.581693335579
0.514695744814	0.457104494793
0.736580971274	0.239277892782
0.777768708152	0.764322737657
0.454976027895	0.516920394074
0.449886015251	0.278253629852
0.778773072747	0.454947642423
0.495772369678	0.341173525469
0.765418272451	0.421090117695
0.667821297429	0.407327632907
0.549720912589	0.359461001853
0.611479951905	0.484608324841
0.509052990805	0.544637409041
0.485821775507	0.450510245463
0.51104921077	0.727997254434
0.543701433566	0.461488469578
0.467415820056	0.435903939905
0.45252188967	0.54693703061
0.516834436477	0.683889599948
0.405904959434	0.796773154509
0.428663668344	0.533366611774
0.709666009802	0.422589381911
0.514437634586	0.377930899297
0.470647340903	0.390693482663
0.1199800366	0.365324168402
0.55330518538	0.394190290535
0.542232998017	0.252959844972
0.420509818051	0.384205924788
0.220121728887	0.426489676167
0.488442854051	0.568106234878
0.469577845661	0.655654478619
0.475109507858	0.389903916706
0.764226941057	0.328050994356
0.229812936141	0.665007064081
0.543259602475	0.521628414405
0.528504450636	0.805440424958
0.555700690427	0.417483627462
0.56424165401	0.279440022696
0.279118765172	0.526682978514
0.531598742216	0.80611174853
0.483767576509	0.604016717245
0.59084838687	0.472523431372
0.532345293811	0.535769181797
0.588443191309	0.568151705063
0.406683151024	0.386671225289
0.464068326717	0.348275745266
0.519909730676	0.346695010747
0.501394580077	0.392080262998
0.453248030313	0.565625540388
0.444928881208	0.562249302599
0.5377810724	0.500636414126
0.405282843246	0.484644949576
0.475384117287	0.544397928627
0.440865536012	0.613905554581
0.642338949455	0.266415087054
0.477446243499	0.662188150411
0.544933226851	0.338612064987
0.463332640188	0.436531305616
0.564115307733	0.352959177878
0.448927015167	0.553968411228
0.522305292865	0.383779402956
0.505850097236	0.429331046078
0.777274789179	0.792368349783
0.448430745045	0.451426731822
0.558881429509	0.250469735684
0.552818676886	0.720677075037
0.511885631961	0.764505285127
0.495234347674	0.799658912131
0.515667472063	0.305046404711
0.22756885211	0.654917314873
0.511167666269	0.514948244482
0.49382455725	0.823259424174
0.506327688762	0.845030828983
0.496200873363	0.337834289306
0.776033591731	0.568165084125
0.213300067763	0.366646003444
0.494782319707	0.189197107329
0.516210113747	0.460392023165
0.510656436487	0.223673455121
0.177315179142	0.456396125608
0.749282754224	0.465853460369
0.532767734213	0.206521875171
0.54597951792	0.462752737508
0.359320690835	0.264695055239
0.571801965781	0.423547791981
0.584889506277	0.352497850593
0.452340547109	0.470822450914
0.641563845172	0.392921340846
0.356572635198	0.356308550429
0.719636042624	0.583236872305
0.680160299721	0.221271137991
0.454598998001	0.260084178001
0.53929238782	0.312863927668
0.539626463528	0.36570453588
0.548124397026	0.523904985182
0.470481015787	0.449628665671
0.447718309343	0.75991752439
0.893199557495	0.719676972401
0.566086380043	0.231368869576
0.424630970755	0.317851474727
0.447029351593	0.362599955948
0.089401869282	0.499146627982
0.554364261169	0.787989983635
0.563298718476	0.499664835774
0.932139037433	0.632704016147
0.42610096786	0.335622350919
0.08853628282	0.235032816406
0.89001332667	0.265167485638
0.078203767578	0.471440605766
0.402987396919	0.211761235364
0.434583746986	0.60427869488
0.42127504946	0.366935315427
0.917473108609	0.677212465438
0.472685577859	0.714996668771
0.906059431788	0.243799471267
0.919287919722	0.73845585276
0.092859386921	0.491145480818
0.431874326113	0.276617004776
0.912805474096	0.275029581798
0.61092630885	0.333737599562
0.430870186686	0.235528662816
0.917924018283	0.813159935687
0.453179246719	0.654732190044
0.411142402708	0.515177216479
0.510280832277	0.351119182862
0.517979662532	0.579411862638
0.307356642516	0.519358364405
0.493542074364	0.722801559102
0.507565858293	0.539316077118
0.438804215476	0.410091183785
0.336900175781	0.459052094684
0.46819155254	0.343323312648
0.473670140823	0.216095606476
0.463149194104	0.475496763106
0.541101043472	0.593330987394
0.921561197423	0.424841650241
0.44820456873	0.706883055168
0.81101661942	0.503513467833
0.485528469291	0.531911400262
0.521773178994	0.387016833756
0.618612224449	0.382665646542
0.584368459369	0.444631935271
0.566946840952	0.410987905064
0.568582093475	0.486545360077
0.875272169757	0.663972101815
0.556869394494	0.235179919229
0.532339099246	0.358088381412
0.49032961303	0.309204314101
0.531570445288	0.474376242114
0.537513326226	0.574215154263
0.528804817289	0.607482597915
0.514222167305	0.450939781806
0.475811554584	0.354395366035
0.532118570997	0.247367392481
0.535846923947	0.535698970145
0.486494308316	0.779444544392
0.458709718752	0.296546710915
0.118452860596	0.554017363522
0.278753923323	0.428127326555
0.442704927886	0.73848932624
0.195818000082	0.413488032784
0.513056806207	0.501638286144
0.459658128177	0.524939234082
0.499171710647	0.448185356026
0.215197822902	0.564339179223
0.52207229425	0.435581987636
0.466201828733	0.473870461939
0.556927636453	0.485643412594
0.531846078072	0.526627636804
0.555938833516	0.684147920938
0.552748785694	0.468463766464
0.530067592026	0.562723723008
0.500585337556	0.278745145578
0.553455959951	0.378240078229
0.499844172472	0.542915616264
0.596856114939	0.353741040885
0.553478791133	0.717646092347
0.497914261239	0.291505266564
0.457610071824	0.362123953853
0.523419937351	0.360201542821
0.547860786988	0.475812753298
0.453113141677	0.253416217103
0.461754087916	0.518084212802
0.542897847192	0.260577325847
0.502756516619	0.428518661605
0.552697423291	0.751884720069
0.527796234773	0.396086991292
0.494318866182	0.647756689457
0.552882941147	0.365760289205
0.784264525483	0.739424445116
0.204929414487	0.74545707104
0.480820240767	0.330531396702
0.543564313989	0.478605432889
0.536759314803	0.702825176295
0.470729942795	0.876173300344
0.515060076087	0.633906815302
0.513496639254	0.723284374766
0.518627651942	0.612177486811
0.430671936258	0.727611921139
0.537006468337	0.892680075064
0.417308118724	0.948471963117
0.574020106972	0.868829054363
0.476742527395	0.748347739953
0.540421643937	0.655099755573
0.570112197885	0.670137111911
0.575486156519	0.704908482622
0.451509293939	0.856820905299
0.438484413034	0.644667771256
0.483617985361	0.84984340257
0.463275543095	0.826892373118
0.336112069561	0.935729616577
0.554830580569	0.62838930489
0.462063531558	0.774723526989
0.555504206355	0.712543084568
0.58534300167	0.610277238338
0.44503312496	0.79466631391
0.56714195145	0.733977714971
0.422248563507	0.782764481707
0.569072772948	0.793197283865
0.585864713111	0.646845151676
0.51809321283	0.719238451942
0.562610040447	0.725798113813
0.500261985852	0.658729537247
0.463091335932	0.925526564708
0.451646140419	0.673092601683
0.423959542454	0.737214779271
0.434622263199	0.729121731599
0.504861207513	0.938816734867
0.565044988172	0.749376239513
0.5232745676	0.662365143949
0.39313868231	0.754379664168
0.366122100621	0.809511428606
0.45858503322	0.728395090819
0.601444139275	0.6793376806
0.504378485893	0.660969743651
0.553119633658	0.7617445651
0.495920194133	0.633674168382
0.510069112174	0.633854076626
0.58134135055	0.704778974698
0.464616517459	0.609180086485
0.487485273454	0.82104059697
0.456147809186	0.718807105968
0.556988667907	0.688645242178
0.54600319987	0.819289784617
0.530399883775	0.623215762091
0.56823843957	0.678599313937
0.483673101401	0.697774130248
0.486128778242	0.768255223512
0.474757760698	0.677126285321
0.456704028765	0.592709317865
0.330853604413	0.780348714723
0.550462964943	0.658710691861
0.618726752587	0.718059564247
0.456476375887	0.985147014469
0.557128448739	0.574349114007
0.472786335534	0.741508416209
0.538077821476	0.553939664519
0.560423545014	0.936886189512
0.531241518966	0.857339089005
0.371081411978	0.813131408169
0.554099375091	0.77963867951
0.525985255039	0.7441717389
0.505266378218	0.660671009003
0.429493176815	0.868694554577
0.438115666799	0.872144430309
0.51056301507	0.699245373676
0.655581836037	0.675464312635
0.492023989806	0.607440178936
0.332747376694	0.623226883052
0.552439877192	0.77033302962
0.492204385462	0.75007934711
0.550924639561	0.674150946633
0.508443918889	0.624473545238
0.469821240799	0.719595743736
0.486149317938	0.604328162515
0.430221074667	0.837861646059
0.52308748174	0.678153219448
0.468057266403	0.809363450435
0.691161835051	0.5569221802
0.479898155896	0.675097513986
0.369729345829	0.692406011755
0.544291987872	0.672112103228
0.445038265887	0.854625156735
0.599981619284	0.808392364444
0.48632337418	0.78764434463
0.583483378963	0.751753019771
0.535581370986	0.71132542426
0.468298967903	0.681304351546
0.512980348724	0.71305507472
0.554250821982	0.652736275211
0.432923501586	0.633582757384
0.484137611797	0.786741115887
0.577222629476	0.777671533725
0.460717255439	0.656715166059
0.542768617904	0.752913764308
0.566116665454	0.743848982926
0.481801347588	0.66559369506
0.747132730312	0.834781140432
0.35546663726	0.796430858388
0.384855249637	0.854431847286
0.571777313247	0.63013538069
0.421886706028	0.639189041353
0.316638341831	0.677311716558
0.373074259889	0.629588598262
0.510899236149	0.795243158304
0.52394180517	0.671522589176
0.532173881877	0.766142847846
0.467246689741	0.851055766056
0.572527443214	0.579617688148
0.558340259926	0.719256240299
0.435412716632	0.833325190628
0.485705526175	0.649495585152
0.39364894329	0.846775130761
0.524752914554	0.725174382412
0.419126003968	0.629670123667
0.622972256594	0.619389927851
0.448981855638	0.745191150901
0.525621954347	0.597961228322
0.507460822876	0.728391631986
0.487647020173	0.741880156119
0.549208596529	0.689707783951
0.516942189736	0.877736001046
0.508074118172	0.648944752857
0.48644846278	0.640435756575
0.493452607767	0.637567788726
0.461247594567	0.702405685135
0.561171363668	0.645781597338
0.550349623682	0.594858742027
0.509944380103	0.781759189389
0.54530570402	0.828307388923
0.499184608645	0.65341215696
0.563980954506	0.599774017302
0.525307474187	0.571687377232
0.52077737236	0.668498733552
0.519515724968	0.701890910265
0.549790521024	0.686288329906
0.513406221811	0.760889777007
0.595845591513	0.667495606112
0.506218294878	0.59633945514
0.572505710421	0.707473077612
0.757630601675	0.727814913555
0.510010222399	0.623795917008
0.616138351907	0.606949319302
0.546372586363	0.635995469556
0.468820927101	0.650548613414
0.522171985045	0.731077527817
0.588173117798	0.675535275474
0.502852485738	0.881300453577
0.490224023855	0.667118855324
0.497761979327	0.771658578806
0.51175821642	0.621414175325
0.568953683112	0.615147249897
0.562520019385	0.586758024664
0.572870050966	0.709881961831
0.452784317346	0.661261580781
0.424761489572	0.603332959939
0.511888578856	0.621706371204
0.460428762841	0.755064820223
0.500494056573	0.606267039686
0.468173047369	0.625748954404
0.522242731887	0.609086677927
0.488548309676	0.818832705682
0.514457264602	0.612974551652
0.499262247623	0.864409649438
0.443333832045	0.6220561488
0.521030368697	0.72797559089
0.544760982556	0.848204083179
0.39685713368	0.721586175099
0.4963043162	0.817489901011
0.485905066477	0.863880973847
0.543618877041	0.775452857071
0.536948141683	0.780808533299
0.47000082021	0.569148521914
0.441742713274	0.665606332583
0.397535296122	0.748718279973
0.570522204264	0.668500732703
0.563771138725	0.646120483058
0.502264482947	0.572809215985
0.443537936447	0.736795938412
0.548716164349	0.719028915054
0.592107377061	0.536040952594
0.491222534263	0.688533759754
0.464485239602	0.590307465347
0.461673417047	0.800570544898
0.574836478113	0.705234191823
0.407729586147	0.784357401529
0.561255339935	0.814527883114
0.589901588553	0.642474385332
0.502276509993	0.807444179966
0.41010380999	0.734656375513
0.453367352637	0.687490609488
0.576114982207	0.602214074092
0.566805225519	0.821438325848
0.433460715745	0.637617741149
0.544067901277	0.512541522982
0.572587498039	0.658983491246
0.449239785083	0.71439810516
0.539109460837	0.532887450516
0.561444128781	0.671628427637
0.464867039925	0.730759567569
0.504212378327	0.871795700935
0.410809740645	0.87498441279
0.427855083365	0.744096467254
0.51302155228	0.653155675829
0.445290623119	0.659614213865
0.526382846926	0.910206428946
0.466662785135	0.853720014076
0.452288503234	0.691863450996
0.517026700872	0.813270268608
0.558573567557	0.985800933852
0.437095595307	0.941144909062
0.705202856859	0.697503941275
0.502819187561	0.591650321646
0.431306153925	0.708137001095
0.571253363755	0.597089523523
0.44663060991	0.734228770379
0.410635508059	0.737592679931
0.609442693974	0.743001720406
0.418390284199	0.648820210935
0.473962785821	0.645755814383
0.493496476527	0.552149378709
0.513254823352	0.732828681299
0.498967424946	0.715415118964
0.524942677235	0.592594620606
0.414438769422	0.859085138947
0.479888278095	0.745160179738
0.534430773529	0.590736072733
0.479237384023	0.821191094405
0.521504492121	0.622792446574
0.459542838874	0.645411059961
0.608656914852	0.730014042993
0.513714816222	0.671694209256
0.583752991758	0.661033820733
0.497628617363	0.738839649392
0.474295190713	0.614032218649
0.48768484506	0.793279869576
0.547191574724	0.758388424271
0.503887904883	0.605683341299
0.465509624088	0.778061852405
0.45126433573	0.802870280257
0.488826791326	0.599776019906
0.499858085574	0.712274075659
0.47940097312	0.762013549278
0.509172601879	0.729325578312
0.584937875422	0.633419490389
0.569738698728	0.691640227667
0.509833769965	0.653614389517
0.497971924709	0.742310507462
0.519070682762	0.644408826094
0.458013746261	0.702286666544
0.527854713214	0.736316035261
0.526009693054	0.667953111027
0.525834482344	0.771267722672
0.55286639378	0.689156645581
0.475579452719	0.684951674605
0.571809984978	0.809913628878
0.426936331849	0.811092455352
0.57145699053	0.606138978227
0.441129981269	0.770953661976
0.591880313432	0.672771574915
0.600000819993	0.721432294203
0.520015497118	0.777238714871
0.454524015407	0.851676227576
0.574456106486	0.760801142848
0.462000343112	0.742203997606
0.561195471963	0.699014784096
0.542635658914	0.738293983262
0.55458010441	0.725923649192
0.585777266628	0.659475391341
0.484390305558	0.741279204843
0.484219589346	0.690287833202
0.548963169297	0.660567065926
0.502851890753	0.645860965903
0.466086465703	0.697752571515
0.495761893664	0.76045127583
0.539207574922	0.597311535953
0.518778340348	0.731404187379
0.499940627273	0.776606321199
0.536994930355	0.773124526029
0.474301805532	0.798546815496
0.500817273655	0.637534876361
0.307797926024	0.814292858506
0.5440837988	0.581996842244
0.476143835451	0.718717654394
0.465816969915	0.701236516362
0.46139174824	0.601220035253
0.551567725337	0.773378317114
0.498038626537	0.727548972669
0.508167997938	0.592752154592
0.505304376326	0.586414886372
0.347758947595	0.575036697776
0.510806489341	0.592082906691
0.541845031822	0.695327152549
0.507230826647	0.568764437659
0.438630751268	0.676377689316
0.40951770256	0.729064047215
0.590124065739	0.656975283756
0.447574901204	0.731632860357
0.572760713197	0.709726904593
0.522707574969	0.850167764607
0.553899215421	0.670113674163
0.440832753647	0.846789205776
0.467228036409	0.662585373875
0.476487414753	0.816694285763
0.551897891487	0.650086937175
0.465687653422	0.74958386258
0.485355772209	0.811591031277
0.455679103863	0.730221316283
0.436733203551	0.639731024969
0.519724003313	0.619762766263
0.454376415193	0.861190117772
0.587115956392	0.790456566073
0.464426658799	0.732416119705
0.518000280994	0.607051833881
0.519477368822	0.62947558687
0.562443778972	0.661058579663
0.504344268291	0.599065641906
0.58244623789	0.700139195203
0.507975473162	0.685218526022
0.644502436839	0.658426170127
0.519210974491	0.6186338717
0.526845355274	0.680838751263
0.524085652817	0.766337313023
0.508948855766	0.656769019889
0.508452838988	0.835780056888
0.440400684586	0.573061115005
0.482316062134	0.732178249861
0.471503064911	1.0
0.494441526071	0.630257413609
0.498717257816	0.698371812798
0.502751091703	0.656376014003
0.48145456503	0.686287029476
0.471453119254	0.626654292266
0.474975074776	0.706811134655
0.531688890782	0.636354719256
0.464485311032	0.724140114221
0.386786242805	0.653903167674
0.560119009669	0.850936114142
0.519881552611	0.743317675667
0.544647450669	0.565442071378
0.458977914648	0.790747981431
0.480941633297	0.661404623738
0.578923269299	0.633517285527
0.441772888276	0.594909906836
0.642538640868	0.725245426141
0.493327268231	0.766571862243
0.540989228178	0.662802443964
0.577077706959	0.700094822373
0.445802365974	0.77801806099
0.461516219827	0.635929714192
0.565289920086	0.57613242653
0.561753967804	0.755947445619
0.440606753375	0.778567126568
0.470118865697	0.919466164227
0.66769098396	0.817486974945
0.501149933296	0.609199892626
0.491748783094	0.681512264244
0.395648059232	0.748478879319
0.366983814283	0.90467669285
0.58941580756	0.634275389715
0.606623889613	0.611173870907
0.660008912656	0.775647690562
0.381735082715	0.644049989034
0.279029701605	0.843024859402
0.602171136653	0.5744868313
0.438201998762	0.607883403122
0.451722766799	0.74963697218
0.446638774642	0.923958188689
0.50200754568	0.594014562724
0.689354966363	0.678766709802
0.516141530278	0.769010871417
0.539230282882	0.724194296071
0.66475701145	0.751572748057
0.352781891896	0.714696928129
0.403567675278	0.828617758731
0.640224828935	0.586710680144
0.464942511512	0.780453277283
0.439944557543	0.919659654145
0.693075146213	0.644375845782
0.541195808032	0.683757333926
0.431381418628	0.746022047457
0.457384621674	0.673723831035
0.502357805341	0.80343497472
0.50300964725	0.691734165411
0.500260926289	0.727180346965
0.513700399786	0.671849370241
0.466501518523	0.566636184939
0.44726744789	0.566541058755
0.450478915629	0.771134180568
0.488300315591	0.582948058431
0.537884006062	0.660174978215
0.578751103987	0.682838547914
0.552069558403	0.816548651027
0.506344466558	0.725153291199
0.6583106368	0.593718679514
0.532316880581	0.570763858198
0.497894822382	0.745161400745
0.553099254063	0.637651083341
0.489867708618	0.733090873147
0.511925923656	0.696889439787
0.500011265744	0.79869588032
0.6423048788	0.759425173518
0.544791992028	0.666134475749
0.463391176748	0.812417811792
0.465980980543	0.692945008196
0.489160462612	0.94779424165
0.537502221038	0.701620782186
0.480346285502	0.731275377888
0.49365295111	0.708972541789
0.51095962535	0.742420422695
0.50320596609	0.647700364955
0.554763300954	0.609504238121
0.493777734903	0.777835479868
0.479787302198	0.706908277992
0.307351581695	0.775905909686
0.497841072424	0.722405745423
0.491694496651	0.707400008224
0.43217542252	0.734643452927
0.570335600473	0.558743708717
0.489792019668	0.705307126001
0.563817026473	0.651888578587
0.449323145629	0.772419543727
0.506811349117	0.804151181467
0.560129709268	0.70655439986
0.588684448835	0.704300716467
0.538090170274	0.724960045242
0.523261378448	0.689822430086
0.551510669647	0.705600892778
0.500665828622	0.762777420609
0.537527890913	0.724221771582
0.464405107381	0.62138535725
0.522722359246	0.690320629453
0.521261002814	0.765149030232
0.517631749403	0.706163994212
0.443920940568	0.63801353882
0.488816316228	0.63721193348
0.56351575456	0.696419295516
0.464060211143	0.677077212009
0.46087449278	0.662378554938
0.577376654633	0.75523413806
0.535106233291	0.657928034486
0.493461078699	0.755819878803
0.510820420526	0.781224227742
0.439970468808	0.76431094776
0.525742428501	0.73414930637
0.475473857022	0.728872191324
0.60289580313	0.889207284506
0.341178739489	0.692139033736
0.483200707339	0.725859995637
0.495310363881	0.845504250397
