# Supplementary material for: Do universal codon-usage patterns minimize the effects of mutation and translation error?
Source: Genome Biol. 2005 Oct 19;6(11):R91. doi: 10.1186/gb-2005-6-11-r91 (PMC1297647; doi:10.1186/gb-2005-6-11-r91)
Supplement: Additional data file 1 — A tar archive containing the used CUTG records, separated for archaea, bacteria, and eukaryotes, the data used to produce the histograms in Figure 1, the kinemages used to produce Figures 2 and 4, and the data used to produce the scatterplots in Figures 3 and 5. [file gb-2005-6-11-r91-S1.tgz › CodeError/data/scatterplots/euk_normal_X.dat]

0.408163532041	0.780190995291
0.423064580826	0.754169475136
0.40289521748	0.771424479375
0.386398197175	0.755568143485
0.388124716247	0.769130400216
0.387895918198	0.673159456178
0.369722287906	0.774628079241
0.366050656248	0.66782297929
0.379738191106	0.747975864069
0.377460493485	0.776453653548
0.377562897305	0.770780201098
0.410319608222	0.743581198332
0.388038683758	0.749642238558
0.385636264337	0.784600383559
0.406791715488	0.721426325803
0.388227645529	0.705532089596
0.367609820544	0.645895341421
0.393750466972	0.743618078339
0.414137048243	0.749529171294
0.451583154012	0.733124255356
0.371027521488	0.772737544092
0.386976996921	0.728444196567
0.375254781322	0.753615001591
0.392613878246	0.756691565476
0.380066101157	0.78597349484
0.410049744978	0.743449576783
0.399501417539	0.730675828252
0.411999684409	0.736290480828
0.32091503268	0.619822434563
0.377596086794	0.720479759014
0.398922639533	0.705376341681
0.390094928043	0.737589707396
0.447771568121	0.777967986517
0.413078859135	0.723306167879
0.376523307285	0.731006023332
0.39209656925	0.740641825758
0.357460088825	0.734254724071
0.40020800832	0.744746585363
0.360915174535	0.678816284492
0.349220538447	0.740631367867
0.335924347517	0.741029774722
0.372290709855	0.75337645339
0.381559050587	0.749307296989
0.396751463036	0.793009415744
0.391298975557	0.768424562986
0.370296656895	0.784077790118
0.387131770008	0.741777754369
0.374479530349	0.720024043027
0.379494560855	0.761579291816
0.391096979332	0.7906710962
0.383847740958	0.708765320236
0.395245406248	0.716768917887
0.383819589163	0.716090318281
0.420888946035	0.675770319531
0.39812982789	0.71372741907
0.392903044422	0.747616836633
0.381524384308	0.760957563711
0.37258368694	0.747323104313
0.393681510841	0.777805959263
0.416501076337	0.766829996562
0.338937013655	0.658926995357
0.383838383838	0.777818961038
0.372315228508	0.761767835831
0.37887493319	0.73561885326
0.370002379145	0.74374858288
0.362280267393	0.720547028725
0.342764435994	0.86052291291
0.317921917079	0.913375089024
0.316832365339	1.0
0.332672922227	0.81123647101
0.362681669011	0.776062123491
0.376304974255	0.772886302574
0.393524084315	0.754781583708
0.380445884549	0.738684558904
0.379034227567	0.758930325388
0.378326350356	0.765954959064
0.383783010773	0.656204210575
0.384518385942	0.769709775949
0.358913492767	0.750516859023
0.372908284329	0.799507355629
0.391286206525	0.674949849214
0.422231739861	0.745102383922
0.367425023484	0.718281583906
0.399476377412	0.704661233471
0.389924510861	0.66632628862
0.388089351934	0.694691251812
0.409020762965	0.724760580544
0.410523269242	0.70276503034
0.428401578922	0.722737168921
0.415600595581	0.720388447207
0.41735315676	0.707700668455
0.410518075603	0.711177345236
0.423819530506	0.695992345141
0.420729001484	0.712069210781
0.426750330251	0.718699424347
0.453626060078	0.714125924408
0.381745172352	0.712905874557
0.38864526964	0.755797750537
0.393779939033	0.729486737669
0.390198842917	0.710277501917
0.435057920811	0.682170484544
0.413428301377	0.722481246492
0.391020544793	0.765803807144
0.400310015761	0.751258476863
0.426051086044	0.703166499454
0.405338232116	0.718134781762
0.373923466217	0.717419203619
0.319930355297	0.743334535467
0.401383162654	0.709706744017
0.385800395711	0.690931174145
0.381825529121	0.732570333412
0.37858332003	0.712416374732
0.376914726812	0.697343279802
0.392960849104	0.726446075975
0.37674846984	0.74113273645
0.37840724166	0.753741179782
0.371713735398	0.739596805003
0.38080358719	0.736755513861
0.377052939322	0.715945797602
0.391543543856	0.667539093198
0.370809758471	0.723565282218
0.384477745471	0.69908430478
0.391582425783	0.706075026446
0.431631233156	0.693929553374
0.403859635457	0.701034589594
0.413010051005	0.706555628944
0.371720205984	0.693904331027
0.396611758403	0.721665027309
0.387882170326	0.701906906992
0.36985497527	0.716775978676
0.409421308491	0.725472936613
0.409747475652	0.746320987352
0.378127991249	0.741689088737
0.391357966134	0.690780054812
0.382177646757	0.726889497476
0.419610154507	0.74318994958
0.398487250799	0.695036517197
0.430265899659	0.750203032581
0.38220979021	0.723276187717
0.383809047545	0.729212999249
0.39948192364	0.689756206422
0.379490616622	0.729830329416
0.386754796343	0.748176672298
0.367435114033	0.747811245289
0.392698156319	0.721502549398
0.380354206307	0.717987964193
0.39565922099	0.749681014464
0.370939565628	0.74434408979
0.389425366994	0.702376454057
0.390984216504	0.742629862305
0.376733245296	0.772665823803
0.412369840672	0.723443147895
0.40310919251	0.728699975302
0.347630870001	0.695776757165
0.39772643931	0.728762424865
0.383484557669	0.716458706071
0.366496104198	0.739250390306
0.384781195542	0.725857502366
0.400315000315	0.716899317743
0.377291208425	0.741625294183
0.371464287465	0.725288747567
0.385689802034	0.69694245301
0.371572998209	0.697153354203
0.387608215922	0.75964489041
0.398246980072	0.718038679615
0.373864783047	0.702745911182
0.379817230806	0.700524931991
0.377740653413	0.722532671015
0.400904281942	0.703585714648
0.387711529338	0.766550078946
0.399160875836	0.728143399208
0.377616484532	0.740212620359
0.378310111627	0.717720335185
0.406692140865	0.694399961644
0.390655884996	0.735275100961
0.380361106112	0.692473623004
0.376152533955	0.724519578199
0.380647705859	0.705863012708
0.383553878585	0.745802369907
0.377971519907	0.758265043806
0.378710254533	0.686298288522
0.373911208458	0.718005548146
0.375114326667	0.778510458152
0.4031743188	0.721033175624
0.389043162262	0.709278488045
0.378796619948	0.679000948688
0.385308204915	0.678190215229
0.403502458918	0.731384669172
0.373101811205	0.712562876692
0.375682062299	0.723013006951
0.384155398972	0.716826009373
0.38145499218	0.757728499422
0.376931620629	0.749283222879
0.398723029502	0.749092737771
0.391855163949	0.745103834528
0.430166880616	0.708994406381
0.414642668757	0.73764739682
0.515974440894	0.695272289352
0.398719639999	0.746211652179
0.378896057927	0.725645275496
0.403044228134	0.703593688643
0.360028190521	0.681055329035
0.423273265768	0.699779250947
0.413158024327	0.714778503603
0.419437483114	0.710389886751
0.367556695106	0.738997383809
0.380053507729	0.712365088403
0.383041978832	0.72569696017
0.389808486401	0.68553241325
0.42271121105	0.678623745795
0.407361123185	0.719458801842
0.392035192166	0.722131246671
0.38509196515	0.755561334539
0.430702542274	0.677141358791
0.424926655491	0.678720544636
0.440649660488	0.675833070366
0.419160567705	0.702447221218
0.422942535048	0.692282274916
0.426537477148	0.688112629709
0.434935981186	0.709193631412
0.429235088698	0.713216278135
0.420537010159	0.718725614529
0.421660630906	0.6954659629
0.503015931119	0.542204971858
0.403035672446	0.720872981297
0.433206995146	0.688328918327
0.415769561622	0.705467137719
0.418877907391	0.700697040932
0.421353475553	0.746200423617
0.413066536937	0.708329407139
0.41193978652	0.709645726882
0.404489751058	0.713990839545
0.410047144293	0.714693654266
0.40230286113	0.744772475315
0.378555198621	0.724198678518
0.409300425929	0.702780151102
0.434538878842	0.806081784158
0.404296976298	0.716100429764
0.394683470955	0.741014609845
0.431045145331	0.717955832745
0.398360344391	0.737710238138
0.388233618711	0.734729490944
0.400022244451	0.731380092811
0.400830610437	0.696292858669
0.394694734036	0.727505517539
0.393657669078	0.705824123286
0.404026503568	0.722633935136
0.417437795599	0.729800635399
0.401937222343	0.694706330803
0.393469380009	0.720409414764
0.387936334449	0.694979984315
0.414855920305	0.707612409459
0.405782792665	0.726077627511
0.377268385865	0.704154843924
0.406673605584	0.741616590946
0.412282361847	0.735828596257
0.396708374436	0.734389464135
0.40077776693	0.713123435442
0.406262211801	0.686328734277
0.408574048602	0.713541821911
0.409204230095	0.716568663193
0.417946903847	0.711424709638
0.39525767757	0.736582052115
0.388462151726	0.743637689491
0.499294219132	0.916878137589
0.500932611311	0.910273444142
0.487654738551	0.924372596813
0.472673641011	0.912833525715
0.490091659816	0.936585602167
0.506775293042	0.898436012546
0.495756811434	0.941880619654
0.534699969272	0.93426198215
0.495609911843	0.919074799711
0.47778624896	0.945190212585
0.482809562181	0.930308450618
0.491913138733	0.890499455663
0.482470127772	0.942468438513
0.50347715274	0.956565111785
0.511932728205	0.90762530864
0.515753150631	0.882216303914
0.537817901575	0.882641059134
0.48863909943	0.907065846464
0.493799248595	0.880562772006
0.510759299108	0.865480483915
0.472951659964	0.940101236287
0.509871400109	0.940589269179
0.491276337902	0.910661132203
0.49419965943	0.905654733816
0.482858219394	0.884492082505
0.492916063221	0.904582507491
0.488073125428	0.91229240724
0.492767543638	0.912354177217
0.580588235294	0.921297893415
0.525978554176	0.913718670714
0.483540326201	0.884211935526
0.49742903216	0.928037397185
0.509378669046	0.867622353057
0.488700740833	0.884237309423
0.51106617848	0.915444384737
0.501448538755	0.917561117595
0.492858000241	0.987168557647
0.50015600624	0.94761899041
0.512705733405	0.943698860028
0.484578809775	0.97072489691
0.490875333097	0.946378703303
0.498710821046	0.946992886173
0.504906852452	0.925738158605
0.489072017198	0.924266615658
0.484094176851	0.910666446205
0.527366127861	0.916204261792
0.536885587916	0.921622713578
0.497038818631	0.920874856311
0.466271763501	0.922534181196
0.456773203223	0.886218185167
0.520358751948	0.935175917967
0.532034410489	0.920487904553
0.515071449836	0.944772642484
0.536819760887	0.896490140415
0.517116140399	0.912625897695
0.504438107479	0.908141502136
0.514971283949	0.935144286655
0.473361621877	0.925779288133
0.446257868967	0.837276618904
0.511032455705	0.89791655211
0.4295991778	0.821435924284
0.48	0.945869491032
0.479975238198	0.96819700729
0.480925975414	0.919988921923
0.484858440867	0.875170644621
0.50931542461	0.95694779302
0.45254825776	0.946890999427
0.419238496728	1.0
0.391826316057	0.990708636851
0.451418508021	0.974199535796
0.477637130801	0.912891085583
0.482923142331	0.935861572513
0.498196681894	0.912451736491
0.483710773783	0.926276088303
0.478579093432	0.939894716808
0.483712678821	0.935202160982
0.535465725999	0.914748674068
0.485559713635	0.916274452671
0.460702686744	0.924349646339
0.523181677499	0.987368980439
0.517746581243	0.929852362684
0.500477712252	0.867464562845
0.515590991363	0.965751451915
0.508048133463	0.920405397942
0.538657921958	0.910079964599
0.515145829654	0.930088865547
0.4992209784	0.91168732053
0.504398338308	0.901629180822
0.493151662149	0.867165523351
0.496459934972	0.906919476297
0.513910313215	0.888401338016
0.508819341058	0.916455188351
0.502188216559	0.86990613778
0.50450198259	0.899203821266
0.50891677675	0.874126905934
0.458286438931	0.825964639824
0.524363833243	0.903780916832
0.509936555328	0.940864317471
0.491036434896	0.906301546688
0.509717172588	0.922732465488
0.528625172272	0.871717015976
0.520490143127	0.914106156924
0.522751997992	0.918556519853
0.519605465977	0.915038748387
0.53558776918	0.890940955435
0.511814710756	0.889622177749
0.523439580929	0.911920416444
0.474454540508	0.97400796322
0.526965021944	0.89409167599
0.533032715226	0.913090178465
0.511870485427	0.934636816028
0.510068644667	0.914910622974
0.512435170667	0.911646420008
0.501927505758	0.897071172838
0.520771954411	0.900260095259
0.512764442636	0.90636251495
0.520749430923	0.903683719477
0.505825654062	0.919064798792
0.513141677893	0.933874911855
0.535759806472	0.919728133358
0.504897487376	0.913878920088
0.526369939611	0.899811642879
0.527368664168	0.935838553172
0.556813978476	0.904105242324
0.522744975853	0.923868068331
0.521789678968	0.910935759857
0.520015939186	0.905739643793
0.515936788536	0.903923323745
0.514885675916	0.908278476185
0.509444770448	0.93415917572
0.519184629368	0.920651945263
0.51271706576	0.926454443451
0.519725146999	0.945997210095
0.531565716454	0.925028111833
0.51143937452	0.8987714168
0.5291542121	0.901261180456
0.528006654017	0.931989500476
0.5339810148	0.894888414378
0.505586013986	0.928110590605
0.503183182028	0.911151215369
0.515148102264	0.907224939254
0.496648793566	0.85096798344
0.492510408172	0.919044663168
0.51023053421	0.935624179767
0.515019303498	0.918410060431
0.509681696471	0.926373551204
0.515043306489	0.903494732049
0.509749763928	0.934531453942
0.51712640194	0.918835587035
0.497591352368	0.91567553931
0.503019423352	0.923299883009
0.5430100782	0.897686389677
0.520140893561	0.922953456766
0.506999102002	0.957863955008
0.50529886322	0.946121308305
0.515500494387	0.914696786255
0.502849168508	0.935798137633
0.510173184464	0.912819225083
0.519145719146	0.916726338872
0.498200359928	0.924570286466
0.50459581352	0.935898698616
0.532352910992	0.899143892573
0.52299294415	0.926733072005
0.494483109829	0.919493043404
0.510524687629	0.926110440313
0.52273797511	0.917904623861
0.506372873204	0.914463276774
0.507982338791	0.925776560733
0.509190668042	0.915086185682
0.506721492962	0.932161820465
0.531401599581	0.924123084517
0.505300929701	0.928125817295
0.492079012001	0.916350973258
0.555277290096	0.887913532775
0.508793800539	0.917135521578
0.511259072641	0.925150829899
0.537388525404	0.929609902764
0.50146807485	0.915050700878
0.514853589839	0.948163963316
0.511692337499	0.948704734006
0.528340245588	0.91062379343
0.509663593431	0.927847616621
0.475735444679	0.947169298553
0.515692437988	0.922074877881
0.51695292948	0.897605770761
0.529948756236	0.900426222459
0.534048313203	0.885260715904
0.507316780617	0.88752260816
0.512795499626	0.909481781758
0.512180451128	0.905547932016
0.523557417635	0.894876996686
0.504635726456	0.919261616074
0.514511299981	0.912983221767
0.532731542639	0.872278081768
0.513282482904	0.892388515918
0.555519897304	0.906344967127
0.518991684461	0.904439959555
0.425119808307	0.764851810734
0.503190855337	0.92036401025
0.51190712162	0.925352988157
0.518700089779	0.91704781874
0.52601162859	0.934458101071
0.5025649517	0.880221011043
0.500073866155	0.897274632897
0.530133502269	0.908261282493
0.498298041643	0.937463309881
0.514900416171	0.927638853791
0.518769572284	0.921162288426
0.520165883526	0.895282686431
0.538676517828	0.882620309088
0.523070068677	0.943918341731
0.514282657537	0.92893365618
0.457244272346	0.812543260548
0.525910883743	0.851786777213
0.524753772004	0.866199268047
0.511653514406	0.85083831113
0.499029410831	0.901543746006
0.499041943411	0.886405522779
0.515809872029	0.860347956165
0.500522602561	0.864365714164
0.500560896928	0.873222802249
0.489822206096	0.874133507305
0.519099416507	0.882956129127
0.638342908981	0.769993870399
0.501559571228	0.92416081471
0.506283662478	0.877393629823
0.506192739087	0.897608042409
0.504778758337	0.898681324307
0.463509237522	0.878609976891
0.4982574229	0.880751479531
0.503829589688	0.909702293063
0.506196076277	0.91540521981
0.507241672464	0.90411532334
0.470807164457	0.918627789508
0.490832876283	0.924771999604
0.518349962075	0.893802105161
0.472513562387	0.796047319386
0.507066542191	0.913368011963
0.476531942633	0.939412358218
0.494996345645	0.877305884825
0.482907065079	0.891329381871
0.493650208588	0.92060630542
0.491954476595	0.922109925465
0.508474058693	0.909738928783
0.488134751241	0.923377312098
0.498917120067	0.897798763556
0.497910295617	0.901915501258
0.492083076291	0.763332275145
0.497778748816	0.892922519718
0.500756781378	0.909618511877
0.526094678598	0.900630274909
0.514575115331	0.882374400217
0.50361340587	0.898961528981
0.493342322603	0.921795864524
0.501230637359	0.893595211069
0.484812641938	0.914304492591
0.494297630791	0.91670083364
0.506866477919	0.901093639924
0.478604923799	0.843327285375
0.51045392022	0.908605927135
0.501898888172	0.907036504057
0.504059699481	0.887031331181
0.48829973774	0.922327744333
0.485202465216	0.936900536321
0.548894930141	0.474551822301
0.500742077818	0.466521784282
0.505039572482	0.492658362263
0.488485003939	0.76317265933
0.539025976416	0.659634360655
0.49958433785	0.481485741375
0.57754656998	0.575869428386
0.584566085773	0.417643105864
0.53206094684	0.592483212503
0.522906847796	0.626950925046
0.53205300385	0.57840473052
0.521215928862	0.641583153176
0.47108037027	0.525822627848
0.528964136173	0.515239118685
0.508352669851	0.54275679439
0.563712742548	0.474464977899
0.529010238908	0.43670947052
0.507932291192	0.643775078809
0.52176081391	0.649697125354
0.523055640947	0.520236797914
0.52590489709	0.619803070287
0.518067379098	0.433138509992
0.513727327927	0.732244558034
0.519742443593	0.480471311623
0.518630792856	0.593810386688
0.547667023487	0.561113838398
0.537051520187	0.538164674979
0.524872530364	0.569352967317
0.596928104575	0.279353931887
0.59624849667	0.408796292158
0.521846476134	0.660457934008
0.546596890498	0.496335680285
0.543962804678	0.399678717545
0.508915786946	0.561920955859
0.556314552707	0.464718778842
0.557814485387	0.487753622418
0.531988956908	0.534640422388
0.548413936558	0.515277098405
0.533866883704	0.572379586563
0.474094163474	0.963057810293
0.495185138866	0.630483281943
0.536298444928	0.664245578422
0.56282179218	0.554756421712
0.532216648752	0.488665851145
0.522735442128	0.65246487559
0.611764073048	0.607324704566
0.552032045397	0.562510639178
0.517650709907	0.438964320066
0.511445733108	0.626894140142
0.518502275095	0.6030368375
0.538885847825	0.462888877132
0.548898474436	0.481287714484
0.527165823162	0.448707556872
0.519148066595	0.533099713265
0.542891990784	0.561472089708
0.5460880392	0.694703452012
0.543200622992	0.542897642272
0.520744931636	0.483156156276
0.543483329448	0.562576338961
0.543136280841	0.474305167179
0.476581999706	0.598427895847
0.596484848485	0.484015552201
0.48732303386	0.477447770445
0.559927846072	0.638630116479
0.502894626531	0.617180360682
0.561277543946	0.466931090784
0.489501095358	0.610047355032
0.498234976889	0.6288594972
0.515800328211	0.615467958571
0.479183291599	0.660212596612
0.501078293483	0.594276567673
0.507133071945	0.552674361396
0.525963328079	0.548527060551
0.54450040503	0.555247307211
0.53873080481	0.662096063045
0.538746083872	0.670556735335
0.52631328058	0.561647077084
0.559306866254	0.555183055818
0.569105403012	0.642044575017
0.562550294027	0.413052497791
0.52881043394	0.547230206561
0.533588113202	0.597850973531
0.604852567187	0.358888953578
0.509913689745	0.582362234274
0.531615203468	0.489139715834
0.508660015304	0.514520087064
0.533496869615	0.639243838503
0.534770114102	0.636365358673
0.555642745042	0.667306358196
0.532265742907	0.635519005287
0.538306694236	0.642514315037
0.535350184478	0.606099860859
0.54755704031	0.648970618433
0.534357737827	0.625654739727
0.553368560106	0.694974929251
0.488610604739	0.610193349433
0.647175600073	0.449494950021
0.610654972942	0.448155953312
0.509616780374	0.7176257124
0.525513935082	0.682474277954
0.570901776734	0.529181107153
0.571121388063	0.523335770566
0.643280053559	0.452576508761
0.609510036543	0.461909170073
0.558776918057	0.461106236674
0.546358331533	0.626162095452
0.55882091805	0.605227620149
0.54866967735	0.711159839005
0.538469211332	0.544341873811
0.55809138177	0.578622764996
0.57208162853	0.607576074354
0.546568906931	0.62608431445
0.545048848149	0.640664833691
0.54528386903	0.705948133851
0.538865797143	0.604089187844
0.556092351505	0.674405760483
0.583310403482	0.625024076212
0.538361049324	0.627282170201
0.535039697326	0.643944270942
0.549237202165	0.410551554798
0.545476668492	0.610256760474
0.541936926862	0.623034529022
0.560937694317	0.542380016765
0.602310957673	0.464234359679
0.596412992678	0.52319163678
0.589127662766	0.561634411479
0.504597842079	0.836958271587
0.546672023571	0.614994052418
0.539302719012	0.647970387131
0.532595635286	0.626264736256
0.57273563507	0.509648957761
0.498204358503	0.558495316979
0.572986462464	0.396896738567
0.643219655647	0.500756278194
0.564534734684	0.608940691388
0.57293815518	0.556477608993
0.574155901541	0.583225684734
0.599200341947	0.504653417264
0.539239160839	0.651852890826
0.548949838437	0.653375211342
0.606825092916	0.407424231356
0.507947146687	0.616065439129
0.525451736126	0.627263318955
0.558312501928	0.557054912169
0.553685392373	0.580253291184
0.552730591406	0.570533884625
0.6353137821	0.464732724641
0.548040604343	0.592334159387
0.52894816611	0.634389201396
0.516978028434	0.698255417389
0.535758501156	0.639675922433
0.601304729645	0.455285080053
0.565004369819	0.522370941155
0.53024140299	0.594250636075
0.493582691602	0.712927433047
0.540001744896	0.665057826913
0.535527386906	0.582069175853
0.530009253162	0.650275749776
0.572292572293	0.551925063356
0.544524428448	0.617724232765
0.543727633708	0.609549203465
0.542225551872	0.602235336364
0.550742443922	0.615020445862
0.545917501273	0.697172096531
0.572656519099	0.589402493213
0.545206861756	0.63274827425
0.544429748091	0.644058270102
0.528390413846	0.643573673015
0.521838594041	0.634243220208
0.599715325004	0.497656719258
0.620060312049	0.430997961806
0.536399717284	0.650573643202
0.524635960471	0.695510119305
0.645745120314	0.368487178933
0.560500898473	0.624195948305
0.495039289785	0.611223847043
0.569713459005	0.393742497365
0.513738551207	0.673422610212
0.54254131902	0.585964708032
0.546798411314	0.613002375752
0.535293160934	0.607032268499
0.541474134606	0.63221167393
0.46121083885	0.569641766159
0.572680336814	0.570211589797
0.542870856046	0.677793705061
0.552719991856	0.601817886439
0.561484798001	0.633311928223
0.546659469834	0.550059816748
0.559067408058	0.690059537962
0.554887218045	0.628676135319
0.551437821367	0.622331467852
0.520570327147	0.681584587154
0.558552250338	0.602367343209
0.538749449582	0.620379003506
0.551332631948	0.617548750151
0.585975609756	0.43487739914
0.56503461047	0.544302552623
0.402995207668	0.400028970521
0.51967749928	0.704792520242
0.538269857002	0.616970048099
0.523620233427	0.615097596297
0.547448170552	0.609102395415
0.521110083603	0.534153481424
0.525631555621	0.636154931691
0.587801265151	0.516476073867
0.531364661155	0.663094684911
0.551724137932	0.604673864473
0.547706822055	0.596733729424
0.544585647159	0.610378799033
0.53292643752	0.455011024136
0.605961488308	0.3592742239
0.539708871673	0.600547237012
0.617554049694	0.572774938503
0.549381028625	0.661603440141
0.542304065381	0.593509686761
0.517948247384	0.676533996869
0.521236014519	0.674003643839
0.51017794236	0.71082652456
0.534742230347	0.650746097911
0.525411549517	0.678681014612
0.521228522718	0.675843457764
0.520627721335	0.692831992905
0.537180503075	0.623390948199
0.635796476374	0.453747111623
0.532824215089	0.613723692315
0.531684287519	0.688615210306
0.533435780085	0.65127702571
0.527804606157	0.675570859854
0.482168010615	0.715606128314
0.533507723963	0.68780008201
0.529740787395	0.65781980737
0.545199758202	0.611344210515
0.536471133781	0.639412813651
0.515410560596	0.689871030157
0.528519940453	0.688265340348
0.535241262617	0.671035571175
0.576311030742	0.515755191217
0.529692443338	0.667556625832
0.508740161282	0.708548486311
0.507083825265	0.691493513381
0.556976449734	0.655275577431
0.534538509224	0.663855591313
0.522250481908	0.681636934088
0.557272421901	0.709513360826
0.51559782119	0.677640230559
0.536404134312	0.65464581801
0.521712538226	0.661783523596
0.495167592022	0.508050931941
0.557788944724	0.620432886784
0.549760154868	0.681422483974
0.551335473735	0.608249148984
0.544393929264	0.6546358401
0.540795217947	0.698668791218
0.548289229732	0.638043603151
0.543317210556	0.69653597737
0.526353141559	0.575926933299
0.542339442397	0.619127892341
0.549041621921	0.666854792747
0.549775302852	1.0
0.549426868409	0.662403507997
0.533670443285	0.702429329777
0.535930867192	0.767441516228
0.513098152156	0.698295808893
0.51045429021	0.679794817394
0.485450893771	0.876597632429
0.474913089985	0.863496405606
0.465196509505	0.878880934305
0.449185614042	0.868292267541
0.472414117493	0.887780171954
0.464751849697	0.828908814844
0.48100855644	0.892407233731
0.495105570432	0.850589014808
0.46913634993	0.868458024871
0.45938453008	0.895679515168
0.464141821112	0.883402369025
0.474482891939	0.848288883451
0.447196393934	0.884097629611
0.47269251775	0.905010230396
0.475692371181	0.851567597815
0.489231179569	0.82868192714
0.478145987008	0.808913750387
0.463440619197	0.859422099212
0.476565703583	0.843668361957
0.495132698022	0.826994319537
0.456628026181	0.890977371674
0.471638592042	0.875011049189
0.46008614905	0.865917721258
0.468851993756	0.861358315352
0.460518371136	0.857859129362
0.483544277229	0.856972775787
0.474875354384	0.857713115123
0.476546586137	0.859886284801
0.499477124183	0.824809041522
0.499941045879	0.854155836439
0.46810314729	0.831609050181
0.478040283567	0.87018139008
0.500371013948	0.842193946015
0.470231795638	0.836685244106
0.481301346158	0.859286421626
0.48378653113	0.864094383437
0.460769015325	0.909042371496
0.482925983706	0.885837313962
0.469162597215	0.861913514212
0.435964503899	0.903912003937
0.440661606493	0.884793777594
0.469099991943	0.889585881175
0.483095898406	0.873030695893
0.472680042995	0.885912014279
0.466042864845	0.870114240035
0.503142285935	0.878602911801
0.492016467773	0.867851489937
0.463056352962	0.85906695757
0.452404019155	0.875578072613
0.455457485884	0.86065058685
0.481030780244	0.865138846533
0.492059430391	0.858104780772
0.475352287387	0.873866885615
0.492285591173	0.828923602452
0.486045986358	0.852538066469
0.481143063699	0.861914586117
0.479898763749	0.883081710186
0.455563413485	0.87177032678
0.461140903086	0.823242185896
0.490223270961	0.859470695663
0.415039397053	0.773634352485
0.486774410774	0.895324852187
0.446537833522	0.904921783218
0.473242918226	0.865391826513
0.452585148848	0.837856554233
0.477624411984	0.883660331284
0.428271263038	0.924468670566
0.411798463565	0.977700992174
0.408153003202	1.0
0.421091573949	0.926914503957
0.447132364432	0.873617019948
0.45545372951	0.887593049844
0.472561364763	0.865882203113
0.469552354453	0.869882968765
0.465448041937	0.886646656513
0.466928371016	0.885899466952
0.481854005784	0.834941373446
0.476461655277	0.873438861492
0.462907194174	0.873270435429
0.486213418618	0.929680345586
0.479281073902	0.851134109777
0.485432521771	0.832969538
0.495956194011	0.887857439662
0.472479400207	0.854937857818
0.48673254543	0.83451987514
0.470631732297	0.85753169456
0.480579536994	0.856243642967
0.483230573884	0.842204846968
0.492398662037	0.825986705221
0.481442091154	0.851569984194
0.489856721404	0.835026730923
0.484895867047	0.854654800138
0.491188262459	0.818817962119
0.486529573968	0.843561564505
0.496345222369	0.829560782969
0.466841034583	0.795025242331
0.517761535222	0.845350965897
0.503078932637	0.884372688389
0.464811051435	0.854888901034
0.475143316862	0.859237825634
0.51152828994	0.814404040632
0.50167994419	0.85608806855
0.519017532114	0.872771144733
0.509808506094	0.86568652899
0.506805257761	0.833628504542
0.487837091468	0.839150728061
0.485394655066	0.853672154328
0.447684857718	0.904783069635
0.488939131977	0.838637028528
0.492308164236	0.845462673743
0.488592547692	0.873925791166
0.478406957209	0.854205789149
0.478132915209	0.847162895296
0.480057407964	0.847594845129
0.478795407131	0.853689327588
0.482421345267	0.862568404666
0.491924523268	0.855660473378
0.474996763526	0.865048253369
0.475078104847	0.868239029911
0.492180184164	0.8406929595
0.473727971446	0.857061269717
0.484261537315	0.839652139724
0.493296261422	0.865394785676
0.530252056436	0.839423612747
0.507672534663	0.855536962381
0.50797579758	0.849035439011
0.465444662416	0.843799621353
0.486406856837	0.84980316074
0.480690188419	0.846479415097
0.470631793668	0.868548022152
0.500447190977	0.861343076372
0.473556299972	0.872556234225
0.490279866904	0.88269486466
0.522047779412	0.852725573621
0.48605058532	0.848024819775
0.507234173929	0.854620285099
0.50021660212	0.859525827365
0.521149085469	0.852211331827
0.475678321679	0.866869846098
0.478647356004	0.857481331743
0.507151706273	0.839632935147
0.461362185625	0.817025476509
0.468238980214	0.868811144443
0.478659383391	0.879181235297
0.487134284064	0.859150901679
0.480922164728	0.863239585781
0.51533876986	0.857453815769
0.4762433113	0.877613825051
0.478499978348	0.853589494359
0.468517865768	0.865345727759
0.471837056601	0.879869889016
0.518894882839	0.844802202472
0.49608481863	0.864064720017
0.461623791665	0.877207201465
0.465535998044	0.881292458097
0.47966226565	0.855743058104
0.468290886538	0.876687791884
0.474987877723	0.857462230751
0.497251097252	0.856250487039
0.4733386656	0.870263571216
0.473262578231	0.872381082832
0.4867560883	0.838312886609
0.481769462094	0.856983853589
0.476002942341	0.87352063691
0.4938093956	0.863246541362
0.480603206638	0.853073311006
0.476873284033	0.850132561692
0.47137113535	0.864986823849
0.477311181341	0.851475467474
0.498049449102	0.882533072319
0.516874262489	0.863858170584
0.473105710506	0.87246900771
0.465008361366	0.857537481091
0.535904850425	0.827883650868
0.486650194669	0.863238630314
0.462219822846	0.854342626193
0.494418172788	0.866008044978
0.465284777305	0.852550441965
0.480316262481	0.887175405802
0.47882075624	0.891897327643
0.480781220352	0.842528644535
0.475016312165	0.864777491897
0.437353536733	0.897180151989
0.497182364534	0.861362998418
0.482955649262	0.842027968516
0.48715512268	0.833235947821
0.493613772039	0.823082885874
0.485826236456	0.841453420811
0.481654906296	0.851180734525
0.480916577157	0.8514583271
0.486383545991	0.842205588114
0.468887015261	0.87259431974
0.483331723649	0.864895376747
0.490068007241	0.837713492483
0.485490092934	0.849846192918
0.523887462559	0.845646851151
0.49955632123	0.854810335012
0.448029818957	0.745982765425
0.473862664872	0.869729675536
0.47635767885	0.865497433909
0.481788183779	0.852623708845
0.477829329888	0.856785407503
0.482316100357	0.825969285392
0.479621148701	0.843257272961
0.512457416844	0.848112533135
0.465739799301	0.878435023709
0.482226020611	0.862529497548
0.483172791057	0.862527625281
0.484853339029	0.832024353669
0.498104722133	0.819883408432
0.51213089339	0.873619022821
0.482008907126	0.866590075773
0.48663009573	0.799402085971
0.501998151547	0.800553747925
0.497328164292	0.810133315755
0.490083807427	0.799617301654
0.479808664351	0.842374643807
0.477387473606	0.829193800196
0.492363193175	0.809822852843
0.486956711088	0.819732494373
0.483674836114	0.826973017065
0.476995645863	0.829554956648
0.492646850163	0.827163405174
0.592385105491	0.699289009312
0.479139819588	0.863091852694
0.490391648381	0.821651406902
0.485132693598	0.840535224398
0.483820423962	0.839891552236
0.455676907897	0.841840648257
0.481610561267	0.830507833786
0.481836721201	0.85007941589
0.485295195178	0.854927778087
0.48458665018	0.847842135071
0.462840195395	0.867958621418
0.465969338453	0.86525890054
0.487630550207	0.837270613859
0.494454490657	0.804549678094
0.480351987276	0.854756185061
0.459985191624	0.88080927064
0.477708438747	0.831414520754
0.479414619735	0.847024564658
0.47214077884	0.865734077287
0.471409067652	0.865791091634
0.488859030344	0.846144838472
0.466142435489	0.865323962537
0.47632630782	0.840810802397
0.474549779137	0.849190926407
0.468229487971	0.757334945113
0.485834971961	0.833564923066
0.481328772085	0.853790701976
0.488455495594	0.838713113257
0.491274988299	0.8310656653
0.483397138828	0.848675566043
0.472966646066	0.856193568039
0.4837404845	0.850198756052
0.474482715115	0.861098538325
0.477781815874	0.862609761905
0.48556195559	0.845540154091
0.478214146151	0.800908852083
0.489484945743	0.850673447241
0.481591187184	0.850975794974
0.48597915684	0.836442459832
0.465551855822	0.867804158395
0.461372969051	0.879739636222
