# Supplementary material for: Do universal codon-usage patterns minimize the effects of mutation and translation error?
Source: Genome Biol. 2005 Oct 19;6(11):R91. doi: 10.1186/gb-2005-6-11-r91 (PMC1297647; doi:10.1186/gb-2005-6-11-r91)
Supplement: Additional data file 1 — A tar archive containing the used CUTG records, separated for archaea, bacteria, and eukaryotes, the data used to produce the histograms in Figure 1, the kinemages used to produce Figures 2 and 4, and the data used to produce the scatterplots in Figures 3 and 5. [file gb-2005-6-11-r91-S1.tgz › CodeError/data/scatterplots/euk_normal_Y.dat]

0.516311380063	0.780190995291
0.488838748496	0.754169475136
0.50321315024	0.771424479375
0.477308953665	0.755568143485
0.503343681363	0.769130400216
0.521988527725	0.673159456178
0.51491027561	0.774628079241
0.509723014793	0.66782297929
0.523121130958	0.747975864069
0.502391183809	0.776453653548
0.507431283016	0.770780201098
0.483955151749	0.743581198332
0.515272629377	0.749642238558
0.51063171309	0.784600383559
0.499739644948	0.721426325803
0.528355671134	0.705532089596
0.536992183199	0.645895341421
0.49744722183	0.743618078339
0.487482129202	0.749529171294
0.517061174301	0.733124255356
0.502168598691	0.772737544092
0.500588661474	0.728444196567
0.497504465759	0.753615001591
0.513250319284	0.756691565476
0.480412466241	0.78597349484
0.487878597065	0.743449576783
0.487633199727	0.730675828252
0.477969449754	0.736290480828
0.476732026144	0.619822434563
0.487250750402	0.720479759014
0.462666467155	0.705376341681
0.488795752578	0.737589707396
0.460846287512	0.777967986517
0.453179889898	0.723306167879
0.498333242254	0.731006023332
0.488157560356	0.740641825758
0.517824990997	0.734254724071
0.511128445137	0.744746585363
0.548381262435	0.678816284492
0.500347100745	0.740631367867
0.524218607202	0.741029774722
0.50330352107	0.75337645339
0.511341165523	0.749307296989
0.522542696763	0.793009415744
0.49445093458	0.768424562986
0.506898684812	0.784077790118
0.504506384044	0.741777754369
0.519771381281	0.720024043027
0.509009881806	0.761579291816
0.508908502823	0.7906710962
0.515095372437	0.708765320236
0.52145781547	0.716768917887
0.520839535576	0.716090318281
0.515047287539	0.675770319531
0.511153272801	0.71372741907
0.497208611134	0.747616836633
0.517852623381	0.760957563711
0.5142621405	0.747323104313
0.563884355327	0.777805959263
0.520678092399	0.766829996562
0.541770665101	0.658926995357
0.520444444444	0.777818961038
0.508532055768	0.761767835831
0.504242383752	0.73561885326
0.570904188428	0.74374858288
0.517826194603	0.720547028725
0.494295870706	0.86052291291
0.484094377274	0.913375089024
0.444708576267	1.0
0.502549920659	0.81123647101
0.535208626348	0.776062123491
0.514431479994	0.772886302574
0.512347163224	0.754781583708
0.490508223858	0.738684558904
0.505250693802	0.758930325388
0.506095949873	0.765954959064
0.498760606349	0.656204210575
0.535551578262	0.769709775949
0.520897549454	0.750516859023
0.572021046116	0.799507355629
0.528574889631	0.674949849214
0.475801403486	0.745102383922
0.500378032855	0.718281583906
0.519280682519	0.704661233471
0.537579505689	0.66632628862
0.518287568427	0.694691251812
0.492983509739	0.724760580544
0.493090413698	0.70276503034
0.484044323964	0.722737168921
0.487080535213	0.720388447207
0.493638342796	0.707700668455
0.492711906919	0.711177345236
0.486418688746	0.695992345141
0.48941902873	0.712069210781
0.495310435931	0.718699424347
0.491511452802	0.714125924408
0.524363833243	0.712905874557
0.515301362194	0.755797750537
0.494447670199	0.729486737669
0.520226987932	0.710277501917
0.49510187358	0.682170484544
0.506018768566	0.722481246492
0.531622662036	0.765803807144
0.522913455377	0.751258476863
0.508366738137	0.703166499454
0.505258987105	0.718134781762
0.534893012519	0.717419203619
0.517111921215	0.743334535467
0.497905306556	0.709706744017
0.513035476004	0.690931174145
0.530964287519	0.732570333412
0.51976099797	0.712416374732
0.528307803642	0.697343279802
0.51281666166	0.726446075975
0.536994569458	0.74113273645
0.5113574722	0.753741179782
0.564674687946	0.739596805003
0.530999541009	0.736755513861
0.527472842443	0.715945797602
0.518884611383	0.667539093198
0.52156719596	0.723565282218
0.522478192798	0.69908430478
0.501421287331	0.706075026446
0.507529987846	0.693929553374
0.517292413148	0.701034589594
0.514476447645	0.706555628944
0.529272927906	0.693904331027
0.519452256595	0.721665027309
0.518164535989	0.701906906992
0.519210886634	0.716775978676
0.502100387323	0.725472936613
0.50576865825	0.746320987352
0.532647340353	0.741689088737
0.54404022198	0.690780054812
0.522366059985	0.726889497476
0.502252347072	0.74318994958
0.501221635952	0.695036517197
0.5056902171	0.750203032581
0.515535664336	0.723276187717
0.518810586244	0.729212999249
0.497578556144	0.689756206422
0.464075067024	0.729830329416
0.512017683162	0.748176672298
0.53383945931	0.747811245289
0.518426961865	0.721502549398
0.523862002462	0.717987964193
0.514308868966	0.749681014464
0.534867799812	0.74434408979
0.511410384099	0.702376454057
0.517957153488	0.742629862305
0.530448717949	0.772665823803
0.52314640572	0.723443147895
0.507243306231	0.728699975302
0.513760498653	0.695776757165
0.509002566923	0.728762424865
0.522043855057	0.716458706071
0.516164670311	0.739250390306
0.524071984094	0.725857502366
0.500888300889	0.716899317743
0.514530427248	0.741625294183
0.521202019706	0.725288747567
0.529048347205	0.69694245301
0.536876469968	0.697153354203
0.52772025123	0.75964489041
0.499354475129	0.718038679615
0.524487050118	0.702745911182
0.532465580472	0.700524931991
0.520718205179	0.722532671015
0.520824720594	0.703585714648
0.52888924034	0.766550078946
0.520492985446	0.728143399208
0.512559125755	0.740212620359
0.510912455914	0.717720335185
0.516059072601	0.694399961644
0.522675202157	0.735275100961
0.527802771279	0.692473623004
0.529658180562	0.724519578199
0.516893816556	0.705863012708
0.517439903634	0.745802369907
0.530039717137	0.758265043806
0.513092624217	0.686298288522
0.523580477795	0.718005548146
0.517002252406	0.778510458152
0.50344468151	0.721033175624
0.525557955364	0.709278488045
0.526792683341	0.679000948688
0.521865889213	0.678190215229
0.503538443085	0.731384669172
0.523981400189	0.712562876692
0.528979591837	0.723013006951
0.540087602362	0.716826009373
0.507185142453	0.757728499422
0.537666602279	0.749283222879
0.525392631733	0.749092737771
0.542477643346	0.745103834528
0.513671373556	0.708994406381
0.518574215058	0.73764739682
0.45946485623	0.695272289352
0.511681945719	0.746211652179
0.524969155154	0.725645275496
0.511009781222	0.703593688643
0.530381159336	0.681055329035
0.500287424552	0.699779250947
0.501354212833	0.714778503603
0.502389625392	0.710389886751
0.512930462844	0.738997383809
0.535040130797	0.712365088403
0.539977008761	0.72569696017
0.517442688309	0.68553241325
0.508223578542	0.678623745795
0.508106580892	0.719458801842
0.515670960799	0.722131246671
0.574120684092	0.755561334539
0.485804662788	0.677141358791
0.472888725901	0.678720544636
0.46995779042	0.675833070366
0.486908324648	0.702447221218
0.480813251715	0.692282274916
0.484577696527	0.688112629709
0.485301802979	0.709193631412
0.485210700773	0.713216278135
0.469267053701	0.718725614529
0.490304582158	0.6954659629
0.458437445292	0.542204971858
0.493263823805	0.720872981297
0.48706695924	0.688328918327
0.483217384768	0.705467137719
0.486642567092	0.700697040932
0.429845871185	0.746200423617
0.488583528061	0.708329407139
0.488613872124	0.709645726882
0.493309336704	0.713990839545
0.489736455677	0.714693654266
0.487962316817	0.744772475315
0.489775131239	0.724198678518
0.488826652663	0.702780151102
0.520795660036	0.806081784158
0.489912348945	0.716100429764
0.481071031919	0.741014609845
0.490386237139	0.717955832745
0.504083312231	0.737710238138
0.49778846315	0.734729490944
0.486904584032	0.731380092811
0.481509756619	0.696292858669
0.490504241835	0.727505517539
0.479830260771	0.705824123286
0.489398572885	0.722633935136
0.484268969771	0.729800635399
0.514092200131	0.694706330803
0.4889851538	0.720409414764
0.500034155338	0.694979984315
0.489436384301	0.707612409459
0.486647860836	0.726077627511
0.50536546997	0.704154843924
0.498340782465	0.741616590946
0.514808856926	0.735828596257
0.504110205424	0.734389464135
0.484883985812	0.713123435442
0.503077373974	0.686328734277
0.48431911967	0.713541821911
0.481457189504	0.716568663193
0.493514587965	0.711424709638
0.488883828815	0.736582052115
0.493698309151	0.743637689491
0.445635268132	0.916878137589
0.453319294023	0.910273444142
0.440979503483	0.924372596813
0.445283157143	0.912833525715
0.455599592624	0.936585602167
0.451450660903	0.898436012546
0.424082394052	0.941880619654
0.445546727536	0.93426198215
0.44243663196	0.919074799711
0.437482672581	0.945190212585
0.455680902498	0.930308450618
0.435965590566	0.890499455663
0.444324794466	0.942468438513
0.418004733297	0.956565111785
0.441253787143	0.90762530864
0.432436487298	0.882216303914
0.401133986569	0.882641059134
0.439542741394	0.907065846464
0.425009143199	0.880562772006
0.498924070089	0.865480483915
0.4494125069	0.940101236287
0.442854555334	0.940589269179
0.437911460814	0.910661132203
0.457801191997	0.905654733816
0.398757273381	0.884492082505
0.441407971791	0.904582507491
0.445400332388	0.91229240724
0.434160186757	0.912354177217
0.446078431373	0.921297893415
0.453646901877	0.913718670714
0.424584767321	0.884211935526
0.462538412389	0.928037397185
0.440285539849	0.867622353057
0.413550217448	0.884237309423
0.430733919887	0.915444384737
0.437611181703	0.917561117595
0.447725363102	0.987168557647
0.440301612065	0.94761899041
0.434300958582	0.943698860028
0.500414592556	0.97072489691
0.441120164697	0.946378703303
0.462976391911	0.946992886173
0.445253240115	0.925738158605
0.452764839364	0.924266615658
0.43744383537	0.910666446205
0.446383905759	0.916204261792
0.47033297171	0.921622713578
0.42377220886	0.920874856311
0.436266504277	0.922534181196
0.425305630173	0.886218185167
0.472651480062	0.935175917967
0.472108495394	0.920487904553
0.459623399821	0.944772642484
0.444205525719	0.896490140415
0.468681393143	0.912625897695
0.472708651297	0.908141502136
0.451357928551	0.935144286655
0.416136256483	0.925779288133
0.533923991607	0.837276618904
0.447176684882	0.89791655211
0.42585523418	0.821435924284
0.423515151515	0.945869491032
0.438310814448	0.96819700729
0.445984767504	0.919988921923
0.430024811085	0.875170644621
0.432161426096	0.95694779302
0.405964535196	0.946890999427
0.376592135908	1.0
0.373483311565	0.990708636851
0.398301275877	0.974199535796
0.429910923581	0.912891085583
0.445746138221	0.935861572513
0.451942685652	0.912451736491
0.449160004227	0.926276088303
0.442804810361	0.939894716808
0.448042879251	0.935202160982
0.466059681571	0.914748674068
0.420639440286	0.916274452671
0.400803070564	0.924349646339
0.373382853606	0.987368980439
0.454694734575	0.929852362684
0.432807300761	0.867464562845
0.425985749307	0.965751451915
0.468173187567	0.920405397942
0.472940555054	0.910079964599
0.45655644829	0.930088865547
0.46294325058	0.91168732053
0.465799959656	0.901629180822
0.478028249394	0.867165523351
0.458841046522	0.906919476297
0.471736300283	0.888401338016
0.471393779533	0.916455188351
0.486502505523	0.86990613778
0.469515191905	0.899203821266
0.458982826948	0.874126905934
0.48109693271	0.825964639824
0.452174697708	0.903780916832
0.441313677925	0.940864317471
0.440121933517	0.906301546688
0.456680138944	0.922732465488
0.446642082914	0.871717015976
0.444865649474	0.914106156924
0.43591782083	0.918556519853
0.437979528569	0.915038748387
0.460753239489	0.890940955435
0.462646783373	0.889622177749
0.463997158839	0.911920416444
0.439088089668	0.97400796322
0.453451256816	0.89409167599
0.444835043482	0.913090178465
0.456154972976	0.934636816028
0.45532965404	0.914910622974
0.467543119045	0.911646420008
0.47056173025	0.897071172838
0.415263909459	0.900260095259
0.415886899918	0.90636251495
0.432623758662	0.903683719477
0.451346961833	0.919064798792
0.452406202528	0.933874911855
0.449458953282	0.919728133358
0.451207641297	0.913878920088
0.464370386938	0.899811642879
0.442890898431	0.935838553172
0.428372641925	0.904105242324
0.450225891883	0.923868068331
0.436618661867	0.910935759857
0.491233447768	0.905739643793
0.465749296906	0.903923323745
0.456964961543	0.908278476185
0.447201497751	0.93415917572
0.440898458078	0.920651945263
0.443960204149	0.926454443451
0.449541911664	0.945997210095
0.457572451739	0.925028111833
0.455139707768	0.8987714168
0.455521407822	0.901261180456
0.449471057625	0.931989500476
0.461112397371	0.894888414378
0.452984615385	0.928110590605
0.452483074319	0.911151215369
0.455794571461	0.907224939254
0.469954040598	0.85096798344
0.446135027254	0.919044663168
0.445730333612	0.935624179767
0.468415143398	0.918410060431
0.463597854443	0.926373551204
0.432988907461	0.903494732049
0.453375826251	0.934531453942
0.461438531157	0.918835587035
0.462225355423	0.91567553931
0.424693243095	0.923299883009
0.429849872454	0.897686389677
0.451203686538	0.922953456766
0.434578205061	0.957863955008
0.493931059773	0.946121308305
0.457933461292	0.914696786255
0.421618792883	0.935798137633
0.456900804835	0.912819225083
0.448913248913	0.916726338872
0.450626541359	0.924570286466
0.448465611059	0.935898698616
0.467944705001	0.899143892573
0.466633903184	0.926733072005
0.472924800543	0.919493043404
0.427406153219	0.926110440313
0.467003027245	0.917904623861
0.461371971382	0.914463276774
0.447685262227	0.925776560733
0.46394334167	0.915086185682
0.450471822447	0.932161820465
0.443660679166	0.924123084517
0.438645136736	0.928125817295
0.452642851323	0.916350973258
0.441366312093	0.887913532775
0.447809973046	0.917135521578
0.46687061364	0.925150829899
0.411392541728	0.929609902764
0.468293965555	0.915050700878
0.439744202937	0.948163963316
0.430863121186	0.948704734006
0.451939497438	0.91062379343
0.446435458402	0.927847616621
0.421281823766	0.947169298553
0.439217251096	0.922074877881
0.470190956152	0.897605770761
0.47408965962	0.900426222459
0.47350062474	0.885260715904
0.457358762145	0.88752260816
0.479562969466	0.909481781758
0.469129967777	0.905547932016
0.451075985527	0.894876996686
0.423782938297	0.919261616074
0.438719335523	0.912983221767
0.4416556583	0.872278081768
0.453094862354	0.892388515918
0.423331193838	0.906344967127
0.43533102785	0.904439959555
0.379592651757	0.764851810734
0.46083585008	0.92036401025
0.457268259137	0.925352988157
0.461843783962	0.91704781874
0.445210547953	0.934458101071
0.440056360205	0.880221011043
0.457970158074	0.897274632897
0.430505221774	0.908261282493
0.448609698952	0.937463309881
0.460575208086	0.927638853791
0.449320172831	0.921162288426
0.464918838104	0.895282686431
0.419755862512	0.882620309088
0.427779709641	0.943918341731
0.454174035078	0.92893365618
0.479444982252	0.812543260548
0.47768188386	0.851786777213
0.471133696564	0.866199268047
0.471756285557	0.85083831113
0.456654141193	0.901543746006
0.45954542008	0.886405522779
0.475129798903	0.860347956165
0.475045727725	0.864365714164
0.455993357966	0.873222802249
0.439277939042	0.874133507305
0.481686432964	0.882956129127
0.587732560916	0.769993870399
0.455219072165	0.92416081471
0.455814881309	0.877393629823
0.459632360925	0.897608042409
0.459968558522	0.898681324307
0.42559967337	0.878609976891
0.449106380943	0.880751479531
0.462471004983	0.909702293063
0.462713634116	0.91540521981
0.461140737306	0.90411532334
0.446033961387	0.918627789508
0.450521037374	0.924771999604
0.483575471147	0.893802105161
0.487160940325	0.796047319386
0.466573310513	0.913368011963
0.432613839393	0.939412358218
0.467335694608	0.877305884825
0.448721195239	0.891329381871
0.456447802704	0.92060630542
0.449358026461	0.922109925465
0.474180840994	0.909738928783
0.446567570617	0.923377312098
0.464740372933	0.897798763556
0.470132517839	0.901915501258
0.51881554596	0.763332275145
0.476804311412	0.892922519718
0.471600533306	0.909618511877
0.482375845345	0.900630274909
0.476298723006	0.882374400217
0.458868963665	0.898961528981
0.467891454577	0.921795864524
0.458850180615	0.893595211069
0.43943981832	0.914304492591
0.468199989616	0.91670083364
0.466936769826	0.901093639924
0.499267291911	0.843327285375
0.472122879413	0.908605927135
0.457464552324	0.907036504057
0.473283471464	0.887031331181
0.44127980488	0.922327744333
0.442730178097	0.936900536321
0.497111526448	0.474551822301
0.531077015644	0.466521784282
0.541432726781	0.492658362263
0.495044062952	0.76317265933
0.489833981619	0.659634360655
0.50868733893	0.481485741375
0.538162423478	0.575869428386
0.523813704403	0.417643105864
0.479171470636	0.592483212503
0.477647629609	0.626950925046
0.493732652878	0.57840473052
0.47511115407	0.641583153176
0.53351695003	0.525822627848
0.502912798107	0.515239118685
0.511540337629	0.54275679439
0.514302860572	0.474464977899
0.446548497192	0.43670947052
0.490083598297	0.643775078809
0.464840243375	0.649697125354
0.535198278512	0.520236797914
0.488171279868	0.619803070287
0.508875203767	0.433138509992
0.530154267099	0.732244558034
0.519210302256	0.480471311623
0.506148589222	0.593810386688
0.492695674076	0.561113838398
0.485335809952	0.538164674979
0.511811017066	0.569352967317
0.474509803922	0.279353931887
0.500530587082	0.408796292158
0.500598533593	0.660457934008
0.491960020689	0.496335680285
0.51551214014	0.399678717545
0.504673562135	0.561920955859
0.531613749385	0.464718778842
0.486912325286	0.487753622418
0.547593326132	0.534640422388
0.547581903276	0.515277098405
0.48114487249	0.572379586563
0.544372422571	0.963057810293
0.513117009302	0.630483281943
0.494198694707	0.664245578422
0.499696956711	0.554756421712
0.508479636928	0.488665851145
0.488227893601	0.65246487559
0.460019902638	0.607324704566
0.479470917132	0.562510639178
0.495461246023	0.438964320066
0.529853018518	0.626894140142
0.477715037553	0.6030368375
0.521748284139	0.462888877132
0.513354778964	0.481287714484
0.535055075916	0.448707556872
0.517818642702	0.533099713265
0.52318742377	0.561472089708
0.488553297454	0.694703452012
0.468772510464	0.542897642272
0.532472890146	0.483156156276
0.526229890418	0.562576338961
0.522499586024	0.474305167179
0.406621641462	0.598427895847
0.42	0.484015552201
0.529983312699	0.477447770445
0.482262159273	0.638630116479
0.500107627993	0.617180360682
0.463542956177	0.466931090784
0.483569627578	0.610047355032
0.501958963	0.6288594972
0.533323465477	0.615467958571
0.470818084258	0.660212596612
0.508673230192	0.594276567673
0.532146062639	0.552674361396
0.539178755577	0.548527060551
0.495227696968	0.555247307211
0.484233117484	0.662096063045
0.521873702488	0.670556735335
0.513061302317	0.561647077084
0.430564594858	0.555183055818
0.496297608504	0.642044575017
0.444609512019	0.413052497791
0.504414773339	0.547230206561
0.473725826113	0.597850973531
0.425779549568	0.358888953578
0.553070325591	0.582362234274
0.545348504523	0.489139715834
0.573974336335	0.514520087064
0.501651779993	0.639243838503
0.50038735781	0.636365358673
0.497907452323	0.667306358196
0.506477458041	0.635519005287
0.497270449747	0.642514315037
0.491633762703	0.606099860859
0.493094096306	0.648970618433
0.498847664234	0.625654739727
0.501651254954	0.694974929251
0.509281128636	0.610193349433
0.497067316369	0.449494950021
0.48143310319	0.448155953312
0.546668602119	0.7176257124
0.554349277253	0.682474277954
0.500577345699	0.529181107153
0.509789359978	0.523335770566
0.483901000042	0.452576508761
0.498172812137	0.461909170073
0.514449519903	0.461106236674
0.494704992436	0.626162095452
0.557489123679	0.605227620149
0.502965340879	0.711159839005
0.502360686262	0.544341873811
0.505885059587	0.578622764996
0.525635197252	0.607576074354
0.528518324249	0.62608431445
0.529996381619	0.640664833691
0.529037749074	0.705948133851
0.536150526332	0.604089187844
0.500711960944	0.674405760483
0.501513370188	0.625024076212
0.558962680507	0.627282170201
0.56135171544	0.643944270942
0.495704791385	0.410551554798
0.552442659853	0.610256760474
0.544218295683	0.623034529022
0.490903761082	0.542380016765
0.481179433886	0.464234359679
0.521985511762	0.52319163678
0.522914791479	0.561634411479
0.576814615007	0.836958271587
0.544797107272	0.614994052418
0.544691909238	0.647970387131
0.56432503423	0.626264736256
0.50746667904	0.509648957761
0.536480952125	0.558495316979
0.527519485847	0.396896738567
0.506332115923	0.500756278194
0.534766726481	0.608940691388
0.513114132952	0.556477608993
0.506472071323	0.583225684734
0.512012680546	0.504653417264
0.539784615385	0.651852890826
0.551767579628	0.653375211342
0.455681946165	0.407424231356
0.501378782076	0.616065439129
0.540345079188	0.627263318955
0.572014936888	0.557054912169
0.499881815317	0.580253291184
0.492332991812	0.570533884625
0.446031504837	0.464732724641
0.529981114258	0.592334159387
0.53314857316	0.634389201396
0.551952375358	0.698255417389
0.526975349401	0.639675922433
0.511395475264	0.455285080053
0.485129373129	0.522370941155
0.5535893508	0.594250636075
0.553630363036	0.712927433047
0.548013726516	0.665057826913
0.554483079428	0.582069175853
0.566075410093	0.650275749776
0.474554274554	0.551925063356
0.520629207492	0.617724232765
0.560370606403	0.609549203465
0.558584168882	0.602235336364
0.554954891705	0.615020445862
0.504837888304	0.697172096531
0.488470549776	0.589402493213
0.568449377733	0.63274827425
0.559189562917	0.644058270102
0.555424683765	0.643573673015
0.518531573745	0.634243220208
0.496388844957	0.497656719258
0.494611249509	0.430997961806
0.568123742729	0.650573643202
0.556040553597	0.695510119305
0.443405969224	0.368487178933
0.520361635221	0.624195948305
0.566876612081	0.611223847043
0.521776683725	0.393742497365
0.543231517595	0.673422610212
0.516394749429	0.585964708032
0.532403371113	0.613002375752
0.531511750834	0.607032268499
0.559968127606	0.63221167393
0.555634427684	0.569641766159
0.495610677699	0.570211589797
0.550413109808	0.677793705061
0.53517494146	0.601817886439
0.502551020408	0.633311928223
0.512294590381	0.550059816748
0.539134393393	0.690059537962
0.563136412459	0.628676135319
0.488783088935	0.622331467852
0.514676575168	0.681584587154
0.506495074367	0.602367343209
0.515631880229	0.620379003506
0.512756443977	0.617548750151
0.476861360719	0.43487739914
0.562915882736	0.544302552623
0.424520766774	0.400028970521
0.574749050779	0.704792520242
0.561537994782	0.616970048099
0.514417851912	0.615097596297
0.555341516415	0.609102395415
0.483835493183	0.534153481424
0.49135765992	0.636154931691
0.482247831637	0.516476073867
0.538084081163	0.663094684911
0.540836801427	0.604673864473
0.537004003647	0.596733729424
0.52114480991	0.610378799033
0.522132990684	0.455011024136
0.501249673998	0.3592742239
0.511107055425	0.600547237012
0.391610196838	0.572774938503
0.492638731597	0.661603440141
0.497249580889	0.593509686761
0.509689851348	0.676533996869
0.508982632957	0.674003643839
0.513219131621	0.71082652456
0.501886654479	0.650746097911
0.508296315652	0.678681014612
0.510067624522	0.675843457764
0.508345428157	0.692831992905
0.500009823118	0.623390948199
0.454808778827	0.453747111623
0.51959348641	0.613723692315
0.50867743866	0.688615210306
0.508639768827	0.65127702571
0.509700869803	0.675570859854
0.450566499949	0.715606128314
0.504478064264	0.68780008201
0.505987738068	0.65781980737
0.501140297851	0.611344210515
0.504482572069	0.639412813651
0.491102581996	0.689871030157
0.498589673274	0.688265340348
0.495507322481	0.671035571175
0.480650994575	0.515755191217
0.516531818889	0.667556625832
0.510599256362	0.708548486311
0.513240006746	0.691493513381
0.484964547987	0.655275577431
0.518362457487	0.663855591313
0.517362397631	0.681636934088
0.493541393105	0.709513360826
0.505888134903	0.677640230559
0.513531597203	0.65464581801
0.499337410805	0.661783523596
0.517170470903	0.508050931941
0.492170999927	0.620432886784
0.500291799717	0.681422483974
0.497370038937	0.608249148984
0.499832854182	0.6546358401
0.494640338505	0.698668791218
0.491375919995	0.638043603151
0.489879385294	0.69653597737
0.47705336866	0.575926933299
0.512399840784	0.619127892341
0.496859643985	0.666854792747
0.489400156311	1.0
0.490600641908	0.662403507997
0.492850518536	0.702429329777
0.488056734721	0.767441516228
0.519004006456	0.698295808893
0.52177514957	0.679794817394
0.486352724881	0.876597632429
0.491078352721	0.863496405606
0.495208460169	0.878880934305
0.472545391254	0.868292267541
0.482925751868	0.887780171954
0.494042175853	0.828908814844
0.492385031047	0.892407233731
0.493027815578	0.850589014808
0.481576411184	0.868458024871
0.472507162	0.895679515168
0.485614946131	0.883402369025
0.465010632128	0.848288883451
0.497704791292	0.884097629611
0.477183081497	0.905010230396
0.48417792324	0.851567597815
0.491698339668	0.82868192714
0.46155822232	0.808913750387
0.475691187173	0.859422099212
0.459110505259	0.843668361957
0.5170611743	0.826994319537
0.479917461819	0.890977371674
0.484106140192	0.875011049189
0.48852339789	0.865917721258
0.496753937846	0.861358315352
0.461772776282	0.857859129362
0.473994080978	0.856972775787
0.472789780689	0.857713115123
0.474646884525	0.859886284801
0.465773420479	0.824809041522
0.480476079786	0.854155836439
0.462616589357	0.831609050181
0.481098061886	0.87018139008
0.472214655833	0.842193946015
0.457134556493	0.836685244106
0.486893637175	0.859286421626
0.470893689114	0.864094383437
0.504381226744	0.909042371496
0.499670653492	0.885837313962
0.487942364502	0.861913514212
0.515044705291	0.903912003937
0.492818593734	0.884793777594
0.486826202562	0.889585881175
0.485430454116	0.873030695893
0.494595724352	0.885912014279
0.473374221183	0.870114240035
0.47110083107	0.878602911801
0.484770090962	0.867851489937
0.479668278721	0.85906695757
0.491709801534	0.875578072613
0.47064305685	0.86065058685
0.503165045546	0.865138846533
0.502307029942	0.858104780772
0.505172670438	0.873866885615
0.492357151987	0.828923602452
0.501007363238	0.852538066469
0.486156853294	0.861914586117
0.479327687465	0.883081710186
0.487623762377	0.87177032678
0.541346079117	0.823242185896
0.496784787769	0.859470695663
0.458082513581	0.773634352485
0.454653198653	0.895324852187
0.492275394305	0.904921783218
0.477496436843	0.865391826513
0.500345542502	0.837856554233
0.471176858959	0.883660331284
0.461276677827	0.924468670566
0.454215158728	0.977700992174
0.450505117769	1.0
0.457223093598	0.926914503957
0.491264260041	0.873617019948
0.497441226951	0.887593049844
0.501156201485	0.865882203113
0.478298641684	0.869882968765
0.477429540549	0.886646656513
0.492004177204	0.885899466952
0.492627196746	0.834941373446
0.462251871136	0.873438861492
0.472666076174	0.873270435429
0.463337803913	0.929680345586
0.495894799181	0.851134109777
0.460778176786	0.832969538
0.45071444391	0.887857439662
0.513508065226	0.854937857818
0.518622855089	0.83451987514
0.516272784351	0.85753169456
0.485859513438	0.856243642967
0.486425910388	0.842204846968
0.48666000856	0.825986705221
0.484133013259	0.851569984194
0.487548364276	0.835026730923
0.485246483052	0.854654800138
0.488671763525	0.818817962119
0.485927294956	0.843561564505
0.485314839278	0.829560782969
0.493963171382	0.795025242331
0.491201949106	0.845350965897
0.479349381103	0.884372688389
0.493746068612	0.854888901034
0.510418801376	0.859237825634
0.480773767398	0.814404040632
0.48689125934	0.85608806855
0.483813827636	0.872771144733
0.486355265361	0.86568652899
0.494523165843	0.833628504542
0.487536920971	0.839150728061
0.518793098346	0.853672154328
0.486388450587	0.904783069635
0.484572416545	0.838637028528
0.487918526358	0.845462673743
0.504251485915	0.873925791166
0.501202992087	0.854205789149
0.508615768102	0.847162895296
0.504138713661	0.847594845129
0.496136335083	0.853689327588
0.475985444354	0.862568404666
0.499603938932	0.855660473378
0.513769727783	0.865048253369
0.513743586804	0.868239029911
0.488016118683	0.8406929595
0.50840583237	0.857061269717
0.51035562514	0.839652139724
0.478405315614	0.865394785676
0.472360687886	0.839423612747
0.496501272265	0.855536962381
0.491336633664	0.849035439011
0.532440330227	0.843799621353
0.509999553592	0.84980316074
0.506607135591	0.846479415097
0.510245806205	0.868548022152
0.483488508147	0.861343076372
0.495403271508	0.872556234225
0.503236245955	0.88269486466
0.502648263214	0.852725573621
0.504090831411	0.848024819775
0.490295962615	0.854620285099
0.4857215883	0.859525827365
0.492938431672	0.852211331827
0.502768298369	0.866869846098
0.507687080064	0.857481331743
0.46968502459	0.839632935147
0.478469296566	0.817025476509
0.499499263201	0.868811144443
0.517194909936	0.879181235297
0.495574640194	0.859150901679
0.493264282906	0.863239585781
0.464443093755	0.857453815769
0.50607491344	0.877613825051
0.501999162805	0.853589494359
0.510711628089	0.865345727759
0.494039103481	0.879869889016
0.48813058448	0.844802202472
0.481192121966	0.864064720017
0.500642684838	0.877207201465
0.518854663244	0.881292458097
0.509330347622	0.855743058104
0.497422180874	0.876687791884
0.515682733007	0.857462230751
0.474785274786	0.856250487039
0.4952620587	0.870263571216
0.510012745723	0.872381082832
0.518525740363	0.838312886609
0.51948842162	0.856983853589
0.501827646693	0.87352063691
0.471743726042	0.863246541362
0.519979818365	0.853073311006
0.517675704924	0.850132561692
0.507942717057	0.864986823849
0.501099878669	0.851475467474
0.491916635915	0.882533072319
0.486254971374	0.863858170584
0.506442668407	0.87246900771
0.506531953611	0.857537481091
0.466943784639	0.827883650868
0.496948936807	0.863238630314
0.520516665667	0.854342626193
0.487609135339	0.866008044978
0.509473099902	0.852550441965
0.491192951999	0.887175405802
0.497768736479	0.891897327643
0.498847957497	0.842528644535
0.509994687935	0.864777491897
0.497972834619	0.897180151989
0.479424203434	0.861362998418
0.515387340441	0.842027968516
0.512019094807	0.833235947821
0.499305844787	0.823082885874
0.49106393187	0.841453420811
0.514226254349	0.851180734525
0.520415324024	0.8514583271
0.493315558941	0.842205588114
0.481881551973	0.87259431974
0.494293670723	0.864895376747
0.494226723421	0.837713492483
0.502776316559	0.849846192918
0.471287976038	0.845646851151
0.505607041882	0.854810335012
0.421192758254	0.745982765425
0.515755615526	0.869729675536
0.514591803025	0.865497433909
0.495757139032	0.852623708845
0.510311074568	0.856785407503
0.47472642598	0.825969285392
0.483560676943	0.843257272961
0.471714226267	0.848112533135
0.499874747653	0.878435023709
0.512150713437	0.862529497548
0.508767061746	0.862527625281
0.501168778774	0.832024353669
0.483370810579	0.819883408432
0.47904532151	0.873619022821
0.493650683768	0.866590075773
0.481725287727	0.799402085971
0.485375092748	0.800553747925
0.480424001117	0.810133315755
0.483801309109	0.799617301654
0.484181699599	0.842374643807
0.484525934472	0.829193800196
0.48719804997	0.809822852843
0.489547948785	0.819732494373
0.483757227753	0.826973017065
0.472296806966	0.829554956648
0.49066694608	0.827163405174
0.500326261677	0.699289009312
0.489358794127	0.863091852694
0.483853093069	0.821651406902
0.483829838173	0.840535224398
0.485437331806	0.839891552236
0.435337348168	0.841840648257
0.480722657756	0.830507833786
0.485690871725	0.85007941589
0.485721089557	0.854927778087
0.485119921684	0.847842135071
0.4750329534	0.867958621418
0.479628613963	0.86525890054
0.489303148764	0.837270613859
0.496202531645	0.804549678094
0.491005826116	0.854756185061
0.474761375891	0.88080927064
0.490320646164	0.831414520754
0.479256351819	0.847024564658
0.490866241113	0.865734077287
0.484541669375	0.865791091634
0.483077330239	0.846144838472
0.480986649118	0.865323962537
0.48603407697	0.840810802397
0.486289500509	0.849190926407
0.506751662212	0.757334945113
0.494355837156	0.833564923066
0.486959162274	0.853790701976
0.493260013206	0.838713113257
0.48852265383	0.8310656653
0.480052387669	0.848675566043
0.48821094818	0.856193568039
0.482356782792	0.850198756052
0.477100681302	0.861098538325
0.494903345274	0.862609761905
0.482893466541	0.845540154091
0.497248274066	0.800908852083
0.482347546997	0.850673447241
0.477257420122	0.850975794974
0.48495159805	0.836442459832
0.483055880051	0.867804158395
0.486067878939	0.879739636222
