# Supplementary material for: Do universal codon-usage patterns minimize the effects of mutation and translation error?
Source: Genome Biol. 2005 Oct 19;6(11):R91. doi: 10.1186/gb-2005-6-11-r91 (PMC1297647; doi:10.1186/gb-2005-6-11-r91)
Supplement: Additional data file 1 — A tar archive containing the used CUTG records, separated for archaea, bacteria, and eukaryotes, the data used to produce the histograms in Figure 1, the kinemages used to produce Figures 2 and 4, and the data used to produce the scatterplots in Figures 3 and 5. [file gb-2005-6-11-r91-S1.tgz › CodeError/data/scatterplots/euk_normal_Z.dat]

0.4634954451	0.780190995291
0.421119133574	0.754169475136
0.43090035852	0.771424479375
0.529653176014	0.755568143485
0.461133538658	0.769130400216
0.420899492893	0.673159456178
0.50342870655	0.774628079241
0.451867784557	0.66782297929
0.470111925076	0.747975864069
0.447705849736	0.776453653548
0.457023905453	0.770780201098
0.443053676139	0.743581198332
0.483526268923	0.749642238558
0.464664117969	0.784600383559
0.500710602306	0.721426325803
0.466993398679	0.705532089596
0.502422107233	0.645895341421
0.488373444466	0.743618078339
0.483924593543	0.749529171294
0.502305564095	0.733124255356
0.489787871619	0.772737544092
0.389648614381	0.728444196567
0.596753915885	0.753615001591
0.482386121754	0.756691565476
0.62492906072	0.78597349484
0.447704804483	0.743449576783
0.442223091212	0.730675828252
0.441255300869	0.736290480828
0.478954248366	0.619822434563
0.458053301262	0.720479759014
0.457728565016	0.705376341681
0.453372683847	0.737589707396
0.462940872587	0.777967986517
0.441351464323	0.723306167879
0.496201978251	0.731006023332
0.451842439644	0.740641825758
0.459128555996	0.734254724071
0.452054082163	0.744746585363
0.4236751673	0.678816284492
0.508824898694	0.740631367867
0.549865799575	0.741029774722
0.449842881315	0.75337645339
0.462205298054	0.749307296989
0.474650662845	0.793009415744
0.504931254493	0.768424562986
0.486592614507	0.784077790118
0.485229074522	0.741777754369
0.47417694675	0.720024043027
0.516012954301	0.761579291816
0.501726879009	0.7906710962
0.413743736579	0.708765320236
0.402495491544	0.716768917887
0.398407264067	0.716090318281
0.363292057668	0.675770319531
0.416452093779	0.71372741907
0.495702466062	0.747616836633
0.471303416723	0.760957563711
0.5186232909	0.747323104313
0.581953835392	0.777805959263
0.499689518132	0.766829996562
0.455953604464	0.658926995357
0.462585858586	0.777818961038
0.481536308338	0.761767835831
0.456741047568	0.73561885326
0.609831533869	0.74374858288
0.45116365437	0.720547028725
0.62476749473	0.86052291291
0.621398714893	0.913375089024
0.679794212338	1.0
0.52859029746	0.81123647101
0.542991092359	0.776062123491
0.511502668997	0.772886302574
0.520833889913	0.754781583708
0.462226605149	0.738684558904
0.449702127659	0.758930325388
0.464651039897	0.765954959064
0.456764229192	0.656204210575
0.44618451025	0.769709775949
0.595299675229	0.750516859023
0.544330960487	0.799507355629
0.420157209002	0.674949849214
0.491187032583	0.745102383922
0.454464224345	0.718281583906
0.440274298607	0.704661233471
0.440081871602	0.66632628862
0.418274324563	0.694691251812
0.445897982594	0.724760580544
0.447089846548	0.70276503034
0.462785941884	0.722737168921
0.448813394512	0.720388447207
0.464581487194	0.707700668455
0.43972506311	0.711177345236
0.448557453406	0.695992345141
0.43723865677	0.712069210781
0.47252311757	0.718699424347
0.433431085044	0.714125924408
0.449602959755	0.712905874557
0.4338962493	0.755797750537
0.495935549426	0.729486737669
0.490906212819	0.710277501917
0.411703356055	0.682170484544
0.429979071023	0.722481246492
0.437853048245	0.765803807144
0.434056703442	0.751258476863
0.409014635965	0.703166499454
0.448022476767	0.718134781762
0.482109562284	0.717419203619
0.483540997878	0.743334535467
0.483807687192	0.709706744017
0.470390650163	0.690931174145
0.46555033591	0.732570333412
0.475096353394	0.712416374732
0.483391629478	0.697343279802
0.510713928106	0.726446075975
0.562568014482	0.74113273645
0.552498643884	0.753741179782
0.546489231308	0.739596805003
0.493274017583	0.736755513861
0.485797815931	0.715945797602
0.355361044637	0.667539093198
0.498205268601	0.723565282218
0.488481324089	0.69908430478
0.424423046174	0.706075026446
0.434889824388	0.693929553374
0.444091758841	0.701034589594
0.447926042604	0.706555628944
0.511341343796	0.693904331027
0.49574795768	0.721665027309
0.484800390673	0.701906906992
0.473943051946	0.716775978676
0.429344280642	0.725472936613
0.4477195353	0.746320987352
0.41815944209	0.741689088737
0.443769861974	0.690780054812
0.46779671879	0.726889497476
0.459142003115	0.74318994958
0.430990564811	0.695036517197
0.453436392455	0.750203032581
0.473415384616	0.723276187717
0.479669949223	0.729212999249
0.433382137628	0.689756206422
0.71380697051	0.729830329416
0.482917721791	0.748176672298
0.477826127211	0.747811245289
0.432260479042	0.721502549398
0.420587703513	0.717987964193
0.428075773692	0.749681014464
0.46761095373	0.74434408979
0.479712466981	0.702376454057
0.497121372342	0.742629862305
0.547767414989	0.772665823803
0.446200811274	0.723443147895
0.436266850287	0.728699975302
0.457978976282	0.695776757165
0.515089842317	0.728762424865
0.490155877392	0.716458706071
0.473659727875	0.739250390306
0.49880682913	0.725857502366
0.428765828766	0.716899317743
0.482570152637	0.741625294183
0.474851708417	0.725288747567
0.502786301455	0.69694245301
0.463544774809	0.697153354203
0.472517399422	0.75964489041
0.420898259765	0.718038679615
0.475277497477	0.702745911182
0.464378043648	0.700524931991
0.488008662032	0.722532671015
0.416136871232	0.703585714648
0.44572723918	0.766550078946
0.423757702898	0.728143399208
0.478823465449	0.740212620359
0.500133859459	0.717720335185
0.411700919136	0.694399961644
0.488443396227	0.735275100961
0.447711594985	0.692473623004
0.420634406513	0.724519578199
0.469258074411	0.705863012708
0.476785176525	0.745802369907
0.512060447544	0.758265043806
0.465438724892	0.686298288522
0.486941778305	0.718005548146
0.551348030851	0.778510458152
0.427376667372	0.721033175624
0.49343481093	0.709278488045
0.473207316659	0.679000948688
0.48516243232	0.678190215229
0.509535804247	0.731384669172
0.486554157318	0.712562876692
0.480386680988	0.723013006951
0.531060750334	0.716826009373
0.554046718273	0.757728499422
0.546141587792	0.749283222879
0.560546014971	0.749092737771
0.540592670525	0.745103834528
0.414955070604	0.708994406381
0.519453933097	0.73764739682
0.308107028754	0.695272289352
0.514193112038	0.746211652179
0.487672174915	0.725645275496
0.425252799698	0.703593688643
0.474258530569	0.681055329035
0.407333699904	0.699779250947
0.422908356724	0.714778503603
0.419614492402	0.710389886751
0.489655629724	0.738997383809
0.47447235434	0.712365088403
0.460379751853	0.72569696017
0.463316958564	0.68553241325
0.383424349502	0.678623745795
0.418119186299	0.719458801842
0.426918986275	0.722131246671
0.4298160697	0.755561334539
0.477994298434	0.677141358791
0.460262992456	0.678720544636
0.449348504312	0.675833070366
0.439210340415	0.702447221218
0.464879797199	0.692282274916
0.478910420475	0.688112629709
0.441141886595	0.709193631412
0.435325732177	0.713216278135
0.468541364296	0.718725614529
0.461221603002	0.6954659629
0.434230420321	0.542204971858
0.447084407217	0.720872981297
0.445840813884	0.688328918327
0.447990178474	0.705467137719
0.444407015131	0.700697040932
0.48886393794	0.746200423617
0.455191444226	0.708329407139
0.442584107074	0.709645726882
0.445691597516	0.713990839545
0.455591622228	0.714693654266
0.452256338683	0.744772475315
0.464976886312	0.724198678518
0.456210980804	0.702780151102
0.567631103074	0.806081784158
0.471409677921	0.716100429764
0.4463759718	0.741014609845
0.416849384382	0.717955832745
0.461699164346	0.737710238138
0.468912828589	0.734729490944
0.454306411963	0.731380092811
0.449048767826	0.696292858669
0.448542524745	0.727505517539
0.478879439367	0.705824123286
0.473853211009	0.722633935136
0.618136952498	0.729800635399
0.448547083242	0.694706330803
0.459382902909	0.720409414764
0.479540952251	0.694979984315
0.47225379421	0.707612409459
0.467203976089	0.726077627511
0.438058317883	0.704154843924
0.486193595787	0.741616590946
0.400028387585	0.735828596257
0.471574684596	0.734389464135
0.464951674314	0.713123435442
0.474306369675	0.686328734277
0.460247592848	0.713541821911
0.452266852853	0.716568663193
0.449228488646	0.711424709638
0.472256676157	0.736582052115
0.461604054157	0.743637689491
0.600273163336	0.916878137589
0.582440834336	0.910273444142
0.586822701752	0.924372596813
0.60914970411	0.912833525715
0.590205774446	0.936585602167
0.532837309835	0.898436012546
0.61876986942	0.941880619654
0.58733154822	0.93426198215
0.573953030491	0.919074799711
0.580988355975	0.945190212585
0.602112991315	0.930308450618
0.551050325407	0.890499455663
0.614487771542	0.942468438513
0.585235754597	0.956565111785
0.610912333962	0.90762530864
0.569513902781	0.882216303914
0.569580535066	0.882641059134
0.585877117976	0.907065846464
0.558832330352	0.880562772006
0.581770673225	0.865480483915
0.60267329075	0.940101236287
0.563937692447	0.940589269179
0.651832032028	0.910661132203
0.603767560665	0.905654733816
0.665900479251	0.884492082505
0.578427051194	0.904582507491
0.583488122006	0.91229240724
0.584929501115	0.912354177217
0.602614379085	0.921297893415
0.592781994401	0.913718670714
0.565913511896	0.884211935526
0.603393981805	0.928037397185
0.580801202273	0.867622353057
0.575315054117	0.884237309423
0.598994480573	0.915444384737
0.602134688692	0.917561117595
0.628375945265	0.987168557647
0.603172126885	0.94761899041
0.536263338759	0.943698860028
0.633551143641	0.97072489691
0.645807078472	0.946378703303
0.584441221497	0.946992886173
0.568466356073	0.925738158605
0.599725307536	0.924266615658
0.593918493889	0.910666446205
0.59159248003	0.916204261792
0.612659601102	0.921622713578
0.586598391393	0.920874856311
0.60910122623	0.922534181196
0.56055040842	0.886218185167
0.572655690766	0.935175917967
0.554247697031	0.920487904553
0.562816314379	0.944772642484
0.50101141835	0.896490140415
0.552920449926	0.912625897695
0.598803116716	0.908141502136
0.607524578994	0.935144286655
0.617574257426	0.925779288133
0.574259734204	0.837276618904
0.616637688359	0.89791655211
0.467846131258	0.821435924284
0.577050505051	0.945869491032
0.632717876944	0.96819700729
0.555184393372	0.919988921923
0.624231026318	0.875170644621
0.607111908888	0.95694779302
0.689703633282	0.946890999427
0.72147509999	1.0
0.777956747142	0.990708636851
0.66366729956	0.974199535796
0.626910454758	0.912891085583
0.62426189239	0.935861572513
0.61666354982	0.912451736491
0.603035959568	0.926276088303
0.565365402405	0.939894716808
0.595704525724	0.935202160982
0.57546000572	0.914748674068
0.577611454605	0.916274452671
0.673953351048	0.924349646339
0.679603837821	0.987368980439
0.547223269086	0.929852362684
0.596086054097	0.867464562845
0.618415927784	0.965751451915
0.57208331511	0.920405397942
0.56880956049	0.910079964599
0.557544587674	0.930088865547
0.585432349044	0.91168732053
0.576826940224	0.901629180822
0.581870927855	0.867165523351
0.592006239428	0.906919476297
0.587154156684	0.888401338016
0.594860508771	0.916455188351
0.57227101556	0.86990613778
0.582103724533	0.899203821266
0.572787318362	0.874126905934
0.554997225965	0.825964639824
0.556127052879	0.903780916832
0.582431423773	0.940864317471
0.605494266221	0.906301546688
0.594843486112	0.922732465488
0.531679517264	0.871717015976
0.559860248447	0.914106156924
0.5510586217	0.918556519853
0.56005472904	0.915038748387
0.547846555421	0.890940955435
0.577876233701	0.889622177749
0.584169404244	0.911920416444
0.628706676098	0.97400796322
0.58727889347	0.89409167599
0.571527170662	0.913090178465
0.590493509117	0.934636816028
0.581729343885	0.914910622974
0.58034012785	0.911646420008
0.583683788926	0.897071172838
0.617555566172	0.900260095259
0.603217385408	0.90636251495
0.618255496911	0.903683719477
0.597288422837	0.919064798792
0.601966235777	0.933874911855
0.5216028509	0.919728133358
0.602147593843	0.913878920088
0.590069335719	0.899811642879
0.567004814611	0.935838553172
0.550279182005	0.904105242324
0.57360959651	0.923868068331
0.559705970597	0.910935759857
0.613321481118	0.905739643793
0.60275210928	0.903923323745
0.593299265745	0.908278476185
0.595677201219	0.93415917572
0.565682482578	0.920651945263
0.595931613783	0.926454443451
0.584199370983	0.945997210095
0.584878812313	0.925028111833
0.57584593694	0.8987714168
0.583673641224	0.901261180456
0.562797286408	0.931989500476
0.590420132149	0.894888414378
0.603806993007	0.928110590605
0.583955223881	0.911151215369
0.562675977025	0.907224939254
0.737303715052	0.85096798344
0.604639684106	0.919044663168
0.607135141808	0.935624179767
0.571935077214	0.918410060431
0.56552902787	0.926373551204
0.543737020716	0.903494732049
0.587299338999	0.934531453942
0.606460832287	0.918835587035
0.598049582893	0.91567553931
0.633611202817	0.923299883009
0.547944632626	0.897686389677
0.572578722953	0.922953456766
0.588664095927	0.957863955008
0.635680234691	0.946121308305
0.591883324609	0.914696786255
0.604430747761	0.935798137633
0.600782178029	0.912819225083
0.556126756127	0.916726338872
0.606162100913	0.924570286466
0.603657042011	0.935898698616
0.601871901971	0.899143892573
0.587267876576	0.926733072005
0.578170089968	0.919493043404
0.547473779156	0.926110440313
0.588731920619	0.917904623861
0.574550592196	0.914463276774
0.600889543968	0.925776560733
0.537833122284	0.915086185682
0.574885339237	0.932161820465
0.563865215681	0.924123084517
0.601478823465	0.928125817295
0.601843768552	0.916350973258
0.525095528245	0.887913532775
0.598158131177	0.917135521578
0.581020934557	0.925150829899
0.54440629656	0.929609902764
0.583548797055	0.915050700878
0.61956386955	0.948163963316
0.629371306791	0.948704734006
0.582784418964	0.91062379343
0.598516987695	0.927847616621
0.637471844925	0.947169298553
0.556206127136	0.922074877881
0.587987246734	0.897605770761
0.581497946856	0.900426222459
0.583975426905	0.885260715904
0.601835192516	0.88752260816
0.582544792378	0.909481781758
0.585306122449	0.905547932016
0.614587697582	0.894876996686
0.634107088817	0.919261616074
0.633257678192	0.912983221767
0.606120651695	0.872278081768
0.614106610556	0.892388515918
0.52718228498	0.906344967127
0.617809230587	0.904439959555
0.535782747604	0.764851810734
0.628474617131	0.92036401025
0.605392285755	0.925352988157
0.568858384917	0.91704781874
0.583426322899	0.934458101071
0.571050099349	0.880221011043
0.566701137539	0.897274632897
0.541769533907	0.908261282493
0.609698952301	0.937463309881
0.598171819263	0.927638853791
0.589170333373	0.921162288426
0.574327210594	0.895282686431
0.501188564086	0.882620309088
0.588466052334	0.943918341731
0.572075343457	0.92893365618
0.465634075508	0.812543260548
0.582653180771	0.851786777213
0.57530909472	0.866199268047
0.583189576069	0.85083831113
0.574569463824	0.901543746006
0.586769187261	0.886405522779
0.584124314442	0.860347956165
0.5692448393	0.864365714164
0.557328736302	0.873222802249
0.59267053701	0.874133507305
0.592203063503	0.882956129127
0.622746009263	0.769993870399
0.595661023899	0.92416081471
0.580756699249	0.877393629823
0.582693737108	0.897608042409
0.577970696953	0.898681324307
0.615249566194	0.878609976891
0.560352184003	0.880751479531
0.582844520515	0.909702293063
0.585082705941	0.91540521981
0.585895355128	0.90411532334
0.575831588742	0.918627789508
0.591357831231	0.924771999604
0.5874905187	0.893802105161
0.523508137432	0.796047319386
0.602886261086	0.913368011963
0.58870539379	0.939412358218
0.555461854163	0.877305884825
0.545074702456	0.891329381871
0.60085948364	0.92060630542
0.590209962164	0.922109925465
0.591138119523	0.909738928783
0.581872374648	0.923377312098
0.593347771732	0.897798763556
0.597094801224	0.901915501258
0.581328398109	0.763332275145
0.551817056296	0.892922519718
0.586692983996	0.909618511877
0.591980326525	0.900630274909
0.588052416929	0.882374400217
0.585573241991	0.898961528981
0.57688634193	0.921795864524
0.585734402742	0.893595211069
0.546035200606	0.914304492591
0.602685911081	0.91670083364
0.593901526245	0.901093639924
0.509915982806	0.843327285375
0.593122420907	0.908605927135
0.584490826448	0.907036504057
0.559615255037	0.887031331181
0.598712193432	0.922327744333
0.602269024659	0.936900536321
0.415626511221	0.474551822301
0.297593261132	0.466521784282
0.376851789217	0.492658362263
0.610963522105	0.76317265933
0.376946390665	0.659634360655
0.516626485992	0.481485741375
0.539607472216	0.575869428386
0.508888986436	0.417643105864
0.499649679834	0.592483212503
0.296645411699	0.626950925046
0.315963828454	0.57840473052
0.296281976932	0.641583153176
0.678705295202	0.525822627848
0.608501729474	0.515239118685
0.601060987994	0.54275679439
0.544408881776	0.474464977899
0.668941979522	0.43670947052
0.569373303337	0.643775078809
0.484257073511	0.649697125354
0.449277589917	0.520236797914
0.481783770996	0.619803070287
0.153731208115	0.433138509992
0.75307186282	0.732244558034
0.409429544487	0.480471311623
0.85112676195	0.593810386688
0.312322901581	0.561113838398
0.342555479519	0.538164674979
0.354723230648	0.569352967317
0.313529411765	0.279353931887
0.30102984426	0.408796292158
0.362711357175	0.660457934008
0.314122067727	0.496335680285
0.28634762598	0.399678717545
0.376108359051	0.561920955859
0.494617192196	0.464718778842
0.296365946633	0.487753622418
0.45216660665	0.534640422388
0.452418096724	0.515277098405
0.401157533008	0.572379586563
0.430676267951	0.963057810293
0.857584007542	0.630483281943
0.447546531303	0.664245578422
0.405784147469	0.554756421712
0.530126597396	0.488665851145
0.573575664989	0.65246487559
0.420779430354	0.607324704566
0.401026454143	0.562510639178
0.424056689166	0.438964320066
0.761701774296	0.626894140142
0.45814374212	0.6030368375
0.194450292644	0.462888877132
0.21941560657	0.481287714484
0.18070854421	0.448707556872
0.242187051549	0.533099713265
0.232822875728	0.561472089708
0.461181621014	0.694703452012
0.405665336318	0.542897642272
0.722241867044	0.483156156276
0.644439263232	0.562576338961
0.524693657891	0.474305167179
0.660035237116	0.598427895847
0.445252525253	0.484015552201
0.683560316521	0.477447770445
0.504442811331	0.638630116479
0.717765416294	0.617180360682
0.420215399851	0.466931090784
0.826954077626	0.610047355032
0.835812871824	0.6288594972
0.827406246023	0.615467958571
0.498573695459	0.660212596612
0.669104547585	0.594276567673
0.701615569938	0.552674361396
0.73868362231	0.548527060551
0.392772866552	0.555247307211
0.477609620722	0.662096063045
0.554259615748	0.670556735335
0.461245113929	0.561647077084
0.454563944028	0.555183055818
0.695459108356	0.642044575017
0.518209016816	0.413052497791
0.378465866265	0.547230206561
0.351596217837	0.597850973531
0.515613902445	0.358888953578
0.493190040916	0.582362234274
0.471752096309	0.489139715834
0.393872505739	0.514520087064
0.375238446278	0.639243838503
0.386340448048	0.636365358673
0.380177866553	0.667306358196
0.374112451508	0.635519005287
0.383843688121	0.642514315037
0.326133568515	0.606099860859
0.35719118008	0.648970618433
0.346682084161	0.625654739727
0.443527080582	0.694974929251
0.460252040897	0.610193349433
0.468011189316	0.449494950021
0.405486098152	0.448155953312
0.544092030773	0.7176257124
0.576335893679	0.682474277954
0.380638432599	0.529181107153
0.391962597893	0.523335770566
0.320055232437	0.452576508761
0.387233932004	0.461909170073
0.393073552718	0.461106236674
0.399538938117	0.626162095452
0.613690846133	0.605227620149
0.430654551391	0.711159839005
0.592299507914	0.544341873811
0.562333778125	0.578622764996
0.472622114462	0.607576074354
0.512942142352	0.62608431445
0.513689542878	0.640664833691
0.504280564734	0.705948133851
0.712104321607	0.604089187844
0.576061160835	0.674405760483
0.547389749106	0.625024076212
0.605815061963	0.627282170201
0.61970821749	0.643944270942
0.141263916346	0.410551554798
0.633114315265	0.610256760474
0.525251621561	0.623034529022
0.446675075951	0.542380016765
0.403959628697	0.464234359679
0.474606636548	0.52319163678
0.488017551755	0.561634411479
0.551986267778	0.836958271587
0.568836212669	0.614994052418
0.567173029632	0.647970387131
0.564632408416	0.626264736256
0.416166022038	0.509648957761
0.375289925726	0.558495316979
0.295022562559	0.396896738567
0.426077882654	0.500756278194
0.505351192003	0.608940691388
0.46764619206	0.556477608993
0.458919242066	0.583225684734
0.441192185079	0.504653417264
0.546766433566	0.651852890826
0.554864209879	0.653375211342
0.328302736795	0.407424231356
0.799559555725	0.616065439129
0.532683806172	0.627263318955
0.565348887448	0.557054912169
0.34579853451	0.580253291184
0.308720845136	0.570533884625
0.256597274983	0.464732724641
0.461260623229	0.592334159387
0.47027237691	0.634389201396
0.559119570752	0.698255417389
0.632875261363	0.639675922433
0.520260945929	0.455285080053
0.416192166106	0.522370941155
0.44207912947	0.594250636075
0.55139347268	0.712927433047
0.553670098296	0.665057826913
0.610652401442	0.582069175853
0.623790154381	0.650275749776
0.325181125181	0.551925063356
0.46600679864	0.617724232765
0.635668415119	0.609549203465
0.653472357632	0.602235336364
0.531575806509	0.615020445862
0.374028178577	0.697172096531
0.347592706145	0.589402493213
0.605684493777	0.63274827425
0.598418805988	0.644058270102
0.600805257733	0.643573673015
0.388230130866	0.634243220208
0.420211924719	0.497656719258
0.372125344172	0.430997961806
0.592372098081	0.650573643202
0.619047619048	0.695510119305
0.23042961892	0.368487178933
0.532502246182	0.624195948305
0.455437586228	0.611223847043
0.2698494958	0.393742497365
0.509663000132	0.673422610212
0.420027988875	0.585964708032
0.575414123801	0.613002375752
0.505529804018	0.607032268499
0.617520356854	0.63221167393
0.754542352058	0.569641766159
0.343800387629	0.570211589797
0.563714902808	0.677793705061
0.527776835104	0.601817886439
0.483860891295	0.633311928223
0.485486385991	0.550059816748
0.508503235457	0.690059537962
0.594758324382	0.628676135319
0.529194439154	0.622331467852
0.619877604009	0.681584587154
0.563646899749	0.602367343209
0.620945251725	0.620379003506
0.578292126951	0.617548750151
0.246983311939	0.43487739914
0.668641771762	0.544302552623
0.429353035144	0.400028970521
0.623177730307	0.704792520242
0.621237434518	0.616970048099
0.396080423381	0.615097596297
0.575732659893	0.609102395415
0.356303345372	0.534153481424
0.379622790171	0.636154931691
0.349556079338	0.516476073867
0.593342469386	0.663094684911
0.526047859691	0.604673864473
0.565307012328	0.596733729424
0.498629503061	0.610378799033
0.307998715066	0.455011024136
0.351712596714	0.3592742239
0.368041334432	0.600547237012
0.057954178768	0.572774938503
0.392236497832	0.661603440141
0.376938390612	0.593509686761
0.394127362818	0.676533996869
0.409985718936	0.674003643839
0.457205097885	0.71082652456
0.418771480804	0.650746097911
0.331460674157	0.678681014612
0.3561980695	0.675843457764
0.429880261248	0.692831992905
0.388320967119	0.623390948199
0.267136695685	0.453747111623
0.418309219775	0.613723692315
0.353148480617	0.688615210306
0.390689594696	0.65127702571
0.407942917874	0.675570859854
0.450525671124	0.715606128314
0.403296939923	0.68780008201
0.387531085857	0.65781980737
0.381202945541	0.611344210515
0.387379241054	0.639412813651
0.34310304722	0.689871030157
0.426937240461	0.688265340348
0.327206954898	0.671035571175
0.505786618445	0.515755191217
0.412206317099	0.667556625832
0.404727413202	0.708548486311
0.326502501827	0.691493513381
0.420834388453	0.655275577431
0.434893695445	0.663855591313
0.423065687465	0.681636934088
0.341893913946	0.709513360826
0.398359909643	0.677640230559
0.408747556917	0.65464581801
0.399643221203	0.661783523596
0.511207073823	0.508050931941
0.359915519627	0.620432886784
0.348740990981	0.681422483974
0.34524216135	0.608249148984
0.380925319248	0.6546358401
0.389912015582	0.698668791218
0.362717006573	0.638043603151
0.397563215576	0.69653597737
0.245931112793	0.575926933299
0.505321634391	0.619127892341
0.338198444466	0.666854792747
0.362543962485	1.0
0.310545621275	0.662403507997
0.331485575855	0.702429329777
0.304292163601	0.767441516228
0.51684082496	0.698295808893
0.49644706649	0.679794817394
0.493131706552	0.876597632429
0.433717743014	0.863496405606
0.464858283164	0.878880934305
0.58325546741	0.868292267541
0.476095234589	0.887780171954
0.49012109624	0.828908814844
0.553935349395	0.892407233731
0.516029439738	0.850589014808
0.514571545134	0.868458024871
0.44177987247	0.895679515168
0.458366908407	0.883402369025
0.430128659493	0.848288883451
0.592239778556	0.884097629611
0.552800534013	0.905010230396
0.570894641421	0.851567597815
0.526972061079	0.82868192714
0.58031487394	0.808913750387
0.547874621926	0.859422099212
0.509004665802	0.843668361957
0.511117942412	0.826994319537
0.524748311122	0.890977371674
0.369105838314	0.875011049189
0.667219270244	0.865917721258
0.498527742302	0.861358315352
0.713985433974	0.857859129362
0.446151585753	0.856972775787
0.456088897579	0.857713115123
0.460302677544	0.859886284801
0.465032679738	0.824809041522
0.450621713307	0.854155836439
0.462117811363	0.831609050181
0.456962911127	0.87018139008
0.443363233613	0.842193946015
0.464258292497	0.836685244106
0.529937883673	0.859286421626
0.450114358322	0.864094383437
0.513223702637	0.909042371496
0.502548101924	0.885837313962
0.453698679689	0.861913514212
0.524350770096	0.903912003937
0.684418961863	0.884793777594
0.493943544705	0.889585881175
0.478818600532	0.873030695893
0.534834189259	0.885912014279
0.55747513779	0.870114240035
0.499654841631	0.878602911801
0.499638376589	0.867851489937
0.494944009103	0.85906695757
0.628938651609	0.875578072613
0.50680700985	0.86065058685
0.39361657333	0.865138846533
0.392052931715	0.858104780772
0.380644040885	0.873866885615
0.368830175856	0.828923602452
0.400731806478	0.852538066469
0.518562401263	0.861914586117
0.494831110678	0.883081710186
0.619479805124	0.87177032678
0.600217610943	0.823242185896
0.547006954794	0.859470695663
0.527944990946	0.773634352485
0.494962962963	0.895324852187
0.599271500601	0.904921783218
0.505456084091	0.865391826513
0.650609325494	0.837856554233
0.492830321037	0.883660331284
0.713808401879	0.924468670566
0.726228895569	0.977700992174
0.761719068501	1.0
0.563610430827	0.926914503957
0.613002031567	0.873617019948
0.612460043775	0.887593049844
0.625393687348	0.865882203113
0.486011810423	0.869882968765
0.497559050262	0.886646656513
0.538205060456	0.885899466952
0.49782311628	0.834941373446
0.492786636295	0.873438861492
0.654904044878	0.873270435429
0.580714605041	0.929680345586
0.448615448117	0.851134109777
0.479623101505	0.832969538
0.529498018191	0.887857439662
0.501849218211	0.854937857818
0.493547842801	0.83451987514
0.456563805992	0.85753169456
0.468856259306	0.856243642967
0.47008574494	0.842204846968
0.474944912097	0.825986705221
0.471644028483	0.851569984194
0.478526444	0.835026730923
0.453573046799	0.854654800138
0.459339883016	0.818817962119
0.455341488488	0.843561564505
0.496279172171	0.829560782969
0.482893450635	0.795025242331
0.491247067316	0.845350965897
0.473937923742	0.884372688389
0.548507282141	0.854888901034
0.55402853087	0.859237825634
0.441340435306	0.814404040632
0.460600639122	0.85608806855
0.436322300794	0.872771144733
0.460448454829	0.86568652899
0.449978248034	0.833628504542
0.475145882861	0.839150728061
0.559989937554	0.853672154328
0.514300741789	0.904783069635
0.554462029526	0.838637028528
0.534750532984	0.845462673743
0.509555319829	0.873925791166
0.523255946544	0.854205789149
0.525807100069	0.847162895296
0.532892760589	0.847594845129
0.630742634086	0.853689327588
0.577259063375	0.862568404666
0.570711492442	0.855660473378
0.565459167461	0.865048253369
0.569157423065	0.868239029911
0.339409270627	0.8406929595
0.57782239257	0.857061269717
0.534600760457	0.839652139724
0.479367645578	0.865394785676
0.463042878364	0.839423612747
0.4974359973	0.855536962381
0.498549854986	0.849035439011
0.558883030897	0.843799621353
0.555778759877	0.84980316074
0.548424228684	0.846479415097
0.544750887193	0.868548022152
0.470397595086	0.861343076372
0.47298035827	0.872556234225
0.432460458545	0.88269486466
0.484908852314	0.852725573621
0.516331282577	0.848024819775
0.5034872788	0.854620285099
0.484235697762	0.859525827365
0.495016236561	0.852211331827
0.54132960373	0.866869846098
0.539496460994	0.857481331743
0.441453617149	0.839632935147
0.750223413763	0.817025476509
0.540080404023	0.868811144443
0.550103385489	0.879181235297
0.449998030256	0.859150901679
0.431612525506	0.863239585781
0.409470023131	0.857453815769
0.50539030532	0.877613825051
0.518815225393	0.853589494359
0.551430175329	0.865345727759
0.604751293056	0.879869889016
0.504802129943	0.844802202472
0.475012579782	0.864064720017
0.496240733893	0.877207201465
0.567387849896	0.881292458097
0.545236433432	0.855743058104
0.56291429236	0.876687791884
0.574459720514	0.857462230751
0.436691236692	0.856250487039
0.51824635073	0.870263571216
0.571392388516	0.872381082832
0.586043520353	0.838312886609
0.527462819298	0.856983853589
0.474905222656	0.87352063691
0.438654915022	0.863246541362
0.556564637291	0.853073311006
0.545782480611	0.850132561692
0.563234487911	0.864986823849
0.44740004146	0.851475467474
0.480274834379	0.882533072319
0.453249420917	0.863858170584
0.557558128999	0.87246900771
0.573675082353	0.857537481091
0.389075355434	0.827883650868
0.539701257862	0.863238630314
0.494723371923	0.854342626193
0.411630066291	0.866008044978
0.520823290533	0.852550441965
0.50545901165	0.887175405802
0.572281959379	0.891897327643
0.517917649291	0.842528644535
0.567659707618	0.864777491897
0.647787409278	0.897180151989
0.442461060712	0.861362998418
0.548378986823	0.842027968516
0.527494032873	0.833235947821
0.517666250174	0.823082885874
0.53228579425	0.841453420811
0.525867395051	0.851180734525
0.553483709273	0.8514583271
0.558280962356	0.842205588114
0.602677137034	0.87259431974
0.581015388578	0.864895376747
0.595870639464	0.837713492483
0.577663802677	0.849846192918
0.396373555841	0.845646851151
0.601968311816	0.854810335012
0.424414270501	0.745982765425
0.588615153158	0.869729675536
0.571433965063	0.865497433909
0.463397202665	0.852623708845
0.544472504454	0.856785407503
0.444895714875	0.825969285392
0.456410761478	0.843257272961
0.436980035215	0.848112533135
0.56423235047	0.878435023709
0.532897344432	0.862529497548
0.538285699185	0.862527625281
0.512091224073	0.832024353669
0.397537209552	0.819883408432
0.452765945116	0.873619022821
0.455678554722	0.866590075773
0.317801441325	0.799402085971
0.484294659013	0.800553747925
0.470836825929	0.810133315755
0.475555147734	0.799617301654
0.474588507724	0.842374643807
0.502951360782	0.829193800196
0.493935405241	0.809822852843
0.447282466685	0.819732494373
0.449617512659	0.826973017065
0.497030720851	0.829554956648
0.480581877875	0.827163405174
0.441371041756	0.699289009312
0.487018216963	0.863091852694
0.45991533125	0.821651406902
0.473791170093	0.840535224398
0.47677354332	0.839891552236
0.518213058419	0.841840648257
0.472946856051	0.830507833786
0.470986571148	0.85007941589
0.470659082999	0.854927778087
0.47628873947	0.847842135071
0.457063658215	0.867958621418
0.494423986002	0.86525890054
0.456969484801	0.837270613859
0.53230861965	0.804549678094
0.495500752036	0.854756185061
0.479936259597	0.88080927064
0.432937913457	0.831414520754
0.475869418418	0.847024564658
0.501555335891	0.865734077287
0.489194020531	0.865791091634
0.460693600431	0.846144838472
0.476258269679	0.865323962537
0.493658256006	0.840810802397
0.490197077812	0.849190926407
0.570224141477	0.757334945113
0.453426553055	0.833564923066
0.464938959295	0.853790701976
0.472254480042	0.838713113257
0.480410510129	0.8310656653
0.480896411221	0.848675566043
0.459220555462	0.856193568039
0.489830404702	0.850198756052
0.397331566995	0.861098538325
0.526527410022	0.862609761905
0.465683881675	0.845540154091
0.448922104989	0.800908852083
0.45463854501	0.850673447241
0.456081085052	0.850975794974
0.437711969094	0.836442459832
0.529269898183	0.867804158395
0.520106715102	0.879739636222
