# Supplementary material for: Do universal codon-usage patterns minimize the effects of mutation and translation error?
Source: Genome Biol. 2005 Oct 19;6(11):R91. doi: 10.1186/gb-2005-6-11-r91 (PMC1297647; doi:10.1186/gb-2005-6-11-r91)
Supplement: Additional data file 1 — A tar archive containing the used CUTG records, separated for archaea, bacteria, and eukaryotes, the data used to produce the histograms in Figure 1, the kinemages used to produce Figures 2 and 4, and the data used to produce the scatterplots in Figures 3 and 5. [file gb-2005-6-11-r91-S1.tgz › CodeError/data/scatterplots/euk_p_AUGC_X.dat]

0.4634954451	0.59589374241
0.421119133574	0.54271862869
0.43090035852	0.581061333441
0.529653176014	0.730298176294
0.461133538658	0.598660307298
0.420899492893	0.738007586836
0.50342870655	0.627660449083
0.451867784557	0.646960296215
0.470111925076	0.68247617241
0.447705849736	0.554254692164
0.457023905453	0.544853716296
0.443053676139	0.590459743175
0.483526268923	0.72134079183
0.464664117969	0.703451780462
0.500710602306	0.674035335474
0.466993398679	0.692917127392
0.502422107233	0.728727546245
0.488373444466	0.716631815697
0.483924593543	0.702290371168
0.502305564095	0.665734303257
0.489787871619	0.653501065225
0.389648614381	0.466436833672
0.596753915885	0.708863770623
0.482386121754	0.591540342928
0.62492906072	0.711226154977
0.447704804483	0.570012842503
0.442223091212	0.584953509935
0.441255300869	0.579719633392
0.478954248366	0.526658210352
0.458053301262	0.544332693107
0.457728565016	0.616096963284
0.453372683847	0.546585428425
0.462940872587	0.549284125342
0.441351464323	0.601626274612
0.496201978251	0.630898615959
0.451842439644	0.52822259891
0.459128555996	0.568300087416
0.452054082163	0.600875491569
0.4236751673	0.644864734618
0.508824898694	0.586852376061
0.549865799575	0.75922570786
0.449842881315	0.647716433372
0.462205298054	0.633287475318
0.474650662845	0.669453696834
0.504931254493	0.71384198658
0.486592614507	0.618758999777
0.485229074522	0.573321364686
0.47417694675	0.602856381242
0.516012954301	0.802816273765
0.501726879009	0.695937003829
0.413743736579	0.488958316667
0.402495491544	0.522027434655
0.398407264067	0.481928547352
0.363292057668	0.575366675847
0.416452093779	0.536260851313
0.495702466062	0.648859472843
0.471303416723	0.578406296724
0.5186232909	0.734699707695
0.581953835392	0.875696884011
0.499689518132	0.624931839114
0.455953604464	1.0
0.462585858586	0.662276825948
0.481536308338	0.692722164793
0.456741047568	0.73577397306
0.609831533869	0.715165037846
0.45116365437	0.579794523035
0.62476749473	0.681454251851
0.621398714893	0.621379451886
0.679794212338	0.538079290989
0.52859029746	0.548102657831
0.542991092359	0.692575904434
0.511502668997	0.727398074012
0.520833889913	0.759190462201
0.462226605149	0.594150722757
0.449702127659	0.696269474048
0.464651039897	0.693982573965
0.456764229192	0.647431129699
0.44618451025	0.646976152393
0.595299675229	0.633738664681
0.544330960487	0.477193363051
0.420157209002	0.626587887525
0.491187032583	0.573126288235
0.454464224345	0.62370363844
0.440274298607	0.673699291364
0.440081871602	0.646341888329
0.418274324563	0.612829343764
0.445897982594	0.603203189162
0.447089846548	0.621416732509
0.462785941884	0.631965455373
0.448813394512	0.594263528041
0.464581487194	0.607332777027
0.43972506311	0.561248493308
0.448557453406	0.626292504804
0.43723865677	0.591548031094
0.47252311757	0.663270849046
0.433431085044	0.73615722611
0.449602959755	0.692012740568
0.4338962493	0.615018920637
0.495935549426	0.661243383191
0.490906212819	0.687416342162
0.411703356055	0.657406979775
0.429979071023	0.626442810704
0.437853048245	0.600029334227
0.434056703442	0.623863126509
0.409014635965	0.63836307019
0.448022476767	0.621614793108
0.482109562284	0.719631428002
0.483540997878	0.571153582148
0.483807687192	0.712023135018
0.470390650163	0.703839741098
0.46555033591	0.636023912304
0.475096353394	0.674267795516
0.483391629478	0.681297086903
0.510713928106	0.689363172329
0.562568014482	0.686578482362
0.552498643884	0.667251851912
0.546489231308	0.620003111218
0.493274017583	0.696344527649
0.485797815931	0.69063827511
0.355361044637	0.497361575338
0.498205268601	0.711035939745
0.488481324089	0.661932889297
0.424423046174	0.645357881502
0.434889824388	0.629591250424
0.444091758841	0.65850788276
0.447926042604	0.679341704786
0.511341343796	0.654496847658
0.49574795768	0.6787052426
0.484800390673	0.684506876286
0.473943051946	0.668676203834
0.429344280642	0.632960631933
0.4477195353	0.557795361329
0.41815944209	0.529012880541
0.443769861974	0.615315982323
0.46779671879	0.677732373992
0.459142003115	0.644134817792
0.430990564811	0.663552544861
0.453436392455	0.62241460878
0.473415384616	0.659397087052
0.479669949223	0.696708470201
0.433382137628	0.608449994842
0.71380697051	0.614077025663
0.482917721791	0.654577034988
0.477826127211	0.647002137017
0.432260479042	0.591583530473
0.420587703513	0.574017400942
0.428075773692	0.580108539291
0.46761095373	0.627569565678
0.479712466981	0.611750606319
0.497121372342	0.686187956211
0.547767414989	0.642480038222
0.446200811274	0.698348171487
0.436266850287	0.630458812003
0.457978976282	0.60202087764
0.515089842317	0.642283063072
0.490155877392	0.677948131562
0.473659727875	0.666979136158
0.49880682913	0.703307249923
0.428765828766	0.599798375925
0.482570152637	0.617517751044
0.474851708417	0.702665994014
0.502786301455	0.711245282214
0.463544774809	0.664307867857
0.472517399422	0.612407159882
0.420898259765	0.615461782983
0.475277497477	0.709467676055
0.464378043648	0.733541603599
0.488008662032	0.684844154287
0.416136871232	0.653840649484
0.44572723918	0.63431771393
0.423757702898	0.608681181615
0.478823465449	0.674648873111
0.500133859459	0.716087971181
0.411700919136	0.577460862973
0.488443396227	0.66051273138
0.447711594985	0.626657825055
0.420634406513	0.541630366147
0.469258074411	0.677133429983
0.476785176525	0.556169633092
0.512060447544	0.6150005719
0.465438724892	0.65224794759
0.486941778305	0.695933290982
0.551348030851	0.708113867142
0.427376667372	0.603931794639
0.49343481093	0.697944904863
0.473207316659	0.680618672891
0.48516243232	0.658202102093
0.509535804247	0.644003246619
0.486554157318	0.685363540861
0.480386680988	0.720105855855
0.531060750334	0.629476652037
0.554046718273	0.64194208995
0.546141587792	0.615635406289
0.560546014971	0.682063727247
0.540592670525	0.661513705933
0.414955070604	0.562414124555
0.519453933097	0.683546742245
0.308107028754	0.69400560523
0.514193112038	0.669354757576
0.487672174915	0.692687554645
0.425252799698	0.616218061758
0.474258530569	0.680457539202
0.407333699904	0.591625847765
0.422908356724	0.623597612492
0.419614492402	0.620104886551
0.489655629724	0.680433109704
0.47447235434	0.650343116858
0.460379751853	0.671708660694
0.463316958564	0.677347786111
0.383424349502	0.611874574287
0.418119186299	0.559768049351
0.426918986275	0.594322587588
0.4298160697	0.524347827782
0.477994298434	0.622862505937
0.460262992456	0.61965074179
0.449348504312	0.621919235574
0.439210340415	0.635418068128
0.464879797199	0.652827750018
0.478910420475	0.63816518662
0.441141886595	0.602387108317
0.435325732177	0.622657296585
0.468541364296	0.625792370996
0.461221603002	0.606242366702
0.434230420321	0.519878644643
0.447084407217	0.607029069499
0.445840813884	0.589754403004
0.447990178474	0.613505113327
0.444407015131	0.629650363483
0.48886393794	0.629811778718
0.455191444226	0.650567768996
0.442584107074	0.611652363937
0.445691597516	0.605264580932
0.455591622228	0.607169632865
0.452256338683	0.600245627881
0.464976886312	0.626221540774
0.456210980804	0.574749355471
0.567631103074	0.833303032749
0.471409677921	0.600682444068
0.4463759718	0.609745581956
0.416849384382	0.607703835281
0.461699164346	0.694236557209
0.468912828589	0.615870667683
0.454306411963	0.62091830919
0.449048767826	0.583592653296
0.448542524745	0.616176722721
0.478879439367	0.620051257513
0.473853211009	0.609738070205
0.618136952498	0.755664019832
0.448547083242	0.644356294116
0.459382902909	0.592487203123
0.479540952251	0.577059851465
0.47225379421	0.608882100885
0.467203976089	0.6140689019
0.438058317883	0.609445197793
0.486193595787	0.619879127187
0.400028387585	0.55610689649
0.471574684596	0.664503445766
0.464951674314	0.573946724874
0.474306369675	0.727262635059
0.460247592848	0.5595876752
0.452266852853	0.577780695572
0.449228488646	0.59570913899
0.472256676157	0.662407418309
0.461604054157	0.643629849123
0.600273163336	0.761104687117
0.582440834336	0.804329490428
0.586822701752	0.791228637602
0.60914970411	0.721169075102
0.590205774446	0.758580504012
0.532837309835	0.78793563063
0.61876986942	0.710527978612
0.58733154822	0.732788222517
0.573953030491	0.744028410556
0.580988355975	0.765833761438
0.602112991315	0.756294779317
0.551050325407	0.786087171928
0.614487771542	0.747761173316
0.585235754597	0.748925944063
0.610912333962	0.732658285223
0.569513902781	0.741380171084
0.569580535066	0.690197047565
0.585877117976	0.746652668905
0.558832330352	0.759647143801
0.581770673225	0.758557712443
0.60267329075	0.735806801973
0.563937692447	0.798022065384
0.651832032028	0.652425884837
0.603767560665	0.742061863904
0.665900479251	0.639324482279
0.578427051194	0.779729782996
0.583488122006	0.781262051366
0.584929501115	0.787411987305
0.602614379085	0.668905351505
0.592781994401	0.737550730411
0.565913511896	0.775001792344
0.603393981805	0.761871919053
0.580801202273	0.783323349062
0.575315054117	0.792482555905
0.598994480573	0.716766939723
0.602134688692	0.759332112131
0.628375945265	0.738000203476
0.603172126885	0.766094249347
0.536263338759	0.757015746618
0.633551143641	0.705862915725
0.645807078472	0.659576460943
0.584441221497	0.757113385111
0.568466356073	0.747224614146
0.599725307536	0.753497464335
0.593918493889	0.734137508156
0.59159248003	0.711113209796
0.612659601102	0.718322642185
0.586598391393	0.734274269153
0.60910122623	0.726715550013
0.56055040842	0.744757545056
0.572655690766	0.774511383203
0.554247697031	0.784599271212
0.562816314379	0.787741715204
0.50101141835	0.830883599198
0.552920449926	0.784837683142
0.598803116716	0.73230547188
0.607524578994	0.732302371523
0.617574257426	0.712958927434
0.574259734204	0.681265221946
0.616637688359	0.734206121529
0.467846131258	0.766542118274
0.577050505051	0.755339719854
0.632717876944	0.739862193921
0.555184393372	0.765931907909
0.624231026318	0.627433276244
0.607111908888	0.737220934757
0.689703633282	0.624550812025
0.72147509999	0.623184289484
0.777956747142	0.595437446087
0.66366729956	0.687085334961
0.626910454758	0.682784157446
0.62426189239	0.718524035448
0.61666354982	0.717122938959
0.603035959568	0.756960955698
0.565365402405	0.770802793325
0.595704525724	0.756227380128
0.57546000572	0.743313330646
0.577611454605	0.763760099017
0.673953351048	0.647216122804
0.679603837821	0.659876010792
0.547223269086	0.778617560947
0.596086054097	0.75062530889
0.618415927784	0.736099833718
0.57208331511	0.776985886002
0.56880956049	0.753178230972
0.557544587674	0.781782695248
0.585432349044	0.780548107956
0.576826940224	0.779422166521
0.581870927855	0.784963230464
0.592006239428	0.783204765591
0.587154156684	0.764693802383
0.594860508771	0.779556909424
0.57227101556	0.789576360555
0.582103724533	0.791732737142
0.572787318362	0.768163368584
0.554997225965	0.84831915083
0.556127052879	0.747654640315
0.582431423773	0.76712489974
0.605494266221	0.738576713534
0.594843486112	0.730320595633
0.531679517264	0.80997254265
0.559860248447	0.783352557947
0.5510586217	0.757212378581
0.56005472904	0.769409758841
0.547846555421	0.801527721935
0.577876233701	0.770002144435
0.584169404244	0.720229133014
0.628706676098	0.705056683528
0.58727889347	0.73821863431
0.571527170662	0.733232255984
0.590493509117	0.739338308575
0.581729343885	0.73462279667
0.58034012785	0.725952519325
0.583683788926	0.721570156375
0.617555566172	0.659051182464
0.603217385408	0.673793966815
0.618255496911	0.662767424574
0.597288422837	0.722613688559
0.601966235777	0.723365067241
0.5216028509	0.814754825396
0.602147593843	0.715059339272
0.590069335719	0.720631067053
0.567004814611	0.772581762655
0.550279182005	0.77004753804
0.57360959651	0.765653294379
0.559705970597	0.769411396759
0.613321481118	0.699377549143
0.60275210928	0.727431756968
0.593299265745	0.731297632344
0.595677201219	0.730428421472
0.565682482578	0.782330471005
0.595931613783	0.768877604055
0.584199370983	0.765339557473
0.584878812313	0.748229354793
0.57584593694	0.741352381917
0.583673641224	0.762197531846
0.562797286408	0.772984993304
0.590420132149	0.768315926803
0.603806993007	0.739657556208
0.583955223881	0.73818460587
0.562675977025	0.774768452325
0.737303715052	0.577083252871
0.604639684106	0.740965158277
0.607135141808	0.722103335154
0.571935077214	0.770862118572
0.56552902787	0.773720870891
0.543737020716	0.771509215611
0.587299338999	0.732068859795
0.606460832287	0.733452931226
0.598049582893	0.73193174543
0.633611202817	0.677190736967
0.547944632626	0.759288773889
0.572578722953	0.772587430686
0.588664095927	0.728938559482
0.635680234691	0.720244464785
0.591883324609	0.723712418426
0.604430747761	0.729563334614
0.600782178029	0.720752028613
0.556126756127	0.776677200049
0.606162100913	0.731338252375
0.603657042011	0.733048193921
0.601871901971	0.708543521831
0.587267876576	0.731472652275
0.578170089968	0.746126411536
0.547473779156	0.785321915808
0.588731920619	0.72770628588
0.574550592196	0.746202065617
0.600889543968	0.725052052141
0.537833122284	0.795348693304
0.574885339237	0.759496509317
0.563865215681	0.770488112275
0.601478823465	0.733516648747
0.601843768552	0.725941883995
0.525095528245	0.771187660829
0.598158131177	0.729890379252
0.581020934557	0.75560553896
0.54440629656	0.753793773902
0.583548797055	0.746302773942
0.61956386955	0.728517118873
0.629371306791	0.700245677514
0.582784418964	0.734104514213
0.598516987695	0.722566400943
0.637471844925	0.688557751719
0.556206127136	0.780466326145
0.587987246734	0.724696543709
0.581497946856	0.727734470642
0.583975426905	0.720027002236
0.601835192516	0.724907071
0.582544792378	0.72257458616
0.585306122449	0.729042362163
0.614587697582	0.684592944175
0.634107088817	0.678324545281
0.633257678192	0.672677753214
0.606120651695	0.671519663758
0.614106610556	0.686623895738
0.52718228498	0.781299106012
0.617809230587	0.717085712368
0.535782747604	1.0
0.628474617131	0.72115788142
0.605392285755	0.724236647744
0.568858384917	0.782816529067
0.583426322899	0.715581196532
0.571050099349	0.813486604338
0.566701137539	0.80045242096
0.541769533907	0.788628081254
0.609698952301	0.722716390734
0.598171819263	0.730625035338
0.589170333373	0.740547767309
0.574327210594	0.746886881264
0.501188564086	0.81560211505
0.588466052334	0.780436462465
0.572075343457	0.774746014242
0.465634075508	0.784931099164
0.582653180771	0.75869619853
0.57530909472	0.77083962316
0.583189576069	0.79524994273
0.574569463824	0.794344068581
0.586769187261	0.778577288105
0.584124314442	0.761434621441
0.5692448393	0.801121661393
0.557328736302	0.802541529411
0.59267053701	0.776626392728
0.592203063503	0.768330312754
0.622746009263	0.776211690737
0.595661023899	0.774667317119
0.580756699249	0.79063340491
0.582693737108	0.781245601928
0.577970696953	0.787174094051
0.615249566194	0.776707919947
0.560352184003	0.778885140996
0.582844520515	0.783781008271
0.585082705941	0.774680221948
0.585895355128	0.770415530638
0.575831588742	0.784681746259
0.591357831231	0.752752561428
0.5874905187	0.764343268298
0.523508137432	0.715736737431
0.602886261086	0.75519453381
0.58870539379	0.782531395326
0.555461854163	0.82075257056
0.545074702456	0.771644317021
0.60085948364	0.75291070175
0.590209962164	0.773290600928
0.591138119523	0.769842712807
0.581872374648	0.775701180945
0.593347771732	0.749330170085
0.597094801224	0.758027786645
0.581328398109	0.663662215204
0.551817056296	0.775564140167
0.586692983996	0.760991171323
0.591980326525	0.729699712622
0.588052416929	0.75805005957
0.585573241991	0.761160349474
0.57688634193	0.770072233453
0.585734402742	0.746788283799
0.546035200606	0.819437287338
0.602685911081	0.757140201981
0.593901526245	0.757122236399
0.509915982806	0.774019529693
0.593122420907	0.762980074014
0.584490826448	0.774077379842
0.559615255037	0.781614289568
0.598712193432	0.759377468465
0.602269024659	0.763613928398
0.415626511221	0.688327867633
0.297593261132	0.711091773349
0.376851789217	0.725248280783
0.610963522105	0.558223292982
0.376946390665	0.688627976845
0.516626485992	0.852985957697
0.539607472216	0.675648584028
0.508888986436	0.793360943662
0.499649679834	0.748017163321
0.296645411699	0.737446048068
0.315963828454	0.682755741338
0.296281976932	0.750886034108
0.678705295202	0.634983706051
0.608501729474	0.757506064371
0.601060987994	0.632550714386
0.544408881776	0.790773484669
0.668941979522	0.846224498317
0.569373303337	0.66628412356
0.484257073511	0.70255598259
0.449277589917	0.578652300066
0.481783770996	0.641078361325
0.153731208115	0.852042735103
0.75307186282	0.493299513691
0.409429544487	0.652683994204
0.85112676195	0.462993789817
0.312322901581	0.707531993861
0.342555479519	0.704909928828
0.354723230648	0.700672104267
0.313529411765	0.817877089698
0.30102984426	0.731275709806
0.362711357175	0.706658754752
0.314122067727	0.665519213179
0.28634762598	0.641528417201
0.376108359051	0.706862076332
0.494617192196	0.697029866309
0.296365946633	0.704620581461
0.45216660665	0.686247673204
0.452418096724	0.704085486215
0.401157533008	0.941593670415
0.430676267951	0.54352322432
0.857584007542	0.590071929928
0.447546531303	0.720367708531
0.405784147469	0.76200863708
0.530126597396	0.667550827085
0.573575664989	0.636049854022
0.420779430354	0.737036492868
0.401026454143	0.669584050275
0.424056689166	0.756847703167
0.761701774296	0.602491721784
0.45814374212	0.685214634346
0.194450292644	0.797805771155
0.21941560657	0.84816604503
0.18070854421	0.847766794983
0.242187051549	0.987160948681
0.232822875728	0.805983031055
0.461181621014	0.623776282573
0.405665336318	0.70850455283
0.722241867044	0.634216409531
0.644439263232	0.482076488789
0.524693657891	0.631961347569
0.660035237116	0.914086786317
0.445252525253	0.758507825699
0.683560316521	0.624963986215
0.504442811331	0.749582871271
0.717765416294	0.583936456821
0.420215399851	0.769212184586
0.826954077626	0.444661973345
0.835812871824	0.420572846951
0.827406246023	0.277183620093
0.498573695459	0.596105979068
0.669104547585	0.614700354878
0.701615569938	0.603306351591
0.73868362231	0.596028080926
0.392772866552	0.66602061838
0.477609620722	0.74559778894
0.554259615748	0.683848243088
0.461245113929	0.748454659807
0.454563944028	0.799298045588
0.695459108356	0.517232417898
0.518209016816	0.706913513186
0.378465866265	0.850976675931
0.351596217837	0.631038960989
0.515613902445	0.742835583355
0.493190040916	0.737651366087
0.471752096309	0.802708964444
0.393872505739	0.821233805863
0.375238446278	0.682674868452
0.386340448048	0.693476264711
0.380177866553	0.619805381749
0.374112451508	0.661445410035
0.383843688121	0.65873900698
0.326133568515	0.676703965772
0.35719118008	0.652737425989
0.346682084161	0.680674792448
0.443527080582	0.669745773311
0.460252040897	0.623932520912
0.468011189316	0.821632985748
0.405486098152	0.78451850536
0.544092030773	0.631474941464
0.576335893679	0.67690732651
0.380638432599	0.825290072341
0.391962597893	0.792024485541
0.320055232437	0.867394220147
0.387233932004	0.828805729167
0.393073552718	0.818676286414
0.399538938117	0.720108913212
0.613690846133	0.736429332276
0.430654551391	0.685794643307
0.592299507914	0.687158164635
0.562333778125	0.774005763196
0.472622114462	0.736894667592
0.512942142352	0.727960689121
0.513689542878	0.716882702775
0.504280564734	0.639014156047
0.712104321607	0.660607781967
0.576061160835	0.658740408947
0.547389749106	0.695566770171
0.605815061963	0.691476080747
0.61970821749	0.69973029389
0.141263916346	1.0
0.633114315265	0.678789924004
0.525251621561	0.705280669004
0.446675075951	0.81599895517
0.403959628697	0.844749672369
0.474606636548	0.771205391408
0.488017551755	0.789804315285
0.551986267778	0.622595954359
0.568836212669	0.651466977096
0.567173029632	0.692284138442
0.564632408416	0.724414756607
0.416166022038	0.787841445474
0.375289925726	0.715686107839
0.295022562559	0.829341591472
0.426077882654	0.799268141282
0.505351192003	0.745681402149
0.46764619206	0.709770230633
0.458919242066	0.798063784355
0.441192185079	0.699917728052
0.546766433566	0.687845183374
0.554864209879	0.707587095008
0.328302736795	0.77380888084
0.799559555725	0.265955184842
0.532683806172	0.663388438603
0.565348887448	0.723683945888
0.34579853451	0.768387675169
0.308720845136	0.809738056834
0.256597274983	0.8635188351
0.461260623229	0.754166500511
0.47027237691	0.672277101248
0.559119570752	0.642940175957
0.632875261363	0.621710932254
0.520260945929	0.851940630535
0.416192166106	0.769839968994
0.44207912947	0.787730919771
0.55139347268	0.533538426083
0.553670098296	0.696173917075
0.610652401442	0.738245218253
0.623790154381	0.667684975137
0.325181125181	0.803381886081
0.46600679864	0.676920161393
0.635668415119	0.702756138336
0.653472357632	0.676962235649
0.531575806509	0.754510517584
0.374028178577	0.697656936688
0.347592706145	0.843571810279
0.605684493777	0.722016353398
0.598418805988	0.743755985973
0.600805257733	0.6927370686
0.388230130866	0.826514474105
0.420211924719	0.778356538755
0.372125344172	0.841649887885
0.592372098081	0.702971003029
0.619047619048	0.643803670251
0.23042961892	0.938645423123
0.532502246182	0.690937715236
0.455437586228	0.749057832177
0.2698494958	0.966905986222
0.509663000132	0.697864628265
0.420027988875	0.697349453746
0.575414123801	0.666447137197
0.505529804018	0.756792769863
0.617520356854	0.706753591377
0.754542352058	0.569418863037
0.343800387629	0.812436218131
0.563714902808	0.681423718792
0.527776835104	0.734871501155
0.483860891295	0.715777431123
0.485486385991	0.622183177557
0.508503235457	0.69450508287
0.594758324382	0.708951037907
0.529194439154	0.660461408951
0.619877604009	0.592160915316
0.563646899749	0.629413130638
0.620945251725	0.628317136174
0.578292126951	0.629859442927
0.246983311939	0.921721105711
0.668641771762	0.626951798145
0.429353035144	0.785448786972
0.623177730307	0.579924307512
0.621237434518	0.681112037463
0.396080423381	0.773713745564
0.575732659893	0.785897225663
0.356303345372	0.772382035906
0.379622790171	0.744388268235
0.349556079338	0.852249918403
0.593342469386	0.669389031061
0.526047859691	0.716655145173
0.565307012328	0.765534230428
0.498629503061	0.73775371703
0.307998715066	0.984693454159
0.351712596714	0.803170464596
0.368041334432	0.789671756599
0.057954178768	0.916364534974
0.392236497832	0.635816107793
0.376938390612	0.663837469273
0.394127362818	0.632602442606
0.409985718936	0.695125151831
0.457205097885	0.637314064046
0.418771480804	0.627183307188
0.331460674157	0.665287672758
0.3561980695	0.714963666494
0.429880261248	0.633055664697
0.388320967119	0.641881186313
0.267136695685	0.534068111542
0.418309219775	0.683988778201
0.353148480617	0.677553978067
0.390689594696	0.679786560557
0.407942917874	0.687430887606
0.450525671124	0.538735258638
0.403296939923	0.71309106736
0.387531085857	0.687964610082
0.381202945541	0.696189695392
0.387379241054	0.678616024724
0.34310304722	0.68114100989
0.426937240461	0.684578980702
0.327206954898	0.661896173576
0.505786618445	0.573335697385
0.412206317099	0.637182169973
0.404727413202	0.691354714256
0.326502501827	0.721326214042
0.420834388453	0.740047398537
0.434893695445	0.661033551362
0.423065687465	0.676928919451
0.341893913946	0.666781676548
0.398359909643	0.702857388977
0.408747556917	0.636187882036
0.399643221203	0.628368667111
0.511207073823	0.430077245139
0.359915519627	0.733582954598
0.348740990981	0.669523373843
0.34524216135	0.671518232638
0.380925319248	0.643317846068
0.389912015582	0.66699793627
0.362717006573	0.73090241416
0.397563215576	0.654189511696
0.245931112793	0.826472531574
0.505321634391	0.637596936711
0.338198444466	0.656966302846
0.362543962485	0.696031118596
0.310545621275	0.653703699003
0.331485575855	0.677851873713
0.304292163601	0.700480638318
0.51684082496	0.655685756534
0.49644706649	0.667691493826
0.493131706552	0.783346215393
0.433717743014	0.800527769869
0.464858283164	0.802512400901
0.58325546741	0.792620958415
0.476095234589	0.782258396944
0.49012109624	0.850480791838
0.553935349395	0.753939500166
0.516029439738	0.778689927405
0.514571545134	0.797862489568
0.44177987247	0.774672257114
0.458366908407	0.763659410916
0.430128659493	0.801790823502
0.592239778556	0.811396844953
0.552800534013	0.808305860756
0.570894641421	0.784948888713
0.526972061079	0.799615248886
0.58031487394	0.771876021573
0.547874621926	0.809475958809
0.509004665802	0.815532255213
0.511117942412	0.801710221576
0.524748311122	0.781100866662
0.369105838314	0.773709546296
0.667219270244	0.731918310304
0.498527742302	0.766796585176
0.713985433974	0.722125992228
0.446151585753	0.789946278638
0.456088897579	0.795750479186
0.460302677544	0.798824816088
0.465032679738	0.692113957766
0.450621713307	0.749618398206
0.462117811363	0.800626637433
0.456962911127	0.768292097708
0.443363233613	0.785422073243
0.464258292497	0.809649498156
0.529937883673	0.760050800562
0.450114358322	0.761112541104
0.513223702637	0.756849352967
0.502548101924	0.788961252003
0.453698679689	0.798693448333
0.524350770096	0.735920799176
0.684418961863	0.754379836049
0.493943544705	0.796807466482
0.478818600532	0.785199111066
0.534834189259	0.800097948131
0.55747513779	0.798533846971
0.499654841631	0.752411249666
0.499638376589	0.742972210558
0.494944009103	0.765636075271
0.628938651609	0.820064137543
0.50680700985	0.801809281502
0.39361657333	0.761831799104
0.392052931715	0.780583568995
0.380644040885	0.770523685683
0.368830175856	0.834796885739
0.400731806478	0.784656814988
0.518562401263	0.776723418778
0.494831110678	0.75587412387
0.619479805124	0.788617541446
0.600217610943	0.806038762806
0.547006954794	0.770848760411
0.527944990946	0.916295154684
0.494962962963	0.800460234682
0.599271500601	0.796244241782
0.505456084091	0.831427379808
0.650609325494	0.71570916509
0.492830321037	0.760894226297
0.713808401879	0.701187722442
0.726228895569	0.68111350872
0.761719068501	0.631858034587
0.563610430827	0.710002230334
0.613002031567	0.751900753739
0.612460043775	0.79025192382
0.625393687348	0.798973792453
0.486011810423	0.779309801454
0.497559050262	0.822843824447
0.538205060456	0.810058205289
0.49782311628	0.78640222039
0.492786636295	0.802736702357
0.654904044878	0.704802354098
0.580714605041	0.668295237304
0.448615448117	0.808550080801
0.479623101505	0.767410084347
0.529498018191	0.773359750367
0.501849218211	0.820497738015
0.493547842801	0.794395115674
0.456563805992	0.80633184815
0.468856259306	0.800594368588
0.47008574494	0.805533738932
0.474944912097	0.812157112184
0.471644028483	0.799592885541
0.478526444	0.789304246716
0.453573046799	0.786686320825
0.459339883016	0.814384348963
0.455341488488	0.805593757749
0.496279172171	0.809549115939
0.482893450635	0.893677728581
0.491247067316	0.804586169751
0.473937923742	0.795198857977
0.548507282141	0.785531328142
0.55402853087	0.787878053019
0.441340435306	0.842077708137
0.460600639122	0.811409405679
0.436322300794	0.783928679924
0.460448454829	0.800291252708
0.449978248034	0.829528063302
0.475145882861	0.798649448001
0.559989937554	0.790867553666
0.514300741789	0.732241081406
0.554462029526	0.801783669875
0.534750532984	0.796495757923
0.509555319829	0.779625469681
0.523255946544	0.787770304742
0.525807100069	0.783107576034
0.532892760589	0.781225286664
0.630742634086	0.732260484935
0.577259063375	0.737626005218
0.570711492442	0.714855580029
0.565459167461	0.784882395889
0.569157423065	0.783793259141
0.339409270627	0.798192346085
0.57782239257	0.783448323128
0.534600760457	0.77281074058
0.479367645578	0.809273921516
0.463042878364	0.802773786072
0.4974359973	0.807430604044
0.498549854986	0.817065500071
0.558883030897	0.752984713671
0.555778759877	0.782602518133
0.548424228684	0.787926153296
0.544750887193	0.78273796262
0.470397595086	0.812594225697
0.47298035827	0.777849756344
0.432460458545	0.767613532922
0.484908852314	0.780860381343
0.516331282577	0.794284590972
0.5034872788	0.799489696482
0.484235697762	0.815020509663
0.495016236561	0.797333668219
0.54132960373	0.786518827717
0.539496460994	0.797251679185
0.441453617149	0.798929844733
0.750223413763	0.64117608134
0.540080404023	0.785714700641
0.550103385489	0.769537743417
0.449998030256	0.790585372893
0.431612525506	0.787860155043
0.409470023131	0.788738256093
0.50539030532	0.771590420811
0.518815225393	0.766680775728
0.551430175329	0.788304705372
0.604751293056	0.73206375623
0.504802129943	0.815951563412
0.475012579782	0.804044368149
0.496240733893	0.761645047112
0.567387849896	0.764180746704
0.545236433432	0.780064670668
0.56291429236	0.781718275626
0.574459720514	0.785303546227
0.436691236692	0.798093702603
0.51824635073	0.766900105735
0.571392388516	0.795070108822
0.586043520353	0.778448170315
0.527462819298	0.78257337061
0.474905222656	0.777018588415
0.438654915022	0.810177855089
0.556564637291	0.79330269841
0.545782480611	0.815390671314
0.563234487911	0.783204317376
0.44740004146	0.829667351656
0.480274834379	0.795226210357
0.453249420917	0.796563630086
0.557558128999	0.786711173031
0.573675082353	0.792991496546
0.389075355434	0.788632663572
0.539701257862	0.779348430012
0.494723371923	0.789452883891
0.411630066291	0.76438049258
0.520823290533	0.797312685715
0.50545901165	0.745877272789
0.572281959379	0.741922630852
0.517917649291	0.780883935422
0.567659707618	0.784914534779
0.647787409278	0.760623312706
0.442461060712	0.802429366144
0.548378986823	0.786862921357
0.527494032873	0.784506867436
0.517666250174	0.771316811814
0.53228579425	0.76946600848
0.525867395051	0.78147181165
0.553483709273	0.797480833576
0.558280962356	0.734241458303
0.602677137034	0.732392941035
0.581015388578	0.720311831242
0.595870639464	0.740086564004
0.577663802677	0.745394734487
0.396373555841	0.791553317592
0.601968311816	0.775788787328
0.424414270501	1.0
0.588615153158	0.773914794596
0.571433965063	0.784865975661
0.463397202665	0.807574925619
0.544472504454	0.775709993572
0.444895714875	0.823631899465
0.456410761478	0.823141366788
0.436980035215	0.814293677742
0.56423235047	0.779722752905
0.532897344432	0.777081454333
0.538285699185	0.792042003872
0.512091224073	0.798345197198
0.397537209552	0.834308729208
0.452765945116	0.788534868267
0.455678554722	0.794717706296
0.317801441325	0.782441307115
0.484294659013	0.789203936099
0.470836825929	0.797961081489
0.475555147734	0.817153311684
0.474588507724	0.821461062786
0.502951360782	0.813937590149
0.493935405241	0.795976737537
0.447282466685	0.816035662302
0.449617512659	0.824086065192
0.497030720851	0.803954697849
0.480581877875	0.791561420801
0.441371041756	0.769378575471
0.487018216963	0.797252196095
0.45991533125	0.804144407008
0.473791170093	0.804304762458
0.47677354332	0.814017994373
0.518213058419	0.804054475115
0.472946856051	0.814448120812
0.470986571148	0.805795019501
0.470659082999	0.796869896483
0.47628873947	0.793936821779
0.457063658215	0.802852183162
0.494423986002	0.786278934222
0.456969484801	0.778927604321
0.53230861965	0.820686623203
0.495500752036	0.77960542394
0.479936259597	0.804278014424
0.432937913457	0.833603003752
0.475869418418	0.822790459939
0.501555335891	0.782874887927
0.489194020531	0.800420924826
0.460693600431	0.785999576027
0.476258269679	0.801143681467
0.493658256006	0.781086107846
0.490197077812	0.784504019955
0.570224141477	0.754371416032
0.453426553055	0.810208173612
0.464938959295	0.781955412756
0.472254480042	0.752964571896
0.480410510129	0.784447269954
0.480896411221	0.788774063052
0.459220555462	0.795053246922
0.489830404702	0.779297523495
0.397331566995	0.817872964469
0.526527410022	0.800989349459
0.465683881675	0.773026698185
0.448922104989	0.83434530368
0.45463854501	0.773046111561
0.456081085052	0.787609088223
0.437711969094	0.79931515099
0.529269898183	0.802300814943
0.520106715102	0.799886434334
