# Supplementary material for: Do universal codon-usage patterns minimize the effects of mutation and translation error?
Source: Genome Biol. 2005 Oct 19;6(11):R91. doi: 10.1186/gb-2005-6-11-r91 (PMC1297647; doi:10.1186/gb-2005-6-11-r91)
Supplement: Additional data file 1 — A tar archive containing the used CUTG records, separated for archaea, bacteria, and eukaryotes, the data used to produce the histograms in Figure 1, the kinemages used to produce Figures 2 and 4, and the data used to produce the scatterplots in Figures 3 and 5. [file gb-2005-6-11-r91-S1.tgz › CodeError/data/scatterplots/euk_p_AUGC_Y.dat]

0.483688619937	0.59589374241
0.511161251504	0.54271862869
0.49678684976	0.581061333441
0.522691046335	0.730298176294
0.496656318637	0.598660307298
0.478011472276	0.738007586836
0.48508972439	0.627660449083
0.490276985207	0.646960296215
0.476878869042	0.68247617241
0.497608816191	0.554254692164
0.492568716984	0.544853716296
0.516044848251	0.590459743175
0.484727370623	0.72134079183
0.489368286911	0.703451780462
0.500260355051	0.674035335474
0.471644328865	0.692917127392
0.463007816801	0.728727546245
0.50255277817	0.716631815697
0.512517870798	0.702290371168
0.482938825699	0.665734303257
0.497831401309	0.653501065225
0.499411338526	0.466436833672
0.502495534241	0.708863770623
0.486749680716	0.591540342928
0.51958753376	0.711226154977
0.512121402934	0.570012842503
0.512366800274	0.584953509935
0.522030550245	0.579719633392
0.523267973856	0.526658210352
0.512749249598	0.544332693107
0.537333532845	0.616096963284
0.511204247422	0.546585428425
0.539153712488	0.549284125342
0.546820110102	0.601626274612
0.501666757747	0.630898615959
0.511842439644	0.52822259891
0.482175009003	0.568300087416
0.488871554862	0.600875491569
0.451618737566	0.644864734618
0.499652899256	0.586852376061
0.475781392799	0.75922570786
0.49669647893	0.647716433372
0.488658834477	0.633287475318
0.477457303237	0.669453696834
0.50554906542	0.71384198658
0.493101315188	0.618758999777
0.495493615956	0.573321364686
0.480228618719	0.602856381242
0.490990118195	0.802816273765
0.491091497177	0.695937003829
0.484904627564	0.488958316667
0.47854218453	0.522027434655
0.479160464424	0.481928547352
0.484952712461	0.575366675847
0.488846727199	0.536260851313
0.502791388867	0.648859472843
0.482147376618	0.578406296724
0.4857378595	0.734699707695
0.436115644672	0.875696884011
0.479321907601	0.624931839114
0.4582293349	1.0
0.479555555556	0.662276825948
0.491467944232	0.692722164793
0.495757616248	0.73577397306
0.429095811572	0.715165037846
0.482173805397	0.579794523035
0.505704129294	0.681454251851
0.515905622726	0.621379451886
0.555291423734	0.538079290989
0.497450079341	0.548102657831
0.464791373653	0.692575904434
0.485568520006	0.727398074012
0.487652836776	0.759190462201
0.509491776142	0.594150722757
0.494749306198	0.696269474048
0.493904050126	0.693982573965
0.50123939365	0.647431129699
0.464448421738	0.646976152393
0.479102450546	0.633738664681
0.427978953884	0.477193363051
0.471425110369	0.626587887525
0.524198596514	0.573126288235
0.499621967145	0.62370363844
0.480719317481	0.673699291364
0.462420494311	0.646341888329
0.481712431573	0.612829343764
0.507016490262	0.603203189162
0.506909586302	0.621416732509
0.515955676035	0.631965455373
0.512919464786	0.594263528041
0.506361657203	0.607332777027
0.50728809308	0.561248493308
0.513581311253	0.626292504804
0.510580971271	0.591548031094
0.504689564069	0.663270849046
0.508488547198	0.73615722611
0.475636166757	0.692012740568
0.484698637806	0.615018920637
0.505552329801	0.661243383191
0.479773012068	0.687416342162
0.50489812642	0.657406979775
0.493981231434	0.626442810704
0.468377337964	0.600029334227
0.477086544624	0.623863126509
0.491633261862	0.63836307019
0.494741012895	0.621614793108
0.465106987481	0.719631428002
0.482888078785	0.571153582148
0.502094693443	0.712023135018
0.486964523995	0.703839741098
0.469035712482	0.636023912304
0.480239002029	0.674267795516
0.471692196358	0.681297086903
0.48718333834	0.689363172329
0.463005430542	0.686578482362
0.4886425278	0.667251851912
0.435325312054	0.620003111218
0.469000458991	0.696344527649
0.472527157557	0.69063827511
0.481115388617	0.497361575338
0.478432804039	0.711035939745
0.477521807202	0.661932889297
0.498578712669	0.645357881502
0.492470012153	0.629591250424
0.482707586852	0.65850788276
0.485523552355	0.679341704786
0.470727072094	0.654496847658
0.480547743404	0.6787052426
0.481835464011	0.684506876286
0.480789113365	0.668676203834
0.497899612678	0.632960631933
0.49423134175	0.557795361329
0.467352659648	0.529012880541
0.45595977802	0.615315982323
0.477633940015	0.677732373992
0.497747652928	0.644134817792
0.498778364047	0.663552544861
0.494309782899	0.62241460878
0.484464335665	0.659397087052
0.481189413756	0.696708470201
0.502421443856	0.608449994842
0.535924932976	0.614077025663
0.487982316838	0.654577034988
0.466160540691	0.647002137017
0.481573038135	0.591583530473
0.476137997537	0.574017400942
0.485691131034	0.580108539291
0.465132200188	0.627569565678
0.488589615901	0.611750606319
0.482042846512	0.686187956211
0.469551282052	0.642480038222
0.476853594279	0.698348171487
0.492756693768	0.630458812003
0.486239501347	0.60202087764
0.490997433076	0.642283063072
0.477956144943	0.677948131562
0.483835329689	0.666979136158
0.475928015906	0.703307249923
0.499111699111	0.599798375925
0.485469572752	0.617517751044
0.478797980294	0.702665994014
0.470951652795	0.711245282214
0.463123530031	0.664307867857
0.472279748769	0.612407159882
0.500645524871	0.615461782983
0.475512949882	0.709467676055
0.467534419528	0.733541603599
0.479281794821	0.684844154287
0.479175279406	0.653840649484
0.471110759661	0.63431771393
0.479507014554	0.608681181615
0.487440874245	0.674648873111
0.489087544086	0.716087971181
0.483940927398	0.577460862973
0.477324797844	0.66051273138
0.47219722872	0.626657825055
0.470341819438	0.541630366147
0.483106183443	0.677133429983
0.482560096367	0.556169633092
0.469960282863	0.6150005719
0.486907375782	0.65224794759
0.476419522205	0.695933290982
0.482997747594	0.708113867142
0.49655531849	0.603931794639
0.474442044637	0.697944904863
0.473207316659	0.680618672891
0.478134110787	0.658202102093
0.496461556915	0.644003246619
0.476018599811	0.685363540861
0.471020408163	0.720105855855
0.459912397639	0.629476652037
0.492814857546	0.64194208995
0.46233339772	0.615635406289
0.474607368266	0.682063727247
0.457522356655	0.661513705933
0.486328626444	0.562414124555
0.481425784941	0.683546742245
0.54053514377	0.69400560523
0.488318054281	0.669354757576
0.475030844845	0.692687554645
0.488990218778	0.616218061758
0.469618840664	0.680457539202
0.499712575449	0.591625847765
0.498645787167	0.623597612492
0.497610374607	0.620104886551
0.487069537155	0.680433109704
0.464959869203	0.650343116858
0.460022991239	0.671708660694
0.48255731169	0.677347786111
0.491776421458	0.611874574287
0.491893419108	0.559768049351
0.484329039201	0.594322587588
0.425879315908	0.524347827782
0.514195337212	0.622862505937
0.527111274099	0.61965074179
0.530042209579	0.621919235574
0.513091675351	0.635418068128
0.519186748284	0.652827750018
0.515422303473	0.63816518662
0.514698197021	0.602387108317
0.514789299228	0.622657296585
0.530732946299	0.625792370996
0.509695417842	0.606242366702
0.541562554708	0.519878644643
0.506736176195	0.607029069499
0.51293304076	0.589754403004
0.516782615231	0.613505113327
0.513357432908	0.629650363483
0.570154128815	0.629811778718
0.511416471939	0.650567768996
0.511386127876	0.611652363937
0.506690663296	0.605264580932
0.510263544324	0.607169632865
0.512037683182	0.600245627881
0.510224868761	0.626221540774
0.511173347337	0.574749355471
0.479204339964	0.833303032749
0.510087651055	0.600682444068
0.518928968082	0.609745581956
0.509613762861	0.607703835281
0.495916687769	0.694236557209
0.50221153685	0.615870667683
0.513095415967	0.62091830919
0.518490243381	0.583592653296
0.509495758165	0.616176722721
0.520169739228	0.620051257513
0.510601427115	0.609738070205
0.515731030228	0.755664019832
0.485907799869	0.644356294116
0.5110148462	0.592487203123
0.499965844662	0.577059851465
0.510563615699	0.608882100885
0.513352139163	0.6140689019
0.49463453003	0.609445197793
0.501659217535	0.619879127187
0.485191143074	0.55610689649
0.495889794577	0.664503445766
0.515116014188	0.573946724874
0.496922626025	0.727262635059
0.515680880331	0.5595876752
0.518542810496	0.577780695572
0.506485412034	0.59570913899
0.511116171185	0.662407418309
0.506301690849	0.643629849123
0.554364731868	0.761104687117
0.546680705976	0.804329490428
0.559020496517	0.791228637602
0.554716842858	0.721169075102
0.544400407377	0.758580504012
0.548549339097	0.78793563063
0.575917605948	0.710527978612
0.554453272464	0.732788222517
0.55756336804	0.744028410556
0.562517327419	0.765833761438
0.544319097502	0.756294779317
0.564034409433	0.786087171928
0.555675205533	0.747761173316
0.581995266703	0.748925944063
0.558746212857	0.732658285223
0.567563512703	0.741380171084
0.598866013432	0.690197047565
0.560457258607	0.746652668905
0.574990856801	0.759647143801
0.501075929911	0.758557712443
0.5505874931	0.735806801973
0.557145444666	0.798022065384
0.562088539187	0.652425884837
0.542198808004	0.742061863904
0.601242726618	0.639324482279
0.55859202821	0.779729782996
0.554599667612	0.781262051366
0.565839813243	0.787411987305
0.553921568627	0.668905351505
0.546353098123	0.737550730411
0.57541523268	0.775001792344
0.537461587611	0.761871919053
0.559714460151	0.783323349062
0.586449782552	0.792482555905
0.569266080114	0.716766939723
0.562388818298	0.759332112131
0.552274636899	0.738000203476
0.559698387935	0.766094249347
0.565699041418	0.757015746618
0.499585407444	0.705862915725
0.558879835304	0.659576460943
0.537023608089	0.757113385111
0.554746759886	0.747224614146
0.547235160636	0.753497464335
0.56255616463	0.734137508156
0.553616094241	0.711113209796
0.52966702829	0.718322642185
0.57622779114	0.734274269153
0.563733495723	0.726715550013
0.574694369826	0.744757545056
0.527348519938	0.774511383203
0.527891504606	0.784599271212
0.540376600179	0.787741715204
0.55579447428	0.830883599198
0.531318606858	0.784837683142
0.527291348703	0.73230547188
0.54864207145	0.732302371523
0.583863743517	0.712958927434
0.466076008393	0.681265221946
0.552823315118	0.734206121529
0.57414476582	0.766542118274
0.576484848485	0.755339719854
0.561689185552	0.739862193921
0.554015232496	0.765931907909
0.569975188915	0.627433276244
0.567838573904	0.737220934757
0.594035464804	0.624550812025
0.623407864093	0.623184289484
0.626516688436	0.595437446087
0.601698724122	0.687085334961
0.570089076418	0.682784157446
0.554253861779	0.718524035448
0.548057314347	0.717122938959
0.550839995774	0.756960955698
0.557195189639	0.770802793325
0.551957120749	0.756227380128
0.533940318429	0.743313330646
0.579360559714	0.763760099017
0.599196929436	0.647216122804
0.626617146394	0.659876010792
0.545305265425	0.778617560947
0.567192699239	0.75062530889
0.574014250693	0.736099833718
0.531826812432	0.776985886002
0.527059444946	0.753178230972
0.54344355171	0.781782695248
0.53705674942	0.780548107956
0.534200040344	0.779422166521
0.521971750607	0.784963230464
0.541158953478	0.783204765591
0.528263699717	0.764693802383
0.528606220467	0.779556909424
0.513497494477	0.789576360555
0.530484808095	0.791732737142
0.541017173052	0.768163368584
0.51890306729	0.84831915083
0.547825302292	0.747654640315
0.558686322075	0.76712489974
0.559878066483	0.738576713534
0.543319861056	0.730320595633
0.553357917085	0.80997254265
0.555134350526	0.783352557947
0.564082179171	0.757212378581
0.562020471432	0.769409758841
0.539246760511	0.801527721935
0.537353216627	0.770002144435
0.536002841161	0.720229133014
0.560911910332	0.705056683528
0.546548743184	0.73821863431
0.555164956518	0.733232255984
0.543845027024	0.739338308575
0.54467034596	0.73462279667
0.532456880955	0.725952519325
0.529438269751	0.721570156375
0.584736090541	0.659051182464
0.584113100081	0.673793966815
0.567376241339	0.662767424574
0.548653038167	0.722613688559
0.547593797472	0.723365067241
0.550541046718	0.814754825396
0.548792358703	0.715059339272
0.535629613062	0.720631067053
0.557109101569	0.772581762655
0.571627358075	0.77004753804
0.549774108117	0.765653294379
0.563381338133	0.769411396759
0.508766552232	0.699377549143
0.534250703093	0.727431756968
0.543035038457	0.731297632344
0.55279850225	0.730428421472
0.559101541921	0.782330471005
0.556039795851	0.768877604055
0.550458088336	0.765339557473
0.542427548261	0.748229354793
0.544860292233	0.741352381917
0.544478592178	0.762197531846
0.550528942375	0.772984993304
0.538887602629	0.768315926803
0.547015384615	0.739657556208
0.547516925681	0.73818460587
0.54420542854	0.774768452325
0.530045959403	0.577083252871
0.553864972745	0.740965158277
0.554269666389	0.722103335154
0.531584856602	0.770862118572
0.536402145557	0.773720870891
0.567011092539	0.771509215611
0.546624173749	0.732068859795
0.538561468843	0.733452931226
0.537774644578	0.73193174543
0.575306756905	0.677190736967
0.570150127545	0.759288773889
0.548796313461	0.772587430686
0.565421794939	0.728938559482
0.506068940228	0.720244464785
0.542066538708	0.723712418426
0.578381207117	0.729563334614
0.543099195165	0.720752028613
0.551086751087	0.776677200049
0.549373458641	0.731338252375
0.55153438894	0.733048193921
0.532055294999	0.708543521831
0.533366096816	0.731472652275
0.527075199457	0.746126411536
0.572593846782	0.785321915808
0.532996972755	0.72770628588
0.538628028618	0.746202065617
0.552314737772	0.725052052141
0.53605665833	0.795348693304
0.549528177552	0.759496509317
0.556339320834	0.770488112275
0.561354863263	0.733516648747
0.547357148678	0.725941883995
0.558633687907	0.771187660829
0.552190026954	0.729890379252
0.53312938636	0.75560553896
0.588607458271	0.753793773902
0.531706034445	0.746302773942
0.560255797063	0.728517118873
0.569136878814	0.700245677514
0.548060502562	0.734104514213
0.553564541598	0.722566400943
0.578718176233	0.688557751719
0.560782748905	0.780466326145
0.529809043848	0.724696543709
0.525910340381	0.727734470642
0.52649937526	0.720027002236
0.542641237856	0.724907071
0.520437030534	0.72257458616
0.530870032223	0.729042362163
0.548924014474	0.684592944175
0.576217061702	0.678324545281
0.561280664477	0.672677753214
0.5583443417	0.671519663758
0.546905137647	0.686623895738
0.576668806161	0.781299106012
0.564668972151	0.717085712368
0.620407348243	1.0
0.53916414992	0.72115788142
0.542731740863	0.724236647744
0.538156216038	0.782816529067
0.554789452047	0.715581196532
0.559943639795	0.813486604338
0.542029841927	0.80045242096
0.569494778226	0.788628081254
0.551390301048	0.722716390734
0.539424791914	0.730625035338
0.550679827169	0.740547767309
0.535081161897	0.746886881264
0.580244137488	0.81560211505
0.572220290359	0.780436462465
0.545825964921	0.774746014242
0.520555017748	0.784931099164
0.52231811614	0.75869619853
0.528866303437	0.77083962316
0.528243714443	0.79524994273
0.543345858808	0.794344068581
0.540454579921	0.778577288105
0.524870201097	0.761434621441
0.524954272276	0.801121661393
0.544006642034	0.802541529411
0.560722060958	0.776626392728
0.518313567036	0.768330312754
0.412267439084	0.776211690737
0.544780927835	0.774667317119
0.544185118692	0.79063340491
0.540367639076	0.781245601928
0.540031441478	0.787174094051
0.574400326631	0.776707919947
0.550893619057	0.778885140996
0.537528995017	0.783781008271
0.537286365885	0.774680221948
0.538859262695	0.770415530638
0.553966038614	0.784681746259
0.549478962626	0.752752561428
0.516424528853	0.764343268298
0.512839059675	0.715736737431
0.533426689487	0.75519453381
0.567386160606	0.782531395326
0.532664305391	0.82075257056
0.55127880476	0.771644317021
0.543552197296	0.75291070175
0.550641973538	0.773290600928
0.525819159007	0.769842712807
0.553432429383	0.775701180945
0.535259627066	0.749330170085
0.529867482162	0.758027786645
0.481184454041	0.663662215204
0.523195688588	0.775564140167
0.528399466694	0.760991171323
0.517624154655	0.729699712622
0.523701276994	0.75805005957
0.541131036335	0.761160349474
0.532108545424	0.770072233453
0.541149819384	0.746788283799
0.560560181681	0.819437287338
0.531800010384	0.757140201981
0.533063230173	0.757122236399
0.500732708089	0.774019529693
0.527877120586	0.762980074014
0.542535447676	0.774077379842
0.526716528536	0.781614289568
0.558720195119	0.759377468465
0.557269821903	0.763613928398
0.502888473553	0.688327867633
0.468922984357	0.711091773349
0.458567273219	0.725248280783
0.504955937048	0.558223292982
0.510166018381	0.688627976845
0.491312661069	0.852985957697
0.461837576522	0.675648584028
0.476186295597	0.793360943662
0.520828529364	0.748017163321
0.522352370391	0.737446048068
0.506267347122	0.682755741338
0.524888845931	0.750886034108
0.46648304997	0.634983706051
0.497087201893	0.757506064371
0.488459662371	0.632550714386
0.485697139428	0.790773484669
0.553451502808	0.846224498317
0.509916401704	0.66628412356
0.535159756624	0.70255598259
0.464801721488	0.578652300066
0.511828720132	0.641078361325
0.491124796233	0.852042735103
0.469845732901	0.493299513691
0.480789697744	0.652683994204
0.493851410778	0.462993789817
0.507304325924	0.707531993861
0.514664190048	0.704909928828
0.488188982935	0.700672104267
0.525490196078	0.817877089698
0.499469412918	0.731275709806
0.499401466407	0.706658754752
0.50803997931	0.665519213179
0.48448785986	0.641528417201
0.495326437865	0.706862076332
0.468386250614	0.697029866309
0.513087674714	0.704620581461
0.452406673868	0.686247673204
0.452418096724	0.704085486215
0.51885512751	0.941593670415
0.45562757743	0.54352322432
0.486882990698	0.590071929928
0.505801305293	0.720367708531
0.500303043289	0.76200863708
0.491520363072	0.667550827085
0.511772106399	0.636049854022
0.539980097362	0.737036492868
0.520529082867	0.669584050275
0.504538753976	0.756847703167
0.470146981482	0.602491721784
0.522284962448	0.685214634346
0.478251715861	0.797805771155
0.486645221036	0.84816604503
0.464944924085	0.847766794983
0.482181357298	0.987160948681
0.476812576229	0.805983031055
0.511446702546	0.623776282573
0.531227489535	0.70850455283
0.467527109854	0.634216409531
0.473770109583	0.482076488789
0.477500413976	0.631961347569
0.593378358537	0.914086786317
0.58	0.758507825699
0.470016687302	0.624963986215
0.517737840727	0.749582871271
0.499892372008	0.583936456821
0.536457043822	0.769212184586
0.516430372422	0.444661973345
0.498041037	0.420572846951
0.466676534524	0.277183620093
0.529181915742	0.596105979068
0.491326769807	0.614700354878
0.467853937362	0.603306351591
0.460821244423	0.596028080926
0.504772303033	0.66602061838
0.515766882516	0.74559778894
0.478126297513	0.683848243088
0.486938697683	0.748454659807
0.569435405141	0.799298045588
0.503702391497	0.517232417898
0.555390487981	0.706913513186
0.495585226661	0.850976675931
0.526274173888	0.631038960989
0.574220450432	0.742835583355
0.44692967441	0.737651366087
0.454651495477	0.802708964444
0.426025663665	0.821233805863
0.498348220007	0.682674868452
0.499612642189	0.693476264711
0.502092547677	0.619805381749
0.493522541959	0.661445410035
0.502729550254	0.65873900698
0.508366237297	0.676703965772
0.506905903694	0.652737425989
0.501152335766	0.680674792448
0.498348745047	0.669745773311
0.490718871364	0.623932520912
0.502932683631	0.821632985748
0.518566896809	0.78451850536
0.45333139788	0.631474941464
0.445650722747	0.67690732651
0.4994226543	0.825290072341
0.490210640021	0.792024485541
0.516098999958	0.867394220147
0.501827187862	0.828805729167
0.485550480097	0.818676286414
0.505295007565	0.720108913212
0.442510876321	0.736429332276
0.497034659122	0.685794643307
0.497639313739	0.687158164635
0.494114940413	0.774005763196
0.474364802748	0.736894667592
0.471481675751	0.727960689121
0.470003618381	0.716882702775
0.470962250926	0.639014156047
0.463849473668	0.660607781967
0.499288039056	0.658740408947
0.498486629812	0.695566770171
0.441037319493	0.691476080747
0.43864828456	0.69973029389
0.504295208616	1.0
0.447557340148	0.678789924004
0.455781704317	0.705280669004
0.509096238919	0.81599895517
0.518820566114	0.844749672369
0.478014488238	0.771205391408
0.477085208521	0.789804315285
0.423185384992	0.622595954359
0.455202892728	0.651466977096
0.455308090762	0.692284138442
0.435674965769	0.724414756607
0.492533320959	0.787841445474
0.463519047874	0.715686107839
0.472480514152	0.829341591472
0.493667884077	0.799268141282
0.46523327352	0.745681402149
0.486885867048	0.709770230633
0.493527928677	0.798063784355
0.487987319454	0.699917728052
0.460215384615	0.687845183374
0.448232420373	0.707587095008
0.544318053835	0.77380888084
0.498621217924	0.265955184842
0.459654920812	0.663388438603
0.427985063111	0.723683945888
0.500118184683	0.768387675169
0.507667008188	0.809738056834
0.553968495163	0.8635188351
0.470018885741	0.754166500511
0.466851426839	0.672277101248
0.448047624643	0.642940175957
0.4730246506	0.621710932254
0.488604524736	0.851940630535
0.514870626871	0.769839968994
0.4464106492	0.787730919771
0.446369636963	0.533538426083
0.451986273484	0.696173917075
0.445516920572	0.738245218253
0.433924589907	0.667684975137
0.525445725446	0.803381886081
0.479370792508	0.676920161393
0.439629393598	0.702756138336
0.441415831118	0.676962235649
0.445045108295	0.754510517584
0.495162111696	0.697656936688
0.511529450223	0.843571810279
0.431550622267	0.722016353398
0.440810437083	0.743755985973
0.444575316236	0.6927370686
0.481468426256	0.826514474105
0.503611155043	0.778356538755
0.505388750491	0.841649887885
0.431876257272	0.702971003029
0.443959446404	0.643803670251
0.556594030776	0.938645423123
0.47963836478	0.690937715236
0.433123387919	0.749057832177
0.478223316275	0.966905986222
0.456768482405	0.697864628265
0.483605250571	0.697349453746
0.467596628887	0.666447137197
0.468488249167	0.756792769863
0.440031872394	0.706753591377
0.444365572316	0.569418863037
0.504389322302	0.812436218131
0.449586890192	0.681423718792
0.464825058541	0.734871501155
0.497448979592	0.715777431123
0.48770540962	0.622183177557
0.460865606608	0.69450508287
0.43686358754	0.708951037907
0.511216911064	0.660461408951
0.485323424832	0.592160915316
0.493504925633	0.629413130638
0.484368119771	0.628317136174
0.487243556023	0.629859442927
0.523138639281	0.921721105711
0.437084117264	0.626951798145
0.575479233227	0.785448786972
0.425250949221	0.579924307512
0.438462005219	0.681112037463
0.485582148089	0.773713745564
0.444658483585	0.785897225663
0.516164506817	0.772382035906
0.50864234008	0.744388268235
0.517752168364	0.852249918403
0.461915918836	0.669389031061
0.459163198574	0.716655145173
0.462995996353	0.765534230428
0.47885519009	0.73775371703
0.477867009316	0.984693454159
0.498750326002	0.803170464596
0.488892944575	0.789671756599
0.608389803163	0.916364534974
0.507361268403	0.635816107793
0.502750419111	0.663837469273
0.490310148651	0.632602442606
0.491017367044	0.695125151831
0.486780868378	0.637314064046
0.498113345521	0.627183307188
0.491703684348	0.665287672758
0.489932375478	0.714963666494
0.491654571843	0.633055664697
0.499990176882	0.641881186313
0.545191221173	0.534068111542
0.48040651359	0.683988778201
0.49132256134	0.677553978067
0.491360231174	0.679786560557
0.490299130196	0.687430887606
0.549433500051	0.538735258638
0.495521935736	0.71309106736
0.494012261933	0.687964610082
0.498859702149	0.696189695392
0.495517427931	0.678616024724
0.508897418004	0.68114100989
0.501410326726	0.684578980702
0.504492677519	0.661896173576
0.519349005425	0.573335697385
0.483468181111	0.637182169973
0.489400743638	0.691354714256
0.486759993253	0.721326214042
0.515035452013	0.740047398537
0.481637542514	0.661033551362
0.48263760237	0.676928919451
0.506458606895	0.666781676548
0.494111865098	0.702857388977
0.486468402796	0.636187882036
0.500662589195	0.628368667111
0.482829529098	0.430077245139
0.507829000073	0.733582954598
0.499708200284	0.669523373843
0.502629961063	0.671518232638
0.500167145818	0.643317846068
0.505359661495	0.66699793627
0.508624080005	0.73090241416
0.510120614707	0.654189511696
0.52294663134	0.826472531574
0.487600159217	0.637596936711
0.503140356015	0.656966302846
0.510599843688	0.696031118596
0.509399358092	0.653703699003
0.507149481464	0.677851873713
0.511943265279	0.700480638318
0.480995993545	0.655685756534
0.47822485043	0.667691493826
0.513647275119	0.783346215393
0.508921647279	0.800527769869
0.504791539832	0.802512400901
0.527454608747	0.792620958415
0.517074248132	0.782258396944
0.505957824147	0.850480791838
0.507614968953	0.753939500166
0.506972184423	0.778689927405
0.518423588816	0.797862489568
0.527492838	0.774672257114
0.514385053869	0.763659410916
0.534989367872	0.801790823502
0.502295208709	0.811396844953
0.522816918503	0.808305860756
0.51582207676	0.784948888713
0.508301660332	0.799615248886
0.538441777679	0.771876021573
0.524308812827	0.809475958809
0.540889494741	0.815532255213
0.482938825699	0.801710221576
0.520082538181	0.781100866662
0.515893859808	0.773709546296
0.51147660211	0.731918310304
0.503246062154	0.766796585176
0.538227223719	0.722125992228
0.526005919023	0.789946278638
0.527210219311	0.795750479186
0.525353115475	0.798824816088
0.534226579521	0.692113957766
0.519523920213	0.749618398206
0.537383410644	0.800626637433
0.518901938114	0.768292097708
0.527785344166	0.785422073243
0.542865443507	0.809649498156
0.513106362825	0.760050800562
0.529106310885	0.761112541104
0.495618773257	0.756849352967
0.500329346508	0.788961252003
0.512057635498	0.798693448333
0.48495529471	0.735920799176
0.507181406266	0.754379836049
0.513173797438	0.796807466482
0.514569545884	0.785199111066
0.505404275648	0.800097948131
0.526625778816	0.798533846971
0.528899168931	0.752411249666
0.515229909037	0.742972210558
0.520331721278	0.765636075271
0.508290198467	0.820064137543
0.52935694315	0.801809281502
0.496834954455	0.761831799104
0.497692970058	0.780583568995
0.494827329562	0.770523685683
0.507642848013	0.834796885739
0.498992636762	0.784656814988
0.513843146705	0.776723418778
0.520672312534	0.75587412387
0.512376237624	0.788617541446
0.458653920883	0.806038762806
0.503215212231	0.770848760411
0.541917486419	0.916295154684
0.545346801347	0.800460234682
0.507724605695	0.796244241782
0.522503563157	0.831427379808
0.499654457499	0.71570916509
0.528823141042	0.760894226297
0.538723322173	0.701187722442
0.545784841272	0.68111350872
0.549494882231	0.631858034587
0.542776906402	0.710002230334
0.508735739959	0.751900753739
0.502558773049	0.79025192382
0.498843798515	0.798973792453
0.521701358316	0.779309801454
0.522570459451	0.822843824447
0.507995822796	0.810058205289
0.507372803254	0.78640222039
0.537748128864	0.802736702357
0.527333923827	0.704802354098
0.536662196086	0.668295237304
0.504105200818	0.808550080801
0.539221823213	0.767410084347
0.54928555609	0.773359750367
0.486491934774	0.820497738015
0.481377144912	0.794395115674
0.483727215649	0.80633184815
0.514140486563	0.800594368588
0.513574089612	0.805533738932
0.513339991439	0.812157112184
0.515866986741	0.799592885541
0.512451635725	0.789304246716
0.514753516948	0.786686320825
0.511328236476	0.814384348963
0.514072705044	0.805593757749
0.514685160722	0.809549115939
0.506036828618	0.893677728581
0.508798050893	0.804586169751
0.520650618897	0.795198857977
0.506253931388	0.785531328142
0.489581198624	0.787878053019
0.519226232602	0.842077708137
0.513108740661	0.811409405679
0.516186172364	0.783928679924
0.51364473464	0.800291252708
0.505476834157	0.829528063302
0.512463079029	0.798649448001
0.481206901655	0.790867553666
0.513611549413	0.732241081406
0.515427583456	0.801783669875
0.512081473642	0.796495757923
0.495748514084	0.779625469681
0.498797007913	0.787770304742
0.491384231898	0.783107576034
0.495861286339	0.781225286664
0.503863664916	0.732260484935
0.524014555645	0.737626005218
0.500396061069	0.714855580029
0.486230272217	0.784882395889
0.486256413196	0.783793259141
0.511983881317	0.798192346085
0.49159416763	0.783448323128
0.489644374861	0.77281074058
0.521594684385	0.809273921516
0.527639312115	0.802773786072
0.503498727735	0.807430604044
0.508663366337	0.817065500071
0.467559669773	0.752984713671
0.490000446409	0.782602518133
0.49339286441	0.787926153296
0.489754193795	0.78273796262
0.516511491853	0.812594225697
0.504596728492	0.777849756344
0.496763754046	0.767613532922
0.497351736786	0.780860381343
0.495909168589	0.794284590972
0.509704037385	0.799489696482
0.5142784117	0.815020509663
0.507061568328	0.797333668219
0.497231701632	0.786518827717
0.492312919936	0.797251679185
0.53031497541	0.798929844733
0.521530703434	0.64117608134
0.500500736799	0.785714700641
0.482805090064	0.769537743417
0.504425359807	0.790585372893
0.506735717094	0.787860155043
0.535556906246	0.788738256093
0.49392508656	0.771590420811
0.498000837195	0.766680775728
0.489288371911	0.788304705372
0.505960896519	0.73206375623
0.51186941552	0.815951563412
0.518807878033	0.804044368149
0.499357315162	0.761645047112
0.481145336756	0.764180746704
0.490669652377	0.780064670668
0.502577819127	0.781718275626
0.484317266993	0.785303546227
0.525214725215	0.798093702603
0.5047379413	0.766900105735
0.489987254277	0.795070108822
0.481474259638	0.778448170315
0.480511578381	0.78257337061
0.498172353307	0.777018588415
0.528256273958	0.810177855089
0.480020181635	0.79330269841
0.482324295076	0.815390671314
0.492057282943	0.783204317376
0.49890012133	0.829667351656
0.508083364086	0.795226210357
0.513745028626	0.796563630086
0.493557331594	0.786711173031
0.493468046389	0.792991496546
0.533056215361	0.788632663572
0.503051063193	0.779348430012
0.479483334333	0.789452883891
0.512390864661	0.76438049258
0.490526900098	0.797312685715
0.508807048	0.745877272789
0.502231263521	0.741922630852
0.501152042503	0.780883935422
0.490005312065	0.784914534779
0.502027165381	0.760623312706
0.520575796566	0.802429366144
0.484612659558	0.786862921357
0.487980905193	0.784506867436
0.500694155213	0.771316811814
0.50893606813	0.76946600848
0.485773745651	0.78147181165
0.479584675976	0.797480833576
0.506684441059	0.734241458303
0.518118448027	0.732392941035
0.505706329277	0.720311831242
0.505773276579	0.740086564004
0.497223683441	0.745394734487
0.528712023962	0.791553317592
0.494392958119	0.775788787328
0.578807241747	1.0
0.484244384474	0.773914794596
0.485408196976	0.784865975661
0.504242860968	0.807574925619
0.489688925432	0.775709993572
0.52527357402	0.823631899465
0.516439323057	0.823141366788
0.528285773732	0.814293677742
0.500125252346	0.779722752905
0.487849286564	0.777081454333
0.491232938254	0.792042003872
0.498831221226	0.798345197198
0.516629189421	0.834308729208
0.52095467849	0.788534868267
0.506349316233	0.794717706296
0.518274712273	0.782441307115
0.514624907252	0.789203936099
0.519575998883	0.797961081489
0.516198690892	0.817153311684
0.5158183004	0.821461062786
0.515474065528	0.813937590149
0.51280195003	0.795976737537
0.510452051216	0.816035662302
0.516242772246	0.824086065192
0.527703193033	0.803954697849
0.509333053921	0.791561420801
0.499673738322	0.769378575471
0.510641205873	0.797252196095
0.516146906931	0.804144407008
0.516170161827	0.804304762458
0.514562668194	0.814017994373
0.564662651832	0.804054475115
0.519277342244	0.814448120812
0.514309128275	0.805795019501
0.514278910443	0.796869896483
0.514880078317	0.793936821779
0.5249670466	0.802852183162
0.520371386038	0.786278934222
0.510696851236	0.778927604321
0.503797468355	0.820686623203
0.508994173884	0.77960542394
0.525238624109	0.804278014424
0.509679353835	0.833603003752
0.520743648181	0.822790459939
0.509133758886	0.782874887927
0.515458330626	0.800420924826
0.516922669761	0.785999576027
0.519013350882	0.801143681467
0.513965923031	0.781086107846
0.513710499491	0.784504019955
0.493248337789	0.754371416032
0.505644162843	0.810208173612
0.513040837726	0.781955412756
0.506739986794	0.752964571896
0.51147734617	0.784447269954
0.519947612332	0.788774063052
0.51178905182	0.795053246922
0.517643217208	0.779297523495
0.522899318698	0.817872964469
0.505096654725	0.800989349459
0.517106533459	0.773026698185
0.502751725934	0.83434530368
0.517652453003	0.773046111561
0.522742579878	0.787609088223
0.515048401949	0.79931515099
0.516944119949	0.802300814943
0.513932121061	0.799886434334
