# Supplementary material for: Do universal codon-usage patterns minimize the effects of mutation and translation error?
Source: Genome Biol. 2005 Oct 19;6(11):R91. doi: 10.1186/gb-2005-6-11-r91 (PMC1297647; doi:10.1186/gb-2005-6-11-r91)
Supplement: Additional data file 1 — A tar archive containing the used CUTG records, separated for archaea, bacteria, and eukaryotes, the data used to produce the histograms in Figure 1, the kinemages used to produce Figures 2 and 4, and the data used to produce the scatterplots in Figures 3 and 5. [file gb-2005-6-11-r91-S1.tgz › CodeError/data/scatterplots/euk_p_AUGC_Z.dat]

0.591836467959	0.59589374241
0.576935419174	0.54271862869
0.59710478252	0.581061333441
0.613601802825	0.730298176294
0.611875283753	0.598660307298
0.612104081803	0.738007586836
0.630277712094	0.627660449083
0.633949343752	0.646960296215
0.620261808894	0.68247617241
0.622539506515	0.554254692164
0.622437102695	0.544853716296
0.589680391778	0.590459743175
0.611961316242	0.72134079183
0.614363735664	0.703451780462
0.593208284511	0.674035335474
0.61177235447	0.692917127392
0.632390179456	0.728727546245
0.606249533028	0.716631815697
0.585862951757	0.702290371168
0.548416845988	0.665734303257
0.628972478512	0.653501065225
0.613023003079	0.466436833672
0.624745218678	0.708863770623
0.607386121754	0.591540342928
0.619933898844	0.711226154977
0.589950255021	0.570012842503
0.600498582462	0.584953509935
0.58800031559	0.579719633392
0.67908496732	0.526658210352
0.622403913206	0.544332693107
0.601077360467	0.616096963284
0.609905071957	0.546585428425
0.552228431879	0.549284125342
0.586921140865	0.601626274612
0.623476692716	0.630898615959
0.60790343075	0.52822259891
0.642539911175	0.568300087416
0.599791991679	0.600875491569
0.639084825466	0.644864734618
0.650779461554	0.586852376061
0.664075652484	0.75922570786
0.627709290145	0.647716433372
0.618440949413	0.633287475318
0.603248536964	0.669453696834
0.608701024443	0.71384198658
0.629703343105	0.618758999777
0.612868229992	0.573321364686
0.625520469651	0.602856381242
0.620505439146	0.802816273765
0.608903020668	0.695937003829
0.616152259043	0.488958316667
0.604754593752	0.522027434655
0.616180410837	0.481928547352
0.579111053965	0.575366675847
0.60187017211	0.536260851313
0.607096955579	0.648859472843
0.618475615691	0.578406296724
0.62741631306	0.734699707695
0.606318489158	0.875696884011
0.583498923663	0.624931839114
0.661062986346	1.0
0.616161616162	0.662276825948
0.627684771492	0.692722164793
0.62112506681	0.73577397306
0.629997620855	0.715165037846
0.637719732607	0.579794523035
0.657235564006	0.681454251851
0.682078082921	0.621379451886
0.683167634662	0.538079290989
0.667327077773	0.548102657831
0.63731833099	0.692575904434
0.623695025745	0.727398074012
0.606475915685	0.759190462201
0.619554115451	0.594150722757
0.620965772433	0.696269474048
0.621673649643	0.693982573965
0.616216989226	0.647431129699
0.615481614058	0.646976152393
0.641086507233	0.633738664681
0.627091715671	0.477193363051
0.608713793475	0.626587887525
0.577768260139	0.573126288235
0.632574976516	0.62370363844
0.600523622588	0.673699291364
0.610075489139	0.646341888329
0.611910648066	0.612829343764
0.590979237036	0.603203189162
0.589476730758	0.621416732509
0.571598421077	0.631965455373
0.584399404418	0.594263528041
0.582646843239	0.607332777027
0.589481924396	0.561248493308
0.576180469493	0.626292504804
0.579270998517	0.591548031094
0.573249669749	0.663270849046
0.546373939922	0.73615722611
0.618254827648	0.692012740568
0.61135473036	0.615018920637
0.606220060967	0.661243383191
0.609801157083	0.687416342162
0.564942079189	0.657406979775
0.586571698623	0.626442810704
0.608979455207	0.600029334227
0.59968998424	0.623863126509
0.573948913955	0.63836307019
0.594661767884	0.621614793108
0.626076533783	0.719631428002
0.680069644703	0.571153582148
0.598616837345	0.712023135018
0.614199604288	0.703839741098
0.61817447088	0.636023912304
0.621416679969	0.674267795516
0.623085273188	0.681297086903
0.607039150896	0.689363172329
0.62325153016	0.686578482362
0.62159275834	0.667251851912
0.628286264602	0.620003111218
0.61919641281	0.696344527649
0.622947060678	0.69063827511
0.608456456144	0.497361575338
0.629190241528	0.711035939745
0.615522254529	0.661932889297
0.608417574217	0.645357881502
0.568368766843	0.629591250424
0.596140364543	0.65850788276
0.586989948995	0.679341704786
0.628279794016	0.654496847658
0.603388241596	0.6787052426
0.612117829674	0.684506876286
0.630145024729	0.668676203834
0.59057869151	0.632960631933
0.590252524348	0.557795361329
0.621872008752	0.529012880541
0.608642033866	0.615315982323
0.617822353243	0.677732373992
0.580389845493	0.644134817792
0.6015127492	0.663552544861
0.56973410034	0.62241460878
0.617790209791	0.659397087052
0.616190952455	0.696708470201
0.60051807636	0.608449994842
0.620509383378	0.614077025663
0.613245203657	0.654577034988
0.632564885968	0.647002137017
0.607301843681	0.591583530473
0.619645793692	0.574017400942
0.60434077901	0.580108539291
0.629060434372	0.627569565678
0.610574633006	0.611750606319
0.609015783496	0.686187956211
0.623266754705	0.642480038222
0.587630159327	0.698348171487
0.596890807489	0.630458812003
0.652369129999	0.60202087764
0.602273560689	0.642283063072
0.616515442331	0.677948131562
0.633503895802	0.666979136158
0.615218804458	0.703307249923
0.599684999685	0.599798375925
0.622708791575	0.617517751044
0.628535712535	0.702665994014
0.614310197966	0.711245282214
0.62842700179	0.664307867857
0.612391784077	0.612407159882
0.601753019928	0.615461782983
0.626135216953	0.709467676055
0.620182769194	0.733541603599
0.622259346587	0.684844154287
0.599095718058	0.653840649484
0.612288470663	0.63431771393
0.600839124164	0.608681181615
0.622383515468	0.674648873111
0.621689888373	0.716087971181
0.593307859134	0.577460862973
0.609344115005	0.66051273138
0.619638893887	0.626657825055
0.623847466045	0.541630366147
0.61935229414	0.677133429983
0.616446121416	0.556169633092
0.622028480093	0.6150005719
0.621289745466	0.65224794759
0.626088791542	0.695933290982
0.624885673333	0.708113867142
0.5968256812	0.603931794639
0.610956837739	0.697944904863
0.621203380052	0.680618672891
0.614691795085	0.658202102093
0.596497541082	0.644003246619
0.626898188795	0.685363540861
0.624317937701	0.720105855855
0.615844601029	0.629476652037
0.618545007819	0.64194208995
0.62306837937	0.615635406289
0.601276970497	0.682063727247
0.608144836052	0.661513705933
0.569833119384	0.562414124555
0.585357331242	0.683546742245
0.484025559106	0.69400560523
0.601280360001	0.669354757576
0.621103942072	0.692687554645
0.596955771866	0.616218061758
0.639971809479	0.680457539202
0.576726734233	0.591625847765
0.586841975673	0.623597612492
0.580562516885	0.620104886551
0.632443304893	0.680433109704
0.619946492271	0.650343116858
0.616958021168	0.671708660694
0.610191513598	0.677347786111
0.57728878895	0.611874574287
0.592638876815	0.559768049351
0.607964807834	0.594322587588
0.61490803485	0.524347827782
0.569297457726	0.622862505937
0.575073344509	0.61965074179
0.559350339511	0.621919235574
0.580839432294	0.635418068128
0.577057464951	0.652827750018
0.573462522852	0.63816518662
0.565064018814	0.602387108317
0.570764911303	0.622657296585
0.579462989841	0.625792370996
0.578339369094	0.606242366702
0.496984068881	0.519878644643
0.596964327554	0.607029069499
0.566793004854	0.589754403004
0.584230438377	0.613505113327
0.581122092609	0.629650363483
0.578646524447	0.629811778718
0.586933463063	0.650567768996
0.58806021348	0.611652363937
0.595510248942	0.605264580932
0.589952855708	0.607169632865
0.597697138869	0.600245627881
0.621444801379	0.626221540774
0.590699574071	0.574749355471
0.565461121158	0.833303032749
0.595703023702	0.600682444068
0.605316529046	0.609745581956
0.568954854669	0.607703835281
0.601639655609	0.694236557209
0.611766381289	0.615870667683
0.599977755548	0.62091830919
0.599169389563	0.583592653296
0.605305265964	0.616176722721
0.606342330921	0.620051257513
0.595973496432	0.609738070205
0.5825622044	0.755664019832
0.598062777657	0.644356294116
0.606530619991	0.592487203123
0.612063665551	0.577059851465
0.585144079695	0.608882100885
0.594217207334	0.6140689019
0.622731614135	0.609445197793
0.593326394416	0.619879127187
0.587717638153	0.55610689649
0.603291625565	0.664503445766
0.59922223307	0.573946724874
0.593737788198	0.727262635059
0.591425951399	0.5595876752
0.590795769905	0.577780695572
0.582053096152	0.59570913899
0.60474232243	0.662407418309
0.611537848274	0.643629849123
0.500705780868	0.761104687117
0.499067388688	0.804329490428
0.512345261449	0.791228637602
0.52732635899	0.721169075102
0.509908340185	0.758580504012
0.493224706958	0.78793563063
0.504243188566	0.710527978612
0.465300030728	0.732788222517
0.504390088157	0.744028410556
0.52221375104	0.765833761438
0.517190437819	0.756294779317
0.508086861266	0.786087171928
0.517529872227	0.747761173316
0.49652284726	0.748925944063
0.488067271795	0.732658285223
0.48424684937	0.741380171084
0.462182098426	0.690197047565
0.511360900571	0.746652668905
0.506200751405	0.759647143801
0.489240700892	0.758557712443
0.527048340036	0.735806801973
0.490128599891	0.798022065384
0.508723662099	0.652425884837
0.505800340571	0.742061863904
0.517141780605	0.639324482279
0.50708393678	0.779729782996
0.511926874572	0.781262051366
0.507232456362	0.787411987305
0.419411764706	0.668905351505
0.474021445824	0.737550730411
0.5164596738	0.775001792344
0.50257096784	0.761871919053
0.490621330954	0.783323349062
0.511299259167	0.792482555905
0.488933821521	0.716766939723
0.498551461246	0.759332112131
0.50714199976	0.738000203476
0.49984399376	0.766094249347
0.487294266595	0.757015746618
0.515421190225	0.705862915725
0.509124666904	0.659576460943
0.501289178954	0.757113385111
0.495093147549	0.747224614146
0.510927982802	0.753497464335
0.515905823149	0.734137508156
0.472633872139	0.711113209796
0.463114412084	0.718322642185
0.502961181369	0.734274269153
0.533728236499	0.726715550013
0.543226796776	0.744757545056
0.479641248052	0.774511383203
0.467965589511	0.784599271212
0.484928550164	0.787741715204
0.463180239112	0.830883599198
0.482883859602	0.784837683142
0.495561892521	0.73230547188
0.485028716052	0.732302371523
0.526638378123	0.712958927434
0.553742131033	0.681265221946
0.488967544295	0.734206121529
0.5704008222	0.766542118274
0.52	0.755339719854
0.520024761802	0.739862193921
0.519074024586	0.765931907909
0.515141559133	0.627433276244
0.49068457539	0.737220934757
0.54745174224	0.624550812025
0.580761503273	0.623184289484
0.608173683944	0.595437446087
0.548581491978	0.687085334961
0.522362869198	0.682784157446
0.517076857669	0.718524035448
0.501803318105	0.717122938959
0.516289226218	0.756960955698
0.521420906568	0.770802793325
0.516287321179	0.756227380128
0.464534274001	0.743313330646
0.514440286365	0.763760099017
0.539297313256	0.647216122804
0.476818322501	0.659876010792
0.482253418757	0.778617560947
0.499522287748	0.75062530889
0.484409008637	0.736099833718
0.491951866536	0.776985886002
0.461342078042	0.753178230972
0.484854170346	0.781782695248
0.5007790216	0.780548107956
0.495601661692	0.779422166521
0.506848337852	0.784963230464
0.503540065028	0.783204765591
0.486089686785	0.764693802383
0.491180658942	0.779556909424
0.497811783441	0.789576360555
0.49549801741	0.791732737142
0.49108322325	0.768163368584
0.541713561069	0.84831915083
0.475636166757	0.747654640315
0.490063444672	0.76712489974
0.508963565104	0.738576713534
0.490282827412	0.730320595633
0.471374827727	0.80997254265
0.479509856873	0.783352557947
0.477248002009	0.757212378581
0.480394534024	0.769409758841
0.46441223082	0.801527721935
0.488185289244	0.770002144435
0.476560419071	0.720229133014
0.525545459492	0.705056683528
0.473034978056	0.73821863431
0.466967284774	0.733232255984
0.488129514573	0.739338308575
0.489931355333	0.73462279667
0.487564829333	0.725952519325
0.498072494243	0.721570156375
0.479228045589	0.659051182464
0.487235557363	0.673793966815
0.479250569078	0.662767424574
0.494174345938	0.722613688559
0.486858322107	0.723365067241
0.464240193528	0.814754825396
0.495102512624	0.715059339272
0.473630060389	0.720631067053
0.472631335832	0.772581762655
0.443186021524	0.77004753804
0.477255024147	0.765653294379
0.478210321032	0.769411396759
0.479984060814	0.699377549143
0.484063211463	0.727431756968
0.485114324084	0.731297632344
0.490555229553	0.730428421472
0.480815370631	0.782330471005
0.48728293424	0.768877604055
0.480274853001	0.765339557473
0.468434283546	0.748229354793
0.488560625481	0.741352381917
0.4708457879	0.762197531846
0.471993345983	0.772984993304
0.4660189852	0.768315926803
0.494413986014	0.739657556208
0.496816817972	0.73818460587
0.484851897737	0.774768452325
0.503351206435	0.577083252871
0.507489591827	0.740965158277
0.489769465791	0.722103335154
0.484980696502	0.770862118572
0.490318303529	0.773720870891
0.484956693511	0.771509215611
0.490250236072	0.732068859795
0.48287359806	0.733452931226
0.502408647633	0.73193174543
0.496980576648	0.677190736967
0.456989921799	0.759288773889
0.479859106438	0.772587430686
0.493000897998	0.728938559482
0.494701136781	0.720244464785
0.484499505613	0.723712418426
0.497150831492	0.729563334614
0.489826815536	0.720752028613
0.480854280854	0.776677200049
0.501799640072	0.731338252375
0.495404186479	0.733048193921
0.467647089008	0.708543521831
0.47700705585	0.731472652275
0.505516890171	0.746126411536
0.489475312372	0.785321915808
0.47726202489	0.72770628588
0.493627126796	0.746202065617
0.492017661208	0.725052052141
0.490809331958	0.795348693304
0.493278507037	0.759496509317
0.468598400419	0.770488112275
0.494699070298	0.733516648747
0.507920988	0.725941883995
0.444722709904	0.771187660829
0.491206199461	0.729890379252
0.488740927359	0.75560553896
0.462611474595	0.753793773902
0.49853192515	0.746302773942
0.485146410161	0.728517118873
0.488307662501	0.700245677514
0.471659754412	0.734104514213
0.490336406569	0.722566400943
0.52426455532	0.688557751719
0.484307562013	0.780466326145
0.48304707052	0.724696543709
0.470051243765	0.727734470642
0.465951686797	0.720027002236
0.492683219384	0.724907071
0.487204500374	0.72257458616
0.487819548872	0.729042362163
0.476442582366	0.684592944175
0.495364273543	0.678324545281
0.485488700019	0.672677753214
0.467268457361	0.671519663758
0.486717517097	0.686623895738
0.444480102695	0.781299106012
0.48100831554	0.717085712368
0.574880191693	1.0
0.496809144663	0.72115788142
0.48809287838	0.724236647744
0.481299910221	0.782816529067
0.47398837141	0.715581196532
0.4974350483	0.813486604338
0.499926133846	0.80045242096
0.469866497731	0.788628081254
0.501701958357	0.722716390734
0.485099583829	0.730625035338
0.481230427716	0.740547767309
0.479834116475	0.746886881264
0.461323482172	0.81560211505
0.476929931323	0.780436462465
0.485717342462	0.774746014242
0.542755727654	0.784931099164
0.474089116257	0.75869619853
0.475246227997	0.77083962316
0.488346485594	0.79524994273
0.50097058917	0.794344068581
0.50095805659	0.778577288105
0.484190127971	0.761434621441
0.49947739744	0.801121661393
0.499439103072	0.802541529411
0.510177793904	0.776626392728
0.480900583493	0.768330312754
0.361657091019	0.776211690737
0.498440428772	0.774667317119
0.493716337523	0.79063340491
0.493807260914	0.781245601928
0.495221241663	0.787174094051
0.536490762479	0.776707919947
0.5017425771	0.778885140996
0.496170410312	0.783781008271
0.493803923724	0.774680221948
0.492758327537	0.770415530638
0.529192835544	0.784681746259
0.509167123717	0.752752561428
0.481650037925	0.764343268298
0.527486437613	0.715736737431
0.492933457809	0.75519453381
0.523468057366	0.782531395326
0.505003654354	0.82075257056
0.51709293492	0.771644317021
0.506349791412	0.75291070175
0.508045523404	0.773290600928
0.491525941308	0.769842712807
0.511865248759	0.775701180945
0.501082879932	0.749330170085
0.502089704384	0.758027786645
0.50791692371	0.663662215204
0.502221251184	0.775564140167
0.499243218622	0.760991171323
0.473905321402	0.729699712622
0.485424884669	0.75805005957
0.49638659413	0.761160349474
0.506657677398	0.770072233453
0.49876936264	0.746788283799
0.515187358063	0.819437287338
0.505702369209	0.757140201981
0.49313352208	0.757122236399
0.521395076201	0.774019529693
0.489546079779	0.762980074014
0.498101111828	0.774077379842
0.495940300519	0.781614289568
0.511700262259	0.759377468465
0.514797534784	0.763613928398
0.45110506986	0.688327867633
0.499257922183	0.711091773349
0.494960427518	0.725248280783
0.511514996061	0.558223292982
0.460974023584	0.688627976845
0.500415662149	0.852985957697
0.42245343002	0.675648584028
0.415433914227	0.793360943662
0.46793905316	0.748017163321
0.477093152204	0.737446048068
0.46794699615	0.682755741338
0.478784071139	0.750886034108
0.52891962973	0.634983706051
0.471035863827	0.757506064371
0.491647330149	0.632550714386
0.436287257452	0.790773484669
0.470989761092	0.846224498317
0.492067708809	0.66628412356
0.478239186089	0.70255598259
0.476944359053	0.578652300066
0.47409510291	0.641078361325
0.481932620902	0.852042735103
0.486272672073	0.493299513691
0.480257556407	0.652683994204
0.481369207144	0.462993789817
0.452332976513	0.707531993861
0.462948479813	0.704909928828
0.475127469637	0.700672104267
0.403071895425	0.817877089698
0.40375150333	0.731275709806
0.478153523866	0.706658754752
0.453403109501	0.665519213179
0.456037195322	0.641528417201
0.491084213054	0.706862076332
0.443685447292	0.697029866309
0.442185514613	0.704620581461
0.468011043092	0.686247673204
0.451586063442	0.704085486215
0.466133116296	0.941593670415
0.525905836527	0.54352322432
0.504814861134	0.590071929928
0.463701555072	0.720367708531
0.43717820782	0.76200863708
0.467783351248	0.667550827085
0.477264557872	0.636049854022
0.388235926952	0.737036492868
0.447967954602	0.669584050275
0.482349290092	0.756847703167
0.488554266892	0.602491721784
0.481497724906	0.685214634346
0.461114152175	0.797805771155
0.451101525564	0.84816604503
0.472834176839	0.847766794983
0.480851933405	0.987160948681
0.457108009215	0.805983031055
0.4539119608	0.623776282573
0.456799377007	0.70850455283
0.479255068364	0.634216409531
0.456516670553	0.482076488789
0.456863719159	0.631961347569
0.523418000293	0.914086786317
0.403515151515	0.758507825699
0.512676966141	0.624963986215
0.440072153928	0.749582871271
0.49710537347	0.583936456821
0.438722456053	0.769212184586
0.510498904642	0.444661973345
0.501765023111	0.420572846951
0.48419967179	0.277183620093
0.520816708401	0.596105979068
0.498921706516	0.614700354878
0.492866928056	0.603306351591
0.474036671921	0.596028080926
0.455499594971	0.66602061838
0.46126919519	0.74559778894
0.461253916129	0.683848243088
0.47368671942	0.748454659807
0.440693133745	0.799298045588
0.430894596989	0.517232417898
0.437449705973	0.706913513186
0.47118956606	0.850976675931
0.466411886799	0.631038960989
0.395147432813	0.742835583355
0.490086310256	0.737651366087
0.468384796532	0.802708964444
0.491339984696	0.821233805863
0.466503130385	0.682674868452
0.465229885897	0.693476264711
0.444357254958	0.619805381749
0.467734257093	0.661445410035
0.461693305765	0.65873900698
0.464649815522	0.676703965772
0.45244295969	0.652737425989
0.465642262173	0.680674792448
0.446631439895	0.669745773311
0.511389395261	0.623932520912
0.352824399927	0.821632985748
0.389345027057	0.78451850536
0.490383219625	0.631474941464
0.474486064918	0.67690732651
0.429098223265	0.825290072341
0.428878611936	0.792024485541
0.356719946441	0.867394220147
0.390489963456	0.828805729167
0.441223081943	0.818676286414
0.453641668468	0.720108913212
0.44117908195	0.736429332276
0.451330322651	0.685794643307
0.461530788669	0.687158164635
0.44190861823	0.774005763196
0.42791837147	0.736894667592
0.453431093069	0.727960689121
0.454951151851	0.716882702775
0.45471613097	0.639014156047
0.461134202857	0.660607781967
0.443907648495	0.658740408947
0.416689596518	0.695566770171
0.461638950676	0.691476080747
0.464960302674	0.69973029389
0.450762797835	1.0
0.454523331509	0.678789924004
0.458063073138	0.705280669004
0.439062305684	0.81599895517
0.397689042327	0.844749672369
0.403587007322	0.771205391408
0.410872337234	0.789804315285
0.49540215792	0.622595954359
0.453327976429	0.651466977096
0.460697280988	0.692284138442
0.467404364713	0.724414756607
0.427264364929	0.787841445474
0.501795641496	0.715686107839
0.427013537535	0.829341591472
0.356780344353	0.799268141282
0.435465265317	0.745681402149
0.42706184482	0.709770230633
0.425844098459	0.798063784355
0.400799658053	0.699917728052
0.460760839161	0.687845183374
0.451050161564	0.707587095008
0.393174907084	0.77380888084
0.492052853313	0.265955184842
0.474548263874	0.663388438603
0.441687498071	0.723683945888
0.446314607627	0.768387675169
0.447269408594	0.809738056834
0.3646862179	0.8635188351
0.451959395656	0.754166500511
0.471051833889	0.672277101248
0.483021971567	0.642940175957
0.464241498845	0.621710932254
0.398695270355	0.851940630535
0.434995630181	0.769839968994
0.46975859701	0.787730919771
0.506417308397	0.533538426083
0.459998255104	0.696173917075
0.464472613094	0.738245218253
0.469990746838	0.667684975137
0.427707427707	0.803381886081
0.455475571552	0.676920161393
0.456272366293	0.702756138336
0.457774448128	0.676962235649
0.449257556078	0.754510517584
0.454082498727	0.697656936688
0.4273434809	0.843571810279
0.454793138244	0.722016353398
0.455570251909	0.743755985973
0.471609586155	0.6927370686
0.47816140596	0.826514474105
0.400284674996	0.778356538755
0.379939687951	0.841649887885
0.463600282717	0.702971003029
0.47536403953	0.643803670251
0.354254879686	0.938645423123
0.439499101528	0.690937715236
0.504960710215	0.749057832177
0.430286540995	0.966905986222
0.486261448793	0.697864628265
0.45745868098	0.697349453746
0.453201588686	0.666447137197
0.464706839067	0.756792769863
0.458525865394	0.706753591377
0.53878916115	0.569418863037
0.427319663187	0.812436218131
0.457129143954	0.681423718792
0.447280008145	0.734871501155
0.438515201999	0.715777431123
0.453340530167	0.622183177557
0.440932591943	0.69450508287
0.445112781954	0.708951037907
0.448562178632	0.660461408951
0.479429672853	0.592160915316
0.441447749662	0.629413130638
0.461250550418	0.628317136174
0.448667368052	0.629859442927
0.414024390244	0.921721105711
0.43496538953	0.626951798145
0.597004792333	0.785448786972
0.48032250072	0.579924307512
0.461730142999	0.681112037463
0.476379766574	0.773713745564
0.452551829448	0.785897225663
0.478889916397	0.772382035906
0.474368444379	0.744388268235
0.41219873485	0.852249918403
0.468635338844	0.669389031061
0.448275862069	0.716655145173
0.452293177945	0.765534230428
0.455414352841	0.73775371703
0.46707356248	0.984693454159
0.394038511692	0.803170464596
0.460291128327	0.789671756599
0.382445950307	0.916364534974
0.450618971375	0.635816107793
0.457695934619	0.663837469273
0.482051752615	0.632602442606
0.478763985482	0.695125151831
0.489822057639	0.637314064046
0.465257769653	0.627183307188
0.474588450483	0.665287672758
0.478771477282	0.714963666494
0.479372278665	0.633055664697
0.462819496925	0.641881186313
0.364203523626	0.534068111542
0.467175784911	0.683988778201
0.468315712481	0.677553978067
0.466564219916	0.679786560557
0.472195393842	0.687430887606
0.517831989385	0.538735258638
0.466492276037	0.71309106736
0.470259212606	0.687964610082
0.454800241798	0.696189695392
0.463528866219	0.678616024724
0.484589439404	0.68114100989
0.471480059547	0.684578980702
0.464758737383	0.661896173576
0.423688969258	0.573335697385
0.470307556662	0.637182169973
0.491259838718	0.691354714256
0.492916174734	0.721326214042
0.443023550266	0.740047398537
0.465461490777	0.661033551362
0.477749518093	0.676928919451
0.442727578099	0.666781676548
0.484402178811	0.702857388977
0.463595865687	0.636187882036
0.478287461774	0.628368667111
0.504832407979	0.430077245139
0.442211055276	0.733582954598
0.450239845133	0.669523373843
0.448664526265	0.671518232638
0.455606070736	0.643317846068
0.459204782053	0.66699793627
0.451710770268	0.73090241416
0.456682789445	0.654189511696
0.473646858441	0.826472531574
0.457660557604	0.637596936711
0.450958378079	0.656966302846
0.450224697147	0.696031118596
0.450573131591	0.653703699003
0.466329556715	0.677851873713
0.464069132808	0.700480638318
0.486901847845	0.655685756534
0.48954570979	0.667691493826
0.514549106229	0.783346215393
0.525086910015	0.800527769869
0.534803490496	0.802512400901
0.550814385959	0.792620958415
0.527585882507	0.782258396944
0.535248150303	0.850480791838
0.51899144356	0.753939500166
0.504894429569	0.778689927405
0.53086365007	0.797862489568
0.54061546992	0.774672257114
0.535858178888	0.763659410916
0.525517108061	0.801790823502
0.552803606067	0.811396844953
0.52730748225	0.808305860756
0.524307628819	0.784948888713
0.510768820431	0.799615248886
0.521854012991	0.771876021573
0.536559380803	0.809475958809
0.523434296417	0.815532255213
0.504867301977	0.801710221576
0.543371973819	0.781100866662
0.528361407958	0.773709546296
0.53991385095	0.731918310304
0.531148006244	0.766796585176
0.539481628865	0.722125992228
0.516455722772	0.789946278638
0.525124645616	0.795750479186
0.523453413863	0.798824816088
0.500522875817	0.692113957766
0.50005895412	0.749618398206
0.531896852711	0.800626637433
0.521959716433	0.768292097708
0.499628986051	0.785422073243
0.529768204362	0.809649498156
0.518698653842	0.760050800562
0.516213468869	0.761112541104
0.539230984676	0.756849352967
0.517074016294	0.788961252003
0.530837402785	0.798693448333
0.564035496102	0.735920799176
0.559338393507	0.754379836049
0.530900008057	0.796807466482
0.516904101594	0.785199111066
0.527319957005	0.800097948131
0.533957135154	0.798533846971
0.496857714066	0.752411249666
0.507983532226	0.742972210558
0.536943647037	0.765636075271
0.547595980846	0.820064137543
0.544542514116	0.801809281502
0.518969219757	0.761831799104
0.507940569609	0.780583568995
0.524647712613	0.770523685683
0.507714408827	0.834796885739
0.513954013642	0.784656814988
0.5188569363	0.776723418778
0.52010123625	0.75587412387
0.544436586516	0.788617541446
0.538859096914	0.806038762806
0.509776729039	0.770848760411
0.584960602947	0.916295154684
0.513225589226	0.800460234682
0.553462166478	0.796244241782
0.526757081774	0.831427379808
0.547414851153	0.71570916509
0.522375588017	0.760894226297
0.571728736962	0.701187722442
0.588201536435	0.68111350872
0.591846996798	0.631858034587
0.578908426051	0.710002230334
0.552867635568	0.751900753739
0.54454627049	0.79025192382
0.527438635237	0.798973792453
0.530447645547	0.779309801454
0.534551958063	0.822843824447
0.533071628984	0.810058205289
0.518145994216	0.78640222039
0.523538344723	0.802736702357
0.537092805827	0.704802354098
0.513786581381	0.668295237304
0.520718926097	0.808550080801
0.514567478228	0.767410084347
0.504043805989	0.773359750367
0.527520599793	0.820497738015
0.513267454571	0.794395115674
0.529368267703	0.80633184815
0.519420463007	0.800594368588
0.516769426116	0.805533738932
0.507601337962	0.812157112184
0.518557908846	0.799592885541
0.510143278597	0.789304246716
0.515104132953	0.786686320825
0.508811737542	0.814384348963
0.513470426032	0.805593757749
0.503654777631	0.809549115939
0.533158965417	0.893677728581
0.482238464777	0.804586169751
0.496921067363	0.795198857977
0.535188948565	0.785531328142
0.524856683138	0.787878053019
0.48847171006	0.842077708137
0.498320055811	0.811409405679
0.480982467886	0.783928679924
0.490191493907	0.800291252708
0.493194742239	0.829528063302
0.512162908532	0.798649448001
0.514605344935	0.790867553666
0.552315142282	0.732241081406
0.511060868024	0.801783669875
0.507691835764	0.796495757923
0.511407452307	0.779625469681
0.521593042791	0.787770304742
0.521867084791	0.783107576034
0.519942592036	0.781225286664
0.521204592868	0.732260484935
0.517578654732	0.737626005218
0.508075476733	0.714855580029
0.525003236474	0.784882395889
0.524921895153	0.783793259141
0.507819815836	0.798192346085
0.526272028554	0.783448323128
0.515738462686	0.77281074058
0.506703738577	0.809273921516
0.469747943565	0.802773786072
0.492327465337	0.807430604044
0.492024202421	0.817065500071
0.534555337584	0.752984713671
0.513593143164	0.782602518133
0.519309811582	0.787926153296
0.529368206332	0.78273796262
0.499552809023	0.812594225697
0.526443700028	0.777849756344
0.509720133097	0.767613532922
0.477952220588	0.780860381343
0.51394941468	0.794284590972
0.492765826071	0.799489696482
0.49978339788	0.815020509663
0.478850914531	0.797333668219
0.524321678322	0.786518827717
0.521352643996	0.797251679185
0.492848293727	0.798929844733
0.538637814375	0.64117608134
0.531761019786	0.785714700641
0.521340616609	0.769537743417
0.512865715937	0.790585372893
0.519077835272	0.787860155043
0.484661230141	0.788738256093
0.5237566887	0.771590420811
0.521500021652	0.766680775728
0.531482134232	0.788304705372
0.528162943399	0.73206375623
0.481105117161	0.815951563412
0.503915181369	0.804044368149
0.538376208335	0.761645047112
0.534464001956	0.764180746704
0.520337734349	0.780064670668
0.531709113463	0.781718275626
0.525012122277	0.785303546227
0.502748902749	0.798093702603
0.5266613344	0.766900105735
0.526737421769	0.795070108822
0.513243911701	0.778448170315
0.518230537907	0.78257337061
0.523997057659	0.777018588415
0.5061906044	0.810177855089
0.519396793362	0.79330269841
0.523126715967	0.815390671314
0.52862886465	0.783204317376
0.522688818658	0.829667351656
0.501950550899	0.795226210357
0.483125737511	0.796563630086
0.526894289495	0.786711173031
0.534991638634	0.792991496546
0.464095149575	0.788632663572
0.513349805331	0.779348430012
0.537780177154	0.789452883891
0.505581827212	0.76438049258
0.534715222695	0.797312685715
0.519683737518	0.745877272789
0.52117924376	0.741922630852
0.519218779648	0.780883935422
0.524983687835	0.784914534779
0.562646463267	0.760623312706
0.502817635466	0.802429366144
0.517044350737	0.786862921357
0.51284487732	0.784506867436
0.506386227961	0.771316811814
0.514173763544	0.76946600848
0.518345093704	0.78147181165
0.519083422843	0.797480833576
0.513616454009	0.734241458303
0.531112984739	0.732392941035
0.516668276351	0.720311831242
0.509931992759	0.740086564004
0.514509907066	0.745394734487
0.476112537441	0.791553317592
0.500443678771	0.775788787328
0.551970181044	1.0
0.526137335128	0.773914794596
0.523642321151	0.784865975661
0.518211816221	0.807574925619
0.522170670112	0.775709993572
0.517683899643	0.823631899465
0.520378851299	0.823141366788
0.487542583155	0.814293677742
0.534260200698	0.779722752905
0.51777397939	0.777081454333
0.516827208943	0.792042003872
0.515146660971	0.798345197198
0.501895277867	0.834308729208
0.48786910661	0.788534868267
0.517991092875	0.794717706296
0.51336990427	0.782441307115
0.498001848453	0.789203936099
0.502671835708	0.797961081489
0.509916192574	0.817153311684
0.520191335648	0.821461062786
0.522612526394	0.813937590149
0.507636806825	0.795976737537
0.513043288913	0.816035662302
0.516325163885	0.824086065192
0.523004354136	0.803954697849
0.507353149838	0.791561420801
0.407614894508	0.769378575471
0.520860180412	0.797252196095
0.509608351619	0.804144407008
0.514867306402	0.804304762458
0.516179576038	0.814017994373
0.544323092103	0.804054475115
0.518389438733	0.814448120812
0.518163278799	0.805795019501
0.514704804822	0.796869896483
0.515413349821	0.793936821779
0.537159804605	0.802852183162
0.534030661548	0.786278934222
0.512369449793	0.778927604321
0.505545509343	0.820686623203
0.519648012724	0.77960542394
0.540014808376	0.804278014424
0.522291561252	0.833603003752
0.520585380265	0.822790459939
0.527859221159	0.782874887927
0.528590932349	0.800420924826
0.511140969656	0.785999576027
0.533857564511	0.801143681467
0.523673692181	0.781086107846
0.525450220863	0.784504019955
0.53177051203	0.754371416032
0.514165028038	0.810208173612
0.518671227915	0.781955412756
0.511544504406	0.752964571896
0.508725011701	0.784447269954
0.516602861173	0.788774063052
0.527033353934	0.795053246922
0.5162595155	0.779297523495
0.525517284885	0.817872964469
0.522218184125	0.800989349459
0.51443804441	0.773026698185
0.521785853849	0.83434530368
0.510515054257	0.773046111561
0.518408812816	0.787609088223
0.514020843159	0.79931515099
0.534448144178	0.802300814943
0.538627030949	0.799886434334
