# Supplementary material for: Do universal codon-usage patterns minimize the effects of mutation and translation error?
Source: Genome Biol. 2005 Oct 19;6(11):R91. doi: 10.1186/gb-2005-6-11-r91 (PMC1297647; doi:10.1186/gb-2005-6-11-r91)
Supplement: Additional data file 1 — A tar archive containing the used CUTG records, separated for archaea, bacteria, and eukaryotes, the data used to produce the histograms in Figure 1, the kinemages used to produce Figures 2 and 4, and the data used to produce the scatterplots in Figures 3 and 5. [file gb-2005-6-11-r91-S1.tgz › CodeError/extract_names.py]

#!/usr/bin/env python
#extract_names.py
"""
Script to extract the species names from an rdb file.
Parse in absolute file names on the command line
"""

from sys import argv
from string import strip
from cogent.parse.rdb import RdbParser


names = []
for filename in argv[1:]:
    for seq in RdbParser(open(filename)):
        name = seq.Species
        parts = [p.lower() for p in map(strip,name.split())]
        #print parts
        just_name = ' '.join(parts[:-1])
        names.append(just_name)
        
#print len(names)
d= dict.fromkeys(names)
#print d
#print len(d)
for species in d:
    print species
