# Supplementary material for: Do universal codon-usage patterns minimize the effects of mutation and translation error?
Source: Genome Biol. 2005 Oct 19;6(11):R91. doi: 10.1186/gb-2005-6-11-r91 (PMC1297647; doi:10.1186/gb-2005-6-11-r91)
Supplement: Additional data file 1 — A tar archive containing the used CUTG records, separated for archaea, bacteria, and eukaryotes, the data used to produce the histograms in Figure 1, the kinemages used to produce Figures 2 and 4, and the data used to produce the scatterplots in Figures 3 and 5. [file gb-2005-6-11-r91-S1.tgz › CodeError/get_mage_results.py]

#!/usr/bin/env python

from sum import *
from sys import argv

one_scaling = scale_radii(independent=True, scale_factor=1, 
    extreme_function=max)

dict_of_functions = {\
  "a": (shuffle_by_amino_acids, random_amino_acid),\
  "c": (shuffle_by_codon_usage, random_codons),\
  "p": (shuffle_by_positional_bases, random_positional_base_usage)\
}

shuffle = argv[1]
infile = open(argv[2])
if infile:
    cus = get_codonusages(infile)
    
    function = dict_of_functions[shuffle]

    get_mage_results(cus,function[0],function[1],scale=None,rekey=None)        
    

    
