# Supplementary material for: Do universal codon-usage patterns minimize the effects of mutation and translation error?
Source: Genome Biol. 2005 Oct 19;6(11):R91. doi: 10.1186/gb-2005-6-11-r91 (PMC1297647; doi:10.1186/gb-2005-6-11-r91)
Supplement: Additional data file 1 — A tar archive containing the used CUTG records, separated for archaea, bacteria, and eukaryotes, the data used to produce the histograms in Figure 1, the kinemages used to produce Figures 2 and 4, and the data used to produce the scatterplots in Figures 3 and 5. [file gb-2005-6-11-r91-S1.tgz › CodeError/randomgen.py]

#!/usr/bin/env python
#file randomgen.py
"""
Provides methods for randomizing codon usuage.

Revision History
06/10/04 Roberto Marquez: Written
06/12/04 Roberto Marquez: Added shuffle_codons

06/15/04 Roberto Marquez: Added Functions and descriptions of shuffle_bases,
 base permutations, random_codons, random_base_usage, and
 random_positional_base_usage

07/02/04 Roberto Marquez: Corrected base_permutations, changed Permunation in
 base_permutation to uppercase

07/06/04 Roberto Marquez: Corrected base_permutations to yield result of rekey
 rather then return original
07/07/04 Roberto Marquez: Replace tabs with spaces
07/12/04 Roberto Marquez: Fix indentation spaces to 4 and reduce lines to less
 then 80 chars,
 Change KeyMaker to _make_key and made random_base_usage() private
 Changed cases of internal variables to lowercase
7/16/04 Roberto Marquez: Added function desc for _random_base_usage
7/20/04 Roberto Marquez: Added function random_amino_acid, added
AminoAcidUsage to import list
7/26/04 Roberto Marquez: Modified so random_amino_acid returns a codon
usage
11/11/04 Sandra Smit: made the code a bit shorter and changed the docstrings. 
All tests still working.
"""

from random import shuffle, seed, random
from cogent.base.usage import CodonUsage, BaseUsage, Codons, Bases,\
 PositionalBaseUsage, AminoAcidUsage, AminoAcids

def _make_key(keys):
    """ returns function that makes new dict"""
    shuffled_keys = list(keys)
    def result():
        shuffle(shuffled_keys)
        return dict(zip(keys, shuffled_keys))
    return result

codon_permuter = _make_key(Codons)
base_permuter = _make_key(Bases)
amino_acid_permuter = _make_key(AminoAcids)

def shuffle_codons(codons):
    """Returns new CodonUsage with shuffled keys
    
    codons = CodonUsage object
    """
    return CodonUsage(codons.rekey(codon_permuter()))

def shuffle_bases(bases):
    """Returns new BaseUsage with shuffled keys.

    bases = BaseUsage object
    """
    return BaseUsage(bases.rekey(base_permuter()))

def shuffle_amino_acids(amino_acid):
    """Returns new AminoAcidUsage with shuffled keys

    amino_acid = AminoAcidUsage object
    """
    return AminoAcidUsage(amino_acid.rekey(amino_acid_permuter()))

def base_permutations(bases):
    """
    Yields all possible permutations of a BaseUsage object

    bases = BaseUsage object

    Results are returned in a predictable order
    """
    permutation = ["UCAG", "UCGA", "UACG", "UAGA", "UGCA", "UGAC", "CUAG",\
    "CUGA", "CAUG", "CAGU", "CGUA", "CGAU", "AUCG", "AUGC", "ACUG", "ACGU",\
    "AGUC", "AGCU", "GUCA", "GUAC", "GCUA", "GCAU", "GAUC", "GACU"]
    for element in permutation:
        result = bases.copy()
        yield result.rekey(dict(zip("UCAG", element)))

def random_codons():
    """
    Returns random CodonUsage (normalized!!!)
    
    Easiest way is to assign a random number to each codon and normalize
    the CodonUsage
    """
    result = CodonUsage([(i,random()) for i in Codons])
    result.normalize()
    return result

def random_codon_usage_from_bases():
    """
    Returns random CodonUsage, generated from a random BaseUsage
    """
    random_baseusage = _random_base_usage()
    random_baseusage.normalize()
    return random_baseusage.codons()

def _random_base_usage():
    """ Generates a random BaseUsage"""
    return BaseUsage([(i,random()) for i in Bases])

def random_positional_base_usage():
    """
    Returns a random CodonUsage, generated from a random PositionalBaseUsage
    """
    random_positionalbaseusage = PositionalBaseUsage(_random_base_usage(),
     _random_base_usage(), _random_base_usage())
    return random_positionalbaseusage.codons()

def random_amino_acid():
    """Returns random CodonUsage, generated from a random AminoAcidUsage
    """
    random_amino_acid = AminoAcidUsage([(i,random()) for i in AminoAcids])
    random_amino_acid.normalize()
    return random_amino_acid.codons()
