# Supplementary material for: Do universal codon-usage patterns minimize the effects of mutation and translation error?
Source: Genome Biol. 2005 Oct 19;6(11):R91. doi: 10.1186/gb-2005-6-11-r91 (PMC1297647; doi:10.1186/gb-2005-6-11-r91)
Supplement: Additional data file 1 — A tar archive containing the used CUTG records, separated for archaea, bacteria, and eukaryotes, the data used to produce the histograms in Figure 1, the kinemages used to produce Figures 2 and 4, and the data used to produce the scatterplots in Figures 3 and 5. [file gb-2005-6-11-r91-S1.tgz › CodeError/sum.py]

#!/usr/bin/env python
#file SumAnalysis.py

"""
7/14/04 Roberto Marquez File Written.  Added generate_random_codon_usage,
 generate_random_codon_usage
7/15/2004 Roberto Marquez.  Added function get_radius_from_error_value to
calculate radius, Modified generate_random_codon_usage to calculate and add
radius to each MagePoint
7/16/2004 Roberto Marquez.  Added function calculate_radius to calculate
overall radius,
Added set_independent_magelist to find the overall radius for each position,
Added create_magegroup to create a MageGroup from a list of codon usage
Modified get_radius_from_error_value as a function to pass for MagePoint to get
radius, Remove generate_random_codon_usage
Modified generate_random_codon_usage to instead generate a list of random
codons and call create_magegroup with this list
Modified generate_cutg_species_sum_codon_usage to generate MagePoint for
list of codon usages generated from a CUTG Species Sum file
7/19/2004 Roberto Marquez.  Added rekey_codon_to_positional_base_usage
to allow rekeying of bases for Codon Usage.  Modified create_magegroup
to allow rekeying of bases if inputed and to use a Mutation Matrix.
Added desc for generate_cutg_species_sum_codon_usage
7/20/04 Roberto Marquez.  Added random_amino_acid to import
Modified generate_random_amino_acids_freq to use random_amino_acid
function
7/21/04 Roberto Marquez. Added function count_data to count data for histogram,
Added execution to generate and print out count of code errors
7/23/04 Roberto Marquez. Modified generate_cutg_species_sum_code_errors so a 
function is passed in to determine how shuffled
Added functions shuffle_by_positional_bases and shuffle_by_amino_acids for 
passing into generate_cutg_species_sum_code_errors
Added main to command line argument allowing choice of how shuffled and 
how to obtain random
Added function output_to_grace for general output
Added random_positional_base_usage, shuffle_bases to import list
Remove function rekey_codon_to_positional_base_usage 

7/26/04 Roberto Marquez. Rewritten Main to include switch statement for
both type and output file type, Readded generate_random_codon_usage_magegroup

7/27/04 Roberto Marquez.  Made generate functions return code errors list

7/28/04 Roberto Marquez.  Modified radius size larger.  Added rekey
shuffle to positional bases to allow same rekey to all if provided
Modified shuffle_by_amino_acid to accept but not use rekey vbalue
Create wrapper for shuffle_codons to accept but not use rekey value
8/12/05 Sandra Smit: used getWoeseDistanceMatrix from the aaindex parser, 
instead of creating the distance matrix from the data file. 
"""

from cogent.format.mage import MagePointFromBaseFreqs, Kinemage,SimplexHeader,\
MageGroup, Kinemage, MageList
from cogent.parse.cutg import CutgSpeciesParser
from cogent.base.usage import SGC, CodonUsage, PositionalBaseUsage, AminoAcids,\
Bases
from gccomp.code_error import CodeError, MutationMatrix
from randomgen import random_codons, random_positional_base_usage, \
random_amino_acid, shuffle_codons, shuffle_bases,shuffle_amino_acids
from cogent.maths.stats.test import t_paired, t_two_sample, f_two_sample
from cogent.base.stats import Numbers, Freqs
from cogent.parse.aaindex import AAIndex1FromFiles, getWoeseDistanceMatrix
from cogent.util.misc import flatten
from __future__ import division

#CREATE SOME CONSTANT VARIABLES

DistanceMatrix = getWoeseDistanceMatrix()

#the mutation matrix specifies the ratio of transversions and transitions
#this is just an example of a mutation matrix
mm = MutationMatrix(\
        {'U':{'U':0.0, 'C':0.6, 'A':0.2, 'G':0.2},\
        'C':{'U':0.6, 'C':0.0, 'A':0.2, 'G':0.2},\
        'A':{'U':0.2, 'C':0.2, 'A':0.0, 'G':0.6},\
        'G':{'U':0.2, 'C':0.2, 'A':0.6, 'G':0.0},\
        })

#=========================================================
#SHUFFLE FUNCTIONS

def shuffle_by_codon_usage(codonusage):
    """Returns a new CodonUsage, shuffled by shuffling the codons"""
    return shuffle_codons(codonusage)

def shuffle_by_positional_bases(codonusage, rekey=None):
    """Returns a new CodonUsage, shuffled by positional bases. 
    
    Shuffles a codon usage by converting to a positional bases usage,
    shuffling the bases (either by a singlar key or randomly shuffling each
    base), then returning it as a codonusage 

    rekey = the order of keys in which to map them to "UCAG". 
        Should be a string, e.g. "AGUC"
   """
    pos_bases = codonusage.positionalBases()

    if rekey:
        key_mapping = dict(zip(rekey, "UCAG"))
        first_pos = pos_bases[0].rekey(key_mapping)
        second_pos = pos_bases[1].rekey(key_mapping)
        third_pos = pos_bases[2].rekey(key_mapping)
        
        new_pos_base_usage = PositionalBaseUsage(first_pos, second_pos,
            third_pos)
        return new_pos_base_usage.codons()
    else:
        return PositionalBaseUsage(shuffle_bases(pos_bases[0]), \
            shuffle_bases(pos_bases[1]), shuffle_bases(pos_bases[2]))\
            .codons()
        
def shuffle_by_amino_acids(codonusage):
    """Returns a new CodonUsage, shuffled by amino acids.
    
    Shuffles a codon usage by converting to amino acid usage, 
    shuffling the amino acids, then returning it as a codonusage"""
    amino_acid = codonusage.aminoAcids()
    return shuffle_amino_acids(amino_acid).codons()   

#=========================================================
#FUNCTIONS RELATED TO CREATING AND MANIPULATING MAGEGROUPS
def extreme_radius(magelist,function=max):
    """Returns the extreme radius for all points in a magelist
    
    function = function that retrieves extreme value from all radii, 
    typically max or min
    """
    return function([magepoint.Radius for magepoint in magelist])

def scale_radii(independent=False, scale_factor=0.01,\
    extreme_function=max):
    """Scales all radii in each MageList

    Note: the objects will be changed in place
    If independent=False, they are all scaled on the same scale
    If independent=True, all lists are scaled individually
    """
    def apply_to(magelists):
        if independent:
            for magelist in magelists:
                extreme_value = extreme_radius(magelist,extreme_function)
                for magepoint in magelist:
                    magepoint.Radius =\
                        scale_factor*(magepoint.Radius/extreme_value)
        else:
            extreme_value = extreme_function([extreme_radius(\
                magelist,extreme_function) for magelist in magelists])
            for magelist in magelists:
                for magepoint in magelist:
                    magepoint.Radius =\
                        scale_factor*(magepoint.Radius/extreme_value)
    return apply_to

def create_magegroup(condonusages, colors, label, shuffle_function=None,\
    rekey=None):
    """ Creates a MageGroup from a codonusage """

    first_magelist = MageList(Color= colors[0], Style = "ball",\
       Label="First Position")
    second_magelist = MageList(Color= colors[1], Style = "ball",\
       Label="Second Position")
    third_magelist = MageList(Color= colors[2], Style = "ball",\
       Label="Third Position")
    total_magelist = MageList(Color= colors[3], Style = "ball",\
       Label="Total Position")

    for codonusage in condonusages:
        if shuffle_function:
            if rekey:
                shuffled_codonusage = shuffle_function(codonusage, rekey)

            else:
                shuffled_codonusage = shuffle_function(codonusage)

            code_error = CodeError(CodonFrequencies=shuffled_codonusage,\
            	DistanceMatrix=DistanceMatrix, MutationFrequencies=mm)
            positionalbases = shuffled_codonusage.positionalBases()

        else:
            code_error = CodeError(CodonFrequencies=codonusage, DistanceMatrix=\
            	DistanceMatrix, MutationFrequencies=mm)
            positionalbases = codonusage.positionalBases()

        current_error = code_error(str(SGC))

        first_magepoint = MagePointFromBaseFreqs(positionalbases[0])
        first_magepoint.Radius = current_error[0]

        second_magepoint = MagePointFromBaseFreqs(positionalbases[1])
        second_magepoint.Radius = current_error[1]

        third_magepoint = MagePointFromBaseFreqs(positionalbases[2])
        third_magepoint.Radius = current_error[2]

        total_magepoint = MagePointFromBaseFreqs(positionalbases.bases())
        total_magepoint.Radius = current_error[3]

        first_magelist.append(first_magepoint)
        second_magelist.append(second_magepoint)
        third_magelist.append(third_magepoint)
        total_magelist.append(total_magepoint)

    return MageGroup([first_magelist,second_magelist,third_magelist,\
         total_magelist], Label=label)

#======================================================================

def generate_codon_usage_magegroups(codon_usages, shuffle_function,\
    rekey="AUGC"):
    """Generates a MageGroup from a GBBCT CUTG Sum File"""
    cus = codon_usages
    count = len(cus)
    
    original = create_magegroup(cus, ['yellow', 'red', 'blue', 'green'],\
        "Original Data")
    if shuffle_function == shuffle_by_positional_bases:
        rekeyed = create_magegroup(cus,\
            ['gold', 'orange', 'cyan', 'gray'],\
            "Rekeyed Data", shuffle_function, rekey)
    else: #not useful in any other shuffle algorithm
        rekeyed = None
    shuffled = create_magegroup(cus,\
        ['pinktint', 'greentint', 'bluetint','lilactint'],\
        "Shuffled Data", shuffle_function)
    
    return filter(None,[original, rekeyed, shuffled]), count

def generate_random_codon_usage_magegroup(number=1000,\
    randomizer_function=random_codons):
    """ Generates a mage file from 1000 random codon usages"""

    random_codonusage_list = []

    for a in range(number):
        random_codonusage_list.append(randomizer_function())

    return create_magegroup(random_codonusage_list, ['white', 'gray', 'brown',\
     'purple'], "Random Data")

def random_codon_usages(n=1000,randomizer=random_codons):
    """Returns list of random codon usages"""
    result = []
    for i in range(n):
        result.append(randomizer().codons())
    return result

def generate_code_errors(codon_usages, shuffle_function=None):
    """Returns list of code error values"""
    result = []
    str_SGC = str(SGC)
    for cu in codon_usages:
        if not shuffle_function:
            ce = CodeError(CodonFrequencies=cu,\
                DistanceMatrix=DistanceMatrix,\
                MutationFrequencies=mm)
        else:
            ce = CodeError(CodonFrequencies=shuffle_function(cu),\
                DistanceMatrix=DistanceMatrix,\
                MutationFrequencies=mm)
        result.append(ce(str_SGC)[3])
    return result


def generate_random_codon_errors(number_of_random=1000, \
  randomizer_function=random_codons):
    """ Generate code errors for random usage object """

    error_values = []
    for i in range(number_of_random):
        code_error = CodeError(CodonFrequencies=randomizer_function(),\
            DistanceMatrix= DistanceMatrix, MutationFrequencies=mm)

        error_values.append(code_error(str(SGC))[3])

    return error_values

def make_freqs(code_error_list):
    """Returns Freqs from list of code error values"""
    return Freqs(map(int,code_error_list))

def grace_str(freqs):
    """Returns string in format for grace .dat format"""
    return str(freqs)[12:] #strip of 'Value\tCount\n'


def get_codonusages(infile, threshold=50):
    """Returns a list of normalized codonusages that passed the threshold

	infile = an open CUTG .spsum file
	threshold = minimum number of genes that supports the record (NumGenes)
	"""
    #all CodonUsages in the file
    all_cus = list(CutgSpeciesParser(infile))
    #filter the CodonUsages
    cus = []
    for cu in all_cus:
        if cu.NumGenes >= threshold:
            cu.normalize()
            cus.append(cu)
    return cus		

def get_grace_results(codonusages):
    """Prints string of data in format readable for grace
    
    codonusages: list of CodonUsage objects
    """
    cus = codonusages
    code_errors = generate_code_errors(cus)
    shuffled_code_errors = generate_code_errors(cus,function[0])
    random_code_errors =\
        generate_random_codon_errors(len(code_errors),function[1])
    
    ce_freqs, sce_freqs, rce_freqs = map(make_freqs,[code_errors,
        shuffled_code_errors,random_code_errors])
                
    print '\n\n'.join(map(grace_str,[ce_freqs,sce_freqs,rce_freqs]))


original_scaling = scale_radii(independent=False, scale_factor=0.01,
    extreme_function=max)
standard_scaling = scale_radii(independent=True, scale_factor=0.01, 
    extreme_function=max)

def get_mage_results(codonusages, shuffle_function, random_function,\
    scale=standard_scaling,rekey="AGCU"):
    cus = codonusages
    #original, (rekeyed), shuffled
    mage_groups, count =\
        generate_codon_usage_magegroups(cus, shuffle_function,rekey=rekey)
    RandomMageGroup = \
     generate_random_codon_usage_magegroup(count, random_function)
    mage_groups.append(RandomMageGroup)
   
    joined = flatten(mage_groups)
    
    if scale:
        scale(joined)
   
    header = SimplexHeader()

    MageFile = Kinemage(1, header, mage_groups)
    b = str(MageFile)
    print b

def get_stats_results(codonusages, shuffle_function, random_function):
    cus = codonusages
    code_errors = Numbers(generate_code_errors(cus))
    shuffled_code_errors = Numbers(generate_code_errors(cus,shuffle_function))
    random_code_errors =\
        Numbers(generate_random_codon_errors(len(code_errors),random_function))

    US_T_Value, US_T_Prob = t_paired(code_errors,\
     shuffled_code_errors)
    UR_T_Value, UR_T_Prob = t_paired(code_errors,\
     random_code_errors)
    SR_T_Value, SR_T_Prob = t_paired(shuffled_code_errors,\
     random_code_errors)
    
    print "Results for file:", infile.name
    print "t-test\n======"
    
    print "Unshuffled/Shuffled data T Value: ", US_T_Value
    print "Unshuffled/Shuffled data Probability: ", US_T_Prob

    print "Unshuffled data/Random T Value: ", UR_T_Value
    print "Unshuffled data/Random Probability: ", UR_T_Prob

    print "Shuffled data/Random T Value: ", SR_T_Value
    print "Shuffled data/Random T Probability: ", SR_T_Prob

    code_errors_numbers = Numbers(code_errors)
    shuffled_code_errors_numbers = Numbers(shuffled_code_errors)
    random_code_errors_numbers = Numbers(random_code_errors)

    print "\nMean and Standard Deviation\n==========================="
    print "data Standard Deviation: ", \
     code_errors_numbers.StandardDeviation
    print "data Means: ", \
     code_errors_numbers.Mean

    print "Shuffled data Standard Deviation: ",\
     shuffled_code_errors_numbers.StandardDeviation
    print "Shuffled data Means: ",\
     shuffled_code_errors_numbers.Mean

    print "Random Standard Deviation: ",\
    random_code_errors_numbers.StandardDeviation
    print "Random Means: ",\
    random_code_errors_numbers.Mean

    US_dfn, US_dfd, US_F, US_p = f_two_sample(code_errors,\
        shuffled_code_errors)
    UR_dfn, UR_dfd, UR_F, UR_p = f_two_sample(code_errors,\
        random_code_errors)
    SR_dfn, SR_dfd, SR_F, SR_p = f_two_sample(shuffled_code_errors,\
        random_code_errors)
    print "\nF-test\n======"
    print "Unshuffled/Shuffled data F Value: ", US_F
    print "Unshuffled/Shuffled data Probability: ", US_p
    print "Unshuffled/Random data F Value: ", UR_F
    print "Unshuffled/Random data Probability: ", UR_p
    print "Shuffled/Random data F Value: ", SR_F
    print "Shuffled/Random data Probability: ", SR_p

if __name__ == '__main__':
    from sys import argv

    dict_of_functions = {\
      "a": (shuffle_by_amino_acids, random_amino_acid),\
      "c": (shuffle_by_codon_usage, random_codons),\
      "p": (shuffle_by_positional_bases, random_positional_base_usage)\
    }
    infile = None
    try:
        assert len(argv) ==3
        params = argv[1]
        output, type = params[1], params[2]
        assert output in 'gms'
        assert type in 'acp'
        infile = open(argv[2])
    except AssertionError, IndexError:
        print "Usage: python sum.py -[gms][acp] <filename>"
    except IOError, e:
        raise e
    
    if infile:
        cus = get_codonusages(infile)
		
        function = dict_of_functions[type]

        
        if output == "g":
            get_grace_results(cus) 
            
        elif output == "m":
            get_mage_results(cus,function[0],function[1])        
    
        elif output == "s":
            get_stats_results(cus,function[0],function[1])
            
        else:
            print "Usage: python sum.py -[gms][acp]"
