# Supplementary material for: Do universal codon-usage patterns minimize the effects of mutation and translation error?
Source: Genome Biol. 2005 Oct 19;6(11):R91. doi: 10.1186/gb-2005-6-11-r91 (PMC1297647; doi:10.1186/gb-2005-6-11-r91)
Supplement: Additional data file 1 — A tar archive containing the used CUTG records, separated for archaea, bacteria, and eukaryotes, the data used to produce the histograms in Figure 1, the kinemages used to produce Figures 2 and 4, and the data used to produce the scatterplots in Figures 3 and 5. [file gb-2005-6-11-r91-S1.tgz › CodeError/test_randomgen.py]

#!/usr/bin/env python
#file test_randomgen.py

"""Unit tests for Random Code Generator classes.

Revision History
6/24/04 Roberto Marquez; file creation
7/2/04  Roberto Marquez; Added import statement of CodonUsageTests, BaseUsageTests,
 Created test_shuffle_codons with test case, Created test_shuffle_bases with
 test case
7/6/04  Roberto Marquez: Added tests functions test_random_codons,
 test_random_bases, test_random_codon_usage_from_bases
7/12/04 Roberto Marquez: Removed test method for Random_Base_Usage,
 Changed all tabs to 4 space indentions,
 Reduce lines to less then 80 chars,
7/16/04 Roberto Marquez: Added function desc for test_random_codons,
test_random_codon_usage_from_bases, and test_random_positional_base_usage
7/20/04 Roberto Marquez: Added function test_random_amino_acid,
added test_shuffle_amino_acids, Added AminoAcids and AminoAcidUsage
to import
"""
from randomgen import random_codons,random_positional_base_usage,\
 shuffle_codons, shuffle_bases,base_permutations,random_codon_usage_from_bases,\
 random_amino_acid, shuffle_amino_acids
from cogent.util.unit_test import TestCase, main
from cogent.base.usage import CodonUsage, BaseUsage, Codons, Bases, AminoAcids,\
AminoAcidUsage

class randomgenTests(TestCase):
    def test_shuffle_codons(self):
        """ Generates shuffle codon usage
        """

        u = CodonUsage('UUUCCCUAGCCCGGGAAA')
        s = shuffle_codons(u)

        self.assertNotEqual(s, u)
        self.assertEqual(len(s), len(u))
        self.assertEqual(s.Sum, u.Sum)
        self.assertNotEqual(s.values(), u.values())
        self.assertEqualItems(s.values(), u.values())

    def test_shuffle_bases(self):
        """ Generates shuffle bases"""

        b = BaseUsage({'U':0.5, 'G':0.3, 'C':0.7, 'A':0.1})
        s = shuffle_bases(b)

        self.assertNotEqual(s, b)
        self.assertEqual(len(s), len(b))
        self.assertFloatEqual(s.Sum, b.Sum)
        self.assertNotEqual(s.values(), b.values())
        self.assertEqualItems(s.values(), b.values())

    def test_shuffle_amino_acids(self):
        """ Generates shuffle amino acids"""

        a = AminoAcidUsage('aaddd')
        s = shuffle_amino_acids(a)

        self.assertNotEqual(s, a)
        self.assertEqual(len(s), len(a))
        self.assertFloatEqual(s.Sum, a.Sum)
        self.assertNotEqual(s.values(), a.values())
        self.assertEqualItems(s.values(), a.values())

    def test_base_permutations(self):
        """ Tests the list of all base permutation on a BaseUsage object
        """

        b = BaseUsage({'U':0.5, 'G':0.3, 'C':0.9, 'A':0.1})
        c = base_permutations(b)

        i = 0

        permutation_list = list(c)

        self.assertEqual(permutation_list[0], {'A': 0.1, 'C': 0.9, 'U':\
        0.5, 'G': 0.3})
        self.assertEqual(permutation_list[23], {'A': 0.9, 'C': 0.1, 'U'\
        :0.3, 'G': 0.5})

    def test_random_codons(self):
        """ Tests the random codon function by generating a random codon
           usage
        """
        u = random_codons()
        self.assertEqual(len(u), 64)
        for nt in Codons:
            assert nt in u.keys()

        v = u.values()
        v.sort()

        assert v[0] >= 0

    def test_random_codon_usage_from_bases(self):
        """ Tests the random_codon_usage_from_bases function"""
        u = random_codon_usage_from_bases()
        self.assertEqual(len(u), 64)
        for nt in Codons:
            assert nt in u.keys()

        v = u.values()
        v.sort()

        assert v[0] >= 0

    def test_random_positional_base_usage(self):
        """ Tests the random_positional_base_usage function """
        p = random_positional_base_usage()

        self.assertEqual(len(p), 64)
        for nt in Codons:
            assert nt in p.keys()

        v = p.values()
        v.sort()

        assert v[0] >= 0

    def test_random_amino_acid(self):
        """Test the random_amino_acid function -- should return a codon usage """
        a = random_amino_acid()

        self.assertEqual(len(a), 64)
        for c in Codons:
            assert c in a.keys()

        v = a.values()
        v.sort()

        assert v[0] >= 0

#run if called from command-line
if __name__ == '__main__':
    main()
